# Supplementary material for: Ampere-level CO2 electroreduction with single-pass conversion exceeding 85% in acid over silver penetration electrodes
Source: Nat Commun. 2024 Jul 19;15:6101. doi: 10.1038/s41467-024-50521-8 (PMC11271590; doi:10.1038/s41467-024-50521-8)
Supplement: Supplementary file 3 — Source Data [file 41467_2024_50521_MOESM3_ESM.zip]

Archive with 3 entries (3 files):
- Source Data-Manuscript Fig2 Fig3 Fig4 Fig5 Fig6 Fig7.xlsx
- Source Data-Supplementary Figs.xlsx
- model.txt
