# Supplementary material for: Ampere-level CO2 electroreduction with single-pass conversion exceeding 85% in acid over silver penetration electrodes
Source: Nat Commun. 2024 Jul 19;15:6101. doi: 10.1038/s41467-024-50521-8 (PMC11271590; doi:10.1038/s41467-024-50521-8)
Supplement: Supplementary file 3 — Source Data [file 41467_2024_50521_MOESM3_ESM.zip › Source Data-Manuscript Fig2 Fig3 Fig4 Fig5 Fig6 Fig7.xlsx]

## Sheet: Manuscript Fig 2
	Fig 2d						Fig 2e
	Ag HPE		CD-Ag HPE				Ag HPE		CD-Ag HPE
	2-theta (x)	Intensity (y)	2-theta (x)	Intensity (y)			Binding energy (eV)	Intensity (y)	Binding energy (eV)	Intensity (y)
	25	39	25	32			394	14230.4	394	18544.6
	25.02	38	25.02	24			393.9	14435.5	393.9	18452.7
	25.04	41	25.04	27			393.8	14394.1	393.8	18411.1
	25.06	26	25.06	30			393.7	14762.2	393.7	18529.1
	25.08	33	25.08	36			393.6	14575	393.6	18799.9
	25.1	28	25.1	30			393.5	14402.5	393.5	18075.9
	25.12	31	25.12	36			393.4	14352.1	393.4	18330.3
	25.14	20	25.14	25			393.3	14146.6	393.3	18264.3
	25.16	34	25.16	21			393.2	13782.4	393.2	18431.5
	25.18	32	25.18	36			393.1	14335.9	393.1	18774.1
	25.2	32	25.2	21			393	14791.4	393	18343.1
	25.22	23	25.22	42			392.9	14307.3	392.9	18816.6
	25.24	31	25.24	21			392.8	14298.8	392.8	17946.9
	25.26	33	25.26	26			392.7	14684	392.7	18160.2
	25.28	22	25.28	28			392.6	14482.5	392.6	18422.2
	25.3	25	25.3	27			392.5	14730.3	392.5	18322.5
	25.32	24	25.32	22			392.4	13855.8	392.4	18247.1
	25.34	33	25.34	39			392.3	14366.7	392.3	17988.8
	25.36	33	25.36	31			392.2	14772.4	392.2	17995.5
	25.38	22	25.38	19			392.1	14331.4	392.1	17904.1
	25.4	31	25.4	24			392	14321.4	392	17981.2
	25.42	41	25.42	31			391.9	14352.9	391.9	18269.3
	25.44	25	25.44	32			391.8	14532.7	391.8	18094.1
	25.46	30	25.46	29			391.7	14155.5	391.7	18143.2
	25.48	37	25.48	37			391.6	14262	391.6	18146.1
	25.5	34	25.5	24			391.5	14095.2	391.5	18255.6
	25.52	36	25.52	24			391.4	13878.4	391.4	17988.3
	25.54	34	25.54	24			391.3	14275.7	391.3	17810
	25.56	29	25.56	28			391.2	14303.8	391.2	17903.3
	25.58	29	25.58	45			391.1	14386.1	391.1	17684.1
	25.6	30	25.6	32			391	13845.1	391	18081.9
	25.62	37	25.62	33			390.9	13715.9	390.9	18046.9
	25.64	32	25.64	32			390.8	13576.4	390.8	18198
	25.66	18	25.66	29			390.7	14068.7	390.7	18044.4
	25.68	35	25.68	35			390.6	13956	390.6	18038.7
	25.7	28	25.7	31			390.5	14066.6	390.5	17781.5
	25.72	25	25.72	27			390.4	14180.8	390.4	17487.3
	25.74	31	25.74	21			390.3	13875.5	390.3	17692
	25.76	27	25.76	31			390.2	13572.9	390.2	17456.1
	25.78	39	25.78	25			390.1	13970.9	390.1	17720.2
	25.8	39	25.8	23			390	13821.4	390	17328.7
	25.82	29	25.82	24			389.9	13518.8	389.9	17524.7
	25.84	32	25.84	29			389.8	13637.5	389.8	17024.8
	25.86	19	25.86	31			389.7	13590.4	389.7	17340.3
	25.88	33	25.88	30			389.6	13388	389.6	17272.3
	25.9	26	25.9	28			389.5	13568.3	389.5	17279.2
	25.92	38	25.92	30			389.4	13492.6	389.4	17328.8
	25.94	36	25.94	21			389.3	13278.1	389.3	17141.6
	25.96	23	25.96	31			389.2	13379.2	389.2	16866
	25.98	27	25.98	27			389.1	13664	389.1	17527
	26	39	26	27			389	13543.1	389	17528.7
	26.02	28	26.02	23			388.9	13571.1	388.9	17031.5
	26.04	35	26.04	30			388.8	13554.5	388.8	16770.7
	26.06	30	26.06	25			388.7	13249.3	388.7	16930.5
	26.08	27	26.08	26			388.6	13211.1	388.6	17172
	26.1	24	26.1	29			388.5	13159.5	388.5	17116.5
	26.12	34	26.12	29			388.4	13373.7	388.4	16923.2
	26.14	40	26.14	36			388.3	13153.1	388.3	16689.3
	26.16	30	26.16	18			388.2	13182	388.2	17057.7
	26.18	25	26.18	27			388.1	13174.8	388.1	17263.8
	26.2	27	26.2	28			388	13143	388	17028.4
	26.22	26	26.22	39			387.9	13441.7	387.9	16928.1
	26.24	23	26.24	32			387.8	13402.1	387.8	16676.6
	26.26	21	26.26	28			387.7	13102	387.7	16389.6
	26.28	29	26.28	21			387.6	13055.1	387.6	16687.1
	26.3	32	26.3	33			387.5	12822.5	387.5	17110.2
	26.32	32	26.32	33			387.4	12997.7	387.4	16534.1
	26.34	30	26.34	32			387.3	13441.4	387.3	16585.5
	26.36	35	26.36	16			387.2	13209.9	387.2	16772.7
	26.38	33	26.38	32			387.1	12621.3	387.1	16469
	26.4	29	26.4	34			387	12706.7	387	16807.2
	26.42	30	26.42	20			386.9	12749.3	386.9	16376.3
	26.44	34	26.44	30			386.8	13007.6	386.8	16286.1
	26.46	33	26.46	29			386.7	12765.6	386.7	16324.7
	26.48	24	26.48	23			386.6	12592.9	386.6	16172
	26.5	36	26.5	27			386.5	13034.8	386.5	16302.9
	26.52	33	26.52	26			386.4	12639.7	386.4	16031.9
	26.54	30	26.54	26			386.3	12449.8	386.3	15770
	26.56	27	26.56	27			386.2	12574.5	386.2	16255.7
	26.58	24	26.58	34			386.1	12890.7	386.1	16124.8
	26.6	41	26.6	23			386	12634.3	386	15878.4
	26.62	29	26.62	40			385.9	12527	385.9	16331.3
	26.64	31	26.64	31			385.8	12370.1	385.8	15908.6
	26.66	31	26.66	38			385.7	12553.3	385.7	15939.5
	26.68	22	26.68	18			385.6	12222.6	385.6	15662.2
	26.7	32	26.7	28			385.5	12253.8	385.5	15531.3
	26.72	30	26.72	32			385.4	12044.4	385.4	15215.2
	26.74	34	26.74	29			385.3	12233	385.3	15296.9
	26.76	30	26.76	23			385.2	12035.2	385.2	15424.6
	26.78	33	26.78	32			385.1	12210.5	385.1	15222.3
	26.8	22	26.8	35			385	12277.4	385	15355.4
	26.82	28	26.82	28			384.9	11493.6	384.9	15497.7
	26.84	26	26.84	35			384.8	11747.7	384.8	15339.2
	26.86	33	26.86	34			384.7	11455.3	384.7	15277.2
	26.88	37	26.88	33			384.6	11555.3	384.6	15207.3
	26.9	33	26.9	35			384.5	11727.8	384.5	14919.2
	26.92	26	26.92	29			384.4	11883.6	384.4	14574.2
	26.94	22	26.94	26			384.3	11830.9	384.3	14798.3
	26.96	32	26.96	31			384.2	11884.8	384.2	14749
	26.98	28	26.98	29			384.1	11349.7	384.1	15123.7
	27	31	27	31			384	11758.3	384	15199.6
	27.02	33	27.02	28			383.9	11527.9	383.9	15079.8
	27.04	33	27.04	29			383.8	11761.2	383.8	14379.2
	27.06	36	27.06	27			383.7	11601.9	383.7	14857.4
	27.08	38	27.08	26			383.6	11598.2	383.6	14602.5
	27.1	29	27.1	28			383.5	11530.2	383.5	15021.9
	27.12	29	27.12	32			383.4	11604.3	383.4	14570.5
	27.14	28	27.14	28			383.3	11244.2	383.3	14560.7
	27.16	17	27.16	27			383.2	11561.3	383.2	14751.5
	27.18	26	27.18	30			383.1	11520.7	383.1	14845.8
	27.2	28	27.2	25			383	11357	383	14579.4
	27.22	32	27.22	30			382.9	11214.9	382.9	14677.5
	27.24	20	27.24	29			382.8	11143.5	382.8	14437.5
	27.26	34	27.26	31			382.7	11110.4	382.7	14275.8
	27.28	31	27.28	29			382.6	11209.2	382.6	14050
	27.3	34	27.3	36			382.5	11103.7	382.5	14361.9
	27.32	36	27.32	36			382.4	11123.3	382.4	13858
	27.34	30	27.34	38			382.3	11140.3	382.3	14357.1
	27.36	24	27.36	33			382.2	11072.4	382.2	14110.8
	27.38	35	27.38	29			382.1	11130.5	382.1	14106.7
	27.4	30	27.4	30			382	11416.1	382	13904.5
	27.42	48	27.42	33			381.9	11026.6	381.9	13871.2
	27.44	25	27.44	36			381.8	10914.8	381.8	13854.2
	27.46	13	27.46	39			381.7	11116.4	381.7	13740
	27.48	31	27.48	40			381.6	11075.8	381.6	13685.1
	27.5	24	27.5	30			381.5	10972.9	381.5	14030.2
	27.52	30	27.52	33			381.4	11020.3	381.4	13793
	27.54	23	27.54	38			381.3	10778.4	381.3	13658.1
	27.56	28	27.56	37			381.2	10904.1	381.2	13474.5
	27.58	34	27.58	39			381.1	10862.6	381.1	13986.7
	27.6	36	27.6	42			381	10533	381	13217.7
	27.62	31	27.62	32			380.9	10588.1	380.9	13170
	27.64	40	27.64	34			380.8	10625.8	380.8	13538.6
	27.66	27	27.66	33			380.7	10569.7	380.7	13744.7
	27.68	36	27.68	28			380.6	10472.2	380.6	13384.7
	27.7	38	27.7	29			380.5	10066	380.5	13484.3
	27.72	30	27.72	24			380.4	10138.8	380.4	12851.4
	27.74	33	27.74	27			380.3	10475.5	380.3	12984
	27.76	41	27.76	21			380.2	10271.4	380.2	12867.9
	27.78	28	27.78	27			380.1	10006.8	380.1	13132.7
	27.8	32	27.8	27			380	9965.94	380	12465.8
	27.82	43	27.82	28			379.9	10262	379.9	13108.5
	27.84	36	27.84	28			379.8	10236.8	379.8	12745.6
	27.86	22	27.86	27			379.7	10113.7	379.7	12727
	27.88	28	27.88	25			379.6	10112.4	379.6	12432.7
	27.9	39	27.9	34			379.5	10322.7	379.5	12654.4
	27.92	29	27.92	33			379.4	10159	379.4	12622.9
	27.94	33	27.94	35			379.3	10044.3	379.3	12561.2
	27.96	24	27.96	23			379.2	9904.95	379.2	12561
	27.98	26	27.98	27			379.1	10047	379.1	12447.1
	28	25	28	27			379	9850.49	379	12366.7
	28.02	30	28.02	35			378.9	10118.5	378.9	12782.7
	28.04	22	28.04	23			378.8	10201.1	378.8	13214.7
	28.06	34	28.06	23			378.7	10390.4	378.7	12592.9
	28.08	33	28.08	32			378.6	10272	378.6	12984.4
	28.1	22	28.1	21			378.5	10372	378.5	12594.5
	28.12	26	28.12	28			378.4	11030.3	378.4	13428.7
	28.14	21	28.14	28			378.3	10830.7	378.3	13532.1
	28.16	30	28.16	32			378.2	10974.9	378.2	13813.1
	28.18	23	28.18	21			378.1	10990.6	378.1	14015
	28.2	30	28.2	27			378	11301.3	378	14429.6
	28.22	24	28.22	27			377.9	11538.1	377.9	14240.7
	28.24	33	28.24	22			377.8	11143.5	377.8	14418.9
	28.26	33	28.26	14			377.7	11265.3	377.7	14284.3
	28.28	38	28.28	25			377.6	11248.9	377.6	14120.4
	28.3	39	28.3	20			377.5	11269.8	377.5	13781.8
	28.32	23	28.32	26			377.4	10908.1	377.4	13975.6
	28.34	31	28.34	25			377.3	10864.3	377.3	13538.7
	28.36	25	28.36	22			377.2	10441.4	377.2	13572.2
	28.38	27	28.38	18			377.1	10663	377.1	13134.6
	28.4	24	28.4	24			377	10463.8	377	13459.9
	28.42	26	28.42	30			376.9	10210.6	376.9	12706
	28.44	22	28.44	20			376.8	10149.3	376.8	13321.8
	28.46	31	28.46	27			376.7	10064.4	376.7	13288.3
	28.48	28	28.48	28			376.6	10251.7	376.6	12978.2
	28.5	33	28.5	32			376.5	10307.5	376.5	13049.8
	28.52	28	28.52	22			376.4	10202.4	376.4	12939.3
	28.54	34	28.54	31			376.3	10294.5	376.3	13405.6
	28.56	27	28.56	16			376.2	10512.2	376.2	13735.6
	28.58	26	28.58	25			376.1	10811.6	376.1	13468.4
	28.6	26	28.6	34			376	10766.3	376	13949.9
	28.62	25	28.62	26			375.9	11223.5	375.9	14437.2
	28.64	27	28.64	23			375.8	11706.5	375.8	14698.7
	28.66	25	28.66	27			375.7	12199.8	375.7	14802.3
	28.68	23	28.68	28			375.6	12545.4	375.6	15648.7
	28.7	20	28.7	26			375.5	13952.4	375.5	17077.5
	28.72	29	28.72	24			375.4	14103.2	375.4	17794.2
	28.74	34	28.74	23			375.3	15632.5	375.3	19368.2
	28.76	33	28.76	33			375.2	16990.2	375.2	21182.8
	28.78	34	28.78	19			375.1	19448.6	375.1	23591.2
	28.8	16	28.8	18			375	22553.4	375	28604.6
	28.82	19	28.82	25			374.9	28160	374.9	34557.9
	28.84	21	28.84	21			374.8	35880.2	374.8	44301
	28.86	37	28.86	23			374.7	47000.6	374.7	57615.3
	28.88	30	28.88	22			374.6	58324.8	374.6	73102
	28.9	24	28.9	27			374.5	71778.5	374.5	89453.6
	28.92	21	28.92	18			374.4	80769.4	374.4	102537
	28.94	28	28.94	21			374.3	83668.7	374.3	109170
	28.96	24	28.96	27			374.2	80439.2	374.2	104764
	28.98	23	28.98	24			374.1	70807.2	374.1	92575.4
	29	25	29	26			374	57563.7	374	76593.9
	29.02	24	29.02	21			373.9	44810.8	373.9	58321.6
	29.04	33	29.04	25			373.8	33585.3	373.8	43247.5
	29.06	31	29.06	27			373.7	24809.4	373.7	31337.2
	29.08	17	29.08	27			373.6	19342.4	373.6	23675.7
	29.1	41	29.1	26			373.5	15946.6	373.5	19245.5
	29.12	30	29.12	31			373.4	13273.8	373.4	16719.1
	29.14	23	29.14	24			373.3	11787.4	373.3	14327.4
	29.16	26	29.16	22			373.2	10754.6	373.2	13228
	29.18	28	29.18	22			373.1	9778.77	373.1	12168.7
	29.2	23	29.2	21			373	9363.95	373	11264.8
	29.22	21	29.22	23			372.9	8773.61	372.9	11123.2
	29.24	35	29.24	33			372.8	8541.02	372.8	10687
	29.26	21	29.26	25			372.7	8487.86	372.7	10894.9
	29.28	27	29.28	19			372.6	8261.52	372.6	10562.4
	29.3	21	29.3	21			372.5	8369.97	372.5	10722.6
	29.32	25	29.32	23			372.4	8437.29	372.4	10456.6
	29.34	35	29.34	27			372.3	8569.67	372.3	10561
	29.36	24	29.36	22			372.2	8831.42	372.2	10819
	29.38	31	29.38	20			372.1	8853.78	372.1	11049.6
	29.4	29	29.4	28			372	8792.57	372	10981
	29.42	25	29.42	24			371.9	8895.45	371.9	11546.9
	29.44	27	29.44	19			371.8	8936.89	371.8	11391.2
	29.46	34	29.46	28			371.7	8695	371.7	11572.6
	29.48	25	29.48	33			371.6	8496.95	371.6	10758.6
	29.5	27	29.5	19			371.5	8318.32	371.5	10843.4
	29.52	31	29.52	29			371.4	8228.4	371.4	10312.3
	29.54	27	29.54	24			371.3	8237.63	371.3	10168.7
	29.56	18	29.56	20			371.2	7844.15	371.2	10025.8
	29.58	21	29.58	18			371.1	7306.92	371.1	9450.8
	29.6	20	29.6	22			371	7437.58	371	9340.8
	29.62	24	29.62	18			370.9	7467.67	370.9	9013.9
	29.64	30	29.64	20			370.8	7106.09	370.8	9266.54
	29.66	23	29.66	22			370.7	7200.92	370.7	9212.14
	29.68	25	29.68	26			370.6	7230.99	370.6	8791.42
	29.7	32	29.7	25			370.5	7394.01	370.5	9245.92
	29.72	21	29.72	27			370.4	7515.19	370.4	9822.22
	29.74	29	29.74	25			370.3	7584.54	370.3	9865.61
	29.76	18	29.76	35			370.2	7861.51	370.2	10052.5
	29.78	30	29.78	24			370.1	8458.78	370.1	10513.5
	29.8	37	29.8	29			370	8640.52	370	11038.7
	29.82	26	29.82	30			369.9	9315.47	369.9	11470.4
	29.84	27	29.84	20			369.8	9904.5	369.8	12186.2
	29.86	27	29.86	26			369.7	10579.8	369.7	13162
	29.88	24	29.88	28			369.6	10935.5	369.6	13913.1
	29.9	33	29.9	36			369.5	12585.4	369.5	15345.1
	29.92	36	29.92	20			369.4	13729.4	369.4	16883
	29.94	28	29.94	26			369.3	15215.8	369.3	19366.5
	29.96	29	29.96	31			369.2	18051.8	369.2	22059.8
	29.98	29	29.98	22			369.1	21627	369.1	26242.6
	30	35	30	26			369	25867.8	369	32133.6
	30.02	34	30.02	23			368.9	34071.2	368.9	42572.5
	30.04	24	30.04	17			368.8	45081.2	368.8	55756.9
	30.06	29	30.06	21			368.7	59476.5	368.7	73992.9
	30.08	29	30.08	19			368.6	78974.2	368.6	96550.4
	30.1	19	30.1	24			368.5	97656.6	368.5	121427
	30.12	32	30.12	24			368.4	108298	368.4	138692
	30.14	21	30.14	26			368.3	113886	368.3	146272
	30.16	41	30.16	15			368.2	109657	368.2	143436
	30.18	29	30.18	24			368.1	97018	368.1	129175
	30.2	20	30.2	24			368	78541.9	368	105065
	30.22	27	30.22	25			367.9	59582.3	367.9	78921.9
	30.24	25	30.24	23			367.8	43085.9	367.8	56236.7
	30.26	37	30.26	26			367.7	31732.1	367.7	41303
	30.28	26	30.28	28			367.6	22228.9	367.6	27585.2
	30.3	20	30.3	21			367.5	17502.1	367.5	20467
	30.32	24	30.32	33			367.4	13779.8	367.4	16085.1
	30.34	17	30.34	30			367.3	11650.8	367.3	13430
	30.36	23	30.36	17			367.2	9680.92	367.2	11243
	30.38	17	30.38	21			367.1	7932.04	367.1	9635.75
	30.4	23	30.4	21			367	6759.53	367	8331.51
	30.42	27	30.42	42			366.9	5993.64	366.9	7539.02
	30.44	29	30.44	19			366.8	5822.46	366.8	6835.75
	30.46	27	30.46	29			366.7	5510.69	366.7	6328.06
	30.48	21	30.48	24			366.6	5097.38	366.6	6221.5
	30.5	25	30.5	29			366.5	4804.65	366.5	5781.68
	30.52	25	30.52	28			366.4	4489.42	366.4	5633.43
	30.54	22	30.54	30			366.3	4376.93	366.3	5146.88
	30.56	17	30.56	18			366.2	4125.7	366.2	4940.68
	30.58	24	30.58	21			366.1	3874.93	366.1	4745.87
	30.6	24	30.6	22			366	3721.98	366	4628.67
	30.62	18	30.62	24			365.9	3887.64	365.9	4671.87
	30.64	21	30.64	17			365.8	3855.66	365.8	4580.29
	30.66	29	30.66	23			365.7	3687.11	365.7	4313.58
	30.68	33	30.68	20			365.6	3533.95	365.6	4363.53
	30.7	32	30.7	18			365.5	3597.6	365.5	4222.59
	30.72	24	30.72	16			365.4	3447.42	365.4	4143.93
	30.74	25	30.74	23			365.3	3301.26	365.3	4081.87
	30.76	32	30.76	19			365.2	3392.25	365.2	3888.42
	30.78	32	30.78	24			365.1	3470.47	365.1	4011.52
	30.8	15	30.8	19			365	3283.48	365	4173.98
	30.82	20	30.82	22			364.9	3306.89	364.9	4128.3
	30.84	20	30.84	22			364.8	3217.09	364.8	3898.47
	30.86	25	30.86	24			364.7	3201.88	364.7	3984.31
	30.88	27	30.88	13			364.6	3147.09	364.6	4105.71
	30.9	27	30.9	14			364.5	3239.41	364.5	3831.01
	30.92	30	30.92	27			364.4	3181.83	364.4	3996.05
	30.94	34	30.94	16			364.3	3080.85	364.3	3857.97
	30.96	35	30.96	26			364.2	3021.66	364.2	3680.06
	30.98	21	30.98	25			364.1	3257.99	364.1	3767.9
	31	18	31	25			364	3129.64	364	3561.21
	31.02	32	31.02	19			363.9	3052.34	363.9	3781.38
	31.04	19	31.04	19			363.8	3073.43	363.8	3719.33
	31.06	25	31.06	19			363.7	3229.08	363.7	3640.68
	31.08	24	31.08	13			363.6	3150.76	363.6	3539.35
	31.1	25	31.1	28			363.5	3134.43	363.5	3684.08
	31.12	29	31.12	20			363.4	2990.34	363.4	3669.33
	31.14	30	31.14	26			363.3	3036.28	363.3	3752.49
	31.16	41	31.16	23			363.2	3064.47	363.2	3754.46
	31.18	27	31.18	22			363.1	2962.19	363.1	3577.25
	31.2	20	31.2	26			363	2951.02	363	3596.87
	31.22	26	31.22	29			362.9	3119.86	362.9	3468.52
	31.24	35	31.24	26			362.8	3007.98	362.8	3450.41
	31.26	26	31.26	19			362.7	2996.36	362.7	3633.22
	31.28	24	31.28	23			362.6	2953.04	362.6	3489.54
	31.3	40	31.3	22			362.5	2894.17	362.5	3545.15
	31.32	20	31.32	36			362.4	3012.22	362.4	3674.69
	31.34	21	31.34	21			362.3	3070.92	362.3	3465.43
	31.36	31	31.36	24			362.2	2802	362.2	3448.8
	31.38	25	31.38	20			362.1	2922.81	362.1	3575.99
	31.4	32	31.4	29			362	2922.25	362	3362.77
	31.42	27	31.42	20			361.9	2956.13	361.9	3552.63
	31.44	22	31.44	18			361.8	2915.31	361.8	3409.14
	31.46	30	31.46	21			361.7	2877.12	361.7	3568.75
	31.48	29	31.48	13			361.6	3013.59	361.6	3485.33
	31.5	30	31.5	23			361.5	3062.21	361.5	3454.54
	31.52	25	31.52	33			361.4	3019.28	361.4	3481.44
	31.54	20	31.54	14			361.3	2861.12	361.3	3491.38
	31.56	39	31.56	25			361.2	3013.52	361.2	3458.86
	31.58	20	31.58	24			361.1	2944.57	361.1	3572.1
	31.6	27	31.6	25			361	2932.91	361	3508.11
	31.62	19	31.62	24			360.9	3116.11	360.9	3503.38
	31.64	30	31.64	25			360.8	2987.36	360.8	3532.99
	31.66	26	31.66	16			360.7	2930.26	360.7	3432.48
	31.68	26	31.68	22			360.6	2777.71	360.6	3327.12
	31.7	27	31.7	28			360.5	2833.49	360.5	3391.2
	31.72	39	31.72	35			360.4	2966.95	360.4	3360.48
	31.74	29	31.74	28			360.3	3030.29	360.3	3575.65
	31.76	24	31.76	27			360.2	3036.97	360.2	3443.59
	31.78	25	31.78	27			360.1	3127.9	360.1	3571.48
	31.8	28	31.8	38			360	3072.67	360	3428.61
	31.82	25	31.82	24
	31.84	26	31.84	24
	31.86	26	31.86	18
	31.88	36	31.88	24
	31.9	17	31.9	25
	31.92	17	31.92	28
	31.94	29	31.94	31
	31.96	28	31.96	22
	31.98	26	31.98	38
	32	34	32	38
	32.02	21	32.02	44
	32.04	29	32.04	26
	32.06	26	32.06	24
	32.08	39	32.08	28
	32.1	38	32.1	23
	32.12	38	32.12	28
	32.14	30	32.14	35
	32.16	35	32.16	26
	32.18	31	32.18	20
	32.2	32	32.2	24
	32.22	32	32.22	29
	32.24	35	32.24	28
	32.26	43	32.26	32
	32.28	35	32.28	25
	32.3	33	32.3	27
	32.32	34	32.32	28
	32.34	27	32.34	36
	32.36	27	32.36	32
	32.38	21	32.38	27
	32.4	34	32.4	35
	32.42	22	32.42	31
	32.44	20	32.44	24
	32.46	24	32.46	32
	32.48	26	32.48	37
	32.5	20	32.5	26
	32.52	27	32.52	37
	32.54	22	32.54	31
	32.56	28	32.56	33
	32.58	17	32.58	32
	32.6	18	32.6	29
	32.62	28	32.62	33
	32.64	16	32.64	27
	32.66	26	32.66	27
	32.68	22	32.68	17
	32.7	21	32.7	22
	32.72	19	32.72	24
	32.74	16	32.74	34
	32.76	20	32.76	26
	32.78	32	32.78	24
	32.8	19	32.8	14
	32.82	13	32.82	26
	32.84	22	32.84	30
	32.86	21	32.86	25
	32.88	29	32.88	32
	32.9	20	32.9	21
	32.92	21	32.92	22
	32.94	21	32.94	23
	32.96	29	32.96	24
	32.98	19	32.98	21
	33	16	33	32
	33.02	24	33.02	26
	33.04	35	33.04	34
	33.06	24	33.06	26
	33.08	25	33.08	20
	33.1	22	33.1	12
	33.12	15	33.12	26
	33.14	13	33.14	26
	33.16	26	33.16	29
	33.18	27	33.18	19
	33.2	30	33.2	21
	33.22	21	33.22	17
	33.24	16	33.24	26
	33.26	18	33.26	29
	33.28	23	33.28	23
	33.3	29	33.3	24
	33.32	31	33.32	19
	33.34	22	33.34	23
	33.36	28	33.36	23
	33.38	17	33.38	9
	33.4	23	33.4	20
	33.42	17	33.42	13
	33.44	16	33.44	26
	33.46	16	33.46	28
	33.48	29	33.48	12
	33.5	16	33.5	25
	33.52	17	33.52	29
	33.54	28	33.54	20
	33.56	21	33.56	17
	33.58	24	33.58	19
	33.6	22	33.6	19
	33.62	16	33.62	24
	33.64	19	33.64	11
	33.66	10	33.66	16
	33.68	12	33.68	11
	33.7	29	33.7	18
	33.72	14	33.72	21
	33.74	23	33.74	14
	33.76	16	33.76	19
	33.78	15	33.78	15
	33.8	22	33.8	18
	33.82	17	33.82	17
	33.84	20	33.84	13
	33.86	19	33.86	18
	33.88	24	33.88	28
	33.9	20	33.9	25
	33.92	27	33.92	24
	33.94	21	33.94	18
	33.96	22	33.96	22
	33.98	26	33.98	26
	34	21	34	21
	34.02	24	34.02	16
	34.04	23	34.04	12
	34.06	19	34.06	19
	34.08	22	34.08	15
	34.1	14	34.1	22
	34.12	22	34.12	24
	34.14	22	34.14	20
	34.16	21	34.16	15
	34.18	19	34.18	11
	34.2	22	34.2	15
	34.22	20	34.22	18
	34.24	16	34.24	21
	34.26	25	34.26	21
	34.28	22	34.28	17
	34.3	28	34.3	15
	34.32	22	34.32	25
	34.34	22	34.34	22
	34.36	15	34.36	19
	34.38	22	34.38	16
	34.4	21	34.4	21
	34.42	25	34.42	20
	34.44	13	34.44	22
	34.46	14	34.46	18
	34.48	21	34.48	18
	34.5	20	34.5	18
	34.52	19	34.52	16
	34.54	25	34.54	12
	34.56	14	34.56	20
	34.58	22	34.58	13
	34.6	14	34.6	19
	34.62	17	34.62	17
	34.64	22	34.64	19
	34.66	19	34.66	27
	34.68	21	34.68	15
	34.7	15	34.7	22
	34.72	26	34.72	24
	34.74	20	34.74	20
	34.76	26	34.76	14
	34.78	15	34.78	12
	34.8	21	34.8	26
	34.82	12	34.82	14
	34.84	18	34.84	9
	34.86	19	34.86	23
	34.88	23	34.88	20
	34.9	13	34.9	19
	34.92	14	34.92	21
	34.94	22	34.94	17
	34.96	25	34.96	22
	34.98	18	34.98	25
	35	29	35	18
	35.02	18	35.02	21
	35.04	13	35.04	15
	35.06	15	35.06	24
	35.08	23	35.08	23
	35.1	18	35.1	23
	35.12	21	35.12	20
	35.14	28	35.14	17
	35.16	12	35.16	17
	35.18	18	35.18	25
	35.2	27	35.2	20
	35.22	20	35.22	29
	35.24	20	35.24	12
	35.26	27	35.26	16
	35.28	21	35.28	25
	35.3	19	35.3	28
	35.32	21	35.32	12
	35.34	28	35.34	29
	35.36	18	35.36	25
	35.38	18	35.38	17
	35.4	23	35.4	26
	35.42	17	35.42	20
	35.44	16	35.44	21
	35.46	18	35.46	22
	35.48	24	35.48	15
	35.5	23	35.5	22
	35.52	12	35.52	19
	35.54	20	35.54	17
	35.56	29	35.56	21
	35.58	31	35.58	24
	35.6	27	35.6	18
	35.62	27	35.62	18
	35.64	30	35.64	16
	35.66	18	35.66	20
	35.68	31	35.68	21
	35.7	25	35.7	23
	35.72	29	35.72	23
	35.74	20	35.74	23
	35.76	22	35.76	28
	35.78	29	35.78	16
	35.8	36	35.8	22
	35.82	27	35.82	25
	35.84	24	35.84	25
	35.86	23	35.86	21
	35.88	26	35.88	25
	35.9	20	35.9	26
	35.92	25	35.92	22
	35.94	28	35.94	22
	35.96	36	35.96	24
	35.98	29	35.98	23
	36	26	36	26
	36.02	29	36.02	29
	36.04	23	36.04	38
	36.06	25	36.06	26
	36.08	23	36.08	21
	36.1	27	36.1	23
	36.12	25	36.12	29
	36.14	26	36.14	28
	36.16	32	36.16	30
	36.18	26	36.18	27
	36.2	33	36.2	31
	36.22	23	36.22	24
	36.24	31	36.24	23
	36.26	18	36.26	28
	36.28	33	36.28	22
	36.3	28	36.3	19
	36.32	26	36.32	25
	36.34	31	36.34	29
	36.36	39	36.36	28
	36.38	30	36.38	37
	36.4	25	36.4	30
	36.42	26	36.42	32
	36.44	37	36.44	21
	36.46	36	36.46	33
	36.48	38	36.48	29
	36.5	22	36.5	30
	36.52	29	36.52	43
	36.54	35	36.54	31
	36.56	33	36.56	36
	36.58	37	36.58	39
	36.6	36	36.6	23
	36.62	45	36.62	32
	36.64	37	36.64	37
	36.66	33	36.66	30
	36.68	47	36.68	38
	36.7	39	36.7	35
	36.72	55	36.72	35
	36.74	45	36.74	36
	36.76	46	36.76	37
	36.78	44	36.78	31
	36.8	35	36.8	39
	36.82	37	36.82	39
	36.84	38	36.84	50
	36.86	36	36.86	43
	36.88	33	36.88	33
	36.9	41	36.9	35
	36.92	42	36.92	41
	36.94	41	36.94	26
	36.96	31	36.96	42
	36.98	46	36.98	48
	37	38	37	40
	37.02	41	37.02	40
	37.04	46	37.04	45
	37.06	54	37.06	46
	37.08	52	37.08	45
	37.1	56	37.1	43
	37.12	65	37.12	51
	37.14	65	37.14	62
	37.16	57	37.16	47
	37.18	63	37.18	48
	37.2	54	37.2	44
	37.22	54	37.22	56
	37.24	68	37.24	46
	37.26	59	37.26	58
	37.28	62	37.28	66
	37.3	59	37.3	53
	37.32	72	37.32	51
	37.34	68	37.34	70
	37.36	72	37.36	67
	37.38	70	37.38	66
	37.4	74	37.4	62
	37.42	88	37.42	83
	37.44	85	37.44	64
	37.46	98	37.46	86
	37.48	82	37.48	87
	37.5	89	37.5	83
	37.52	104	37.52	105
	37.54	105	37.54	103
	37.56	132	37.56	116
	37.58	132	37.58	114
	37.6	115	37.6	129
	37.62	122	37.62	131
	37.64	136	37.64	143
	37.66	155	37.66	153
	37.68	166	37.68	162
	37.7	196	37.7	177
	37.72	218	37.72	184
	37.74	207	37.74	223
	37.76	206	37.76	206
	37.78	272	37.78	262
	37.8	246	37.8	262
	37.82	290	37.82	333
	37.84	344	37.84	340
	37.86	349	37.86	354
	37.88	407	37.88	402
	37.9	433	37.9	484
	37.92	494	37.92	577
	37.94	554	37.94	607
	37.96	644	37.96	733
	37.98	728	37.98	828
	38	742	38	910
	38.02	822	38.02	1030
	38.04	877	38.04	1092
	38.06	906	38.06	1171
	38.08	917	38.08	1191
	38.1	920	38.1	1219
	38.12	865	38.12	1141
	38.14	855	38.14	1104
	38.16	787	38.16	1020
	38.18	782	38.18	937
	38.2	669	38.2	778
	38.22	660	38.22	705
	38.24	586	38.24	582
	38.26	492	38.26	568
	38.28	463	38.28	473
	38.3	406	38.3	407
	38.32	359	38.32	338
	38.34	319	38.34	301
	38.36	298	38.36	298
	38.38	269	38.38	262
	38.4	233	38.4	223
	38.42	232	38.42	199
	38.44	211	38.44	193
	38.46	188	38.46	173
	38.48	201	38.48	161
	38.5	120	38.5	152
	38.52	154	38.52	121
	38.54	134	38.54	146
	38.56	137	38.56	104
	38.58	112	38.58	113
	38.6	124	38.6	108
	38.62	117	38.62	99
	38.64	102	38.64	95
	38.66	100	38.66	91
	38.68	93	38.68	81
	38.7	89	38.7	88
	38.72	90	38.72	77
	38.74	92	38.74	73
	38.76	87	38.76	69
	38.78	77	38.78	42
	38.8	69	38.8	66
	38.82	75	38.82	60
	38.84	58	38.84	78
	38.86	64	38.86	56
	38.88	68	38.88	61
	38.9	62	38.9	61
	38.92	57	38.92	49
	38.94	56	38.94	35
	38.96	49	38.96	49
	38.98	56	38.98	60
	39	57	39	52
	39.02	67	39.02	59
	39.04	57	39.04	49
	39.06	55	39.06	42
	39.08	53	39.08	50
	39.1	56	39.1	39
	39.12	46	39.12	45
	39.14	62	39.14	47
	39.16	49	39.16	51
	39.18	50	39.18	41
	39.2	41	39.2	37
	39.22	39	39.22	62
	39.24	49	39.24	38
	39.26	52	39.26	30
	39.28	41	39.28	46
	39.3	38	39.3	40
	39.32	54	39.32	35
	39.34	46	39.34	42
	39.36	42	39.36	30
	39.38	56	39.38	27
	39.4	45	39.4	41
	39.42	48	39.42	39
	39.44	49	39.44	36
	39.46	30	39.46	26
	39.48	44	39.48	41
	39.5	37	39.5	40
	39.52	42	39.52	46
	39.54	25	39.54	35
	39.56	36	39.56	42
	39.58	37	39.58	41
	39.6	30	39.6	47
	39.62	35	39.62	51
	39.64	42	39.64	41
	39.66	33	39.66	34
	39.68	37	39.68	30
	39.7	29	39.7	32
	39.72	33	39.72	39
	39.74	23	39.74	31
	39.76	32	39.76	28
	39.78	28	39.78	33
	39.8	31	39.8	34
	39.82	28	39.82	35
	39.84	28	39.84	31
	39.86	29	39.86	32
	39.88	28	39.88	27
	39.9	26	39.9	39
	39.92	34	39.92	25
	39.94	32	39.94	31
	39.96	34	39.96	39
	39.98	37	39.98	20
	40	24	40	36
	40.02	25	40.02	24
	40.04	29	40.04	29
	40.06	35	40.06	22
	40.08	22	40.08	28
	40.1	29	40.1	27
	40.12	30	40.12	21
	40.14	25	40.14	27
	40.16	24	40.16	21
	40.18	31	40.18	28
	40.2	32	40.2	24
	40.22	33	40.22	21
	40.24	35	40.24	23
	40.26	27	40.26	29
	40.28	24	40.28	28
	40.3	30	40.3	25
	40.32	28	40.32	21
	40.34	28	40.34	23
	40.36	37	40.36	29
	40.38	35	40.38	30
	40.4	17	40.4	23
	40.42	30	40.42	23
	40.44	27	40.44	30
	40.46	38	40.46	19
	40.48	32	40.48	24
	40.5	28	40.5	21
	40.52	30	40.52	36
	40.54	31	40.54	30
	40.56	26	40.56	30
	40.58	26	40.58	20
	40.6	30	40.6	30
	40.62	19	40.62	26
	40.64	32	40.64	20
	40.66	35	40.66	27
	40.68	25	40.68	26
	40.7	26	40.7	26
	40.72	28	40.72	16
	40.74	38	40.74	20
	40.76	31	40.76	25
	40.78	31	40.78	29
	40.8	23	40.8	22
	40.82	29	40.82	20
	40.84	28	40.84	25
	40.86	29	40.86	30
	40.88	27	40.88	19
	40.9	23	40.9	29
	40.92	38	40.92	21
	40.94	22	40.94	19
	40.96	26	40.96	19
	40.98	24	40.98	25
	41	24	41	20
	41.02	21	41.02	20
	41.04	21	41.04	22
	41.06	28	41.06	18
	41.08	26	41.08	22
	41.1	26	41.1	15
	41.12	41	41.12	27
	41.14	28	41.14	28
	41.16	17	41.16	28
	41.18	23	41.18	15
	41.2	19	41.2	23
	41.22	25	41.22	22
	41.24	24	41.24	36
	41.26	30	41.26	23
	41.28	30	41.28	28
	41.3	30	41.3	21
	41.32	35	41.32	21
	41.34	34	41.34	25
	41.36	30	41.36	35
	41.38	33	41.38	20
	41.4	29	41.4	26
	41.42	18	41.42	16
	41.44	28	41.44	30
	41.46	23	41.46	20
	41.48	27	41.48	21
	41.5	23	41.5	20
	41.52	24	41.52	27
	41.54	19	41.54	22
	41.56	19	41.56	29
	41.58	17	41.58	21
	41.6	26	41.6	23
	41.62	21	41.62	20
	41.64	31	41.64	29
	41.66	21	41.66	19
	41.68	28	41.68	25
	41.7	28	41.7	22
	41.72	26	41.72	32
	41.74	29	41.74	30
	41.76	23	41.76	24
	41.78	22	41.78	16
	41.8	27	41.8	19
	41.82	30	41.82	15
	41.84	21	41.84	15
	41.86	26	41.86	30
	41.88	28	41.88	26
	41.9	25	41.9	23
	41.92	32	41.92	25
	41.94	24	41.94	22
	41.96	21	41.96	22
	41.98	30	41.98	18
	42	23	42	18
	42.02	29	42.02	22
	42.04	27	42.04	27
	42.06	29	42.06	23
	42.08	32	42.08	30
	42.1	25	42.1	24
	42.12	17	42.12	29
	42.14	40	42.14	25
	42.16	25	42.16	18
	42.18	21	42.18	22
	42.2	29	42.2	22
	42.22	26	42.22	33
	42.24	27	42.24	17
	42.26	24	42.26	32
	42.28	29	42.28	31
	42.3	36	42.3	14
	42.32	37	42.32	30
	42.34	40	42.34	32
	42.36	27	42.36	29
	42.38	27	42.38	25
	42.4	19	42.4	29
	42.42	32	42.42	26
	42.44	29	42.44	27
	42.46	29	42.46	19
	42.48	29	42.48	21
	42.5	27	42.5	27
	42.52	28	42.52	31
	42.54	20	42.54	25
	42.56	25	42.56	33
	42.58	30	42.58	22
	42.6	27	42.6	24
	42.62	27	42.62	27
	42.64	35	42.64	37
	42.66	27	42.66	33
	42.68	35	42.68	25
	42.7	46	42.7	22
	42.72	33	42.72	32
	42.74	39	42.74	27
	42.76	46	42.76	31
	42.78	40	42.78	28
	42.8	32	42.8	30
	42.82	39	42.82	34
	42.84	29	42.84	29
	42.86	30	42.86	24
	42.88	31	42.88	45
	42.9	38	42.9	26
	42.92	35	42.92	30
	42.94	34	42.94	31
	42.96	42	42.96	31
	42.98	45	42.98	31
	43	52	43	43
	43.02	41	43.02	29
	43.04	37	43.04	39
	43.06	41	43.06	43
	43.08	41	43.08	42
	43.1	48	43.1	34
	43.12	28	43.12	42
	43.14	30	43.14	34
	43.16	31	43.16	39
	43.18	22	43.18	39
	43.2	54	43.2	33
	43.22	51	43.22	37
	43.24	55	43.24	43
	43.26	49	43.26	44
	43.28	47	43.28	32
	43.3	58	43.3	45
	43.32	44	43.32	36
	43.34	56	43.34	32
	43.36	59	43.36	42
	43.38	53	43.38	42
	43.4	58	43.4	40
	43.42	72	43.42	56
	43.44	53	43.44	39
	43.46	59	43.46	52
	43.48	51	43.48	30
	43.5	56	43.5	52
	43.52	64	43.52	54
	43.54	47	43.54	53
	43.56	69	43.56	69
	43.58	68	43.58	63
	43.6	68	43.6	64
	43.62	78	43.62	68
	43.64	70	43.64	76
	43.66	71	43.66	66
	43.68	77	43.68	64
	43.7	95	43.7	72
	43.72	80	43.72	76
	43.74	96	43.74	82
	43.76	83	43.76	94
	43.78	89	43.78	105
	43.8	118	43.8	102
	43.82	98	43.82	110
	43.84	100	43.84	98
	43.86	114	43.86	131
	43.88	133	43.88	131
	43.9	136	43.9	125
	43.92	130	43.92	138
	43.94	138	43.94	137
	43.96	142	43.96	167
	43.98	142	43.98	205
	44	171	44	179
	44.02	164	44.02	188
	44.04	182	44.04	212
	44.06	177	44.06	204
	44.08	191	44.08	233
	44.1	226	44.1	228
	44.12	202	44.12	255
	44.14	236	44.14	296
	44.16	217	44.16	303
	44.18	236	44.18	361
	44.2	271	44.2	327
	44.22	277	44.22	387
	44.24	262	44.24	388
	44.26	259	44.26	393
	44.28	265	44.28	337
	44.3	272	44.3	379
	44.32	291	44.32	365
	44.34	242	44.34	335
	44.36	248	44.36	365
	44.38	266	44.38	329
	44.4	225	44.4	292
	44.42	230	44.42	271
	44.44	223	44.44	264
	44.46	190	44.46	244
	44.48	180	44.48	202
	44.5	198	44.5	202
	44.52	144	44.52	170
	44.54	140	44.54	168
	44.56	136	44.56	141
	44.58	131	44.58	131
	44.6	108	44.6	117
	44.62	112	44.62	114
	44.64	107	44.64	118
	44.66	97	44.66	90
	44.68	99	44.68	98
	44.7	102	44.7	83
	44.72	79	44.72	76
	44.74	89	44.74	88
	44.76	74	44.76	86
	44.78	71	44.78	78
	44.8	64	44.8	72
	44.82	62	44.82	57
	44.84	71	44.84	48
	44.86	74	44.86	59
	44.88	50	44.88	48
	44.9	65	44.9	55
	44.92	55	44.92	47
	44.94	51	44.94	56
	44.96	52	44.96	47
	44.98	48	44.98	45
	45	55	45	40
	45.02	39	45.02	46
	45.04	46	45.04	45
	45.06	40	45.06	39
	45.08	47	45.08	50
	45.1	34	45.1	50
	45.12	34	45.12	37
	45.14	40	45.14	38
	45.16	38	45.16	32
	45.18	38	45.18	37
	45.2	44	45.2	33
	45.22	37	45.22	31
	45.24	34	45.24	30
	45.26	39	45.26	27
	45.28	33	45.28	35
	45.3	36	45.3	25
	45.32	28	45.32	28
	45.34	33	45.34	16
	45.36	32	45.36	29
	45.38	27	45.38	26
	45.4	27	45.4	29
	45.42	33	45.42	26
	45.44	28	45.44	27
	45.46	31	45.46	18
	45.48	22	45.48	19
	45.5	30	45.5	33
	45.52	37	45.52	19
	45.54	24	45.54	22
	45.56	20	45.56	30
	45.58	26	45.58	31
	45.6	27	45.6	22
	45.62	30	45.62	20
	45.64	18	45.64	28
	45.66	30	45.66	18
	45.68	22	45.68	18
	45.7	27	45.7	21
	45.72	15	45.72	23
	45.74	27	45.74	31
	45.76	19	45.76	24
	45.78	21	45.78	21
	45.8	29	45.8	24
	45.82	23	45.82	24
	45.84	29	45.84	25
	45.86	21	45.86	25
	45.88	21	45.88	18
	45.9	16	45.9	15
	45.92	22	45.92	20
	45.94	20	45.94	32
	45.96	25	45.96	22
	45.98	25	45.98	22
	46	19	46	22
	46.02	24	46.02	21
	46.04	26	46.04	25
	46.06	32	46.06	25
	46.08	30	46.08	30
	46.1	22	46.1	36
	46.12	22	46.12	32
	46.14	18	46.14	17
	46.16	23	46.16	26
	46.18	30	46.18	26
	46.2	26	46.2	27
	46.22	27	46.22	18
	46.24	25	46.24	24
	46.26	23	46.26	29
	46.28	25	46.28	37
	46.3	16	46.3	23
	46.32	30	46.32	21
	46.34	26	46.34	18
	46.36	12	46.36	14
	46.38	10	46.38	19
	46.4	11	46.4	17
	46.42	21	46.42	20
	46.44	22	46.44	20
	46.46	25	46.46	12
	46.48	16	46.48	13
	46.5	17	46.5	23
	46.52	11	46.52	18
	46.54	15	46.54	15
	46.56	20	46.56	19
	46.58	13	46.58	13
	46.6	19	46.6	20
	46.62	17	46.62	15
	46.64	19	46.64	20
	46.66	18	46.66	17
	46.68	18	46.68	11
	46.7	12	46.7	11
	46.72	11	46.72	17
	46.74	12	46.74	17
	46.76	18	46.76	18
	46.78	8	46.78	12
	46.8	22	46.8	11
	46.82	18	46.82	10
	46.84	18	46.84	16
	46.86	20	46.86	18
	46.88	12	46.88	14
	46.9	13	46.9	17
	46.92	13	46.92	18
	46.94	20	46.94	13
	46.96	21	46.96	13
	46.98	16	46.98	19
	47	25	47	13
	47.02	22	47.02	21
	47.04	30	47.04	10
	47.06	14	47.06	12
	47.08	10	47.08	18
	47.1	16	47.1	16
	47.12	20	47.12	18
	47.14	17	47.14	12
	47.16	16	47.16	15
	47.18	11	47.18	19
	47.2	12	47.2	11
	47.22	13	47.22	12
	47.24	13	47.24	16
	47.26	21	47.26	17
	47.28	14	47.28	14
	47.3	14	47.3	11
	47.32	13	47.32	17
	47.34	14	47.34	12
	47.36	12	47.36	6
	47.38	13	47.38	16
	47.4	11	47.4	17
	47.42	9	47.42	16
	47.44	17	47.44	9
	47.46	17	47.46	18
	47.48	8	47.48	10
	47.5	17	47.5	13
	47.52	13	47.52	14
	47.54	16	47.54	15
	47.56	19	47.56	12
	47.58	10	47.58	13
	47.6	14	47.6	13
	47.62	16	47.62	10
	47.64	16	47.64	9
	47.66	18	47.66	9
	47.68	13	47.68	7
	47.7	19	47.7	11
	47.72	14	47.72	13
	47.74	13	47.74	10
	47.76	13	47.76	15
	47.78	16	47.78	14
	47.8	15	47.8	9
	47.82	15	47.82	16
	47.84	13	47.84	12
	47.86	10	47.86	7
	47.88	21	47.88	15
	47.9	15	47.9	10
	47.92	10	47.92	16
	47.94	10	47.94	14
	47.96	13	47.96	9
	47.98	13	47.98	13
	48	15	48	11
	48.02	14	48.02	10
	48.04	14	48.04	10
	48.06	9	48.06	10
	48.08	9	48.08	15
	48.1	16	48.1	11
	48.12	18	48.12	16
	48.14	11	48.14	9
	48.16	8	48.16	9
	48.18	14	48.18	9
	48.2	11	48.2	12
	48.22	17	48.22	6
	48.24	10	48.24	10
	48.26	14	48.26	11
	48.28	18	48.28	16
	48.3	8	48.3	16
	48.32	18	48.32	14
	48.34	17	48.34	13
	48.36	17	48.36	17
	48.38	11	48.38	11
	48.4	14	48.4	10
	48.42	20	48.42	19
	48.44	12	48.44	9
	48.46	15	48.46	14
	48.48	16	48.48	11
	48.5	17	48.5	14
	48.52	11	48.52	12
	48.54	16	48.54	8
	48.56	19	48.56	18
	48.58	13	48.58	21
	48.6	14	48.6	8
	48.62	13	48.62	15
	48.64	17	48.64	13
	48.66	9	48.66	15
	48.68	11	48.68	13
	48.7	10	48.7	15
	48.72	14	48.72	15
	48.74	18	48.74	14
	48.76	16	48.76	12
	48.78	19	48.78	15
	48.8	17	48.8	16
	48.82	12	48.82	15
	48.84	11	48.84	12
	48.86	12	48.86	10
	48.88	12	48.88	12
	48.9	18	48.9	14
	48.92	16	48.92	8
	48.94	10	48.94	14
	48.96	9	48.96	12
	48.98	13	48.98	10
	49	12	49	11
	49.02	15	49.02	19
	49.04	12	49.04	8
	49.06	14	49.06	13
	49.08	12	49.08	11
	49.1	14	49.1	7
	49.12	11	49.12	13
	49.14	10	49.14	13
	49.16	15	49.16	16
	49.18	9	49.18	13
	49.2	18	49.2	18
	49.22	13	49.22	16
	49.24	14	49.24	12
	49.26	19	49.26	14
	49.28	17	49.28	13
	49.3	15	49.3	11
	49.32	10	49.32	7
	49.34	16	49.34	11
	49.36	6	49.36	14
	49.38	14	49.38	12
	49.4	17	49.4	7
	49.42	15	49.42	11
	49.44	18	49.44	6
	49.46	11	49.46	15
	49.48	11	49.48	10
	49.5	11	49.5	26
	49.52	8	49.52	16
	49.54	13	49.54	8
	49.56	15	49.56	9
	49.58	14	49.58	14
	49.6	11	49.6	15
	49.62	16	49.62	8
	49.64	14	49.64	12
	49.66	8	49.66	15
	49.68	13	49.68	11
	49.7	15	49.7	14
	49.72	15	49.72	15
	49.74	21	49.74	9
	49.76	15	49.76	8
	49.78	10	49.78	7
	49.8	11	49.8	8
	49.82	21	49.82	6
	49.84	8	49.84	11
	49.86	13	49.86	15
	49.88	15	49.88	8
	49.9	12	49.9	15
	49.92	15	49.92	13
	49.94	7	49.94	11
	49.96	9	49.96	18
	49.98	12	49.98	12
	50	11	50	11
	50.02	17	50.02	14
	50.04	7	50.04	13
	50.06	19	50.06	11
	50.08	11	50.08	10
	50.1	8	50.1	10
	50.12	13	50.12	14
	50.14	10	50.14	13
	50.16	10	50.16	8
	50.18	17	50.18	10
	50.2	12	50.2	9
	50.22	15	50.22	16
	50.24	11	50.24	11
	50.26	8	50.26	9
	50.28	11	50.28	4
	50.3	8	50.3	15
	50.32	7	50.32	8
	50.34	9	50.34	11
	50.36	7	50.36	9
	50.38	7	50.38	14
	50.4	14	50.4	7
	50.42	23	50.42	9
	50.44	22	50.44	12
	50.46	21	50.46	9
	50.48	5	50.48	8
	50.5	13	50.5	11
	50.52	14	50.52	10
	50.54	10	50.54	13
	50.56	8	50.56	11
	50.58	13	50.58	13
	50.6	16	50.6	6
	50.62	12	50.62	13
	50.64	21	50.64	12
	50.66	5	50.66	10
	50.68	14	50.68	12
	50.7	14	50.7	11
	50.72	13	50.72	13
	50.74	11	50.74	17
	50.76	12	50.76	11
	50.78	9	50.78	8
	50.8	11	50.8	10
	50.82	14	50.82	10
	50.84	18	50.84	4
	50.86	12	50.86	8
	50.88	13	50.88	10
	50.9	12	50.9	7
	50.92	13	50.92	10
	50.94	14	50.94	7
	50.96	9	50.96	11
	50.98	12	50.98	11
	51	19	51	11
	51.02	12	51.02	14
	51.04	13	51.04	10
	51.06	8	51.06	7
	51.08	14	51.08	12
	51.1	10	51.1	8
	51.12	8	51.12	9
	51.14	6	51.14	11
	51.16	14	51.16	7
	51.18	9	51.18	10
	51.2	15	51.2	16
	51.22	16	51.22	13
	51.24	12	51.24	14
	51.26	10	51.26	17
	51.28	15	51.28	12
	51.3	18	51.3	15
	51.32	8	51.32	16
	51.34	11	51.34	11
	51.36	11	51.36	10
	51.38	9	51.38	12
	51.4	14	51.4	9
	51.42	11	51.42	9
	51.44	9	51.44	14
	51.46	9	51.46	9
	51.48	14	51.48	7
	51.5	11	51.5	17
	51.52	16	51.52	5
	51.54	16	51.54	13
	51.56	4	51.56	12
	51.58	13	51.58	9
	51.6	22	51.6	12
	51.62	9	51.62	11
	51.64	11	51.64	8
	51.66	6	51.66	12
	51.68	9	51.68	12
	51.7	7	51.7	8
	51.72	12	51.72	10
	51.74	16	51.74	11
	51.76	6	51.76	7
	51.78	14	51.78	7
	51.8	9	51.8	6
	51.82	7	51.82	16
	51.84	10	51.84	5
	51.86	8	51.86	7
	51.88	20	51.88	10
	51.9	10	51.9	10
	51.92	13	51.92	9
	51.94	16	51.94	5
	51.96	11	51.96	15
	51.98	11	51.98	5
	52	14	52	9
	52.02	16	52.02	5
	52.04	12	52.04	15
	52.06	12	52.06	6
	52.08	8	52.08	14
	52.1	10	52.1	11
	52.12	13	52.12	10
	52.14	11	52.14	11
	52.16	12	52.16	5
	52.18	18	52.18	12
	52.2	11	52.2	6
	52.22	8	52.22	14
	52.24	10	52.24	8
	52.26	13	52.26	14
	52.28	8	52.28	7
	52.3	8	52.3	8
	52.32	16	52.32	17
	52.34	15	52.34	14
	52.36	11	52.36	8
	52.38	11	52.38	12
	52.4	4	52.4	12
	52.42	10	52.42	9
	52.44	11	52.44	15
	52.46	16	52.46	17
	52.48	13	52.48	13
	52.5	10	52.5	15
	52.52	13	52.52	13
	52.54	16	52.54	9
	52.56	17	52.56	13
	52.58	10	52.58	9
	52.6	5	52.6	12
	52.62	8	52.62	15
	52.64	10	52.64	10
	52.66	11	52.66	14
	52.68	9	52.68	12
	52.7	13	52.7	8
	52.72	8	52.72	3
	52.74	10	52.74	13
	52.76	10	52.76	9
	52.78	18	52.78	14
	52.8	21	52.8	12
	52.82	18	52.82	11
	52.84	16	52.84	15
	52.86	10	52.86	7
	52.88	8	52.88	9
	52.9	14	52.9	13
	52.92	17	52.92	14
	52.94	10	52.94	9
	52.96	14	52.96	7
	52.98	13	52.98	10
	53	13	53	10
	53.02	15	53.02	14
	53.04	11	53.04	16
	53.06	12	53.06	10
	53.08	11	53.08	10
	53.1	9	53.1	11
	53.12	15	53.12	9
	53.14	11	53.14	16
	53.16	9	53.16	15
	53.18	10	53.18	10
	53.2	13	53.2	6
	53.22	17	53.22	9
	53.24	16	53.24	5
	53.26	9	53.26	9
	53.28	15	53.28	14
	53.3	10	53.3	7
	53.32	8	53.32	9
	53.34	9	53.34	12
	53.36	8	53.36	11
	53.38	12	53.38	10
	53.4	15	53.4	3
	53.42	8	53.42	11
	53.44	12	53.44	9
	53.46	12	53.46	11
	53.48	7	53.48	10
	53.5	11	53.5	9
	53.52	12	53.52	9
	53.54	14	53.54	7
	53.56	13	53.56	7
	53.58	6	53.58	14
	53.6	8	53.6	14
	53.62	8	53.62	9
	53.64	14	53.64	8
	53.66	18	53.66	12
	53.68	15	53.68	12
	53.7	14	53.7	12
	53.72	10	53.72	6
	53.74	7	53.74	7
	53.76	17	53.76	10
	53.78	10	53.78	10
	53.8	12	53.8	5
	53.82	11	53.82	9
	53.84	21	53.84	10
	53.86	8	53.86	12
	53.88	13	53.88	11
	53.9	15	53.9	16
	53.92	19	53.92	10
	53.94	14	53.94	8
	53.96	12	53.96	10
	53.98	2	53.98	11
	54	13	54	10
	54.02	6	54.02	11
	54.04	9	54.04	10
	54.06	13	54.06	5
	54.08	14	54.08	10
	54.1	13	54.1	13
	54.12	13	54.12	10
	54.14	9	54.14	7
	54.16	6	54.16	12
	54.18	10	54.18	15
	54.2	12	54.2	10
	54.22	7	54.22	7
	54.24	11	54.24	10
	54.26	14	54.26	10
	54.28	14	54.28	14
	54.3	10	54.3	12
	54.32	16	54.32	17
	54.34	17	54.34	10
	54.36	13	54.36	19
	54.38	12	54.38	11
	54.4	11	54.4	12
	54.42	15	54.42	10
	54.44	11	54.44	11
	54.46	11	54.46	13
	54.48	9	54.48	9
	54.5	11	54.5	12
	54.52	10	54.52	14
	54.54	14	54.54	14
	54.56	11	54.56	11
	54.58	16	54.58	16
	54.6	11	54.6	7
	54.62	18	54.62	9
	54.64	12	54.64	7
	54.66	15	54.66	9
	54.68	8	54.68	15
	54.7	10	54.7	7
	54.72	6	54.72	6
	54.74	10	54.74	12
	54.76	10	54.76	12
	54.78	9	54.78	20
	54.8	19	54.8	6
	54.82	9	54.82	13
	54.84	12	54.84	15
	54.86	14	54.86	11
	54.88	18	54.88	15
	54.9	11	54.9	10
	54.92	14	54.92	15
	54.94	9	54.94	11
	54.96	12	54.96	17
	54.98	14	54.98	14
	55	16	55	13
	55.02	15	55.02	7
	55.04	7	55.04	11
	55.06	15	55.06	13
	55.08	10	55.08	9
	55.1	8	55.1	17
	55.12	13	55.12	9
	55.14	12	55.14	17
	55.16	14	55.16	13
	55.18	3	55.18	9
	55.2	9	55.2	8
	55.22	9	55.22	14
	55.24	17	55.24	10
	55.26	8	55.26	10
	55.28	15	55.28	7
	55.3	2	55.3	9
	55.32	15	55.32	9
	55.34	9	55.34	4
	55.36	11	55.36	9
	55.38	13	55.38	9
	55.4	15	55.4	18
	55.42	14	55.42	8
	55.44	9	55.44	15
	55.46	19	55.46	16
	55.48	15	55.48	14
	55.5	9	55.5	7
	55.52	9	55.52	10
	55.54	7	55.54	15
	55.56	7	55.56	12
	55.58	16	55.58	13
	55.6	8	55.6	11
	55.62	12	55.62	13
	55.64	12	55.64	9
	55.66	9	55.66	11
	55.68	14	55.68	13
	55.7	11	55.7	9
	55.72	16	55.72	8
	55.74	13	55.74	6
	55.76	9	55.76	5
	55.78	10	55.78	11
	55.8	14	55.8	15
	55.82	18	55.82	9
	55.84	13	55.84	12
	55.86	17	55.86	15
	55.88	12	55.88	13
	55.9	6	55.9	8
	55.92	14	55.92	8
	55.94	11	55.94	17
	55.96	11	55.96	17
	55.98	12	55.98	8
	56	15	56	16
	56.02	12	56.02	13
	56.04	12	56.04	14
	56.06	10	56.06	10
	56.08	19	56.08	9
	56.1	15	56.1	12
	56.12	10	56.12	9
	56.14	20	56.14	12
	56.16	20	56.16	19
	56.18	11	56.18	13
	56.2	12	56.2	15
	56.22	12	56.22	12
	56.24	2	56.24	13
	56.26	7	56.26	16
	56.28	16	56.28	10
	56.3	6	56.3	10
	56.32	14	56.32	6
	56.34	7	56.34	9
	56.36	9	56.36	7
	56.38	10	56.38	7
	56.4	14	56.4	11
	56.42	13	56.42	9
	56.44	8	56.44	10
	56.46	7	56.46	10
	56.48	13	56.48	9
	56.5	10	56.5	12
	56.52	20	56.52	7
	56.54	15	56.54	7
	56.56	10	56.56	17
	56.58	13	56.58	15
	56.6	10	56.6	9
	56.62	8	56.62	9
	56.64	11	56.64	14
	56.66	10	56.66	13
	56.68	11	56.68	7
	56.7	12	56.7	17
	56.72	10	56.72	18
	56.74	11	56.74	11
	56.76	14	56.76	11
	56.78	11	56.78	10
	56.8	9	56.8	16
	56.82	10	56.82	17
	56.84	10	56.84	12
	56.86	12	56.86	12
	56.88	10	56.88	10
	56.9	12	56.9	6
	56.92	17	56.92	11
	56.94	11	56.94	10
	56.96	12	56.96	8
	56.98	11	56.98	9
	57	7	57	4
	57.02	15	57.02	10
	57.04	10	57.04	17
	57.06	13	57.06	15
	57.08	12	57.08	16
	57.1	8	57.1	12
	57.12	10	57.12	16
	57.14	13	57.14	6
	57.16	10	57.16	11
	57.18	10	57.18	17
	57.2	10	57.2	4
	57.22	4	57.22	11
	57.24	8	57.24	23
	57.26	11	57.26	11
	57.28	14	57.28	10
	57.3	13	57.3	11
	57.32	9	57.32	16
	57.34	15	57.34	15
	57.36	15	57.36	12
	57.38	7	57.38	13
	57.4	11	57.4	11
	57.42	17	57.42	15
	57.44	10	57.44	16
	57.46	10	57.46	18
	57.48	19	57.48	15
	57.5	11	57.5	12
	57.52	10	57.52	13
	57.54	11	57.54	10
	57.56	17	57.56	3
	57.58	17	57.58	23
	57.6	12	57.6	14
	57.62	15	57.62	12
	57.64	15	57.64	17
	57.66	8	57.66	10
	57.68	17	57.68	10
	57.7	13	57.7	11
	57.72	7	57.72	12
	57.74	11	57.74	9
	57.76	16	57.76	14
	57.78	10	57.78	7
	57.8	18	57.8	17
	57.82	23	57.82	7
	57.84	14	57.84	8
	57.86	11	57.86	11
	57.88	22	57.88	8
	57.9	12	57.9	9
	57.92	11	57.92	12
	57.94	10	57.94	9
	57.96	12	57.96	5
	57.98	13	57.98	12
	58	9	58	12
	58.02	17	58.02	16
	58.04	10	58.04	14
	58.06	4	58.06	11
	58.08	6	58.08	15
	58.1	11	58.1	7
	58.12	14	58.12	8
	58.14	14	58.14	11
	58.16	13	58.16	11
	58.18	19	58.18	8
	58.2	18	58.2	9
	58.22	12	58.22	8
	58.24	12	58.24	9
	58.26	8	58.26	12
	58.28	10	58.28	14
	58.3	10	58.3	11
	58.32	20	58.32	12
	58.34	12	58.34	10
	58.36	6	58.36	12
	58.38	15	58.38	11
	58.4	12	58.4	12
	58.42	15	58.42	19
	58.44	12	58.44	5
	58.46	16	58.46	16
	58.48	14	58.48	10
	58.5	13	58.5	8
	58.52	15	58.52	8
	58.54	19	58.54	10
	58.56	8	58.56	12
	58.58	13	58.58	9
	58.6	16	58.6	11
	58.62	10	58.62	9
	58.64	6	58.64	15
	58.66	13	58.66	12
	58.68	18	58.68	14
	58.7	9	58.7	12
	58.72	7	58.72	7
	58.74	11	58.74	11
	58.76	12	58.76	8
	58.78	11	58.78	10
	58.8	9	58.8	8
	58.82	13	58.82	12
	58.84	11	58.84	8
	58.86	14	58.86	9
	58.88	14	58.88	10
	58.9	12	58.9	6
	58.92	9	58.92	9
	58.94	15	58.94	8
	58.96	14	58.96	15
	58.98	11	58.98	8
	59	15	59	17
	59.02	16	59.02	10
	59.04	10	59.04	13
	59.06	13	59.06	15
	59.08	16	59.08	4
	59.1	13	59.1	10
	59.12	18	59.12	15
	59.14	10	59.14	7
	59.16	8	59.16	9
	59.18	8	59.18	9
	59.2	8	59.2	16
	59.22	11	59.22	12
	59.24	16	59.24	10
	59.26	10	59.26	12
	59.28	13	59.28	11
	59.3	13	59.3	9
	59.32	13	59.32	7
	59.34	7	59.34	12
	59.36	14	59.36	17
	59.38	12	59.38	11
	59.4	9	59.4	6
	59.42	17	59.42	8
	59.44	15	59.44	7
	59.46	17	59.46	11
	59.48	13	59.48	18
	59.5	10	59.5	10
	59.52	8	59.52	8
	59.54	12	59.54	11
	59.56	16	59.56	10
	59.58	19	59.58	11
	59.6	14	59.6	15
	59.62	8	59.62	11
	59.64	8	59.64	6
	59.66	5	59.66	8
	59.68	10	59.68	10
	59.7	12	59.7	10
	59.72	16	59.72	12
	59.74	16	59.74	7
	59.76	10	59.76	14
	59.78	9	59.78	14
	59.8	14	59.8	13
	59.82	13	59.82	6
	59.84	10	59.84	10
	59.86	17	59.86	5
	59.88	17	59.88	10
	59.9	12	59.9	13
	59.92	13	59.92	11
	59.94	7	59.94	11
	59.96	12	59.96	13
	59.98	11	59.98	15
	60	12	60	16
	60.02	11	60.02	12
	60.04	18	60.04	8
	60.06	10	60.06	7
	60.08	11	60.08	12
	60.1	13	60.1	11
	60.12	12	60.12	13
	60.14	16	60.14	8
	60.16	12	60.16	9
	60.18	14	60.18	7
	60.2	12	60.2	9
	60.22	15	60.22	12
	60.24	11	60.24	8
	60.26	12	60.26	13
	60.28	7	60.28	13
	60.3	8	60.3	6
	60.32	14	60.32	13
	60.34	12	60.34	20
	60.36	13	60.36	13
	60.38	13	60.38	15
	60.4	14	60.4	13
	60.42	10	60.42	16
	60.44	9	60.44	11
	60.46	10	60.46	6
	60.48	8	60.48	12
	60.5	18	60.5	15
	60.52	7	60.52	9
	60.54	18	60.54	16
	60.56	7	60.56	10
	60.58	15	60.58	15
	60.6	16	60.6	9
	60.62	12	60.62	12
	60.64	11	60.64	9
	60.66	7	60.66	8
	60.68	15	60.68	12
	60.7	13	60.7	9
	60.72	9	60.72	15
	60.74	16	60.74	12
	60.76	20	60.76	11
	60.78	14	60.78	11
	60.8	13	60.8	19
	60.82	12	60.82	8
	60.84	10	60.84	10
	60.86	10	60.86	7
	60.88	15	60.88	16
	60.9	16	60.9	11
	60.92	10	60.92	11
	60.94	16	60.94	11
	60.96	10	60.96	16
	60.98	22	60.98	13
	61	10	61	16
	61.02	9	61.02	18
	61.04	18	61.04	10
	61.06	9	61.06	15
	61.08	9	61.08	12
	61.1	17	61.1	6
	61.12	13	61.12	11
	61.14	12	61.14	16
	61.16	14	61.16	10
	61.18	11	61.18	10
	61.2	14	61.2	16
	61.22	14	61.22	15
	61.24	11	61.24	12
	61.26	9	61.26	18
	61.28	11	61.28	11
	61.3	12	61.3	12
	61.32	12	61.32	15
	61.34	13	61.34	17
	61.36	13	61.36	15
	61.38	16	61.38	12
	61.4	20	61.4	12
	61.42	12	61.42	16
	61.44	14	61.44	7
	61.46	11	61.46	10
	61.48	16	61.48	4
	61.5	18	61.5	14
	61.52	13	61.52	16
	61.54	15	61.54	14
	61.56	11	61.56	10
	61.58	11	61.58	13
	61.6	15	61.6	11
	61.62	13	61.62	9
	61.64	11	61.64	20
	61.66	16	61.66	14
	61.68	17	61.68	9
	61.7	11	61.7	15
	61.72	15	61.72	6
	61.74	19	61.74	17
	61.76	11	61.76	11
	61.78	21	61.78	10
	61.8	10	61.8	13
	61.82	21	61.82	13
	61.84	14	61.84	15
	61.86	18	61.86	20
	61.88	21	61.88	17
	61.9	15	61.9	18
	61.92	10	61.92	10
	61.94	17	61.94	15
	61.96	19	61.96	17
	61.98	23	61.98	19
	62	16	62	17
	62.02	13	62.02	17
	62.04	14	62.04	14
	62.06	13	62.06	17
	62.08	21	62.08	13
	62.1	18	62.1	16
	62.12	15	62.12	19
	62.14	14	62.14	11
	62.16	14	62.16	16
	62.18	12	62.18	11
	62.2	15	62.2	12
	62.22	13	62.22	17
	62.24	13	62.24	12
	62.26	13	62.26	11
	62.28	17	62.28	12
	62.3	13	62.3	11
	62.32	14	62.32	17
	62.34	19	62.34	12
	62.36	21	62.36	17
	62.38	25	62.38	21
	62.4	13	62.4	16
	62.42	18	62.42	11
	62.44	15	62.44	11
	62.46	18	62.46	25
	62.48	16	62.48	20
	62.5	17	62.5	14
	62.52	23	62.52	19
	62.54	13	62.54	15
	62.56	10	62.56	15
	62.58	24	62.58	18
	62.6	18	62.6	26
	62.62	17	62.62	7
	62.64	22	62.64	13
	62.66	18	62.66	12
	62.68	13	62.68	14
	62.7	16	62.7	13
	62.72	6	62.72	17
	62.74	23	62.74	11
	62.76	12	62.76	19
	62.78	19	62.78	7
	62.8	20	62.8	17
	62.82	15	62.82	14
	62.84	23	62.84	12
	62.86	28	62.86	15
	62.88	15	62.88	12
	62.9	21	62.9	20
	62.92	18	62.92	12
	62.94	22	62.94	19
	62.96	18	62.96	14
	62.98	10	62.98	10
	63	18	63	14
	63.02	26	63.02	11
	63.04	23	63.04	24
	63.06	17	63.06	20
	63.08	18	63.08	21
	63.1	14	63.1	18
	63.12	23	63.12	29
	63.14	23	63.14	16
	63.16	19	63.16	24
	63.18	14	63.18	17
	63.2	16	63.2	20
	63.22	20	63.22	20
	63.24	26	63.24	23
	63.26	18	63.26	22
	63.28	23	63.28	14
	63.3	21	63.3	18
	63.32	29	63.32	26
	63.34	33	63.34	16
	63.36	26	63.36	29
	63.38	27	63.38	26
	63.4	29	63.4	31
	63.42	30	63.42	20
	63.44	22	63.44	20
	63.46	23	63.46	17
	63.48	22	63.48	25
	63.5	40	63.5	23
	63.52	22	63.52	19
	63.54	33	63.54	22
	63.56	32	63.56	19
	63.58	37	63.58	22
	63.6	28	63.6	33
	63.62	44	63.62	22
	63.64	35	63.64	23
	63.66	43	63.66	27
	63.68	42	63.68	33
	63.7	37	63.7	41
	63.72	22	63.72	23
	63.74	37	63.74	44
	63.76	34	63.76	30
	63.78	47	63.78	27
	63.8	46	63.8	43
	63.82	34	63.82	31
	63.84	42	63.84	29
	63.86	58	63.86	50
	63.88	60	63.88	52
	63.9	49	63.9	38
	63.92	64	63.92	35
	63.94	45	63.94	45
	63.96	47	63.96	60
	63.98	69	63.98	58
	64	69	64	78
	64.02	67	64.02	68
	64.04	84	64.04	68
	64.06	56	64.06	63
	64.08	77	64.08	60
	64.1	75	64.1	92
	64.12	75	64.12	74
	64.14	97	64.14	89
	64.16	101	64.16	102
	64.18	105	64.18	114
	64.2	89	64.2	122
	64.22	145	64.22	119
	64.24	144	64.24	144
	64.26	138	64.26	146
	64.28	147	64.28	178
	64.3	157	64.3	211
	64.32	179	64.32	184
	64.34	159	64.34	236
	64.36	171	64.36	240
	64.38	186	64.38	231
	64.4	205	64.4	249
	64.42	198	64.42	281
	64.44	199	64.44	269
	64.46	227	64.46	279
	64.48	198	64.48	278
	64.5	210	64.5	260
	64.52	197	64.52	284
	64.54	182	64.54	245
	64.56	194	64.56	273
	64.58	194	64.58	226
	64.6	193	64.6	245
	64.62	181	64.62	217
	64.64	172	64.64	191
	64.66	179	64.66	181
	64.68	148	64.68	168
	64.7	137	64.7	172
	64.72	124	64.72	155
	64.74	114	64.74	150
	64.76	91	64.76	120
	64.78	110	64.78	110
	64.8	97	64.8	95
	64.82	81	64.82	105
	64.84	98	64.84	81
	64.86	80	64.86	85
	64.88	92	64.88	86
	64.9	76	64.9	64
	64.92	78	64.92	81
[truncated: 1,254 more rows]

## Sheet: Manuscript Fig 3
Fig 3a
	j (mA/cm2)
	0	20	40	60	80	100	120	140	160	180	200	220	240	260	280	300	320	340	360	380	400	420	440	460	480	500	520	540	560	580	600	620	640	660	680	700	720	740	760	780	800	820	840	860	880	900	920	940	960
Distance to cathode (μm)	Ph
0	1.0335	1.3682	1.7029	2.0376	2.3724	2.7071	3.0418	3.3765	3.7113	4.046	4.3807	4.7154	5.0501	5.3849	5.7196	6.0543	6.389	6.7238	7.0585	7.3932	7.7279	8.0627	8.3974	8.7321	9.0668	9.4015	9.7363	10.071	10.406	10.74	11.075	11.41	11.745	12.079	12.414	12.749	13.083	13.418	13.753	14	14	14	14	14	14	14	14	14	14
0.10417	1.0334	1.3674	1.7015	2.0355	2.3695	2.7035	3.0376	3.3716	3.7056	4.0396	4.3737	4.7077	5.0417	5.3757	5.7098	6.0438	6.3778	6.7118	7.0459	7.3799	7.7139	8.0479	8.382	8.716	9.05	9.384	9.7181	10.052	10.386	10.72	11.054	11.388	11.722	12.056	12.39	12.724	13.058	13.392	13.726	14	14	14	14	14	14	14	14	14	14
0.20833	1.0333	1.3667	1.7	2.0333	2.3667	2.7	3.0333	3.3666	3.7	4.0333	4.3666	4.6999	5.0333	5.3666	5.6999	6.0333	6.3666	6.6999	7.0332	7.3666	7.6999	8.0332	8.3666	8.6999	9.0332	9.3665	9.6999	10.033	10.367	10.7	11.033	11.367	11.7	12.033	12.366	12.7	13.033	13.366	13.7	14	14	14	14	14	14	14	14	14	14
0.3125	1.0333	1.3659	1.6985	2.0312	2.3638	2.6964	3.0291	3.3617	3.6943	4.0269	4.3596	4.6922	5.0248	5.3575	5.6901	6.0227	6.3554	6.688	7.0206	7.3532	7.6859	8.0185	8.3511	8.6838	9.0164	9.349	9.6817	10.014	10.347	10.68	11.012	11.345	11.677	12.01	12.343	12.675	13.008	13.341	13.673	14	14	14	14	14	14	14	14	14	14
0.41667	1.0332	1.3651	1.6971	2.029	2.3609	2.6929	3.0248	3.3567	3.6887	4.0206	4.3525	4.6845	5.0164	5.3483	5.6803	6.0122	6.3441	6.6761	7.008	7.3399	7.6719	8.0038	8.3357	8.6677	8.9996	9.3315	9.6635	9.9954	10.327	10.659	10.991	11.323	11.655	11.987	12.319	12.651	12.983	13.315	13.647	13.979	14	14	14	14	14	14	14	14	14
0.52083	1.0331	1.3644	1.6956	2.0268	2.3581	2.6893	3.0205	3.3518	3.683	4.0143	4.3455	4.6767	5.008	5.3392	5.6704	6.0017	6.3329	6.6641	6.9954	7.3266	7.6578	7.9891	8.3203	8.6515	8.9828	9.314	9.6452	9.9765	10.308	10.639	10.97	11.301	11.633	11.964	12.295	12.626	12.958	13.289	13.62	13.951	14	14	14	14	14	14	14	14	14
0.625	1.0331	1.3636	1.6941	2.0247	2.3552	2.6858	3.0163	3.3468	3.6774	4.0079	4.3384	4.669	4.9995	5.3301	5.6606	5.9911	6.3217	6.6522	6.9828	7.3133	7.6438	7.9744	8.3049	8.6354	8.966	9.2965	9.6271	9.9576	10.288	10.619	10.949	11.28	11.61	11.941	12.271	12.602	12.932	13.263	13.594	13.924	14	14	14	14	14	14	14	14	14
0.72917	1.033	1.3628	1.6927	2.0225	2.3524	2.6822	3.012	3.3419	3.6717	4.0016	4.3314	4.6612	4.9911	5.3209	5.6508	5.9806	6.3105	6.6403	6.9701	7.3	7.6298	7.9597	8.2895	8.6193	8.9492	9.279	9.6089	9.9387	10.269	10.598	10.928	11.258	11.588	11.918	12.248	12.577	12.907	13.237	13.567	13.897	14	14	14	14	14	14	14	14	14
0.83333	1.0329	1.3621	1.6912	2.0204	2.3495	2.6786	3.0078	3.3369	3.6661	3.9952	4.3244	4.6535	4.9826	5.3118	5.6409	5.9701	6.2992	6.6284	6.9575	7.2867	7.6158	7.9449	8.2741	8.6032	8.9324	9.2615	9.5907	9.9198	10.249	10.578	10.907	11.236	11.566	11.895	12.224	12.553	12.882	13.211	13.54	13.87	14	14	14	14	14	14	14	14	14
0.9375	1.0329	1.3613	1.6898	2.0182	2.3466	2.6751	3.0035	3.332	3.6604	3.9889	4.3173	4.6458	4.9742	5.3027	5.6311	5.9595	6.288	6.6164	6.9449	7.2733	7.6018	7.9302	8.2587	8.5871	8.9156	9.244	9.5725	9.9009	10.229	10.558	10.886	11.215	11.543	11.872	12.2	12.528	12.857	13.185	13.514	13.842	14	14	14	14	14	14	14	14	14
1.0417	1.0328	1.3606	1.6883	2.016	2.3438	2.6715	2.9993	3.327	3.6548	3.9825	4.3103	4.638	4.9658	5.2935	5.6213	5.949	6.2768	6.6045	6.9323	7.26	7.5878	7.9155	8.2433	8.571	8.8988	9.2265	9.5542	9.882	10.21	10.537	10.865	11.193	11.521	11.848	12.176	12.504	12.832	13.159	13.487	13.815	14	14	14	14	14	14	14	14	14
1.1458	1.0327	1.3598	1.6868	2.0139	2.3409	2.668	2.995	3.3221	3.6491	3.9762	4.3032	4.6303	4.9573	5.2844	5.6114	5.9385	6.2655	6.5926	6.9196	7.2467	7.5737	7.9008	8.2278	8.5549	8.8819	9.209	9.536	9.8631	10.19	10.517	10.844	11.171	11.498	11.825	12.152	12.479	12.807	13.134	13.461	13.788	14	14	14	14	14	14	14	14	14
1.25	1.0327	1.359	1.6854	2.0117	2.3381	2.6644	2.9908	3.3171	3.6435	3.9698	4.2962	4.6225	4.9489	5.2753	5.6016	5.928	6.2543	6.5807	6.907	7.2334	7.5597	7.8861	8.2124	8.5388	8.8651	9.1915	9.5179	9.8442	10.171	10.497	10.823	11.15	11.476	11.802	12.129	12.455	12.781	13.108	13.434	13.76	14	14	14	14	14	14	14	14	14
1.3542	1.0326	1.3583	1.6839	2.0096	2.3352	2.6609	2.9865	3.3122	3.6378	3.9635	4.2891	4.6148	4.9405	5.2661	5.5918	5.9174	6.2431	6.5687	6.8944	7.2201	7.5457	7.8714	8.197	8.5227	8.8484	9.174	9.4997	9.8253	10.151	10.477	10.802	11.128	11.454	11.779	12.105	12.431	12.756	13.082	13.408	13.733	14	14	14	14	14	14	14	14	14
1.4583	1.0325	1.3575	1.6824	2.0074	2.3324	2.6573	2.9823	3.3072	3.6322	3.9571	4.2821	4.6071	4.932	5.257	5.5819	5.9069	6.2319	6.5568	6.8818	7.2067	7.5317	7.8567	8.1816	8.5066	8.8315	9.1565	9.4815	9.8064	10.131	10.456	10.781	11.106	11.431	11.756	12.081	12.406	12.731	13.056	13.381	13.706	14	14	14	14	14	14	14	14	14
1.5625	1.0325	1.3567	1.681	2.0052	2.3295	2.6538	2.978	3.3023	3.6265	3.9508	4.2751	4.5993	4.9236	5.2478	5.5721	5.8964	6.2206	6.5449	6.8692	7.1934	7.5177	7.8419	8.1662	8.4905	8.8147	9.139	9.4633	9.7875	10.112	10.436	10.76	11.085	11.409	11.733	12.057	12.382	12.706	13.03	13.354	13.679	14	14	14	14	14	14	14	14	14
1.6667	1.0324	1.356	1.6795	2.0031	2.3266	2.6502	2.9738	3.2973	3.6209	3.9445	4.268	4.5916	4.9151	5.2387	5.5623	5.8858	6.2094	6.533	6.8565	7.1801	7.5037	7.8272	8.1508	8.4744	8.7979	9.1215	9.445	9.7686	10.092	10.416	10.739	11.063	11.386	11.71	12.034	12.357	12.681	13.004	13.328	13.651	13.975	14	14	14	14	14	14	14	14
1.7708	1.0323	1.3552	1.6781	2.0009	2.3238	2.6466	2.9695	3.2924	3.6152	3.9381	4.261	4.5838	4.9067	5.2296	5.5524	5.8753	6.1982	6.521	6.8439	7.1668	7.4896	7.8125	8.1354	8.4582	8.7811	9.104	9.4268	9.7497	10.073	10.395	10.718	11.041	11.364	11.687	12.01	12.333	12.655	12.978	13.301	13.624	13.947	14	14	14	14	14	14	14	14
1.875	1.0323	1.3544	1.6766	1.9988	2.3209	2.6431	2.9653	3.2874	3.6096	3.9318	4.2539	4.5761	4.8983	5.2204	5.5426	5.8648	6.187	6.5091	6.8313	7.1535	7.4756	7.7978	8.12	8.4421	8.7643	9.0865	9.4087	9.7308	10.053	10.375	10.697	11.02	11.342	11.664	11.986	12.308	12.63	12.953	13.275	13.597	13.919	14	14	14	14	14	14	14	14
1.9792	1.0322	1.3537	1.6751	1.9966	2.3181	2.6395	2.961	3.2825	3.6039	3.9254	4.2469	4.5684	4.8898	5.2113	5.5328	5.8543	6.1757	6.4972	6.8187	7.1401	7.4616	7.7831	8.1046	8.426	8.7475	9.069	9.3905	9.7119	10.033	10.355	10.676	10.998	11.319	11.641	11.962	12.284	12.605	12.927	13.248	13.57	13.891	14	14	14	14	14	14	14	14
2.0833	1.0321	1.3529	1.6737	1.9944	2.3152	2.636	2.9567	3.2775	3.5983	3.9191	4.2398	4.5606	4.8814	5.2022	5.5229	5.8437	6.1645	6.4853	6.8061	7.1268	7.4476	7.7684	8.0892	8.4099	8.7307	9.0515	9.3723	9.693	10.014	10.335	10.655	10.976	11.297	11.618	11.938	12.259	12.58	12.901	13.222	13.542	13.863	14	14	14	14	14	14	14	14
2.1875	1.0321	1.3521	1.6722	1.9923	2.3123	2.6324	2.9525	3.2726	3.5926	3.9127	4.2328	4.5529	4.873	5.193	5.5131	5.8332	6.1533	6.4733	6.7934	7.1135	7.4336	7.7537	8.0737	8.3938	8.7139	9.034	9.3541	9.6741	9.9942	10.314	10.634	10.954	11.275	11.595	11.915	12.235	12.555	12.875	13.195	13.515	13.835	14	14	14	14	14	14	14	14
2.2917	1.032	1.3514	1.6707	1.9901	2.3095	2.6289	2.9482	3.2676	3.587	3.9064	4.2258	4.5451	4.8645	5.1839	5.5033	5.8227	6.142	6.4614	6.7808	7.1002	7.4196	7.7389	8.0583	8.3777	8.6971	9.0165	9.3358	9.6552	9.9746	10.294	10.613	10.933	11.252	11.571	11.891	12.21	12.53	12.849	13.168	13.488	13.807	14	14	14	14	14	14	14	14
2.3958	1.0319	1.3506	1.6693	1.988	2.3066	2.6253	2.944	3.2627	3.5814	3.9	4.2187	4.5374	4.8561	5.1748	5.4934	5.8121	6.1308	6.4495	6.7682	7.0869	7.4055	7.7242	8.0429	8.3616	8.6803	8.999	9.3176	9.6363	9.955	10.274	10.592	10.911	11.23	11.548	11.867	12.186	12.504	12.823	13.142	13.46	13.779	14	14	14	14	14	14	14	14
2.5	1.0319	1.3498	1.6678	1.9858	2.3038	2.6218	2.9397	3.2577	3.5757	3.8937	4.2117	4.5297	4.8476	5.1656	5.4836	5.8016	6.1196	6.4376	6.7556	7.0735	7.3915	7.7095	8.0275	8.3455	8.6635	8.9815	9.2995	9.6174	9.9354	10.253	10.571	10.889	11.207	11.525	11.843	12.161	12.479	12.797	13.115	13.433	13.751	14	14	14	14	14	14	14	14
2.6042	1.0318	1.3491	1.6663	1.9836	2.3009	2.6182	2.9355	3.2528	3.5701	3.8873	4.2046	4.5219	4.8392	5.1565	5.4738	5.7911	6.1084	6.4257	6.7429	7.0602	7.3775	7.6948	8.0121	8.3294	8.6467	8.964	9.2813	9.5986	9.9158	10.233	10.55	10.868	11.185	11.502	11.82	12.137	12.454	12.771	13.089	13.406	13.723	14	14	14	14	14	14	14	14
2.7083	1.0317	1.3483	1.6649	1.9815	2.2981	2.6146	2.9312	3.2478	3.5644	3.881	4.1976	4.5142	4.8308	5.1474	5.464	5.7805	6.0971	6.4137	6.7303	7.0469	7.3635	7.6801	7.9967	8.3133	8.6299	8.9465	9.2631	9.5797	9.8962	10.213	10.529	10.846	11.163	11.479	11.796	12.112	12.429	12.746	13.062	13.379	13.695	14	14	14	14	14	14	14	14
2.8125	1.0317	1.3475	1.6634	1.9793	2.2952	2.6111	2.927	3.2429	3.5588	3.8747	4.1905	4.5064	4.8223	5.1382	5.4541	5.77	6.0859	6.4018	6.7177	7.0336	7.3495	7.6654	7.9813	8.2972	8.6131	8.929	9.2448	9.5607	9.8766	10.193	10.508	10.824	11.14	11.456	11.772	12.088	12.404	12.72	13.036	13.351	13.667	13.983	14	14	14	14	14	14	14
2.9167	1.0316	1.3468	1.662	1.9771	2.2923	2.6075	2.9227	3.2379	3.5531	3.8683	4.1835	4.4987	4.8139	5.1291	5.4443	5.7595	6.0747	6.3899	6.7051	7.0203	7.3355	7.6507	7.9659	8.2811	8.5962	8.9114	9.2266	9.5418	9.857	10.172	10.487	10.803	11.118	11.433	11.748	12.063	12.379	12.694	13.009	13.324	13.639	13.955	14	14	14	14	14	14	14
3.0208	1.0315	1.346	1.6605	1.975	2.2895	2.604	2.9185	3.233	3.5475	3.862	4.1765	4.491	4.8055	5.12	5.4345	5.749	6.0635	6.3779	6.6924	7.0069	7.3214	7.6359	7.9504	8.2649	8.5794	8.8939	9.2084	9.5229	9.8374	10.152	10.466	10.781	11.095	11.41	11.724	12.039	12.353	12.668	12.982	13.297	13.611	13.926	14	14	14	14	14	14	14
3.125	1.0315	1.3452	1.659	1.9728	2.2866	2.6004	2.9142	3.228	3.5418	3.8556	4.1694	4.4832	4.797	5.1108	5.4246	5.7384	6.0522	6.366	6.6798	6.9936	7.3074	7.6212	7.935	8.2488	8.5626	8.8764	9.1902	9.5041	9.8179	10.132	10.445	10.759	11.073	11.387	11.701	12.014	12.328	12.642	12.956	13.27	13.583	13.897	14	14	14	14	14	14	14
3.2292	1.0314	1.3445	1.6576	1.9707	2.2838	2.5969	2.91	3.2231	3.5362	3.8493	4.1624	4.4755	4.7886	5.1017	5.4148	5.7279	6.041	6.3541	6.6672	6.9803	7.2934	7.6065	7.9196	8.2327	8.5458	8.859	9.1721	9.4852	9.7983	10.111	10.424	10.738	11.051	11.364	11.677	11.99	12.303	12.616	12.929	13.242	13.556	13.869	14	14	14	14	14	14	14
3.3333	1.0313	1.3437	1.6561	1.9685	2.2809	2.5933	2.9057	3.2181	3.5305	3.8429	4.1553	4.4677	4.7801	5.0926	5.405	5.7174	6.0298	6.3422	6.6546	6.967	7.2794	7.5918	7.9042	8.2166	8.529	8.8414	9.1539	9.4663	9.7787	10.091	10.403	10.716	11.028	11.341	11.653	11.966	12.278	12.59	12.903	13.215	13.528	13.84	14	14	14	14	14	14	14
3.4375	1.0313	1.3429	1.6546	1.9663	2.278	2.5898	2.9015	3.2132	3.5249	3.8366	4.1483	4.46	4.7717	5.0834	5.3951	5.7068	6.0185	6.3303	6.642	6.9537	7.2654	7.5771	7.8888	8.2005	8.5122	8.8239	9.1356	9.4474	9.7591	10.071	10.382	10.694	11.006	11.318	11.629	11.941	12.253	12.564	12.876	13.188	13.5	13.811	14	14	14	14	14	14	14
3.5417	1.0312	1.3422	1.6532	1.9642	2.2752	2.5862	2.8972	3.2082	3.5192	3.8302	4.1412	4.4523	4.7633	5.0743	5.3853	5.6963	6.0073	6.3183	6.6293	6.9404	7.2514	7.5624	7.8734	8.1844	8.4954	8.8064	9.1174	9.4284	9.7395	10.05	10.361	10.672	10.983	11.295	11.606	11.917	12.228	12.539	12.85	13.161	13.472	13.783	14	14	14	14	14	14	14
3.6458	1.0311	1.3414	1.6517	1.962	2.2723	2.5826	2.893	3.2033	3.5136	3.8239	4.1342	4.4445	4.7548	5.0651	5.3755	5.6858	5.9961	6.3064	6.6167	6.927	7.2373	7.5477	7.858	8.1683	8.4786	8.7889	9.0992	9.4095	9.7199	10.03	10.34	10.651	10.961	11.271	11.582	11.892	12.202	12.513	12.823	13.133	13.444	13.754	14	14	14	14	14	14	14
3.75	1.0311	1.3407	1.6503	1.9599	2.2695	2.5791	2.8887	3.1983	3.5079	3.8175	4.1272	4.4368	4.7464	5.056	5.3656	5.6752	5.9849	6.2945	6.6041	6.9137	7.2233	7.533	7.8426	8.1522	8.4618	8.7714	9.081	9.3907	9.7003	10.01	10.32	10.629	10.939	11.248	11.558	11.868	12.177	12.487	12.796	13.106	13.416	13.725	14	14	14	14	14	14	14
3.8542	1.031	1.3399	1.6488	1.9577	2.2666	2.5755	2.8844	3.1934	3.5023	3.8112	4.1201	4.429	4.738	5.0469	5.3558	5.6647	5.9736	6.2826	6.5915	6.9004	7.2093	7.5182	7.8272	8.1361	8.445	8.7539	9.0629	9.3718	9.6807	9.9896	10.299	10.607	10.916	11.225	11.534	11.843	12.152	12.461	12.77	13.079	13.388	13.697	14	14	14	14	14	14	14
3.9583	1.0309	1.3391	1.6473	1.9555	2.2638	2.572	2.8802	3.1884	3.4966	3.8049	4.1131	4.4213	4.7295	5.0377	5.346	5.6542	5.9624	6.2706	6.5789	6.8871	7.1953	7.5035	7.8118	8.12	8.4282	8.7364	9.0447	9.3529	9.6611	9.9693	10.278	10.586	10.894	11.202	11.51	11.819	12.127	12.435	12.743	13.052	13.36	13.668	13.976	14	14	14	14	14	14
4.0625	1.0308	1.3384	1.6459	1.9534	2.2609	2.5684	2.8759	3.1835	3.491	3.7985	4.106	4.4136	4.7211	5.0286	5.3361	5.6437	5.9512	6.2587	6.5662	6.8738	7.1813	7.4888	7.7963	8.1039	8.4114	8.7189	9.0264	9.334	9.6415	9.949	10.257	10.564	10.872	11.179	11.487	11.794	12.102	12.409	12.717	13.024	13.332	13.639	13.947	14	14	14	14	14	14
4.1667	1.0308	1.3376	1.6444	1.9512	2.258	2.5649	2.8717	3.1785	3.4853	3.7922	4.099	4.4058	4.7126	5.0195	5.3263	5.6331	5.94	6.2468	6.5536	6.8604	7.1673	7.4741	7.7809	8.0877	8.3946	8.7014	9.0082	9.3151	9.6219	9.9287	10.236	10.542	10.849	11.156	11.463	11.77	12.076	12.383	12.69	12.997	13.304	13.611	13.917	14	14	14	14	14	14
4.2708	1.0307	1.3368	1.6429	1.9491	2.2552	2.5613	2.8674	3.1736	3.4797	3.7858	4.0919	4.3981	4.7042	5.0103	5.3165	5.6226	5.9287	6.2349	6.541	6.8471	7.1532	7.4594	7.7655	8.0716	8.3778	8.6839	8.99	9.2962	9.6023	9.9084	10.215	10.521	10.827	11.133	11.439	11.745	12.051	12.357	12.664	12.97	13.276	13.582	13.888	14	14	14	14	14	14
4.375	1.0306	1.3361	1.6415	1.9469	2.2523	2.5577	2.8632	3.1686	3.474	3.7795	4.0849	4.3903	4.6958	5.0012	5.3066	5.6121	5.9175	6.2229	6.5284	6.8338	7.1392	7.4447	7.7501	8.0555	8.361	8.6664	8.9718	9.2773	9.5827	9.8881	10.194	10.499	10.804	11.11	11.415	11.721	12.026	12.332	12.637	12.942	13.248	13.553	13.859	14	14	14	14	14	14
4.4792	1.0306	1.3353	1.64	1.9447	2.2495	2.5542	2.8589	3.1637	3.4684	3.7731	4.0779	4.3826	4.6873	4.9921	5.2968	5.6015	5.9063	6.211	6.5158	6.8205	7.1252	7.43	7.7347	8.0394	8.3442	8.6489	8.9537	9.2584	9.5631	9.8679	10.173	10.477	10.782	11.087	11.392	11.696	12.001	12.306	12.611	12.915	13.22	13.525	13.829	14	14	14	14	14	14
4.5833	1.0305	1.3345	1.6385	1.9426	2.2466	2.5506	2.8547	3.1587	3.4627	3.7668	4.0708	4.3749	4.6789	4.9829	5.287	5.591	5.8951	6.1991	6.5031	6.8072	7.1112	7.4153	7.7193	8.0233	8.3274	8.6314	8.9355	9.2395	9.5435	9.8476	10.152	10.456	10.76	11.064	11.368	11.672	11.976	12.28	12.584	12.888	13.192	13.496	13.8	14	14	14	14	14	14
4.6875	1.0304	1.3338	1.6371	1.9404	2.2437	2.5471	2.8504	3.1538	3.4571	3.7604	4.0638	4.3671	4.6705	4.9738	5.2771	5.5805	5.8838	6.1872	6.4905	6.7938	7.0972	7.4005	7.7039	8.0072	8.3106	8.6139	8.9172	9.2206	9.5239	9.8273	10.131	10.434	10.737	11.041	11.344	11.647	11.951	12.254	12.557	12.861	13.164	13.467	13.771	14	14	14	14	14	14
4.7917	1.0304	1.333	1.6356	1.9383	2.2409	2.5435	2.8462	3.1488	3.4514	3.7541	4.0567	4.3594	4.662	4.9647	5.2673	5.5699	5.8726	6.1752	6.4779	6.7805	7.0832	7.3858	7.6885	7.9911	8.2937	8.5964	8.899	9.2017	9.5043	9.807	10.11	10.412	10.715	11.018	11.32	11.623	11.925	12.228	12.531	12.833	13.136	13.439	13.741	14	14	14	14	14	14
4.8958	1.0303	1.3322	1.6342	1.9361	2.238	2.54	2.8419	3.1439	3.4458	3.7477	4.0497	4.3516	4.6536	4.9555	5.2575	5.5594	5.8614	6.1633	6.4653	6.7672	7.0692	7.3711	7.673	7.975	8.2769	8.5789	8.8808	9.1828	9.4847	9.7867	10.089	10.391	10.692	10.994	11.296	11.598	11.9	12.202	12.504	12.806	13.108	13.41	13.712	14	14	14	14	14	14
5	1.0302	1.3315	1.6327	1.9339	2.2352	2.5364	2.8377	3.1389	3.4402	3.7414	4.0426	4.3439	4.6451	4.9464	5.2476	5.5489	5.8501	6.1514	6.4526	6.7539	7.0551	7.3564	7.6576	7.9589	8.2601	8.5614	8.8626	9.1639	9.4651	9.7664	10.068	10.369	10.67	10.971	11.273	11.574	11.875	12.176	12.478	12.779	13.08	13.381	13.683	13.984	14	14	14	14	14
5.1042	1.0302	1.3307	1.6312	1.9318	2.2323	2.5329	2.8334	3.134	3.4345	3.7351	4.0356	4.3362	4.6367	4.9373	5.2378	5.5384	5.8389	6.1395	6.44	6.7406	7.0411	7.3417	7.6422	7.9428	8.2433	8.5439	8.8445	9.145	9.4456	9.7461	10.047	10.347	10.648	10.948	11.249	11.549	11.85	12.151	12.451	12.752	13.052	13.353	13.653	13.954	14	14	14	14	14
5.2083	1.0301	1.3299	1.6298	1.9296	2.2295	2.5293	2.8292	3.129	3.4289	3.7287	4.0286	4.3284	4.6283	4.9281	5.228	5.5278	5.8277	6.1275	6.4274	6.7273	7.0271	7.327	7.6268	7.9267	8.2265	8.5264	8.8262	9.1261	9.426	9.7258	10.026	10.326	10.625	10.925	11.225	11.525	11.825	12.125	12.425	12.724	13.024	13.324	13.624	13.924	14	14	14	14	14
5.3125	1.03	1.3292	1.6283	1.9275	2.2266	2.5257	2.8249	3.1241	3.4232	3.7224	4.0215	4.3207	4.6198	4.919	5.2181	5.5173	5.8165	6.1156	6.4148	6.7139	7.0131	7.3122	7.6114	7.9106	8.2097	8.5089	8.808	9.1072	9.4064	9.7055	10.005	10.304	10.603	10.902	11.201	11.5	11.8	12.099	12.398	12.697	12.996	13.295	13.595	13.894	14	14	14	14	14
5.4167	1.03	1.3284	1.6268	1.9253	2.2237	2.5222	2.8206	3.1191	3.4176	3.716	4.0145	4.3129	4.6114	4.9099	5.2083	5.5068	5.8052	6.1037	6.4021	6.7006	6.9991	7.2975	7.596	7.8944	8.1929	8.4914	8.7898	9.0883	9.3867	9.6852	9.9837	10.282	10.581	10.879	11.177	11.476	11.774	12.073	12.371	12.67	12.968	13.267	13.565	13.864	14	14	14	14	14
5.5208	1.0299	1.3276	1.6254	1.9231	2.2209	2.5186	2.8164	3.1142	3.4119	3.7097	4.0074	4.3052	4.603	4.9007	5.1985	5.4962	5.794	6.0918	6.3895	6.6873	6.9851	7.2828	7.5806	7.8783	8.1761	8.4739	8.7716	9.0694	9.3671	9.6649	9.9627	10.26	10.558	10.856	11.154	11.451	11.749	12.047	12.345	12.643	12.94	13.238	13.536	13.834	14	14	14	14	14
5.625	1.0298	1.3269	1.6239	1.921	2.218	2.5151	2.8121	3.1092	3.4063	3.7033	4.0004	4.2975	4.5945	4.8916	5.1886	5.4857	5.7828	6.0798	6.3769	6.674	6.971	7.2681	7.5652	7.8622	8.1593	8.4564	8.7534	9.0505	9.3476	9.6446	9.9417	10.239	10.536	10.833	11.13	11.427	11.724	12.021	12.318	12.615	12.912	13.209	13.506	13.804	14	14	14	14	14
5.7292	1.0298	1.3261	1.6225	1.9188	2.2152	2.5115	2.8079	3.1042	3.4006	3.697	3.9933	4.2897	4.5861	4.8824	5.1788	5.4752	5.7716	6.0679	6.3643	6.6607	6.957	7.2534	7.5498	7.8461	8.1425	8.4389	8.7352	9.0316	9.328	9.6244	9.9207	10.217	10.513	10.81	11.106	11.403	11.699	11.995	12.292	12.588	12.884	13.181	13.477	13.774	14	14	14	14	14
5.8333	1.0297	1.3253	1.621	1.9166	2.2123	2.508	2.8036	3.0993	3.395	3.6906	3.9863	4.282	4.5776	4.8733	5.169	5.4647	5.7603	6.056	6.3517	6.6473	6.943	7.2387	7.5344	7.83	8.1257	8.4214	8.717	9.0127	9.3084	9.6041	9.8997	10.195	10.491	10.787	11.082	11.378	11.674	11.969	12.265	12.561	12.856	13.152	13.448	13.743	14	14	14	14	14
5.9375	1.0296	1.3246	1.6195	1.9145	2.2094	2.5044	2.7994	3.0943	3.3893	3.6843	3.9793	4.2742	4.5692	4.8642	5.1592	5.4541	5.7491	6.0441	6.339	6.634	6.929	7.224	7.5189	7.8139	8.1089	8.4039	8.6988	8.9938	9.2888	9.5838	9.8787	10.174	10.469	10.764	11.059	11.354	11.649	11.944	12.239	12.533	12.828	13.123	13.418	13.713	14	14	14	14	14
6.0417	1.0296	1.3238	1.6181	1.9123	2.2066	2.5009	2.7951	3.0894	3.3837	3.6779	3.9722	4.2665	4.5608	4.855	5.1493	5.4436	5.7379	6.0321	6.3264	6.6207	6.915	7.2092	7.5035	7.7978	8.0921	8.3863	8.6806	8.9749	9.2692	9.5634	9.8577	10.152	10.446	10.741	11.035	11.329	11.623	11.918	12.212	12.506	12.8	13.095	13.389	13.683	13.978	14	14	14	14
6.1458	1.0295	1.323	1.6166	1.9102	2.2037	2.4973	2.7909	3.0844	3.378	3.6716	3.9652	4.2588	4.5523	4.8459	5.1395	5.4331	5.7266	6.0202	6.3138	6.6074	6.901	7.1945	7.4881	7.7817	8.0753	8.3688	8.6624	8.956	9.2496	9.5432	9.8367	10.13	10.424	10.717	11.011	11.305	11.598	11.892	12.185	12.479	12.772	13.066	13.36	13.653	13.947	14	14	14	14
6.25	1.0294	1.3223	1.6151	1.908	2.2009	2.4937	2.7866	3.0795	3.3724	3.6653	3.9581	4.251	4.5439	4.8368	5.1297	5.4225	5.7154	6.0083	6.3012	6.5941	6.8869	7.1798	7.4727	7.7656	8.0585	8.3514	8.6442	8.9371	9.23	9.5229	9.8158	10.109	10.402	10.694	10.987	11.28	11.573	11.866	12.159	12.452	12.745	13.037	13.33	13.623	13.916	14	14	14	14
6.3542	1.0294	1.3215	1.6137	1.9058	2.198	2.4902	2.7824	3.0745	3.3667	3.6589	3.9511	4.2433	4.5355	4.8276	5.1198	5.412	5.7042	5.9964	6.2886	6.5807	6.8729	7.1651	7.4573	7.7495	8.0417	8.3339	8.626	8.9182	9.2104	9.5026	9.7948	10.087	10.379	10.671	10.964	11.256	11.548	11.84	12.132	12.424	12.717	13.009	13.301	13.593	13.885	14	14	14	14
6.4583	1.0293	1.3207	1.6122	1.9037	2.1952	2.4866	2.7781	3.0696	3.3611	3.6526	3.944	4.2355	4.527	4.8185	5.11	5.4015	5.693	5.9845	6.2759	6.5674	6.8589	7.1504	7.4419	7.7334	8.0249	8.3164	8.6078	8.8993	9.1908	9.4823	9.7738	10.065	10.357	10.648	10.94	11.231	11.523	11.814	12.106	12.397	12.689	12.98	13.272	13.563	13.855	14	14	14	14
6.5625	1.0292	1.32	1.6107	1.9015	2.1923	2.4831	2.7739	3.0646	3.3554	3.6462	3.937	4.2278	4.5186	4.8094	5.1002	5.3909	5.6817	5.9725	6.2633	6.5541	6.8449	7.1357	7.4265	7.7173	8.0081	8.2988	8.5896	8.8804	9.1712	9.462	9.7528	10.044	10.334	10.625	10.916	11.207	11.498	11.788	12.079	12.37	12.661	12.951	13.242	13.533	13.824	14	14	14	14
6.6667	1.0292	1.3192	1.6093	1.8994	2.1894	2.4795	2.7696	3.0597	3.3498	3.6399	3.93	4.22	4.5101	4.8002	5.0903	5.3804	5.6705	5.9606	6.2507	6.5408	6.8309	7.121	7.4111	7.7011	7.9912	8.2813	8.5714	8.8615	9.1516	9.4417	9.7318	10.022	10.312	10.602	10.892	11.182	11.472	11.762	12.052	12.343	12.633	12.923	13.213	13.503	13.793	14	14	14	14
6.7708	1.0291	1.3184	1.6078	1.8972	2.1866	2.476	2.7654	3.0547	3.3441	3.6335	3.9229	4.2123	4.5017	4.7911	5.0805	5.3699	5.6593	5.9487	6.2381	6.5275	6.8169	7.1062	7.3956	7.685	7.9744	8.2638	8.5532	8.8426	9.132	9.4214	9.7108	10	10.29	10.579	10.868	11.158	11.447	11.737	12.026	12.315	12.605	12.894	13.183	13.473	13.762	14	14	14	14
6.875	1.029	1.3177	1.6064	1.895	2.1837	2.4724	2.7611	3.0498	3.3385	3.6272	3.9159	4.2046	4.4933	4.782	5.0707	5.3594	5.6481	5.9368	6.2254	6.5141	6.8028	7.0915	7.3802	7.6689	7.9576	8.2463	8.535	8.8237	9.1124	9.4011	9.6898	9.9785	10.267	10.556	10.845	11.133	11.422	11.711	11.999	12.288	12.577	12.865	13.154	13.443	13.732	14	14	14	14
6.9792	1.0289	1.3169	1.6049	1.8929	2.1809	2.4689	2.7568	3.0448	3.3328	3.6208	3.9088	4.1968	4.4848	4.7728	5.0608	5.3488	5.6368	5.9248	6.2128	6.5008	6.7888	7.0768	7.3648	7.6528	7.9408	8.2288	8.5168	8.8048	9.0928	9.3808	9.6689	9.9569	10.245	10.533	10.821	11.109	11.397	11.685	11.973	12.261	12.549	12.837	13.125	13.413	13.701	13.989	14	14	14
7.0833	1.0289	1.3162	1.6034	1.8907	2.178	2.4653	2.7526	3.0399	3.3272	3.6145	3.9018	4.1891	4.4764	4.7637	5.051	5.3383	5.6256	5.9129	6.2002	6.4875	6.7748	7.0621	7.3494	7.6367	7.924	8.2113	8.4986	8.7859	9.0732	9.3606	9.6479	9.9352	10.222	10.51	10.797	11.084	11.372	11.659	11.946	12.234	12.521	12.808	13.095	13.383	13.67	13.957	14	14	14
7.1875	1.0288	1.3154	1.602	1.8886	2.1751	2.4617	2.7483	3.0349	3.3215	3.6081	3.8947	4.1813	4.468	4.7546	5.0412	5.3278	5.6144	5.901	6.1876	6.4742	6.7608	7.0474	7.334	7.6206	7.9072	8.1938	8.4804	8.767	9.0536	9.3402	9.6268	9.9135	10.2	10.487	10.773	11.06	11.346	11.633	11.92	12.206	12.493	12.779	13.066	13.353	13.639	13.926	14	14	14
7.2917	1.0287	1.3146	1.6005	1.8864	2.1723	2.4582	2.7441	3.03	3.3159	3.6018	3.8877	4.1736	4.4595	4.7454	5.0313	5.3172	5.6031	5.8891	6.175	6.4609	6.7468	7.0327	7.3186	7.6045	7.8904	8.1763	8.4622	8.7481	9.034	9.3199	9.6058	9.8917	10.178	10.464	10.749	11.035	11.321	11.607	11.893	12.179	12.465	12.751	13.037	13.323	13.608	13.894	14	14	14
7.3958	1.0287	1.3139	1.599	1.8842	2.1694	2.4546	2.7398	3.025	3.3102	3.5955	3.8807	4.1659	4.4511	4.7363	5.0215	5.3067	5.5919	5.8771	6.1623	6.4475	6.7328	7.018	7.3032	7.5884	7.8736	8.1588	8.444	8.7292	9.0144	9.2996	9.5849	9.8701	10.155	10.44	10.726	11.011	11.296	11.581	11.867	12.152	12.437	12.722	13.007	13.293	13.578	13.863	14	14	14
7.5	1.0286	1.3131	1.5976	1.8821	2.1666	2.4511	2.7356	3.0201	3.3046	3.5891	3.8736	4.1581	4.4426	4.7272	5.0117	5.2962	5.5807	5.8652	6.1497	6.4342	6.7187	7.0033	7.2878	7.5723	7.8568	8.1413	8.4258	8.7103	8.9949	9.2794	9.5639	9.8484	10.133	10.417	10.702	10.986	11.271	11.555	11.84	12.124	12.409	12.694	12.978	13.263	13.547	13.832	14	14	14
7.6042	1.0285	1.3123	1.5961	1.8799	2.1637	2.4475	2.7313	3.0151	3.2989	3.5828	3.8666	4.1504	4.4342	4.718	5.0018	5.2857	5.5695	5.8533	6.1371	6.4209	6.7047	6.9886	7.2724	7.5562	7.84	8.1238	8.4076	8.6915	8.9753	9.2591	9.5429	9.8267	10.111	10.394	10.678	10.962	11.246	11.53	11.813	12.097	12.381	12.665	12.949	13.233	13.516	13.8	14	14	14
7.7083	1.0285	1.3116	1.5947	1.8778	2.1609	2.444	2.7271	3.0102	3.2933	3.5764	3.8595	4.1426	4.4258	4.7089	4.992	5.2751	5.5582	5.8414	6.1245	6.4076	6.6907	6.9738	7.257	7.5401	7.8232	8.1063	8.3894	8.6726	8.9557	9.2388	9.5219	9.805	10.088	10.371	10.654	10.938	11.221	11.504	11.787	12.07	12.353	12.636	12.919	13.202	13.486	13.769	14	14	14
7.8125	1.0284	1.3108	1.5932	1.8756	2.158	2.4404	2.7228	3.0052	3.2877	3.5701	3.8525	4.1349	4.4173	4.6997	4.9822	5.2646	5.547	5.8294	6.1119	6.3943	6.6767	6.9591	7.2415	7.524	7.8064	8.0888	8.3712	8.6536	8.9361	9.2185	9.5009	9.7833	10.066	10.348	10.631	10.913	11.195	11.478	11.76	12.043	12.325	12.608	12.89	13.172	13.455	13.737	14	14	14
7.9167	1.0283	1.31	1.5917	1.8734	2.1551	2.4369	2.7186	3.0003	3.282	3.5637	3.8454	4.1272	4.4089	4.6906	4.9723	5.2541	5.5358	5.8175	6.0992	6.381	6.6627	6.9444	7.2261	7.5078	7.7896	8.0713	8.353	8.6347	8.9165	9.1982	9.4799	9.7616	10.043	10.325	10.607	10.889	11.17	11.452	11.734	12.015	12.297	12.579	12.861	13.142	13.424	13.706	13.987	14	14
8.0208	1.0283	1.3093	1.5903	1.8713	2.1523	2.4333	2.7143	2.9953	3.2764	3.5574	3.8384	4.1194	4.4005	4.6815	4.9625	5.2435	5.5246	5.8056	6.0866	6.3676	6.6487	6.9297	7.2107	7.4917	7.7728	8.0538	8.3348	8.6158	8.8969	9.1779	9.4589	9.7399	10.021	10.302	10.583	10.864	11.145	11.426	11.707	11.988	12.269	12.55	12.831	13.112	13.393	13.674	13.955	14	14
8.125	1.0282	1.3085	1.5888	1.8691	2.1494	2.4297	2.7101	2.9904	3.2707	3.551	3.8314	4.1117	4.392	4.6723	4.9527	5.233	5.5133	5.7937	6.074	6.3543	6.6346	6.915	7.1953	7.4756	7.756	8.0363	8.3166	8.597	8.8773	9.1576	9.4379	9.7183	9.9986	10.279	10.559	10.84	11.12	11.4	11.681	11.961	12.241	12.522	12.802	13.082	13.363	13.643	13.923	14	14
8.2292	1.0281	1.3077	1.5873	1.8669	2.1466	2.4262	2.7058	2.9854	3.2651	3.5447	3.8243	4.1039	4.3836	4.6632	4.9428	5.2225	5.5021	5.7817	6.0614	6.341	6.6206	6.9003	7.1799	7.4595	7.7392	8.0188	8.2984	8.5781	8.8577	9.1373	9.417	9.6966	9.9762	10.256	10.536	10.815	11.095	11.374	11.654	11.934	12.213	12.493	12.773	13.052	13.332	13.611	13.891	14	14
8.3333	1.0281	1.307	1.5859	1.8648	2.1437	2.4226	2.7016	2.9805	3.2594	3.5383	3.8173	4.0962	4.3751	4.6541	4.933	5.2119	5.4909	5.7698	6.0487	6.3277	6.6066	6.8856	7.1645	7.4434	7.7224	8.0013	8.2802	8.5592	8.8381	9.117	9.396	9.6749	9.9538	10.233	10.512	10.791	11.07	11.349	11.627	11.906	12.185	12.464	12.743	13.022	13.301	13.58	13.859	14	14
8.4375	1.028	1.3062	1.5844	1.8626	2.1408	2.4191	2.6973	2.9755	3.2538	3.532	3.8102	4.0885	4.3667	4.6449	4.9232	5.2014	5.4796	5.7579	6.0361	6.3144	6.5926	6.8708	7.1491	7.4273	7.7055	7.9838	8.262	8.5403	8.8185	9.0967	9.375	9.6532	9.9314	10.21	10.488	10.766	11.044	11.323	11.601	11.879	12.157	12.436	12.714	12.992	13.27	13.548	13.827	14	14
8.5417	1.0279	1.3054	1.5829	1.8605	2.138	2.4155	2.693	2.9706	3.2481	3.5257	3.8032	4.0807	4.3583	4.6358	4.9133	5.1909	5.4684	5.746	6.0235	6.301	6.5786	6.8561	7.1337	7.4112	7.6887	7.9663	8.2438	8.5213	8.7989	9.0764	9.354	9.6315	9.909	10.187	10.464	10.742	11.019	11.297	11.574	11.852	12.129	12.407	12.684	12.962	13.239	13.517	13.795	14	14
8.6458	1.0279	1.3047	1.5815	1.8583	2.1351	2.412	2.6888	2.9656	3.2425	3.5193	3.7961	4.073	4.3498	4.6267	4.9035	5.1803	5.4572	5.734	6.0109	6.2877	6.5646	6.8414	7.1182	7.3951	7.6719	7.9488	8.2256	8.5024	8.7793	9.0561	9.333	9.6098	9.8867	10.163	10.44	10.717	10.994	11.271	11.548	11.825	12.101	12.378	12.655	12.932	13.209	13.486	13.762	14	14
8.75	1.0278	1.3039	1.58	1.8561	2.1323	2.4084	2.6845	2.9607	3.2368	3.513	3.7891	4.0652	4.3414	4.6175	4.8937	5.1698	5.446	5.7221	5.9983	6.2744	6.5505	6.8267	7.1028	7.379	7.6551	7.9313	8.2074	8.4836	8.7597	9.0359	9.312	9.5881	9.8643	10.14	10.417	10.693	10.969	11.245	11.521	11.797	12.073	12.35	12.626	12.902	13.178	13.454	13.73	14	14
8.8542	1.0277	1.3031	1.5786	1.854	2.1294	2.4049	2.6803	2.9557	3.2312	3.5066	3.7821	4.0575	4.333	4.6084	4.8838	5.1593	5.4347	5.7102	5.9856	6.2611	6.5365	6.812	7.0874	7.3629	7.6383	7.9138	8.1892	8.4647	8.7401	9.0156	9.291	9.5665	9.8419	10.117	10.393	10.668	10.944	11.219	11.495	11.77	12.046	12.321	12.596	12.872	13.147	13.423	13.698	13.974	14
8.9583	1.0277	1.3024	1.5771	1.8518	2.1266	2.4013	2.676	2.9508	3.2255	3.5003	3.775	4.0498	4.3245	4.5993	4.874	5.1488	5.4235	5.6983	5.973	6.2478	6.5225	6.7973	7.072	7.3468	7.6215	7.8963	8.171	8.4458	8.7205	8.9953	9.27	9.5448	9.8195	10.094	10.369	10.644	10.919	11.193	11.468	11.743	12.018	12.292	12.567	12.842	13.117	13.391	13.666	13.941	14
9.0625	1.0276	1.3016	1.5756	1.8497	2.1237	2.3977	2.6718	2.9458	3.2199	3.4939	3.768	4.042	4.3161	4.5901	4.8642	5.1382	5.4123	5.6863	5.9604	6.2344	6.5085	6.7826	7.0566	7.3307	7.6047	7.8788	8.1528	8.4269	8.7009	8.975	9.249	9.5231	9.7971	10.071	10.345	10.619	10.893	11.167	11.441	11.715	11.99	12.264	12.538	12.812	13.086	13.36	13.634	13.908	14
9.1667	1.0275	1.3008	1.5742	1.8475	2.1208	2.3942	2.6675	2.9409	3.2142	3.4876	3.7609	4.0343	4.3076	4.581	4.8543	5.1277	5.4011	5.6744	5.9478	6.2211	6.4945	6.7678	7.0412	7.3145	7.5879	7.8613	8.1346	8.408	8.6813	8.9547	9.228	9.5014	9.7747	10.048	10.321	10.595	10.868	11.141	11.415	11.688	11.962	12.235	12.508	12.782	13.055	13.328	13.602	13.875	14
9.2708	1.0274	1.3001	1.5727	1.8453	2.118	2.3906	2.6633	2.9359	3.2086	3.4812	3.7539	4.0265	4.2992	4.5719	4.8445	5.1172	5.3898	5.6625	5.9351	6.2078	6.4805	6.7531	7.0258	7.2984	7.5711	7.8437	8.1164	8.3891	8.6617	8.9344	9.207	9.4797	9.7523	10.025	10.298	10.57	10.843	11.116	11.388	11.661	11.934	12.206	12.479	12.752	13.024	13.297	13.569	13.842	14
9.375	1.0274	1.2993	1.5712	1.8432	2.1151	2.3871	2.659	2.931	3.2029	3.4749	3.7468	4.0188	4.2908	4.5627	4.8347	5.1066	5.3786	5.6506	5.9225	6.1945	6.4664	6.7384	7.0104	7.2823	7.5543	7.8263	8.0982	8.3702	8.6421	8.9141	9.1861	9.458	9.73	10.002	10.274	10.546	10.818	11.09	11.362	11.634	11.906	12.178	12.45	12.722	12.994	13.265	13.537	13.809	14
9.4792	1.0273	1.2985	1.5698	1.841	2.1123	2.3835	2.6548	2.926	3.1973	3.4685	3.7398	4.0111	4.2823	4.5536	4.8249	5.0961	5.3674	5.6386	5.9099	6.1812	6.4524	6.7237	6.995	7.2662	7.5375	7.8088	8.08	8.3513	8.6226	8.8938	9.1651	9.4364	9.7076	9.9789	10.25	10.521	10.793	11.064	11.335	11.606	11.878	12.149	12.42	12.692	12.963	13.234	13.505	13.777	14
9.5833	1.0272	1.2978	1.5683	1.8389	2.1094	2.38	2.6505	2.9211	3.1916	3.4622	3.7328	4.0033	4.2739	4.5445	4.815	5.0856	5.3562	5.6267	5.8973	6.1679	6.4384	6.709	6.9796	7.2501	7.5207	7.7913	8.0618	8.3324	8.603	8.8735	9.1441	9.4147	9.6852	9.9558	10.226	10.497	10.768	11.038	11.309	11.579	11.85	12.12	12.391	12.661	12.932	13.203	13.473	13.744	14
9.6875	1.0272	1.297	1.5668	1.8367	2.1065	2.3764	2.6463	2.9161	3.186	3.4559	3.7257	3.9956	4.2655	4.5353	4.8052	5.0751	5.3449	5.6148	5.8847	6.1545	6.4244	6.6943	6.9641	7.234	7.5039	7.7737	8.0436	8.3135	8.5834	8.8532	9.1231	9.393	9.6628	9.9327	10.203	10.472	10.742	11.012	11.282	11.552	11.822	12.092	12.362	12.631	12.901	13.171	13.441	13.711	13.981
9.7917	1.0271	1.2962	1.5654	1.8345	2.1037	2.3728	2.642	2.9112	3.1803	3.4495	3.7187	3.9878	4.257	4.5262	4.7954	5.0645	5.3337	5.6029	5.872	6.1412	6.4104	6.6795	6.9487	7.2179	7.4871	7.7562	8.0254	8.2946	8.5637	8.8329	9.1021	9.3713	9.6404	9.9096	10.179	10.448	10.717	10.986	11.255	11.525	11.794	12.063	12.332	12.601	12.87	13.14	13.409	13.678	13.947
9.8958	1.027	1.2955	1.5639	1.8324	2.1008	2.3693	2.6378	2.9062	3.1747	3.4432	3.7116	3.9801	4.2486	4.517	4.7855	5.054	5.3225	5.5909	5.8594	6.1279	6.3964	6.6648	6.9333	7.2018	7.4703	7.7387	8.0072	8.2757	8.5441	8.8126	9.0811	9.3496	9.618	9.8865	10.155	10.423	10.692	10.96	11.229	11.497	11.766	12.034	12.303	12.571	12.84	13.108	13.377	13.645	13.914
10	1.027	1.2947	1.5625	1.8302	2.098	2.3657	2.6335	2.9013	3.169	3.4368	3.7046	3.9724	4.2401	4.5079	4.7757	5.0435	5.3112	5.579	5.8468	6.1146	6.3824	6.6501	6.9179	7.1857	7.4535	7.7212	7.989	8.2568	8.5246	8.7923	9.0601	9.3279	9.5957	9.8635	10.131	10.399	10.667	10.935	11.202	11.47	11.738	12.006	12.273	12.541	12.809	13.077	13.345	13.612	13.88
10.104	1.0269	1.2939	1.561	1.8281	2.0951	2.3622	2.6292	2.8963	3.1634	3.4305	3.6975	3.9646	4.2317	4.4988	4.7659	5.0329	5.3	5.5671	5.8342	6.1013	6.3683	6.6354	6.9025	7.1696	7.4367	7.7037	7.9708	8.2379	8.505	8.7721	9.0392	9.3062	9.5733	9.8404	10.107	10.375	10.642	10.909	11.176	11.443	11.71	11.977	12.244	12.511	12.778	13.045	13.312	13.58	13.847
10.208	1.0268	1.2932	1.5595	1.8259	2.0923	2.3586	2.625	2.8914	3.1577	3.4241	3.6905	3.9569	4.2233	4.4896	4.756	5.0224	5.2888	5.5552	5.8216	6.0879	6.3543	6.6207	6.8871	7.1535	7.4199	7.6862	7.9526	8.219	8.4854	8.7518	9.0182	9.2845	9.5509	9.8173	10.084	10.35	10.616	10.883	11.149	11.416	11.682	11.948	12.215	12.481	12.748	13.014	13.28	13.547	13.813
10.312	1.0268	1.2924	1.5581	1.8237	2.0894	2.3551	2.6207	2.8864	3.1521	3.4178	3.6835	3.9491	4.2148	4.4805	4.7462	5.0119	5.2776	5.5432	5.8089	6.0746	6.3403	6.606	6.8717	7.1374	7.403	7.6687	7.9344	8.2001	8.4658	8.7315	8.9972	9.2628	9.5285	9.7942	10.06	10.326	10.591	10.857	11.123	11.388	11.654	11.92	12.185	12.451	12.717	12.982	13.248	13.514	13.779
10.417	1.0267	1.2916	1.5566	1.8216	2.0865	2.3515	2.6165	2.8815	3.1464	3.4114	3.6764	3.9414	4.2064	4.4714	4.7364	5.0013	5.2663	5.5313	5.7963	6.0613	6.3263	6.5913	6.8563	7.1212	7.3862	7.6512	7.9162	8.1812	8.4462	8.7112	8.9761	9.2411	9.5061	9.7711	10.036	10.301	10.566	10.831	11.096	11.361	11.626	11.891	12.156	12.421	12.686	12.951	13.216	13.481	13.746
10.521	1.0266	1.2909	1.5551	1.8194	2.0837	2.348	2.6122	2.8765	3.1408	3.4051	3.6694	3.9337	4.1979	4.4622	4.7265	4.9908	5.2551	5.5194	5.7837	6.048	6.3123	6.5766	6.8408	7.1051	7.3694	7.6337	7.898	8.1623	8.4266	8.6909	8.9552	9.2194	9.4837	9.748	10.012	10.277	10.541	10.805	11.069	11.334	11.598	11.862	12.127	12.391	12.655	12.919	13.184	13.448	13.712
10.625	1.0266	1.2901	1.5537	1.8172	2.0808	2.3444	2.608	2.8716	3.1352	3.3987	3.6623	3.9259	4.1895	4.4531	4.7167	4.9803	5.2439	5.5075	5.7711	6.0347	6.2983	6.5618	6.8254	7.089	7.3526	7.6162	7.8798	8.1434	8.407	8.6706	8.9342	9.1978	9.4614	9.725	9.9886	10.252	10.516	10.779	11.043	11.307	11.57	11.834	12.097	12.361	12.624	12.888	13.152	13.415	13.679
10.729	1.0265	1.2893	1.5522	1.8151	2.078	2.3408	2.6037	2.8666	3.1295	3.3924	3.6553	3.9182	4.1811	4.444	4.7069	4.9698	5.2327	5.4956	5.7584	6.0213	6.2842	6.5471	6.81	7.0729	7.3358	7.5987	7.8616	8.1245	8.3874	8.6503	8.9132	9.1761	9.439	9.7019	9.9648	10.228	10.491	10.754	11.016	11.279	11.542	11.805	12.068	12.331	12.594	12.857	13.12	13.382	13.645
10.833	1.0264	1.2886	1.5507	1.8129	2.0751	2.3373	2.5995	2.8617	3.1239	3.3861	3.6482	3.9104	4.1726	4.4348	4.697	4.9592	5.2214	5.4836	5.7458	6.008	6.2702	6.5324	6.7946	7.0568	7.319	7.5812	7.8434	8.1056	8.3678	8.63	8.8922	9.1544	9.4166	9.6788	9.941	10.203	10.465	10.728	10.99	11.252	11.514	11.776	12.039	12.301	12.563	12.825	13.087	13.35	13.612
10.937	1.0264	1.2878	1.5493	1.8108	2.0722	2.3337	2.5952	2.8567	3.1182	3.3797	3.6412	3.9027	4.1642	4.4257	4.6872	4.9487	5.2102	5.4717	5.7332	5.9947	6.2562	6.5177	6.7792	7.0407	7.3022	7.5637	7.8252	8.0867	8.3482	8.6097	8.8712	9.1327	9.3942	9.6557	9.9172	10.179	10.44	10.702	10.963	11.225	11.486	11.748	12.009	12.271	12.532	12.794	13.055	13.317	13.578
11.042	1.0263	1.287	1.5478	1.8086	2.0694	2.3302	2.591	2.8518	3.1126	3.3734	3.6342	3.895	4.1558	4.4166	4.6774	4.9382	5.199	5.4598	5.7206	5.9814	6.2422	6.503	6.7638	7.0246	7.2854	7.5462	7.807	8.0678	8.3286	8.5894	8.8502	9.111	9.3718	9.6326	9.8934	10.154	10.415	10.676	10.937	11.197	11.458	11.719	11.98	12.241	12.501	12.762	13.023	13.284	13.545
11.146	1.0262	1.2863	1.5464	1.8064	2.0665	2.3266	2.5867	2.8468	3.1069	3.367	3.6271	3.8872	4.1473	4.4074	4.6675	4.9276	5.1877	5.4478	5.708	5.9681	6.2282	6.4883	6.7484	7.0085	7.2686	7.5287	7.7888	8.0489	8.309	8.5691	8.8292	9.0893	9.3494	9.6095	9.8696	10.13	10.39	10.65	10.91	11.17	11.43	11.69	11.95	12.211	12.471	12.731	12.991	13.251	13.511
11.25	1.0261	1.2855	1.5449	1.8043	2.0637	2.3231	2.5825	2.8419	3.1013	3.3607	3.6201	3.8795	4.1389	4.3983	4.6577	4.9171	5.1765	5.4359	5.6953	5.9547	6.2142	6.4736	6.733	6.9924	7.2518	7.5112	7.7706	8.03	8.2894	8.5488	8.8082	9.0677	9.3271	9.5865	9.8459	10.105	10.365	10.624	10.884	11.143	11.402	11.662	11.921	12.181	12.44	12.699	12.959	13.218	13.478
11.354	1.0261	1.2848	1.5434	1.8021	2.0608	2.3195	2.5782	2.8369	3.0956	3.3543	3.613	3.8717	4.1305	4.3892	4.6479	4.9066	5.1653	5.424	5.6827	5.9414	6.2001	6.4589	6.7176	6.9763	7.235	7.4937	7.7524	8.0111	8.2698	8.5286	8.7873	9.046	9.3047	9.5634	9.8221	10.081	10.34	10.598	10.857	11.116	11.374	11.633	11.892	12.151	12.409	12.668	12.927	13.185	13.444
11.458	1.026	1.284	1.542	1.8	2.058	2.316	2.574	2.832	3.09	3.348	3.606	3.864	4.122	4.38	4.638	4.8961	5.1541	5.4121	5.6701	5.9281	6.1861	6.4441	6.7022	6.9602	7.2182	7.4762	7.7342	7.9922	8.2502	8.5083	8.7663	9.0243	9.2823	9.5403	9.7983	10.056	10.314	10.572	10.83	11.088	11.346	11.604	11.862	12.12	12.378	12.637	12.895	13.153	13.411
11.562	1.0259	1.2832	1.5405	1.7978	2.0551	2.3124	2.5697	2.827	3.0843	3.3416	3.5989	3.8563	4.1136	4.3709	4.6282	4.8855	5.1428	5.4002	5.6575	5.9148	6.1721	6.4294	6.6867	6.9441	7.2014	7.4587	7.716	7.9733	8.2306	8.488	8.7453	9.0026	9.2599	9.5172	9.7745	10.032	10.289	10.546	10.804	11.061	11.318	11.576	11.833	12.09	12.348	12.605	12.862	13.12	13.377
11.667	1.0259	1.2825	1.539	1.7956	2.0522	2.3088	2.5654	2.8221	3.0787	3.3353	3.5919	3.8485	4.1051	4.3618	4.6184	4.875	5.1316	5.3882	5.6448	5.9015	6.1581	6.4147	6.6713	6.9279	7.1846	7.4412	7.6978	7.9544	8.211	8.4677	8.7243	8.9809	9.2375	9.4941	9.7507	10.007	10.264	10.521	10.777	11.034	11.29	11.547	11.804	12.06	12.317	12.574	12.83	13.087	13.343
11.771	1.0258	1.2817	1.5376	1.7935	2.0494	2.3053	2.5612	2.8171	3.073	3.3289	3.5849	3.8408	4.0967	4.3526	4.6085	4.8645	5.1204	5.3763	5.6322	5.8881	6.1441	6.4	6.6559	6.9118	7.1678	7.4237	7.6796	7.9355	8.1914	8.4474	8.7033	8.9592	9.2151	9.471	9.727	9.9829	10.239	10.495	10.751	11.007	11.262	11.518	11.774	12.03	12.286	12.542	12.798	13.054	13.31
11.875	1.0257	1.2809	1.5361	1.7913	2.0465	2.3017	2.5569	2.8122	3.0674	3.3226	3.5778	3.833	4.0883	4.3435	4.5987	4.8539	5.1092	5.3644	5.6196	5.8748	6.1301	6.3853	6.6405	6.8957	7.151	7.4062	7.6614	7.9166	8.1719	8.4271	8.6823	8.9375	9.1928	9.448	9.7032	9.9584	10.214	10.469	10.724	10.979	11.235	11.49	11.745	12	12.255	12.511	12.766	13.021	13.276
11.979	1.0257	1.2802	1.5347	1.7892	2.0437	2.2982	2.5527	2.8072	3.0617	3.3163	3.5708	3.8253	4.0798	4.3344	4.5889	4.8434	5.0979	5.3525	5.607	5.8615	6.116	6.3706	6.6251	6.8796	7.1342	7.3887	7.6432	7.8977	8.1523	8.4068	8.6613	8.9159	9.1704	9.4249	9.6795	9.934	10.189	10.443	10.698	10.952	11.207	11.461	11.716	11.97	12.225	12.479	12.734	12.988	13.243
12.083	1.0256	1.2794	1.5332	1.787	2.0408	2.2946	2.5484	2.8023	3.0561	3.3099	3.5637	3.8176	4.0714	4.3252	4.579	4.8329	5.0867	5.3405	5.5944	5.8482	6.102	6.3559	6.6097	6.8635	7.1174	7.3712	7.625	7.8788	8.1327	8.3865	8.6403	8.8942	9.148	9.4018	9.6557	9.9095	10.163	10.417	10.671	10.925	11.179	11.432	11.686	11.94	12.194	12.448	12.702	12.955	13.209
12.187	1.0255	1.2786	1.5317	1.7848	2.0379	2.2911	2.5442	2.7973	3.0504	3.3036	3.5567	3.8098	4.0629	4.3161	4.5692	4.8223	5.0755	5.3286	5.5817	5.8349	6.088	6.3411	6.5943	6.8474	7.1005	7.3537	7.6068	7.8599	8.1131	8.3662	8.6193	8.8725	9.1256	9.3787	9.6319	9.885	10.138	10.391	10.644	10.898	11.151	11.404	11.657	11.91	12.163	12.416	12.669	12.923	13.176
12.292	1.0255	1.2779	1.5303	1.7827	2.0351	2.2875	2.5399	2.7924	3.0448	3.2972	3.5496	3.8021	4.0545	4.3069	4.5594	4.8118	5.0642	5.3167	5.5691	5.8215	6.074	6.3264	6.5789	6.8313	7.0837	7.3362	7.5886	7.841	8.0935	8.3459	8.5983	8.8508	9.1032	9.3556	9.6081	9.8605	10.113	10.365	10.618	10.87	11.123	11.375	11.628	11.88	12.132	12.385	12.637	12.89	13.142
12.396	1.0254	1.2771	1.5288	1.7805	2.0322	2.2839	2.5357	2.7874	3.0391	3.2909	3.5426	3.7943	4.0461	4.2978	4.5495	4.8013	5.053	5.3048	5.5565	5.8082	6.06	6.3117	6.5634	6.8152	7.0669	7.3187	7.5704	7.8221	8.0739	8.3256	8.5773	8.8291	9.0808	9.3325	9.5843	9.836	10.088	10.339	10.591	10.843	11.095	11.346	11.598	11.85	12.102	12.353	12.605	12.857	13.109
12.5	1.0253	1.2763	1.5273	1.7783	2.0294	2.2804	2.5314	2.7825	3.0335	3.2845	3.5356	3.7866	4.0376	4.2887	4.5397	4.7908	5.0418	5.2928	5.5439	5.7949	6.046	6.297	6.548	6.7991	7.0501	7.3012	7.5522	7.8032	8.0543	8.3053	8.5564	8.8074	9.0585	9.3095	9.5605	9.8116	10.063	10.314	10.565	10.816	11.067	11.318	11.569	11.82	12.071	12.322	12.573	12.824	13.075
12.604	1.0253	1.2756	1.5259	1.7762	2.0265	2.2768	2.5272	2.7775	3.0278	3.2782	3.5285	3.7789	4.0292	4.2795	4.5299	4.7802	5.0306	5.2809	5.5313	5.7816	6.0319	6.2823	6.5326	6.783	7.0333	7.2837	7.534	7.7844	8.0347	8.2851	8.5354	8.7857	9.0361	9.2864	9.5368	9.7871	10.037	10.288	10.538	10.789	11.039	11.289	11.54	11.79	12.04	12.291	12.541	12.791	13.042
12.708	1.0252	1.2748	1.5244	1.774	2.0237	2.2733	2.5229	2.7726	3.0222	3.2718	3.5215	3.7711	4.0208	4.2704	4.5201	4.7697	5.0193	5.269	5.5186	5.7683	6.0179	6.2676	6.5172	6.7669	7.0165	7.2662	7.5158	7.7655	8.0151	8.2648	8.5144	8.7641	9.0137	9.2633	9.513	9.7626	10.012	10.262	10.512	10.761	11.011	11.261	11.51	11.76	12.009	12.259	12.509	12.758	13.008
12.812	1.0251	1.274	1.5229	1.7719	2.0208	2.2697	2.5187	2.7676	3.0165	3.2655	3.5144	3.7634	4.0123	4.2613	4.5102	4.7592	5.0081	5.2571	5.506	5.755	6.0039	6.2529	6.5018	6.7508	6.9997	7.2487	7.4976	7.7465	7.9955	8.2444	8.4934	8.7423	8.9913	9.2402	9.4892	9.7381	9.9871	10.236	10.485	10.734	10.983	11.232	11.481	11.73	11.979	12.228	12.477	12.725	12.974
12.917	1.0251	1.2733	1.5215	1.7697	2.0179	2.2662	2.5144	2.7627	3.0109	3.2591	3.5074	3.7556	4.0039	4.2521	4.5004	4.7486	4.9969	5.2451	5.4934	5.7416	5.9899	6.2381	6.4864	6.7346	6.9829	7.2311	7.4794	7.7276	7.9759	8.2241	8.4724	8.7206	8.9689	9.2171	9.4654	9.7136	9.9619	10.21	10.458	10.707	10.955	11.203	11.451	11.7	11.948	12.196	12.444	12.693	12.941
13.021	1.025	1.2725	1.52	1.7675	2.0151	2.2626	2.5102	2.7577	3.0052	3.2528	3.5003	3.7479	3.9954	4.243	4.4905	4.7381	4.9857	5.2332	5.4808	5.7283	5.9759	6.2234	6.471	6.7185	6.9661	7.2136	7.4612	7.7087	7.9563	8.2038	8.4514	8.699	8.9465	9.1941	9.4416	9.6892	9.9367	10.184	10.432	10.679	10.927	11.174	11.422	11.67	11.917	12.165	12.412	12.66	12.907
13.125	1.0249	1.2717	1.5186	1.7654	2.0122	2.2591	2.5059	2.7527	2.9996	3.2464	3.4933	3.7402	3.987	4.2339	4.4807	4.7276	4.9744	5.2213	5.4681	5.715	5.9619	6.2087	6.4556	6.7024	6.9493	7.1961	7.443	7.6899	7.9367	8.1836	8.4304	8.6773	8.9241	9.171	9.4179	9.6647	9.9116	10.158	10.405	10.652	10.899	11.146	11.393	11.64	11.886	12.133	12.38	12.627	12.874
13.229	1.0248	1.271	1.5171	1.7632	2.0094	2.2555	2.5016	2.7478	2.994	3.2401	3.4863	3.7324	3.9786	4.2247	4.4709	4.717	4.9632	5.2094	5.4555	5.7017	5.9478	6.194	6.4402	6.6863	6.9325	7.1787	7.4248	7.671	7.9171	8.1633	8.4095	8.6556	8.9018	9.1479	9.3941	9.6403	9.8864	10.133	10.379	10.625	10.871	11.117	11.363	11.61	11.856	12.102	12.348	12.594	12.84
13.333	1.0248	1.2702	1.5156	1.7611	2.0065	2.2519	2.4974	2.7428	2.9883	3.2338	3.4792	3.7247	3.9701	4.2156	4.4611	4.7065	4.952	5.1974	5.4429	5.6884	5.9338	6.1793	6.4248	6.6702	6.9157	7.1611	7.4066	7.6521	7.8975	8.143	8.3885	8.6339	8.8794	9.1249	9.3703	9.6158	9.8612	10.107	10.352	10.598	10.843	11.089	11.334	11.579	11.825	12.07	12.316	12.561	12.807
13.437	1.0247	1.2694	1.5142	1.7589	2.0036	2.2484	2.4931	2.7379	2.9827	3.2274	3.4722	3.7169	3.9617	4.2065	4.4512	4.696	4.9407	5.1855	5.4303	5.675	5.9198	6.1646	6.4093	6.6541	6.8989	7.1436	7.3884	7.6332	7.8779	8.1227	8.3675	8.6122	8.857	9.1018	9.3465	9.5913	9.836	10.081	10.326	10.57	10.815	11.06	11.305	11.549	11.794	12.039	12.284	12.528	12.773
13.542	1.0246	1.2687	1.5127	1.7567	2.0008	2.2448	2.4889	2.7329	2.977	3.2211	3.4651	3.7092	3.9533	4.1973	4.4414	4.6855	4.9295	5.1736	5.4177	5.6617	5.9058	6.1499	6.3939	6.638	6.8821	7.1261	7.3702	7.6143	7.8583	8.1024	8.3465	8.5905	8.8346	9.0786	9.3227	9.5668	9.8108	10.055	10.299	10.543	10.787	11.031	11.275	11.519	11.763	12.007	12.251	12.496	12.74
13.646	1.0246	1.2679	1.5112	1.7546	1.9979	2.2413	2.4846	2.728	2.9714	3.2147	3.4581	3.7015	3.9448	4.1882	4.4316	4.6749	4.9183	5.1617	5.405	5.6484	5.8918	6.1351	6.3785	6.6219	6.8652	7.1086	7.352	7.5954	7.8387	8.0821	8.3255	8.5688	8.8122	9.0556	9.2989	9.5423	9.7857	10.029	10.272	10.516	10.759	11.002	11.246	11.489	11.733	11.976	12.219	12.463	12.706
13.75	1.0245	1.2671	1.5098	1.7524	1.9951	2.2377	2.4804	2.723	2.9657	3.2084	3.451	3.6937	3.9364	4.1791	4.4217	4.6644	4.9071	5.1497	5.3924	5.6351	5.8778	6.1204	6.3631	6.6058	6.8485	7.0911	7.3338	7.5765	7.8191	8.0618	8.3045	8.5472	8.7898	9.0325	9.2752	9.5179	9.7605	10.003	10.246	10.489	10.731	10.974	11.217	11.459	11.702	11.945	12.187	12.43	12.673
13.854	1.0244	1.2664	1.5083	1.7503	1.9922	2.2342	2.4761	2.7181	2.9601	3.202	3.444	3.686	3.9279	4.1699	4.4119	4.6539	4.8958	5.1378	5.3798	5.6218	5.8637	6.1057	6.3477	6.5897	6.8317	7.0736	7.3156	7.5576	7.7996	8.0415	8.2835	8.5255	8.7675	9.0095	9.2514	9.4934	9.7354	9.9774	10.219	10.461	10.703	10.945	11.187	11.429	11.671	11.913	12.155	12.397	12.639
13.958	1.0244	1.2656	1.5068	1.7481	1.9893	2.2306	2.4719	2.7131	2.9544	3.1957	3.437	3.6782	3.9195	4.1608	4.4021	4.6433	4.8846	5.1259	5.3672	5.6085	5.8497	6.091	6.3323	6.5736	6.8148	7.0561	7.2974	7.5387	7.78	8.0212	8.2625	8.5038	8.7451	8.9864	9.2276	9.4689	9.7102	9.9515	10.193	10.434	10.675	10.917	11.158	11.399	11.64	11.882	12.123	12.364	12.606
14.062	1.0243	1.2648	1.5054	1.7459	1.9865	2.2271	2.4676	2.7082	2.9488	3.1893	3.4299	3.6705	3.9111	4.1516	4.3922	4.6328	4.8734	5.114	5.3545	5.5951	5.8357	6.0763	6.3169	6.5575	6.798	7.0386	7.2792	7.5198	7.7604	8.0009	8.2415	8.4821	8.7227	8.9633	9.2038	9.4444	9.685	9.9256	10.166	10.407	10.647	10.888	11.128	11.369	11.61	11.85	12.091	12.331	12.572
14.167	1.0242	1.2641	1.5039	1.7438	1.9836	2.2235	2.4634	2.7032	2.9431	3.183	3.4229	3.6628	3.9026	4.1425	4.3824	4.6223	4.8622	5.102	5.3419	5.5818	5.8217	6.0616	6.3015	6.5413	6.7812	7.0211	7.261	7.5009	7.7407	7.9806	8.2205	8.4604	8.7003	8.9402	9.18	9.4199	9.6598	9.8997	10.14	10.379	10.619	10.859	11.099	11.339	11.579	11.819	12.059	12.298	12.538
14.271	1.0242	1.2633	1.5025	1.7416	1.9808	2.2199	2.4591	2.6983	2.9375	3.1766	3.4158	3.655	3.8942	4.1334	4.3726	4.6117	4.8509	5.0901	5.3293	5.5685	5.8077	6.0469	6.286	6.5252	6.7644	7.0036	7.2428	7.482	7.7212	7.9603	8.1995	8.4387	8.6779	8.9171	9.1563	9.3954	9.6346	9.8738	10.113	10.352	10.591	10.831	11.07	11.309	11.548	11.787	12.026	12.266	12.505
14.375	1.0241	1.2625	1.501	1.7394	1.9779	2.2164	2.4549	2.6933	2.9318	3.1703	3.4088	3.6473	3.8858	4.1242	4.3627	4.6012	4.8397	5.0782	5.3167	5.5552	5.7937	6.0321	6.2706	6.5091	6.7476	6.9861	7.2246	7.4631	7.7016	7.9401	8.1786	8.417	8.6555	8.894	9.1325	9.371	9.6095	9.848	10.086	10.325	10.563	10.802	11.04	11.279	11.517	11.756	11.994	12.233	12.471
14.479	1.024	1.2618	1.4995	1.7373	1.9751	2.2128	2.4506	2.6884	2.9262	3.164	3.4017	3.6395	3.8773	4.1151	4.3529	4.5907	4.8285	5.0663	5.3041	5.5419	5.7797	6.0174	6.2552	6.493	6.7308	6.9686	7.2064	7.4442	7.682	7.9198	8.1576	8.3954	8.6332	8.871	9.1088	9.3465	9.5843	9.8221	10.06	10.298	10.536	10.773	11.011	11.249	11.487	11.724	11.962	12.2	12.438
14.583	1.024	1.261	1.4981	1.7351	1.9722	2.2093	2.4464	2.6834	2.9205	3.1576	3.3947	3.6318	3.8689	4.106	4.3431	4.5802	4.8173	5.0543	5.2914	5.5285	5.7656	6.0027	6.2398	6.4769	6.714	6.9511	7.1882	7.4253	7.6624	7.8995	8.1366	8.3737	8.6108	8.8479	9.085	9.3221	9.5592	9.7963	10.033	10.27	10.508	10.745	10.982	11.219	11.456	11.693	11.93	12.167	12.404
14.687	1.0239	1.2602	1.4966	1.733	1.9693	2.2057	2.4421	2.6785	2.9149	3.1513	3.3877	3.6241	3.8604	4.0968	4.3332	4.5696	4.806	5.0424	5.2788	5.5152	5.7516	5.988	6.2244	6.4608	6.6972	6.9336	7.17	7.4064	7.6428	7.8792	8.1156	8.352	8.5884	8.8248	9.0612	9.2976	9.534	9.7704	10.007	10.243	10.48	10.716	10.952	11.189	11.425	11.662	11.898	12.134	12.371
14.792	1.0238	1.2595	1.4951	1.7308	1.9665	2.2022	2.4378	2.6735	2.9092	3.1449	3.3806	3.6163	3.852	4.0877	4.3234	4.5591	4.7948	5.0305	5.2662	5.5019	5.7376	5.9733	6.209	6.4447	6.6804	6.9161	7.1518	7.3875	7.6232	7.8589	8.0946	8.3303	8.566	8.8017	9.0374	9.2731	9.5088	9.7445	9.9801	10.216	10.452	10.687	10.923	11.159	11.394	11.63	11.866	12.101	12.337
14.896	1.0237	1.2587	1.4937	1.7286	1.9636	2.1986	2.4336	2.6686	2.9036	3.1386	3.3736	3.6086	3.8436	4.0786	4.3136	4.5486	4.7836	5.0186	5.2536	5.4886	5.7236	5.9586	6.1936	6.4286	6.6636	6.8986	7.1336	7.3686	7.6036	7.8386	8.0736	8.3086	8.5436	8.7786	9.0136	9.2486	9.4836	9.7186	9.9536	10.189	10.424	10.659	10.894	11.129	11.364	11.599	11.834	12.069	12.304
15	1.0237	1.2579	1.4922	1.7265	1.9608	2.1951	2.4293	2.6636	2.8979	3.1322	3.3665	3.6008	3.8351	4.0694	4.3037	4.538	4.7723	5.0066	5.241	5.4753	5.7096	5.9439	6.1782	6.4125	6.6468	6.8811	7.1154	7.3497	7.584	7.8183	8.0526	8.2869	8.5212	8.7555	8.9898	9.2241	9.4584	9.6927	9.927	10.161	10.396	10.63	10.864	11.099	11.333	11.567	11.801	12.036	12.27
15.104	1.0236	1.2572	1.4907	1.7243	1.9579	2.1915	2.4251	2.6587	2.8923	3.1259	3.3595	3.5931	3.8267	4.0603	4.2939	4.5275	4.7611	4.9947	5.2283	5.4619	5.6956	5.9292	6.1628	6.3964	6.63	6.8636	7.0972	7.3308	7.5644	7.798	8.0316	8.2653	8.4989	8.7325	8.9661	9.1997	9.4333	9.6669	9.9005	10.134	10.368	10.601	10.835	11.069	11.302	11.536	11.769	12.003	12.237
15.208	1.0235	1.2564	1.4893	1.7222	1.955	2.1879	2.4208	2.6537	2.8866	3.1195	3.3524	3.5854	3.8183	4.0512	4.2841	4.517	4.7499	4.9828	5.2157	5.4486	5.6815	5.9144	6.1474	6.3803	6.6132	6.8461	7.079	7.3119	7.5448	7.7777	8.0106	8.2436	8.4765	8.7094	8.9423	9.1752	9.4081	9.641	9.8739	10.107	10.34	10.573	10.806	11.038	11.271	11.504	11.737	11.97	12.203
15.312	1.0235	1.2556	1.4878	1.72	1.9522	2.1844	2.4166	2.6488	2.881	3.1132	3.3454	3.5776	3.8098	4.042	4.2742	4.5065	4.7387	4.9709	5.2031	5.4353	5.6675	5.8997	6.1319	6.3642	6.5964	6.8286	7.0608	7.293	7.5252	7.7574	7.9896	8.2219	8.4541	8.6863	8.9185	9.1507	9.3829	9.6151	9.8473	10.08	10.312	10.544	10.776	11.008	11.241	11.473	11.705	11.937	12.169
15.417	1.0234	1.2549	1.4864	1.7178	1.9493	2.1808	2.4123	2.6438	2.8753	3.1068	3.3384	3.5699	3.8014	4.0329	4.2644	4.4959	4.7274	4.9589	5.1905	5.422	5.6535	5.885	6.1165	6.348	6.5795	6.8111	7.0426	7.2741	7.5056	7.7371	7.9686	8.2001	8.4317	8.6632	8.8947	9.1262	9.3577	9.5892	9.8207	10.052	10.284	10.515	10.747	10.978	11.21	11.441	11.673	11.904	12.136
15.521	1.0233	1.2541	1.4849	1.7157	1.9465	2.1773	2.4081	2.6389	2.8697	3.1005	3.3313	3.5621	3.7929	4.0238	4.2546	4.4854	4.7162	4.947	5.1778	5.4087	5.6395	5.8703	6.1011	6.3319	6.5627	6.7936	7.0244	7.2552	7.486	7.7168	7.9476	8.1785	8.4093	8.6401	8.8709	9.1017	9.3325	9.5633	9.7942	10.025	10.256	10.487	10.717	10.948	11.179	11.41	11.641	11.871	12.102
15.625	1.0233	1.2533	1.4834	1.7135	1.9436	2.1737	2.4038	2.6339	2.864	3.0942	3.3243	3.5544	3.7845	4.0146	4.2447	4.4749	4.705	4.9351	5.1652	5.3953	5.6255	5.8556	6.0857	6.3158	6.5459	6.7761	7.0062	7.2363	7.4664	7.6966	7.9267	8.1568	8.3869	8.617	8.8472	9.0773	9.3074	9.5375	9.7676	9.9978	10.228	10.458	10.688	10.918	11.148	11.378	11.609	11.839	12.069
15.729	1.0232	1.2526	1.482	1.7114	1.9408	2.1702	2.3996	2.629	2.8584	3.0878	3.3172	3.5466	3.7761	4.0055	4.2349	4.4643	4.6938	4.9232	5.1526	5.382	5.6115	5.8409	6.0703	6.2997	6.5292	6.7586	6.988	7.2174	7.4469	7.6763	7.9057	8.1351	8.3646	8.594	8.8234	9.0528	9.2823	9.5117	9.7411	9.9705	10.2	10.429	10.659	10.888	11.118	11.347	11.577	11.806	12.035
15.833	1.0231	1.2518	1.4805	1.7092	1.9379	2.1666	2.3953	2.624	2.8527	3.0815	3.3102	3.5389	3.7676	3.9964	4.2251	4.4538	4.6825	4.9113	5.14	5.3687	5.5974	5.8262	6.0549	6.2836	6.5123	6.7411	6.9698	7.1985	7.4273	7.656	7.8847	8.1134	8.3422	8.5709	8.7996	9.0283	9.2571	9.4858	9.7145	9.9433	10.172	10.401	10.629	10.858	11.087	11.316	11.544	11.773	12.002
15.937	1.0231	1.251	1.479	1.707	1.935	2.163	2.3911	2.6191	2.8471	3.0751	3.3031	3.5312	3.7592	3.9872	4.2152	4.4433	4.6713	4.8993	5.1274	5.3554	5.5834	5.8114	6.0395	6.2675	6.4955	6.7236	6.9516	7.1796	7.4076	7.6357	7.8637	8.0917	8.3198	8.5478	8.7758	9.0038	9.2319	9.4599	9.6879	9.916	10.144	10.372	10.6	10.828	11.056	11.284	11.512	11.74	11.968
16.042	1.023	1.2503	1.4776	1.7049	1.9322	2.1595	2.3868	2.6141	2.8415	3.0688	3.2961	3.5234	3.7508	3.9781	4.2054	4.4327	4.6601	4.8874	5.1147	5.3421	5.5694	5.7967	6.0241	6.2514	6.4787	6.706	6.9334	7.1607	7.388	7.6154	7.8427	8.07	8.2974	8.5247	8.752	8.9793	9.2067	9.434	9.6613	9.8887	10.116	10.343	10.571	10.798	11.025	11.253	11.48	11.707	11.935
16.146	1.0229	1.2495	1.4761	1.7027	1.9293	2.1559	2.3826	2.6092	2.8358	3.0624	3.2891	3.5157	3.7423	3.9689	4.1956	4.4222	4.6488	4.8755	5.1021	5.3287	5.5554	5.782	6.0086	6.2353	6.4619	6.6885	6.9152	7.1418	7.3684	7.5951	7.8217	8.0483	8.275	8.5016	8.7282	8.9549	9.1815	9.4081	9.6348	9.8614	10.088	10.315	10.541	10.768	10.995	11.221	11.448	11.674	11.901
16.25	1.0229	1.2487	1.4746	1.7005	1.9265	2.1524	2.3783	2.6042	2.8302	3.0561	3.282	3.5079	3.7339	3.9598	4.1857	4.4117	4.6376	4.8636	5.0895	5.3154	5.5414	5.7673	5.9932	6.2192	6.4451	6.671	6.897	7.1229	7.3489	7.5748	7.8007	8.0267	8.2526	8.4785	8.7045	8.9304	9.1564	9.3823	9.6082	9.8342	10.06	10.286	10.512	10.738	10.964	11.19	11.416	11.642	11.868
16.354	1.0228	1.248	1.4732	1.6984	1.9236	2.1488	2.374	2.5993	2.8245	3.0497	3.275	3.5002	3.7254	3.9507	4.1759	4.4012	4.6264	4.8516	5.0769	5.3021	5.5274	5.7526	5.9778	6.2031	6.4283	6.6536	6.8788	7.104	7.3293	7.5545	7.7798	8.005	8.2302	8.4555	8.6807	8.906	9.1312	9.3565	9.5817	9.8069	10.032	10.257	10.483	10.708	10.933	11.158	11.384	11.609	11.834
16.458	1.0227	1.2472	1.4717	1.6962	1.9207	2.1453	2.3698	2.5943	2.8189	3.0434	3.2679	3.4925	3.717	3.9415	4.1661	4.3906	4.6152	4.8397	5.0643	5.2888	5.5133	5.7379	5.9624	6.187	6.4115	6.6361	6.8606	7.0851	7.3097	7.5342	7.7588	7.9833	8.2079	8.4324	8.6569	8.8815	9.106	9.3306	9.5551	9.7797	10.004	10.229	10.453	10.678	10.902	11.127	11.351	11.576	11.801
16.562	1.0226	1.2464	1.4702	1.6941	1.9179	2.1417	2.3655	2.5894	2.8132	3.037	3.2609	3.4847	3.7086	3.9324	4.1563	4.3801	4.6039	4.8278	5.0516	5.2755	5.4993	5.7232	5.947	6.1708	6.3947	6.6185	6.8424	7.0662	7.2901	7.5139	7.7378	7.9616	8.1854	8.4093	8.6331	8.857	9.0808	9.3047	9.5285	9.7524	9.9762	10.2	10.424	10.648	10.872	11.095	11.319	11.543	11.767
16.667	1.0226	1.2457	1.4688	1.6919	1.915	2.1382	2.3613	2.5844	2.8076	3.0307	3.2538	3.477	3.7001	3.9233	4.1464	4.3696	4.5927	4.8159	5.039	5.2621	5.4853	5.7084	5.9316	6.1547	6.3779	6.601	6.8242	7.0473	7.2705	7.4936	7.7168	7.9399	8.163	8.3862	8.6093	8.8325	9.0556	9.2788	9.5019	9.7251	9.9482	10.171	10.394	10.618	10.841	11.064	11.287	11.51	11.733
16.771	1.0225	1.2449	1.4673	1.6897	1.9122	2.1346	2.357	2.5795	2.8019	3.0244	3.2468	3.4692	3.6917	3.9141	4.1366	4.359	4.5815	4.8039	5.0264	5.2488	5.4713	5.6937	5.9162	6.1386	6.3611	6.5835	6.806	7.0284	7.2509	7.4733	7.6958	7.9182	8.1407	8.3631	8.5856	8.808	9.0304	9.2529	9.4753	9.6978	9.9202	10.143	10.365	10.588	10.81	11.032	11.255	11.477	11.7
16.875	1.0224	1.2441	1.4659	1.6876	1.9093	2.131	2.3528	2.5745	2.7963	3.018	3.2398	3.4615	3.6833	3.905	4.1268	4.3485	4.5703	4.792	5.0138	5.2355	5.4573	5.679	5.9008	6.1225	6.3443	6.566	6.7878	7.0095	7.2313	7.453	7.6748	7.8965	8.1183	8.3401	8.5618	8.7836	9.0053	9.2271	9.4488	9.6706	9.8923	10.114	10.336	10.558	10.779	11.001	11.223	11.445	11.666
16.979	1.0224	1.2434	1.4644	1.6854	1.9065	2.1275	2.3485	2.5696	2.7906	3.0117	3.2327	3.4538	3.6748	3.8959	4.1169	4.338	4.559	4.7801	5.0011	5.2222	5.4433	5.6643	5.8854	6.1064	6.3275	6.5485	6.7696	6.9907	7.2117	7.4328	7.6538	7.8749	8.0959	8.317	8.5381	8.7591	8.9802	9.2012	9.4223	9.6433	9.8644	10.085	10.307	10.528	10.749	10.97	11.191	11.412	11.633
17.083	1.0223	1.2426	1.4629	1.6833	1.9036	2.1239	2.3443	2.5646	2.785	3.0053	3.2257	3.446	3.6664	3.8867	4.1071	4.3274	4.5478	4.7682	4.9885	5.2089	5.4292	5.6496	5.87	6.0903	6.3107	6.531	6.7514	6.9718	7.1921	7.4125	7.6328	7.8532	8.0735	8.2939	8.5143	8.7346	8.955	9.1753	9.3957	9.6161	9.8364	10.057	10.277	10.497	10.718	10.938	11.159	11.379	11.599
17.187	1.0222	1.2418	1.4615	1.6811	1.9007	2.1204	2.34	2.5597	2.7793	2.999	3.2186	3.4383	3.6579	3.8776	4.0973	4.3169	4.5366	4.7562	4.9759	5.1956	5.4152	5.6349	5.8545	6.0742	6.2939	6.5135	6.7332	6.9528	7.1725	7.3922	7.6118	7.8315	8.0511	8.2708	8.4905	8.7101	8.9298	9.1494	9.3691	9.5888	9.8084	10.028	10.248	10.467	10.687	10.907	11.126	11.346	11.566
17.292	1.0222	1.2411	1.46	1.6789	1.8979	2.1168	2.3358	2.5547	2.7737	2.9926	3.2116	3.4305	3.6495	3.8685	4.0874	4.3064	4.5253	4.7443	4.9633	5.1822	5.4012	5.6202	5.8391	6.0581	6.277	6.496	6.715	6.9339	7.1529	7.3719	7.5908	7.8098	8.0287	8.2477	8.4667	8.6856	8.9046	9.1235	9.3425	9.5615	9.7804	9.9994	10.218	10.437	10.656	10.875	11.094	11.313	11.532
17.396	1.0221	1.2403	1.4585	1.6768	1.895	2.1133	2.3315	2.5498	2.768	2.9863	3.2045	3.4228	3.6411	3.8593	4.0776	4.2959	4.5141	4.7324	4.9506	5.1689	5.3872	5.6054	5.8237	6.042	6.2602	6.4785	6.6968	6.915	7.1333	7.3516	7.5698	7.7881	8.0064	8.2246	8.4429	8.6611	8.8794	9.0977	9.3159	9.5342	9.7525	9.9707	10.189	10.407	10.625	10.844	11.062	11.28	11.499
17.5	1.022	1.2395	1.4571	1.6746	1.8922	2.1097	2.3273	2.5448	2.7624	2.9799	3.1975	3.4151	3.6326	3.8502	4.0678	4.2853	4.5029	4.7205	4.938	5.1556	5.3732	5.5907	5.8083	6.0259	6.2434	6.461	6.6786	6.8961	7.1137	7.3313	7.5489	7.7664	7.984	8.2016	8.4191	8.6367	8.8543	9.0718	9.2894	9.507	9.7245	9.9421	10.16	10.377	10.595	10.812	11.03	11.248	11.465
17.604	1.022	1.2388	1.4556	1.6725	1.8893	2.1062	2.323	2.5399	2.7567	2.9736	3.1905	3.4073	3.6242	3.8411	4.0579	4.2748	4.4917	4.7085	4.9254	5.1423	5.3592	5.576	5.7929	6.0098	6.2266	6.4435	6.6604	6.8773	7.0941	7.311	7.5279	7.7448	7.9616	8.1785	8.3954	8.6123	8.8291	9.046	9.2629	9.4797	9.6966	9.9135	10.13	10.347	10.564	10.781	10.998	11.215	11.432
17.708	1.0219	1.238	1.4541	1.6703	1.8864	2.1026	2.3188	2.5349	2.7511	2.9672	3.1834	3.3996	3.6158	3.8319	4.0481	4.2643	4.4804	4.6966	4.9128	5.129	5.3451	5.5613	5.7775	5.9937	6.2098	6.426	6.6422	6.8584	7.0745	7.2907	7.5069	7.7231	7.9392	8.1554	8.3716	8.5878	8.8039	9.0201	9.2363	9.4525	9.6686	9.8848	10.101	10.317	10.533	10.75	10.966	11.182	11.398
17.812	1.0218	1.2372	1.4527	1.6681	1.8836	2.099	2.3145	2.53	2.7454	2.9609	3.1764	3.3918	3.6073	3.8228	4.0383	4.2537	4.4692	4.6847	4.9002	5.1156	5.3311	5.5466	5.7621	5.9775	6.193	6.4085	6.624	6.8395	7.0549	7.2704	7.4859	7.7014	7.9168	8.1323	8.3478	8.5633	8.7787	8.9942	9.2097	9.4252	9.6406	9.8561	10.072	10.287	10.503	10.718	10.933	11.149	11.364
17.917	1.0217	1.2365	1.4512	1.666	1.8807	2.0955	2.3102	2.525	2.7398	2.9546	3.1693	3.3841	3.5989	3.8137	4.0284	4.2432	4.458	4.6728	4.8875	5.1023	5.3171	5.5319	5.7467	5.9614	6.1762	6.391	6.6058	6.8205	7.0353	7.2501	7.4649	7.6797	7.8944	8.1092	8.324	8.5388	8.7535	8.9683	9.1831	9.3979	9.6126	9.8274	10.042	10.257	10.472	10.687	10.901	11.116	11.331
18.021	1.0217	1.2357	1.4498	1.6638	1.8779	2.0919	2.306	2.5201	2.7341	2.9482	3.1623	3.3764	3.5904	3.8045	4.0186	4.2327	4.4468	4.6608	4.8749	5.089	5.3031	5.5172	5.7312	5.9453	6.1594	6.3735	6.5876	6.8016	7.0157	7.2298	7.4439	7.658	7.872	8.0861	8.3002	8.5143	8.7284	8.9424	9.1565	9.3706	9.5847	9.7987	10.013	10.227	10.441	10.655	10.869	11.083	11.297
18.125	1.0216	1.2349	1.4483	1.6616	1.875	2.0884	2.3017	2.5151	2.7285	2.9419	3.1552	3.3686	3.582	3.7954	4.0088	4.2221	4.4355	4.6489	4.8623	5.0757	5.2891	5.5025	5.7158	5.9292	6.1426	6.356	6.5694	6.7828	6.9961	7.2095	7.4229	7.6363	7.8497	8.0631	8.2765	8.4898	8.7032	8.9166	9.13	9.3434	9.5568	9.7701	9.9835	10.197	10.41	10.624	10.837	11.05	11.264
18.229	1.0215	1.2342	1.4468	1.6595	1.8721	2.0848	2.2975	2.5102	2.7228	2.9355	3.1482	3.3609	3.5736	3.7863	3.9989	4.2116	4.4243	4.637	4.8497	5.0624	5.2751	5.4877	5.7004	5.9131	6.1258	6.3385	6.5512	6.7639	6.9766	7.1893	7.4019	7.6146	7.8273	8.04	8.2527	8.4654	8.6781	8.8908	9.1035	9.3162	9.5288	9.7415	9.9542	10.167	10.38	10.592	10.805	11.018	11.23
18.333	1.0215	1.2334	1.4454	1.6573	1.8693	2.0813	2.2932	2.5052	2.7172	2.9292	3.1412	3.3531	3.5651	3.7771	3.9891	4.2011	4.4131	4.6251	4.8371	5.0491	5.261	5.473	5.685	5.897	6.109	6.321	6.533	6.745	6.957	7.169	7.381	7.5929	7.8049	8.0169	8.2289	8.4409	8.6529	8.8649	9.0769	9.2889	9.5009	9.7129	9.9248	10.137	10.349	10.561	10.773	10.985	11.197
18.437	1.0214	1.2326	1.4439	1.6552	1.8664	2.0777	2.289	2.5003	2.7115	2.9228	3.1341	3.3454	3.5567	3.768	3.9793	4.1906	4.4019	4.6131	4.8244	5.0357	5.247	5.4583	5.6696	5.8809	6.0922	6.3035	6.5148	6.7261	6.9374	7.1487	7.3599	7.5712	7.7825	7.9938	8.2051	8.4164	8.6277	8.839	9.0503	9.2616	9.4729	9.6842	9.8954	10.107	10.318	10.529	10.741	10.952	11.163
18.542	1.0213	1.2319	1.4424	1.653	1.8636	2.0741	2.2847	2.4953	2.7059	2.9165	3.1271	3.3377	3.5483	3.7588	3.9694	4.18	4.3906	4.6012	4.8118	5.0224	5.233	5.4436	5.6542	5.8648	6.0754	6.286	6.4966	6.7072	6.9178	7.1283	7.3389	7.5495	7.7601	7.9707	8.1813	8.3919	8.6025	8.8131	9.0237	9.2343	9.4449	9.6555	9.866	10.077	10.287	10.498	10.708	10.919	11.13
18.646	1.0213	1.2311	1.441	1.6508	1.8607	2.0706	2.2805	2.4904	2.7002	2.9101	3.12	3.3299	3.5398	3.7497	3.9596	4.1695	4.3794	4.5893	4.7992	5.0091	5.219	5.4289	5.6388	5.8487	6.0586	6.2685	6.4784	6.6883	6.8982	7.108	7.3179	7.5278	7.7377	7.9476	8.1575	8.3674	8.5773	8.7872	8.9971	9.207	9.4169	9.6268	9.8367	10.047	10.256	10.466	10.676	10.886	11.096
18.75	1.0212	1.2303	1.4395	1.6487	1.8579	2.067	2.2762	2.4854	2.6946	2.9038	3.113	3.3222	3.5314	3.7406	3.9498	4.159	4.3682	4.5774	4.7866	4.9958	5.205	5.4142	5.6234	5.8326	6.0418	6.251	6.4602	6.6694	6.8786	7.0878	7.297	7.5062	7.7154	7.9246	8.1338	8.343	8.5522	8.7614	8.9706	9.1798	9.389	9.5982	9.8074	10.017	10.226	10.435	10.644	10.853	11.063
18.854	1.0211	1.2296	1.438	1.6465	1.855	2.0635	2.272	2.4805	2.689	2.8974	3.1059	3.3144	3.5229	3.7314	3.9399	4.1484	4.3569	4.5654	4.774	4.9825	5.191	5.3995	5.608	5.8165	6.025	6.2335	6.442	6.6505	6.859	7.0675	7.276	7.4845	7.693	7.9015	8.11	8.3185	8.527	8.7355	8.9441	9.1526	9.3611	9.5696	9.7781	9.9866	10.195	10.404	10.612	10.821	11.029
18.958	1.0211	1.2288	1.4366	1.6444	1.8521	2.0599	2.2677	2.4755	2.6833	2.8911	3.0989	3.3067	3.5145	3.7223	3.9301	4.1379	4.3457	4.5535	4.7613	4.9691	5.1769	5.3847	5.5926	5.8004	6.0082	6.216	6.4238	6.6316	6.8394	7.0472	7.255	7.4628	7.6706	7.8784	8.0862	8.294	8.5019	8.7097	8.9175	9.1253	9.3331	9.5409	9.7487	9.9565	10.164	10.372	10.58	10.788	10.996
19.062	1.021	1.228	1.4351	1.6422	1.8493	2.0564	2.2635	2.4706	2.6777	2.8848	3.0919	3.299	3.5061	3.7132	3.9203	4.1274	4.3345	4.5416	4.7487	4.9558	5.1629	5.37	5.5771	5.7842	5.9914	6.1985	6.4056	6.6127	6.8198	7.0269	7.234	7.4411	7.6482	7.8553	8.0624	8.2695	8.4767	8.6838	8.8909	9.098	9.3051	9.5122	9.7193	9.9264	10.134	10.341	10.548	10.755	10.962
19.167	1.0209	1.2273	1.4337	1.64	1.8464	2.0528	2.2592	2.4656	2.672	2.8784	3.0848	3.2912	3.4976	3.704	3.9104	4.1169	4.3233	4.5297	4.7361	4.9425	5.1489	5.3553	5.5617	5.7681	5.9745	6.1809	6.3874	6.5938	6.8002	7.0066	7.213	7.4194	7.6258	7.8322	8.0386	8.245	8.4515	8.6579	8.8643	9.0707	9.2771	9.4835	9.6899	9.8963	10.103	10.309	10.516	10.722	10.928
19.271	1.0209	1.2265	1.4322	1.6379	1.8436	2.0493	2.255	2.4607	2.6664	2.8721	3.0778	3.2835	3.4892	3.6949	3.9006	4.1063	4.312	4.5177	4.7235	4.9292	5.1349	5.3406	5.5463	5.752	5.9577	6.1634	6.3692	6.5749	6.7806	6.9863	7.192	7.3977	7.6034	7.8091	8.0149	8.2206	8.4263	8.632	8.8377	9.0434	9.2491	9.4548	9.6605	9.8662	10.072	10.278	10.483	10.689	10.895
19.375	1.0208	1.2257	1.4307	1.6357	1.8407	2.0457	2.2507	2.4557	2.6607	2.8657	3.0707	3.2757	3.4808	3.6858	3.8908	4.0958	4.3008	4.5058	4.7108	4.9159	5.1209	5.3259	5.5309	5.7359	5.9409	6.146	6.351	6.556	6.761	6.966	7.171	7.3761	7.5811	7.7861	7.9911	8.1961	8.4011	8.6062	8.8112	9.0162	9.2212	9.4262	9.6312	9.8362	10.041	10.246	10.451	10.656	10.861
19.479	1.0207	1.225	1.4293	1.6335	1.8378	2.0421	2.2464	2.4508	2.6551	2.8594	3.0637	3.268	3.4723	3.6766	3.8809	4.0853	4.2896	4.4939	4.6982	4.9025	5.1069	5.3112	5.5155	5.7198	5.9241	6.1285	6.3328	6.5371	6.7414	6.9457	7.1501	7.3544	7.5587	7.763	7.9674	8.1717	8.376	8.5803	8.7846	8.989	9.1933	9.3976	9.6019	9.8062	10.011	10.215	10.419	10.624	10.828
19.583	1.0206	1.2242	1.4278	1.6314	1.835	2.0386	2.2422	2.4458	2.6494	2.853	3.0566	3.2603	3.4639	3.6675	3.8711	4.0747	4.2784	4.482	4.6856	4.8892	5.0928	5.2965	5.5001	5.7037	5.9073	6.111	6.3146	6.5182	6.7218	6.9254	7.1291	7.3327	7.5363	7.7399	7.9436	8.1472	8.3508	8.5544	8.7581	8.9617	9.1653	9.3689	9.5726	9.7762	9.9798	10.183	10.387	10.591	10.794
19.687	1.0206	1.2234	1.4263	1.6292	1.8321	2.035	2.2379	2.4409	2.6438	2.8467	3.0496	3.2525	3.4554	3.6584	3.8613	4.0642	4.2671	4.4701	4.673	4.8759	5.0788	5.2817	5.4847	5.6876	5.8905	6.0934	6.2964	6.4993	6.7022	6.9051	7.1081	7.311	7.5139	7.7168	7.9198	8.1227	8.3256	8.5285	8.7315	8.9344	9.1373	9.3402	9.5431	9.7461	9.949	10.152	10.355	10.558	10.761
19.792	1.0205	1.2227	1.4249	1.6271	1.8293	2.0315	2.2337	2.4359	2.6381	2.8403	3.0426	3.2448	3.447	3.6492	3.8514	4.0537	4.2559	4.4581	4.6603	4.8626	5.0648	5.267	5.4693	5.6715	5.8737	6.0759	6.2782	6.4804	6.6826	6.8848	7.0871	7.2893	7.4915	7.6937	7.896	8.0982	8.3004	8.5026	8.7049	8.9071	9.1093	9.3115	9.5137	9.716	9.9182	10.12	10.323	10.525	10.727
19.896	1.0204	1.2219	1.4234	1.6249	1.8264	2.0279	2.2294	2.4309	2.6325	2.834	3.0355	3.237	3.4386	3.6401	3.8416	4.0431	4.2447	4.4462	4.6477	4.8493	5.0508	5.2523	5.4538	5.6554	5.8569	6.0584	6.26	6.4615	6.663	6.8645	7.0661	7.2676	7.4691	7.6706	7.8722	8.0737	8.2752	8.4768	8.6783	8.8798	9.0813	9.2829	9.4844	9.6859	9.8874	10.089	10.29	10.492	10.694
20	1.0204	1.2211	1.4219	1.6227	1.8235	2.0244	2.2252	2.426	2.6268	2.8276	3.0285	3.2293	3.4301	3.631	3.8318	4.0326	4.2334	4.4343	4.6351	4.8359	5.0368	5.2376	5.4384	5.6393	5.8401	6.0409	6.2418	6.4426	6.6434	6.8443	7.0451	7.2459	7.4468	7.6476	7.8484	8.0493	8.2501	8.4509	8.6518	8.8526	9.0534	9.2543	9.4551	9.6559	9.8567	10.058	10.258	10.459	10.66
20.104	1.0203	1.2204	1.4205	1.6206	1.8207	2.0208	2.2209	2.421	2.6212	2.8213	3.0214	3.2216	3.4217	3.6218	3.822	4.0221	4.2222	4.4224	4.6225	4.8226	5.0228	5.2229	5.423	5.6232	5.8233	6.0234	6.2236	6.4237	6.6239	6.824	7.0241	7.2243	7.4244	7.6245	7.8247	8.0248	8.225	8.4251	8.6252	8.8254	9.0255	9.2256	9.4258	9.6259	9.8261	10.026	10.226	10.426	10.627
20.208	1.0202	1.2196	1.419	1.6184	1.8178	2.0172	2.2167	2.4161	2.6155	2.815	3.0144	3.2138	3.4133	3.6127	3.8121	4.0116	4.211	4.4104	4.6099	4.8093	5.0087	5.2082	5.4076	5.6071	5.8065	6.0059	6.2054	6.4048	6.6043	6.8037	7.0031	7.2026	7.402	7.6015	7.8009	8.0003	8.1998	8.3992	8.5986	8.7981	8.9975	9.197	9.3964	9.5958	9.7953	9.9947	10.194	10.394	10.593
20.312	1.0202	1.2188	1.4175	1.6163	1.815	2.0137	2.2124	2.4111	2.6099	2.8086	3.0073	3.2061	3.4048	3.6035	3.8023	4.001	4.1998	4.3985	4.5972	4.796	4.9947	5.1935	5.3922	5.5909	5.7897	5.9884	6.1872	6.3859	6.5846	6.7834	6.9821	7.1809	7.3796	7.5783	7.7771	7.9758	8.1746	8.3733	8.572	8.7708	8.9695	9.1683	9.367	9.5657	9.7645	9.9632	10.162	10.361	10.559
20.417	1.0201	1.2181	1.4161	1.6141	1.8121	2.0101	2.2082	2.4062	2.6042	2.8023	3.0003	3.1983	3.3964	3.5944	3.7925	3.9905	4.1885	4.3866	4.5846	4.7827	4.9807	5.1787	5.3768	5.5748	5.7729	5.9709	6.169	6.367	6.565	6.7631	6.9611	7.1592	7.3572	7.5552	7.7533	7.9513	8.1494	8.3474	8.5454	8.7435	8.9415	9.1396	9.3376	9.5356	9.7337	9.9317	10.13	10.328	10.526
20.521	1.02	1.2173	1.4146	1.6119	1.8093	2.0066	2.2039	2.4012	2.5986	2.7959	2.9933	3.1906	3.3879	3.5853	3.7826	3.98	4.1773	4.3747	4.572	4.7693	4.9667	5.164	5.3614	5.5587	5.7561	5.9534	6.1508	6.3481	6.5454	6.7428	6.9401	7.1375	7.3348	7.5322	7.7295	7.9268	8.1242	8.3215	8.5189	8.7162	8.9136	9.1109	9.3082	9.5056	9.7029	9.9003	10.098	10.295	10.492
20.625	1.02	1.2165	1.4132	1.6098	1.8064	2.003	2.1997	2.3963	2.5929	2.7896	2.9862	3.1829	3.3795	3.5761	3.7728	3.9694	4.1661	4.3627	4.5594	4.756	4.9527	5.1493	5.346	5.5426	5.7393	5.9359	6.1326	6.3292	6.5259	6.7225	6.9192	7.1158	7.3125	7.5091	7.7058	7.9024	8.099	8.2957	8.4923	8.689	8.8856	9.0823	9.2789	9.4756	9.6722	9.8689	10.066	10.262	10.459
20.729	1.0199	1.2158	1.4117	1.6076	1.8035	1.9995	2.1954	2.3913	2.5873	2.7832	2.9792	3.1751	3.3711	3.567	3.763	3.9589	4.1549	4.3508	4.5468	4.7427	4.9387	5.1346	5.3306	5.5265	5.7225	5.9184	6.1144	6.3103	6.5063	6.7022	6.8982	7.0941	7.2901	7.486	7.682	7.878	8.0739	8.2699	8.4658	8.6618	8.8577	9.0537	9.2496	9.4456	9.6415	9.8375	10.033	10.229	10.425
20.833	1.0198	1.215	1.4102	1.6055	1.8007	1.9959	2.1912	2.3864	2.5816	2.7769	2.9721	3.1674	3.3626	3.5579	3.7531	3.9484	4.1436	4.3389	4.5341	4.7294	4.9246	5.1199	5.3152	5.5104	5.7057	5.9009	6.0962	6.2914	6.4867	6.6819	6.8772	7.0724	7.2677	7.463	7.6582	7.8535	8.0487	8.244	8.4392	8.6345	8.8297	9.025	9.2203	9.4155	9.6108	9.806	10.001	10.197	10.392
20.937	1.0197	1.2142	1.4088	1.6033	1.7978	1.9924	2.1869	2.3814	2.576	2.7705	2.9651	3.1596	3.3542	3.5487	3.7433	3.9378	4.1324	4.327	4.5215	4.7161	4.9106	5.1052	5.2997	5.4943	5.6888	5.8834	6.078	6.2725	6.4671	6.6616	6.8562	7.0507	7.2453	7.4399	7.6344	7.829	8.0235	8.2181	8.4126	8.6072	8.8017	8.9963	9.1909	9.3854	9.58	9.7745	9.9691	10.164	10.358
21.042	1.0197	1.2135	1.4073	1.6011	1.795	1.9888	2.1826	2.3765	2.5703	2.7642	2.958	3.1519	3.3457	3.5396	3.7335	3.9273	4.1212	4.315	4.5089	4.7027	4.8966	5.0905	5.2843	5.4782	5.672	5.8659	6.0598	6.2536	6.4475	6.6413	6.8352	7.029	7.2229	7.4168	7.6106	7.8045	7.9983	8.1922	8.386	8.5799	8.7737	8.9676	9.1615	9.3553	9.5492	9.743	9.9369	10.131	10.325
21.146	1.0196	1.2127	1.4058	1.599	1.7921	1.9852	2.1784	2.3715	2.5647	2.7578	2.951	3.1442	3.3373	3.5305	3.7236	3.9168	4.1099	4.3031	4.4963	4.6894	4.8826	5.0757	5.2689	5.4621	5.6552	5.8484	6.0415	6.2347	6.4279	6.621	6.8142	7.0073	7.2005	7.3937	7.5868	7.78	7.9731	8.1663	8.3595	8.5526	8.7458	8.9389	9.1321	9.3252	9.5184	9.7116	9.9047	10.098	10.291
21.25	1.0195	1.2119	1.4044	1.5968	1.7892	1.9817	2.1741	2.3666	2.559	2.7515	2.944	3.1364	3.3289	3.5213	3.7138	3.9063	4.0987	4.2912	4.4836	4.6761	4.8686	5.061	5.2535	5.446	5.6384	5.8309	6.0234	6.2158	6.4083	6.6008	6.7932	6.9857	7.1781	7.3706	7.5631	7.7555	7.948	8.1405	8.3329	8.5254	8.7179	8.9103	9.1028	9.2953	9.4877	9.6802	9.8726	10.065	10.258
21.354	1.0195	1.2112	1.4029	1.5946	1.7864	1.9781	2.1699	2.3616	2.5534	2.7452	2.9369	3.1287	3.3204	3.5122	3.704	3.8957	4.0875	4.2793	4.471	4.6628	4.8546	5.0463	5.2381	5.4299	5.6216	5.8134	6.0052	6.1969	6.3887	6.5805	6.7722	6.964	7.1558	7.3476	7.5393	7.7311	7.9229	8.1146	8.3064	8.4982	8.6899	8.8817	9.0735	9.2653	9.457	9.6488	9.8406	10.032	10.224
21.458	1.0194	1.2104	1.4014	1.5925	1.7835	1.9746	2.1656	2.3567	2.5477	2.7388	2.9299	3.1209	3.312	3.5031	3.6941	3.8852	4.0763	4.2673	4.4584	4.6495	4.8405	5.0316	5.2227	5.4138	5.6048	5.7959	5.987	6.178	6.3691	6.5602	6.7513	6.9423	7.1334	7.3245	7.5155	7.7066	7.8977	8.0888	8.2798	8.4709	8.662	8.853	9.0441	9.2352	9.4262	9.6173	9.8084	9.9995	10.191
21.562	1.0193	1.2096	1.4	1.5903	1.7807	1.971	2.1614	2.3517	2.5421	2.7325	2.9228	3.1132	3.3036	3.4939	3.6843	3.8747	4.065	4.2554	4.4458	4.6362	4.8265	5.0169	5.2073	5.3976	5.588	5.7784	5.9688	6.1591	6.3495	6.5399	6.7302	6.9206	7.111	7.3014	7.4917	7.6821	7.8725	8.0628	8.2532	8.4436	8.634	8.8243	9.0147	9.2051	9.3954	9.5858	9.7762	9.9666	10.157
21.667	1.0193	1.2089	1.3985	1.5882	1.7778	1.9675	2.1571	2.3468	2.5364	2.7261	2.9158	3.1055	3.2951	3.4848	3.6745	3.8641	4.0538	4.2435	4.4332	4.6228	4.8125	5.0022	5.1919	5.3815	5.5712	5.7609	5.9505	6.1402	6.3299	6.5196	6.7092	6.8989	7.0886	7.2783	7.4679	7.6576	7.8473	8.0369	8.2266	8.4163	8.606	8.7956	8.9853	9.175	9.3646	9.5543	9.744	9.9336	10.123
21.771	1.0192	1.2081	1.3971	1.586	1.7749	1.9639	2.1529	2.3418	2.5308	2.7198	2.9087	3.0977	3.2867	3.4757	3.6646	3.8536	4.0426	4.2316	4.4205	4.6095	4.7985	4.9875	5.1764	5.3654	5.5544	5.7434	5.9323	6.1213	6.3103	6.4993	6.6882	6.8772	7.0662	7.2552	7.4442	7.6331	7.8221	8.0111	8.2	8.389	8.578	8.767	8.9559	9.1449	9.3339	9.5229	9.7118	9.9008	10.09
21.875	1.0191	1.2073	1.3956	1.5838	1.7721	1.9604	2.1486	2.3369	2.5252	2.7134	2.9017	3.09	3.2782	3.4665	3.6548	3.8431	4.0314	4.2196	4.4079	4.5962	4.7845	4.9728	5.161	5.3493	5.5376	5.7259	5.9142	6.1024	6.2907	6.479	6.6673	6.8556	7.0438	7.2321	7.4204	7.6087	7.797	7.9852	8.1735	8.3618	8.5501	8.7384	8.9266	9.1149	9.3032	9.4915	9.6798	9.868	10.056
21.979	1.019	1.2066	1.3941	1.5817	1.7692	1.9568	2.1444	2.3319	2.5195	2.7071	2.8947	3.0822	3.2698	3.4574	3.645	3.8326	4.0201	4.2077	4.3953	4.5829	4.7705	4.958	5.1456	5.3332	5.5208	5.7084	5.896	6.0836	6.2711	6.4587	6.6463	6.8339	7.0215	7.2091	7.3967	7.5842	7.7718	7.9594	8.147	8.3346	8.5222	8.7097	8.8973	9.0849	9.2725	9.4601	9.6477	9.8353	10.023
22.083	1.019	1.2058	1.3927	1.5795	1.7664	1.9532	2.1401	2.327	2.5139	2.7007	2.8876	3.0745	3.2614	3.4483	3.6351	3.822	4.0089	4.1958	4.3827	4.5696	4.7564	4.9433	5.1302	5.3171	5.504	5.6909	5.8778	6.0647	6.2515	6.4384	6.6253	6.8122	6.9991	7.186	7.3729	7.5598	7.7466	7.9335	8.1204	8.3073	8.4942	8.6811	8.868	9.0548	9.2417	9.4286	9.6155	9.8024	9.9893
22.187	1.0189	1.205	1.3912	1.5774	1.7635	1.9497	2.1359	2.322	2.5082	2.6944	2.8806	3.0668	3.2529	3.4391	3.6253	3.8115	3.9977	4.1839	4.3701	4.5562	4.7424	4.9286	5.1148	5.301	5.4872	5.6734	5.8596	6.0457	6.2319	6.4181	6.6043	6.7905	6.9767	7.1629	7.3491	7.5352	7.7214	7.9076	8.0938	8.28	8.4662	8.6524	8.8386	9.0247	9.2109	9.3971	9.5833	9.7695	9.9557
22.292	1.0188	1.2043	1.3897	1.5752	1.7607	1.9461	2.1316	2.3171	2.5026	2.688	2.8735	3.059	3.2445	3.43	3.6155	3.801	3.9864	4.1719	4.3574	4.5429	4.7284	4.9139	5.0994	5.2849	5.4704	5.6559	5.8413	6.0268	6.2123	6.3978	6.5833	6.7688	6.9543	7.1398	7.3253	7.5107	7.6962	7.8817	8.0672	8.2527	8.4382	8.6237	8.8092	8.9946	9.1801	9.3656	9.5511	9.7366	9.9221
22.396	1.0188	1.2035	1.3883	1.573	1.7578	1.9426	2.1273	2.3121	2.4969	2.6817	2.8665	3.0513	3.2361	3.4208	3.6056	3.7904	3.9752	4.16	4.3448	4.5296	4.7144	4.8992	5.084	5.2688	5.4536	5.6383	5.8231	6.0079	6.1927	6.3775	6.5623	6.7471	6.9319	7.1167	7.3015	7.4863	7.6711	7.8558	8.0406	8.2254	8.4102	8.595	8.7798	8.9646	9.1494	9.3342	9.5189	9.7037	9.8885
22.5	1.0187	1.2027	1.3868	1.5709	1.7549	1.939	2.1231	2.3072	2.4913	2.6754	2.8594	3.0435	3.2276	3.4117	3.5958	3.7799	3.964	4.1481	4.3322	4.5163	4.7004	4.8845	5.0686	5.2527	5.4368	5.6209	5.805	5.9891	6.1731	6.3572	6.5413	6.7254	6.9095	7.0936	7.2777	7.4618	7.6459	7.83	8.0141	8.1982	8.3823	8.5664	8.7505	8.9346	9.1187	9.3028	9.4869	9.671	9.8551
22.604	1.0186	1.202	1.3853	1.5687	1.7521	1.9355	2.1188	2.3022	2.4856	2.669	2.8524	3.0358	3.2192	3.4026	3.586	3.7694	3.9528	4.1362	4.3196	4.503	4.6864	4.8698	5.0532	5.2366	5.42	5.6034	5.7868	5.9702	6.1536	6.337	6.5204	6.7038	6.8872	7.0706	7.254	7.4374	7.6208	7.8042	7.9876	8.171	8.3544	8.5378	8.7212	8.9046	9.088	9.2714	9.4548	9.6382	9.8216
22.708	1.0186	1.2012	1.3839	1.5665	1.7492	1.9319	2.1146	2.2973	2.48	2.6627	2.8454	3.0281	3.2107	3.3934	3.5761	3.7588	3.9415	4.1242	4.3069	4.4896	4.6723	4.8551	5.0378	5.2205	5.4032	5.5859	5.7686	5.9513	6.134	6.3167	6.4994	6.6821	6.8648	7.0475	7.2302	7.4129	7.5956	7.7783	7.961	8.1437	8.3264	8.5091	8.6918	8.8745	9.0572	9.2399	9.4226	9.6053	9.788
22.812	1.0185	1.2004	1.3824	1.5644	1.7464	1.9283	2.1103	2.2923	2.4743	2.6563	2.8383	3.0203	3.2023	3.3843	3.5663	3.7483	3.9303	4.1123	4.2943	4.4763	4.6583	4.8403	5.0223	5.2043	5.3863	5.5683	5.7504	5.9324	6.1144	6.2964	6.4784	6.6604	6.8424	7.0244	7.2064	7.3884	7.5704	7.7524	7.9344	8.1164	8.2984	8.4804	8.6624	8.8444	9.0264	9.2084	9.3904	9.5724	9.7544
22.917	1.0184	1.1997	1.3809	1.5622	1.7435	1.9248	2.1061	2.2874	2.4687	2.65	2.8313	3.0126	3.1939	3.3752	3.5565	3.7378	3.9191	4.1004	4.2817	4.463	4.6443	4.8256	5.0069	5.1882	5.3695	5.5508	5.7321	5.9134	6.0948	6.2761	6.4574	6.6387	6.82	7.0013	7.1826	7.3639	7.5452	7.7265	7.9078	8.0891	8.2704	8.4517	8.633	8.8143	8.9956	9.1769	9.3582	9.5395	9.7208
23.021	1.0184	1.1989	1.3795	1.5601	1.7406	1.9212	2.1018	2.2824	2.463	2.6436	2.8242	3.0048	3.1854	3.366	3.5466	3.7273	3.9079	4.0885	4.2691	4.4497	4.6303	4.8109	4.9915	5.1721	5.3527	5.5333	5.7139	5.8945	6.0752	6.2558	6.4364	6.617	6.7976	6.9782	7.1588	7.3394	7.52	7.7006	7.8812	8.0618	8.2424	8.423	8.6036	8.7842	8.9649	9.1455	9.3261	9.5067	9.6873
23.125	1.0183	1.1981	1.378	1.5579	1.7378	1.9177	2.0976	2.2775	2.4574	2.6373	2.8172	2.9971	3.177	3.3569	3.5368	3.7167	3.8966	4.0765	4.2565	4.4364	4.6163	4.7962	4.9761	5.156	5.3359	5.5158	5.6958	5.8757	6.0556	6.2355	6.4154	6.5953	6.7752	6.9551	7.1351	7.315	7.4949	7.6748	7.8547	8.0346	8.2145	8.3944	8.5743	8.7543	8.9342	9.1141	9.294	9.4739	9.6538
23.229	1.0182	1.1974	1.3766	1.5557	1.7349	1.9141	2.0933	2.2725	2.4517	2.6309	2.8101	2.9893	3.1686	3.3478	3.527	3.7062	3.8854	4.0646	4.2438	4.4231	4.6023	4.7815	4.9607	5.1399	5.3191	5.4983	5.6776	5.8568	6.036	6.2152	6.3944	6.5736	6.7529	6.9321	7.1113	7.2905	7.4697	7.649	7.8282	8.0074	8.1866	8.3658	8.545	8.7243	8.9035	9.0827	9.2619	9.4411	9.6203
23.333	1.0181	1.1966	1.3751	1.5536	1.7321	1.9106	2.0891	2.2676	2.4461	2.6246	2.8031	2.9816	3.1601	3.3386	3.5172	3.6957	3.8742	4.0527	4.2312	4.4097	4.5883	4.7668	4.9453	5.1238	5.3023	5.4808	5.6594	5.8379	6.0164	6.1949	6.3734	6.552	6.7305	6.909	7.0875	7.266	7.4446	7.6231	7.8016	7.9801	8.1586	8.3371	8.5157	8.6942	8.8727	9.0512	9.2297	9.4083	9.5868
23.437	1.0181	1.1958	1.3736	1.5514	1.7292	1.907	2.0848	2.2626	2.4404	2.6182	2.7961	2.9739	3.1517	3.3295	3.5073	3.6851	3.863	4.0408	4.2186	4.3964	4.5742	4.752	4.9299	5.1077	5.2855	5.4633	5.6411	5.819	5.9968	6.1746	6.3524	6.5302	6.7081	6.8859	7.0637	7.2415	7.4193	7.5972	7.775	7.9528	8.1306	8.3084	8.4863	8.6641	8.8419	9.0197	9.1975	9.3753	9.5532
23.542	1.018	1.1951	1.3722	1.5493	1.7263	1.9035	2.0806	2.2577	2.4348	2.6119	2.789	2.9661	3.1432	3.3204	3.4975	3.6746	3.8517	4.0288	4.206	4.3831	4.5602	4.7373	4.9145	5.0916	5.2687	5.4458	5.6229	5.8001	5.9772	6.1543	6.3314	6.5085	6.6857	6.8628	7.0399	7.217	7.3941	7.5713	7.7484	7.9255	8.1026	8.2797	8.4569	8.634	8.8111	8.9882	9.1653	9.3424	9.5196
23.646	1.0179	1.1943	1.3707	1.5471	1.7235	1.8999	2.0763	2.2527	2.4291	2.6055	2.782	2.9584	3.1348	3.3112	3.4876	3.6641	3.8405	4.0169	4.1933	4.3698	4.5462	4.7226	4.899	5.0755	5.2519	5.4283	5.6047	5.7812	5.9576	6.134	6.3104	6.4869	6.6633	6.8397	7.0161	7.1925	7.369	7.5454	7.7218	7.8982	8.0747	8.2511	8.4275	8.6039	8.7803	8.9568	9.1332	9.3096	9.486
23.75	1.0179	1.1935	1.3692	1.5449	1.7206	1.8963	2.0721	2.2478	2.4235	2.5992	2.7749	2.9506	3.1264	3.3021	3.4778	3.6535	3.8293	4.005	4.1807	4.3565	4.5322	4.7079	4.8836	5.0594	5.2351	5.4108	5.5865	5.7623	5.938	6.1137	6.2895	6.4652	6.6409	6.8166	6.9924	7.1681	7.3438	7.5196	7.6953	7.871	8.0467	8.2225	8.3982	8.5739	8.7497	8.9254	9.1011	9.2768	9.4526
23.854	1.0178	1.1928	1.3678	1.5428	1.7178	1.8928	2.0678	2.2428	2.4178	2.5929	2.7679	2.9429	3.1179	3.293	3.468	3.643	3.818	3.9931	4.1681	4.3431	4.5182	4.6932	4.8682	5.0433	5.2183	5.3933	5.5684	5.7434	5.9184	6.0935	6.2685	6.4435	6.6186	6.7936	6.9686	7.1437	7.3187	7.4937	7.6688	7.8438	8.0188	8.1939	8.3689	8.5439	8.719	8.894	9.069	9.2441	9.4191
23.958	1.0177	1.192	1.3663	1.5406	1.7149	1.8892	2.0635	2.2379	2.4122	2.5865	2.7608	2.9352	3.1095	3.2838	3.4582	3.6325	3.8068	3.9812	4.1555	4.3298	4.5042	4.6785	4.8528	5.0272	5.2015	5.3758	5.5502	5.7245	5.8988	6.0732	6.2475	6.4218	6.5962	6.7705	6.9448	7.1192	7.2935	7.4678	7.6422	7.8165	7.9908	8.1652	8.3395	8.5139	8.6882	8.8625	9.0369	9.2112	9.3855
24.062	1.0177	1.1912	1.3648	1.5384	1.7121	1.8857	2.0593	2.2329	2.4065	2.5802	2.7538	2.9274	3.1011	3.2747	3.4483	3.622	3.7956	3.9692	4.1429	4.3165	4.4901	4.6638	4.8374	5.011	5.1847	5.3583	5.5319	5.7056	5.8792	6.0529	6.2265	6.4001	6.5738	6.7474	6.921	7.0947	7.2683	7.4419	7.6156	7.7892	7.9628	8.1365	8.3101	8.4837	8.6574	8.831	9.0046	9.1783	9.3519
24.167	1.0176	1.1905	1.3634	1.5363	1.7092	1.8821	2.055	2.228	2.4009	2.5738	2.7468	2.9197	3.0926	3.2656	3.4385	3.6114	3.7844	3.9573	4.1302	4.3032	4.4761	4.649	4.822	4.9949	5.1679	5.3408	5.5137	5.6867	5.8596	6.0325	6.2055	6.3784	6.5514	6.7243	6.8972	7.0702	7.2431	7.416	7.589	7.7619	7.9348	8.1078	8.2807	8.4536	8.6266	8.7995	8.9724	9.1454	9.3183
24.271	1.0175	1.1897	1.3619	1.5341	1.7063	1.8786	2.0508	2.223	2.3952	2.5675	2.7397	2.9119	3.0842	3.2564	3.4287	3.6009	3.7731	3.9454	4.1176	4.2899	4.4621	4.6343	4.8066	4.9788	5.1511	5.3233	5.4955	5.6678	5.84	6.0123	6.1845	6.3567	6.529	6.7012	6.8734	7.0457	7.2179	7.3902	7.5624	7.7346	7.9069	8.0791	8.2514	8.4236	8.5958	8.7681	8.9403	9.1125	9.2848
24.375	1.0174	1.1889	1.3604	1.532	1.7035	1.875	2.0465	2.2181	2.3896	2.5611	2.7327	2.9042	3.0757	3.2473	3.4188	3.5904	3.7619	3.9335	4.105	4.2765	4.4481	4.6196	4.7912	4.9627	5.1343	5.3058	5.4773	5.6489	5.8204	5.992	6.1635	6.3351	6.5066	6.6782	6.8497	7.0212	7.1928	7.3643	7.5359	7.7074	7.879	8.0505	8.2221	8.3936	8.5651	8.7367	8.9082	9.0798	9.2513
24.479	1.0174	1.1882	1.359	1.5298	1.7006	1.8714	2.0423	2.2131	2.3839	2.5548	2.7256	2.8965	3.0673	3.2382	3.409	3.5798	3.7507	3.9215	4.0924	4.2632	4.4341	4.6049	4.7758	4.9466	5.1175	5.2883	5.4592	5.63	5.8009	5.9717	6.1426	6.3134	6.4843	6.6551	6.826	6.9968	7.1676	7.3385	7.5093	7.6802	7.851	8.0219	8.1927	8.3636	8.5344	8.7053	8.8761	9.047	9.2178
24.583	1.0173	1.1874	1.3575	1.5276	1.6978	1.8679	2.038	2.2082	2.3783	2.5484	2.7186	2.8887	3.0589	3.229	3.3992	3.5693	3.7395	3.9096	4.0798	4.2499	4.4201	4.5902	4.7604	4.9305	5.1007	5.2708	5.441	5.6111	5.7813	5.9514	6.1216	6.2917	6.4619	6.632	6.8022	6.9723	7.1425	7.3126	7.4828	7.6529	7.8231	7.9932	8.1634	8.3335	8.5037	8.6738	8.844	9.0141	9.1843
24.688	1.0172	1.1866	1.3561	1.5255	1.6949	1.8643	2.0338	2.2032	2.3726	2.5421	2.7115	2.881	3.0504	3.2199	3.3893	3.5588	3.7282	3.8977	4.0671	4.2366	4.406	4.5755	4.7449	4.9144	5.0838	5.2533	5.4227	5.5922	5.7616	5.9311	6.1006	6.27	6.4395	6.6089	6.7784	6.9478	7.1173	7.2867	7.4562	7.6256	7.7951	7.9645	8.134	8.3034	8.4729	8.6423	8.8118	8.9812	9.1507
24.792	1.0172	1.1859	1.3546	1.5233	1.692	1.8608	2.0295	2.1983	2.367	2.5357	2.7045	2.8732	3.042	3.2107	3.3795	3.5482	3.717	3.8858	4.0545	4.2233	4.392	4.5608	4.7295	4.8983	5.067	5.2358	5.4045	5.5733	5.742	5.9108	6.0795	6.2483	6.4171	6.5858	6.7546	6.9233	7.0921	7.2608	7.4296	7.5983	7.7671	7.9358	8.1046	8.2733	8.4421	8.6108	8.7796	8.9483	9.1171
24.896	1.0171	1.1851	1.3531	1.5212	1.6892	1.8572	2.0253	2.1933	2.3614	2.5294	2.6975	2.8655	3.0336	3.2016	3.3697	3.5377	3.7058	3.8738	4.0419	4.2099	4.378	4.546	4.7141	4.8822	5.0502	5.2183	5.3863	5.5544	5.7224	5.8905	6.0586	6.2266	6.3947	6.5627	6.7308	6.8988	7.0669	7.2349	7.403	7.571	7.7391	7.9072	8.0752	8.2433	8.4113	8.5794	8.7474	8.9155	9.0835
25	1.017	1.1843	1.3517	1.519	1.6863	1.8537	2.021	2.1884	2.3557	2.5231	2.6904	2.8578	3.0251	3.1925	3.3598	3.5272	3.6945	3.8619	4.0293	4.1966	4.364	4.5313	4.6987	4.8661	5.0334	5.2008	5.3681	5.5355	5.7029	5.8702	6.0376	6.2049	6.3723	6.5397	6.707	6.8744	7.0417	7.2091	7.3765	7.5438	7.7112	7.8785	8.0459	8.2133	8.3806	8.548	8.7153	8.8827	9.0501
25.104	1.017	1.1836	1.3502	1.5168	1.6835	1.8501	2.0168	2.1834	2.3501	2.5167	2.6834	2.85	3.0167	3.1833	3.35	3.5167	3.6833	3.85	4.0166	4.1833	4.35	4.5166	4.6833	4.85	5.0166	5.1833	5.35	5.5166	5.6833	5.8499	6.0166	6.1833	6.3499	6.5166	6.6833	6.8499	7.0166	7.1833	7.3499	7.5166	7.6833	7.8499	8.0166	8.1833	8.3499	8.5166	8.6833	8.8499	9.0166
25.208	1.0169	1.1828	1.3487	1.5147	1.6806	1.8466	2.0125	2.1785	2.3444	2.5104	2.6763	2.8423	3.0082	3.1742	3.3402	3.5061	3.6721	3.8381	4.004	4.17	4.336	4.5019	4.6679	4.8339	4.9998	5.1658	5.3318	5.4977	5.6637	5.8297	5.9956	6.1616	6.3276	6.4935	6.6595	6.8255	6.9914	7.1574	7.3234	7.4893	7.6553	7.8213	7.9872	8.1532	8.3192	8.4851	8.6511	8.8171	8.983
25.312	1.0168	1.182	1.3473	1.5125	1.6777	1.843	2.0082	2.1735	2.3388	2.504	2.6693	2.8345	2.9998	3.1651	3.3303	3.4956	3.6609	3.8261	3.9914	4.1567	4.3219	4.4872	4.6525	4.8177	4.983	5.1483	5.3135	5.4788	5.6441	5.8093	5.9746	6.1399	6.3051	6.4704	6.6357	6.801	6.9662	7.1315	7.2968	7.462	7.6273	7.7926	7.9578	8.1231	8.2884	8.4536	8.6189	8.7841	8.9494
25.417	1.0168	1.1813	1.3458	1.5103	1.6749	1.8394	2.004	2.1686	2.3331	2.4977	2.6622	2.8268	2.9914	3.1559	3.3205	3.4851	3.6496	3.8142	3.9788	4.1433	4.3079	4.4725	4.6371	4.8016	4.9662	5.1308	5.2953	5.4599	5.6245	5.789	5.9536	6.1182	6.2827	6.4473	6.6119	6.7764	6.941	7.1056	7.2702	7.4347	7.5993	7.7639	7.9284	8.093	8.2576	8.4221	8.5867	8.7512	8.9158
25.521	1.0167	1.1805	1.3443	1.5082	1.672	1.8359	1.9997	2.1636	2.3275	2.4913	2.6552	2.8191	2.9829	3.1468	3.3107	3.4745	3.6384	3.8023	3.9662	4.13	4.2939	4.4578	4.6216	4.7855	4.9494	5.1133	5.2771	5.441	5.6049	5.7687	5.9326	6.0965	6.2604	6.4242	6.5881	6.752	6.9158	7.0797	7.2436	7.4074	7.5713	7.7352	7.8991	8.0629	8.2268	8.3907	8.5545	8.7184	8.8823
25.625	1.0166	1.1797	1.3429	1.506	1.6692	1.8323	1.9955	2.1586	2.3218	2.485	2.6482	2.8113	2.9745	3.1377	3.3008	3.464	3.6272	3.7904	3.9535	4.1167	4.2799	4.4431	4.6062	4.7694	4.9326	5.0958	5.2589	5.4221	5.5853	5.7485	5.9116	6.0748	6.238	6.4012	6.5644	6.7275	6.8907	7.0539	7.2171	7.3802	7.5434	7.7066	7.8698	8.0329	8.1961	8.3593	8.5225	8.6856	8.8488
25.729	1.0165	1.179	1.3414	1.5039	1.6663	1.8288	1.9912	2.1537	2.3162	2.4786	2.6411	2.8036	2.9661	3.1285	3.291	3.4535	3.616	3.7784	3.9409	4.1034	4.2659	4.4284	4.5908	4.7533	4.9158	5.0783	5.2408	5.4032	5.5657	5.7282	5.8907	6.0532	6.2156	6.3781	6.5406	6.7031	6.8656	7.028	7.1905	7.353	7.5155	7.678	7.8405	8.0029	8.1654	8.3279	8.4904	8.6529	8.8153
25.833	1.0165	1.1782	1.3399	1.5017	1.6635	1.8252	1.987	2.1487	2.3105	2.4723	2.6341	2.7958	2.9576	3.1194	3.2812	3.443	3.6047	3.7665	3.9283	4.0901	4.2519	4.4136	4.5754	4.7372	4.899	5.0608	5.2225	5.3843	5.5461	5.7079	5.8697	6.0315	6.1932	6.355	6.5168	6.6786	6.8404	7.0022	7.1639	7.3257	7.4875	7.6493	7.8111	7.9729	8.1346	8.2964	8.4582	8.62	8.7818
25.937	1.0164	1.1774	1.3385	1.4995	1.6606	1.8217	1.9827	2.1438	2.3049	2.4659	2.627	2.7881	2.9492	3.1103	3.2713	3.4324	3.5935	3.7546	3.9157	4.0768	4.2378	4.3989	4.56	4.7211	4.8822	5.0433	5.2043	5.3654	5.5265	5.6876	5.8487	6.0098	6.1708	6.3319	6.493	6.6541	6.8152	6.9763	7.1373	7.2984	7.4595	7.6206	7.7817	7.9428	8.1038	8.2649	8.426	8.5871	8.7482
26.042	1.0163	1.1767	1.337	1.4974	1.6577	1.8181	1.9785	2.1388	2.2992	2.4596	2.62	2.7804	2.9407	3.1011	3.2615	3.4219	3.5823	3.7427	3.903	4.0634	4.2238	4.3842	4.5446	4.705	4.8654	5.0257	5.1861	5.3465	5.5069	5.6673	5.8277	5.9881	6.1484	6.3088	6.4692	6.6296	6.79	6.9504	7.1107	7.2711	7.4315	7.5919	7.7523	7.9127	8.073	8.2334	8.3938	8.5542	8.7146
26.146	1.0163	1.1759	1.3356	1.4952	1.6549	1.8145	1.9742	2.1339	2.2936	2.4533	2.6129	2.7726	2.9323	3.092	3.2517	3.4114	3.571	3.7307	3.8904	4.0501	4.2098	4.3695	4.5292	4.6889	4.8485	5.0082	5.1679	5.3276	5.4873	5.647	5.8067	5.9664	6.126	6.2857	6.4454	6.6051	6.7648	6.9245	7.0842	7.2439	7.4035	7.5632	7.7229	7.8826	8.0423	8.202	8.3616	8.5213	8.681
26.25	1.0162	1.1751	1.3341	1.493	1.652	1.811	1.97	2.1289	2.2879	2.4469	2.6059	2.7649	2.9239	3.0829	3.2418	3.4008	3.5598	3.7188	3.8778	4.0368	4.1958	4.3548	4.5138	4.6728	4.8318	4.9907	5.1497	5.3087	5.4677	5.6267	5.7857	5.9447	6.1037	6.2627	6.4217	6.5807	6.7397	6.8987	7.0576	7.2166	7.3756	7.5346	7.6936	7.8526	8.0116	8.1706	8.3296	8.4886	8.6476
26.354	1.0161	1.1744	1.3326	1.4909	1.6492	1.8074	1.9657	2.124	2.2823	2.4406	2.5988	2.7571	2.9154	3.0737	3.232	3.3903	3.5486	3.7069	3.8652	4.0235	4.1818	4.3401	4.4984	4.6567	4.815	4.9733	5.1315	5.2898	5.4481	5.6064	5.7647	5.923	6.0813	6.2396	6.3979	6.5562	6.7145	6.8728	7.0311	7.1894	7.3477	7.506	7.6643	7.8226	7.9809	8.1392	8.2975	8.4558	8.6141
26.458	1.0161	1.1736	1.3312	1.4887	1.6463	1.8039	1.9615	2.119	2.2766	2.4342	2.5918	2.7494	2.907	3.0646	3.2222	3.3798	3.5374	3.695	3.8526	4.0102	4.1678	4.3254	4.483	4.6406	4.7981	4.9557	5.1133	5.2709	5.4285	5.5861	5.7437	5.9013	6.0589	6.2165	6.3741	6.5317	6.6893	6.8469	7.0045	7.1621	7.3197	7.4773	7.6349	7.7925	7.9501	8.1077	8.2653	8.4229	8.5805
26.562	1.016	1.1728	1.3297	1.4866	1.6434	1.8003	1.9572	2.1141	2.271	2.4279	2.5848	2.7417	2.8986	3.0554	3.2123	3.3692	3.5261	3.683	3.8399	3.9968	4.1537	4.3106	4.4675	4.6244	4.7813	4.9382	5.0951	5.252	5.4089	5.5658	5.7227	5.8796	6.0365	6.1934	6.3503	6.5072	6.6641	6.821	6.9779	7.1348	7.2917	7.4486	7.6055	7.7624	7.9193	8.0762	8.2331	8.39	8.5469
26.667	1.0159	1.1721	1.3282	1.4844	1.6406	1.7968	1.9529	2.1091	2.2653	2.4215	2.5777	2.7339	2.8901	3.0463	3.2025	3.3587	3.5149	3.6711	3.8273	3.9835	4.1397	4.2959	4.4521	4.6083	4.7645	4.9207	5.0769	5.2331	5.3893	5.5455	5.7017	5.8579	6.0141	6.1703	6.3265	6.4827	6.6389	6.7951	6.9513	7.1075	7.2637	7.4199	7.5761	7.7323	7.8885	8.0447	8.2009	8.3571	8.5133
26.771	1.0158	1.1713	1.3268	1.4822	1.6377	1.7932	1.9487	2.1042	2.2597	2.4152	2.5707	2.7262	2.8817	3.0372	3.1927	3.3482	3.5037	3.6592	3.8147	3.9702	4.1257	4.2812	4.4367	4.5922	4.7477	4.9032	5.0587	5.2142	5.3697	5.5252	5.6807	5.8362	5.9917	6.1472	6.3027	6.4583	6.6138	6.7693	6.9248	7.0803	7.2358	7.3913	7.5468	7.7023	7.8578	8.0133	8.1688	8.3243	8.4798
26.875	1.0158	1.1705	1.3253	1.4801	1.6349	1.7897	1.9444	2.0992	2.254	2.4088	2.5636	2.7184	2.8732	3.028	3.1828	3.3377	3.4925	3.6473	3.8021	3.9569	4.1117	4.2665	4.4213	4.5761	4.7309	4.8857	5.0405	5.1953	5.3502	5.505	5.6598	5.8146	5.9694	6.1242	6.279	6.4338	6.5886	6.7434	6.8982	7.053	7.2078	7.3627	7.5175	7.6723	7.8271	7.9819	8.1367	8.2915	8.4463
26.979	1.0157	1.1698	1.3238	1.4779	1.632	1.7861	1.9402	2.0943	2.2484	2.4025	2.5566	2.7107	2.8648	3.0189	3.173	3.3271	3.4812	3.6353	3.7895	3.9436	4.0977	4.2518	4.4059	4.56	4.7141	4.8682	5.0223	5.1765	5.3306	5.4847	5.6388	5.7929	5.947	6.1011	6.2552	6.4094	6.5635	6.7176	6.8717	7.0258	7.1799	7.334	7.4882	7.6423	7.7964	7.9505	8.1046	8.2587	8.4128
27.083	1.0156	1.169	1.3224	1.4758	1.6291	1.7825	1.9359	2.0893	2.2427	2.3961	2.5495	2.703	2.8564	3.0098	3.1632	3.3166	3.47	3.6234	3.7768	3.9302	4.0837	4.2371	4.3905	4.5439	4.6973	4.8507	5.0041	5.1576	5.311	5.4644	5.6178	5.7712	5.9246	6.078	6.2315	6.3849	6.5383	6.6917	6.8451	6.9985	7.152	7.3054	7.4588	7.6122	7.7656	7.919	8.0724	8.2259	8.3793
27.187	1.0156	1.1682	1.3209	1.4736	1.6263	1.779	1.9317	2.0844	2.2371	2.3898	2.5425	2.6952	2.8479	3.0006	3.1534	3.3061	3.4588	3.6115	3.7642	3.9169	4.0696	4.2224	4.3751	4.5278	4.6805	4.8332	4.9859	5.1386	5.2914	5.4441	5.5968	5.7495	5.9022	6.0549	6.2077	6.3604	6.5131	6.6658	6.8185	6.9712	7.1239	7.2767	7.4294	7.5821	7.7348	7.8875	8.0402	8.1929	8.3457
27.292	1.0155	1.1675	1.3194	1.4714	1.6234	1.7754	1.9274	2.0794	2.2314	2.3834	2.5355	2.6875	2.8395	2.9915	3.1435	3.2955	3.4475	3.5996	3.7516	3.9036	4.0556	4.2076	4.3597	4.5117	4.6637	4.8157	4.9677	5.1197	5.2718	5.4238	5.5758	5.7278	5.8798	6.0318	6.1839	6.3359	6.4879	6.6399	6.7919	6.9439	7.0959	7.248	7.4	7.552	7.704	7.856	8.008	8.16	8.3121
27.396	1.0154	1.1667	1.318	1.4693	1.6206	1.7719	1.9232	2.0745	2.2258	2.3771	2.5284	2.6797	2.831	2.9824	3.1337	3.285	3.4363	3.5876	3.739	3.8903	4.0416	4.1929	4.3442	4.4956	4.6469	4.7982	4.9495	5.1008	5.2522	5.4035	5.5548	5.7061	5.8574	6.0088	6.1601	6.3114	6.4627	6.614	6.7653	6.9167	7.068	7.2193	7.3706	7.5219	7.6732	7.8246	7.9759	8.1272	8.2785
27.5	1.0154	1.1659	1.3165	1.4671	1.6177	1.7683	1.9189	2.0695	2.2201	2.3708	2.5214	2.672	2.8226	2.9732	3.1239	3.2745	3.4251	3.5757	3.7263	3.877	4.0276	4.1782	4.3288	4.4795	4.6301	4.7807	4.9313	5.082	5.2326	5.3832	5.5338	5.6845	5.8351	5.9857	6.1363	6.2869	6.4376	6.5882	6.7388	6.8894	7.0401	7.1907	7.3413	7.4919	7.6426	7.7932	7.9438	8.0944	8.2451
27.604	1.0153	1.1652	1.3151	1.4649	1.6148	1.7648	1.9147	2.0646	2.2145	2.3644	2.5143	2.6643	2.8142	2.9641	3.114	3.2639	3.4139	3.5638	3.7137	3.8637	4.0136	4.1635	4.3134	4.4634	4.6133	4.7632	4.9131	5.0631	5.213	5.3629	5.5129	5.6628	5.8127	5.9626	6.1126	6.2625	6.4124	6.5624	6.7123	6.8622	7.0121	7.1621	7.312	7.4619	7.6119	7.7618	7.9117	8.0617	8.2116
27.708	1.0152	1.1644	1.3136	1.4628	1.612	1.7612	1.9104	2.0596	2.2088	2.3581	2.5073	2.6565	2.8057	2.955	3.1042	3.2534	3.4026	3.5519	3.7011	3.8503	3.9996	4.1488	4.298	4.4472	4.5965	4.7457	4.8949	5.0442	5.1934	5.3426	5.4919	5.6411	5.7903	5.9396	6.0888	6.238	6.3872	6.5365	6.6857	6.8349	6.9842	7.1334	7.2826	7.4319	7.5811	7.7303	7.8796	8.0288	8.178
27.812	1.0151	1.1636	1.3121	1.4606	1.6091	1.7576	1.9062	2.0547	2.2032	2.3517	2.5002	2.6488	2.7973	2.9458	3.0944	3.2429	3.3914	3.5399	3.6885	3.837	3.9855	4.1341	4.2826	4.4311	4.5797	4.7282	4.8767	5.0253	5.1738	5.3223	5.4709	5.6194	5.7679	5.9165	6.065	6.2135	6.362	6.5106	6.6591	6.8076	6.9562	7.1047	7.2532	7.4018	7.5503	7.6988	7.8473	7.9959	8.1444
27.917	1.0151	1.1629	1.3107	1.4585	1.6063	1.7541	1.9019	2.0497	2.1976	2.3454	2.4932	2.641	2.7889	2.9367	3.0845	3.2324	3.3802	3.528	3.6759	3.8237	3.9715	4.1194	4.2672	4.415	4.5629	4.7107	4.8585	5.0064	5.1542	5.302	5.4498	5.5977	5.7455	5.8933	6.0412	6.189	6.3368	6.4847	6.6325	6.7803	6.9282	7.076	7.2238	7.3717	7.5195	7.6673	7.8151	7.963	8.1108
28.021	1.015	1.1621	1.3092	1.4563	1.6034	1.7505	1.8977	2.0448	2.1919	2.339	2.4862	2.6333	2.7804	2.9276	3.0747	3.2218	3.369	3.5161	3.6632	3.8104	3.9575	4.1046	4.2518	4.3989	4.546	4.6932	4.8403	4.9875	5.1346	5.2817	5.4289	5.576	5.7231	5.8703	6.0174	6.1645	6.3117	6.4588	6.6059	6.7531	6.9002	7.0473	7.1945	7.3416	7.4887	7.6359	7.783	7.9301	8.0773
28.125	1.0149	1.1613	1.3077	1.4541	1.6006	1.747	1.8934	2.0398	2.1863	2.3327	2.4791	2.6256	2.772	2.9184	3.0649	3.2113	3.3577	3.5042	3.6506	3.7971	3.9435	4.0899	4.2364	4.3828	4.5292	4.6757	4.8221	4.9686	5.115	5.2614	5.4079	5.5543	5.7008	5.8472	5.9936	6.1401	6.2865	6.433	6.5794	6.7258	6.8723	7.0187	7.1652	7.3116	7.458	7.6045	7.7509	7.8974	8.0438
28.229	1.0149	1.1606	1.3063	1.452	1.5977	1.7434	1.8891	2.0349	2.1806	2.3263	2.4721	2.6178	2.7636	2.9093	3.055	3.2008	3.3465	3.4923	3.638	3.7837	3.9295	4.0752	4.221	4.3667	4.5125	4.6582	4.8039	4.9497	5.0954	5.2412	5.3869	5.5327	5.6784	5.8242	5.9699	6.1156	6.2614	6.4071	6.5529	6.6986	6.8444	6.9901	7.1359	7.2816	7.4274	7.5731	7.7188	7.8646	8.0103
28.333	1.0148	1.1598	1.3048	1.4498	1.5948	1.7399	1.8849	2.0299	2.175	2.32	2.465	2.6101	2.7551	2.9002	3.0452	3.1902	3.3353	3.4803	3.6254	3.7704	3.9155	4.0605	4.2056	4.3506	4.4956	4.6407	4.7857	4.9308	5.0758	5.2209	5.3659	5.511	5.656	5.8011	5.9461	6.0912	6.2362	6.3813	6.5263	6.6713	6.8164	6.9614	7.1065	7.2515	7.3966	7.5416	7.6867	7.8317	7.9768
28.437	1.0147	1.159	1.3033	1.4477	1.592	1.7363	1.8806	2.025	2.1693	2.3136	2.458	2.6023	2.7467	2.891	3.0354	3.1797	3.3241	3.4684	3.6127	3.7571	3.9014	4.0458	4.1901	4.3345	4.4788	4.6232	4.7675	4.9119	5.0562	5.2006	5.3449	5.4893	5.6336	5.778	5.9223	6.0667	6.211	6.3553	6.4997	6.644	6.7884	6.9327	7.0771	7.2214	7.3658	7.5101	7.6545	7.7988	7.9432
28.542	1.0147	1.1583	1.3019	1.4455	1.5891	1.7327	1.8764	2.02	2.1637	2.3073	2.4509	2.5946	2.7382	2.8819	3.0255	3.1692	3.3128	3.4565	3.6001	3.7438	3.8874	4.0311	4.1747	4.3184	4.462	4.6057	4.7493	4.893	5.0366	5.1803	5.3239	5.4676	5.6112	5.7549	5.8985	6.0422	6.1858	6.3294	6.4731	6.6167	6.7604	6.904	7.0477	7.1913	7.335	7.4786	7.6223	7.7659	7.9096
28.646	1.0146	1.1575	1.3004	1.4433	1.5863	1.7292	1.8721	2.0151	2.158	2.301	2.4439	2.5868	2.7298	2.8727	3.0157	3.1586	3.3016	3.4445	3.5875	3.7304	3.8734	4.0164	4.1593	4.3023	4.4452	4.5882	4.7311	4.8741	5.017	5.16	5.3029	5.4459	5.5888	5.7318	5.8747	6.0177	6.1606	6.3036	6.4465	6.5895	6.7324	6.8754	7.0183	7.1613	7.3042	7.4472	7.5901	7.7331	7.876
28.75	1.0145	1.1567	1.2989	1.4412	1.5834	1.7256	1.8679	2.0101	2.1524	2.2946	2.4369	2.5791	2.7214	2.8636	3.0059	3.1481	3.2904	3.4326	3.5749	3.7171	3.8594	4.0016	4.1439	4.2862	4.4284	4.5707	4.7129	4.8552	4.9974	5.1397	5.2819	5.4242	5.5665	5.7087	5.851	5.9932	6.1355	6.2777	6.42	6.5623	6.7045	6.8468	6.989	7.1313	7.2735	7.4158	7.558	7.7003	7.8425
28.854	1.0144	1.156	1.2975	1.439	1.5805	1.7221	1.8636	2.0052	2.1467	2.2883	2.4298	2.5714	2.7129	2.8545	2.996	3.1376	3.2791	3.4207	3.5623	3.7038	3.8454	3.9869	4.1285	4.2701	4.4116	4.5532	4.6947	4.8363	4.9779	5.1194	5.261	5.4025	5.5441	5.6857	5.8272	5.9688	6.1103	6.2519	6.3935	6.535	6.6766	6.8182	6.9597	7.1013	7.2428	7.3844	7.526	7.6675	7.8091
28.958	1.0144	1.1552	1.296	1.4368	1.5777	1.7185	1.8594	2.0002	2.1411	2.2819	2.4228	2.5636	2.7045	2.8453	2.9862	3.1271	3.2679	3.4088	3.5496	3.6905	3.8314	3.9722	4.1131	4.2539	4.3948	4.5357	4.6765	4.8174	4.9583	5.0991	5.24	5.3808	5.5217	5.6626	5.8034	5.9443	6.0852	6.226	6.3669	6.5078	6.6486	6.7895	6.9303	7.0712	7.2121	7.3529	7.4938	7.6347	7.7755
29.062	1.0143	1.1544	1.2945	1.4347	1.5748	1.715	1.8551	1.9953	2.1354	2.2756	2.4157	2.5559	2.696	2.8362	2.9764	3.1165	3.2567	3.3969	3.537	3.6772	3.8173	3.9575	4.0977	4.2378	4.378	4.5182	4.6583	4.7985	4.9386	5.0788	5.219	5.3591	5.4993	5.6395	5.7796	5.9198	6.06	6.2001	6.3403	6.4804	6.6206	6.7608	6.9009	7.0411	7.1813	7.3214	7.4616	7.6017	7.7419
29.167	1.0142	1.1537	1.2931	1.4325	1.572	1.7114	1.8509	1.9903	2.1298	2.2692	2.4087	2.5481	2.6876	2.8271	2.9665	3.106	3.2455	3.3849	3.5244	3.6639	3.8033	3.9428	4.0823	4.2217	4.3612	4.5006	4.6401	4.7796	4.919	5.0585	5.198	5.3374	5.4769	5.6164	5.7558	5.8953	6.0348	6.1742	6.3137	6.4531	6.5926	6.7321	6.8715	7.011	7.1505	7.2899	7.4294	7.5688	7.7083
29.271	1.0142	1.1529	1.2916	1.4304	1.5691	1.7079	1.8466	1.9854	2.1241	2.2629	2.4016	2.5404	2.6792	2.8179	2.9567	3.0955	3.2342	3.373	3.5118	3.6505	3.7893	3.9281	4.0668	4.2056	4.3444	4.4831	4.6219	4.7607	4.8994	5.0382	5.177	5.3157	5.4545	5.5933	5.732	5.8708	6.0096	6.1483	6.2871	6.4259	6.5646	6.7034	6.8422	6.9809	7.1197	7.2585	7.3972	7.536	7.6748
29.375	1.0141	1.1521	1.2902	1.4282	1.5662	1.7043	1.8424	1.9804	2.1185	2.2565	2.3946	2.5327	2.6707	2.8088	2.9469	3.0849	3.223	3.3611	3.4992	3.6372	3.7753	3.9134	4.0514	4.1895	4.3276	4.4657	4.6037	4.7418	4.8799	5.0179	5.156	5.2941	5.4322	5.5702	5.7083	5.8464	5.9844	6.1225	6.2606	6.3987	6.5367	6.6748	6.8129	6.9509	7.089	7.2271	7.3652	7.5032	7.6413
29.479	1.014	1.1514	1.2887	1.426	1.5634	1.7007	1.8381	1.9755	2.1128	2.2502	2.3876	2.5249	2.6623	2.7997	2.937	3.0744	3.2118	3.3492	3.4865	3.6239	3.7613	3.8987	4.036	4.1734	4.3108	4.4482	4.5855	4.7229	4.8603	4.9977	5.135	5.2724	5.4098	5.5472	5.6845	5.8219	5.9593	6.0967	6.2341	6.3714	6.5088	6.6462	6.7836	6.9209	7.0583	7.1957	7.3331	7.4705	7.6078
29.583	1.014	1.1506	1.2872	1.4239	1.5605	1.6972	1.8338	1.9705	2.1072	2.2438	2.3805	2.5172	2.6539	2.7905	2.9272	3.0639	3.2006	3.3372	3.4739	3.6106	3.7473	3.8839	4.0206	4.1573	4.294	4.4307	4.5673	4.704	4.8407	4.9774	5.114	5.2507	5.3874	5.5241	5.6608	5.7974	5.9341	6.0708	6.2075	6.3442	6.4808	6.6175	6.7542	6.8909	7.0275	7.1642	7.3009	7.4376	7.5743
29.687	1.0139	1.1498	1.2858	1.4217	1.5577	1.6936	1.8296	1.9656	2.1015	2.2375	2.3735	2.5094	2.6454	2.7814	2.9174	3.0534	3.1893	3.3253	3.4613	3.5973	3.7332	3.8692	4.0052	4.1412	4.2772	4.4131	4.5491	4.6851	4.8211	4.9571	5.093	5.229	5.365	5.501	5.637	5.7729	5.9089	6.0449	6.1809	6.3169	6.4528	6.5888	6.7248	6.8608	6.9967	7.1327	7.2687	7.4047	7.5407
29.792	1.0138	1.149	1.2843	1.4195	1.5548	1.6901	1.8253	1.9606	2.0959	2.2312	2.3664	2.5017	2.637	2.7723	2.9075	3.0428	3.1781	3.3134	3.4487	3.5839	3.7192	3.8545	3.9898	4.1251	4.2603	4.3956	4.5309	4.6662	4.8015	4.9368	5.072	5.2073	5.3426	5.4779	5.6132	5.7484	5.8837	6.019	6.1543	6.2896	6.4248	6.5601	6.6954	6.8307	6.9659	7.1012	7.2365	7.3718	7.507
29.896	1.0137	1.1483	1.2828	1.4174	1.5519	1.6865	1.8211	1.9557	2.0902	2.2248	2.3594	2.494	2.6285	2.7631	2.8977	3.0323	3.1669	3.3015	3.436	3.5706	3.7052	3.8398	3.9744	4.109	4.2435	4.3781	4.5127	4.6473	4.7819	4.9165	5.051	5.1856	5.3202	5.4548	5.5894	5.724	5.8585	5.9931	6.1277	6.2623	6.3969	6.5314	6.666	6.8006	6.9352	7.0698	7.2043	7.3389	7.4735
30	1.0137	1.1475	1.2814	1.4152	1.5491	1.683	1.8168	1.9507	2.0846	2.2185	2.3523	2.4862	2.6201	2.754	2.8879	3.0218	3.1556	3.2895	3.4234	3.5573	3.6912	3.8251	3.959	4.0929	4.2267	4.3606	4.4945	4.6284	4.7623	4.8962	5.0301	5.164	5.2978	5.4317	5.5656	5.6995	5.8334	5.9673	6.1012	6.2351	6.369	6.5028	6.6367	6.7706	6.9045	7.0384	7.1723	7.3062	7.44
30.104	1.0136	1.1467	1.2799	1.4131	1.5462	1.6794	1.8126	1.9458	2.0789	2.2121	2.3453	2.4785	2.6117	2.7449	2.878	3.0112	3.1444	3.2776	3.4108	3.544	3.6772	3.8104	3.9436	4.0768	4.2099	4.3431	4.4763	4.6095	4.7427	4.8759	5.0091	5.1423	5.2755	5.4087	5.5419	5.6751	5.8083	5.9415	6.0746	6.2078	6.341	6.4742	6.6074	6.7406	6.8738	7.007	7.1402	7.2734	7.4066
30.208	1.0135	1.146	1.2784	1.4109	1.5434	1.6758	1.8083	1.9408	2.0733	2.2058	2.3383	2.4707	2.6032	2.7357	2.8682	3.0007	3.1332	3.2657	3.3982	3.5307	3.6632	3.7957	3.9282	4.0606	4.1931	4.3256	4.4581	4.5906	4.7231	4.8556	4.9881	5.1206	5.2531	5.3856	5.5181	5.6506	5.7831	5.9156	6.0481	6.1806	6.3131	6.4455	6.578	6.7105	6.843	6.9755	7.108	7.2405	7.373
30.312	1.0135	1.1452	1.277	1.4087	1.5405	1.6723	1.8041	1.9359	2.0676	2.1994	2.3312	2.463	2.5948	2.7266	2.8584	2.9902	3.122	3.2538	3.3856	3.5173	3.6491	3.7809	3.9127	4.0445	4.1763	4.3081	4.4399	4.5717	4.7035	4.8353	4.9671	5.0989	5.2307	5.3625	5.4943	5.6261	5.7579	5.8897	6.0215	6.1533	6.2851	6.4168	6.5486	6.6804	6.8122	6.944	7.0758	7.2076	7.3394
30.417	1.0134	1.1444	1.2755	1.4066	1.5377	1.6687	1.7998	1.9309	2.062	2.1931	2.3242	2.4553	2.5864	2.7174	2.8485	2.9796	3.1107	3.2418	3.3729	3.504	3.6351	3.7662	3.8973	4.0284	4.1595	4.2906	4.4217	4.5528	4.6839	4.815	4.9461	5.0772	5.2083	5.3394	5.4705	5.6016	5.7327	5.8638	5.9949	6.126	6.2571	6.3881	6.5192	6.6503	6.7814	6.9125	7.0436	7.1747	7.3058
30.521	1.0133	1.1437	1.274	1.4044	1.5348	1.6652	1.7956	1.9259	2.0563	2.1867	2.3171	2.4475	2.5779	2.7083	2.8387	2.9691	3.0995	3.2299	3.3603	3.4907	3.6211	3.7515	3.8819	4.0123	4.1427	4.2731	4.4035	4.5339	4.6643	4.7947	4.9251	5.0555	5.1859	5.3163	5.4467	5.5771	5.7075	5.8379	5.9683	6.0987	6.2291	6.3595	6.4899	6.6203	6.7507	6.8811	7.0115	7.1419	7.2722
30.625	1.0132	1.1429	1.2726	1.4023	1.5319	1.6616	1.7913	1.921	2.0507	2.1804	2.3101	2.4398	2.5695	2.6992	2.8289	2.9586	3.0883	3.218	3.3477	3.4774	3.6071	3.7368	3.8665	3.9962	4.1259	4.2556	4.3853	4.515	4.6447	4.7744	4.9041	5.0338	5.1635	5.2932	5.4229	5.5527	5.6824	5.8121	5.9418	6.0715	6.2012	6.3309	6.4606	6.5903	6.72	6.8497	6.9794	7.1091	7.2388
30.729	1.0132	1.1421	1.2711	1.4001	1.5291	1.6581	1.7871	1.916	2.045	2.174	2.303	2.432	2.561	2.69	2.8191	2.9481	3.0771	3.2061	3.3351	3.4641	3.5931	3.7221	3.8511	3.9801	4.1091	4.2381	4.3671	4.4961	4.6251	4.7542	4.8832	5.0122	5.1412	5.2702	5.3992	5.5282	5.6572	5.7862	5.9152	6.0442	6.1733	6.3023	6.4313	6.5603	6.6893	6.8183	6.9473	7.0763	7.2053
30.833	1.0131	1.1414	1.2696	1.3979	1.5262	1.6545	1.7828	1.9111	2.0394	2.1677	2.296	2.4243	2.5526	2.6809	2.8092	2.9375	3.0658	3.1941	3.3224	3.4508	3.5791	3.7074	3.8357	3.964	4.0923	4.2206	4.3489	4.4772	4.6055	4.7339	4.8622	4.9905	5.1188	5.2471	5.3754	5.5037	5.632	5.7603	5.8887	6.017	6.1453	6.2736	6.4019	6.5302	6.6585	6.7868	6.9151	7.0435	7.1718
30.937	1.013	1.1406	1.2682	1.3958	1.5234	1.6509	1.7785	1.9061	2.0337	2.1613	2.289	2.4166	2.5442	2.6718	2.7994	2.927	3.0546	3.1822	3.3098	3.4374	3.565	3.6927	3.8203	3.9479	4.0755	4.2031	4.3307	4.4583	4.5859	4.7135	4.8412	4.9688	5.0964	5.224	5.3516	5.4792	5.6068	5.7344	5.8621	5.9897	6.1173	6.2449	6.3725	6.5001	6.6277	6.7553	6.8829	7.0105	7.1381
31.042	1.013	1.1398	1.2667	1.3936	1.5205	1.6474	1.7743	1.9012	2.0281	2.155	2.2819	2.4088	2.5357	2.6626	2.7895	2.9165	3.0434	3.1703	3.2972	3.4241	3.551	3.6779	3.8048	3.9318	4.0587	4.1856	4.3125	4.4394	4.5663	4.6932	4.8202	4.9471	5.074	5.2009	5.3278	5.4547	5.5816	5.7085	5.8355	5.9624	6.0893	6.2162	6.3431	6.47	6.5969	6.7238	6.8507	6.9776	7.1045
31.146	1.0129	1.1391	1.2653	1.3914	1.5176	1.6438	1.77	1.8962	2.0224	2.1487	2.2749	2.4011	2.5273	2.6535	2.7797	2.9059	3.0321	3.1584	3.2846	3.4108	3.537	3.6632	3.7894	3.9157	4.0419	4.1681	4.2943	4.4205	4.5467	4.6729	4.7992	4.9254	5.0516	5.1778	5.304	5.4302	5.5564	5.6827	5.8089	5.9351	6.0613	6.1875	6.3137	6.4399	6.5662	6.6924	6.8186	6.9448	7.071
31.25	1.0128	1.1383	1.2638	1.3893	1.5148	1.6403	1.7658	1.8913	2.0168	2.1423	2.2678	2.3933	2.5189	2.6444	2.7699	2.8954	3.0209	3.1464	3.272	3.3975	3.523	3.6485	3.774	3.8996	4.0251	4.1506	4.2761	4.4016	4.5272	4.6527	4.7782	4.9037	5.0292	5.1548	5.2803	5.4058	5.5313	5.6568	5.7824	5.9079	6.0334	6.1589	6.2844	6.4099	6.5355	6.661	6.7865	6.912	7.0375
31.354	1.0128	1.1375	1.2623	1.3871	1.5119	1.6367	1.7615	1.8863	2.0112	2.136	2.2608	2.3856	2.5104	2.6352	2.7601	2.8849	3.0097	3.1345	3.2593	3.3842	3.509	3.6338	3.7586	3.8835	4.0083	4.1331	4.2579	4.3827	4.5076	4.6324	4.7572	4.882	5.0069	5.1317	5.2565	5.3813	5.5062	5.631	5.7558	5.8806	6.0055	6.1303	6.2551	6.38	6.5048	6.6296	6.7544	6.8793	7.0041
31.458	1.0127	1.1368	1.2609	1.385	1.5091	1.6332	1.7573	1.8814	2.0055	2.1296	2.2537	2.3779	2.502	2.6261	2.7502	2.8743	2.9985	3.1226	3.2467	3.3708	3.495	3.6191	3.7432	3.8673	3.9915	4.1156	4.2397	4.3638	4.488	4.6121	4.7362	4.8604	4.9845	5.1086	5.2327	5.3569	5.481	5.6051	5.7292	5.8534	5.9775	6.1016	6.2258	6.3499	6.474	6.5981	6.7223	6.8464	6.9705
31.562	1.0126	1.136	1.2594	1.3828	1.5062	1.6296	1.753	1.8764	1.9999	2.1233	2.2467	2.3701	2.4935	2.617	2.7404	2.8638	2.9872	3.1107	3.2341	3.3575	3.4809	3.6044	3.7278	3.8512	3.9747	4.0981	4.2215	4.3449	4.4684	4.5918	4.7152	4.8386	4.9621	5.0855	5.2089	5.3324	5.4558	5.5792	5.7026	5.8261	5.9495	6.0729	6.1963	6.3198	6.4432	6.5666	6.69	6.8135	6.9369
31.667	1.0125	1.1352	1.2579	1.3806	1.5033	1.6261	1.7488	1.8715	1.9942	2.1169	2.2397	2.3624	2.4851	2.6078	2.7306	2.8533	2.976	3.0987	3.2215	3.3442	3.4669	3.5897	3.7124	3.8351	3.9578	4.0806	4.2033	4.326	4.4488	4.5715	4.6942	4.8169	4.9397	5.0624	5.1851	5.3079	5.4306	5.5533	5.676	5.7988	5.9215	6.0442	6.1669	6.2897	6.4124	6.5351	6.6578	6.7806	6.9033
31.771	1.0125	1.1345	1.2565	1.3785	1.5005	1.6225	1.7445	1.8665	1.9886	2.1106	2.2326	2.3546	2.4767	2.5987	2.7207	2.8428	2.9648	3.0868	3.2088	3.3309	3.4529	3.5749	3.697	3.819	3.941	4.0631	4.1851	4.3071	4.4292	4.5512	4.6732	4.7953	4.9173	5.0393	5.1613	5.2834	5.4054	5.5274	5.6495	5.7715	5.8935	6.0156	6.1376	6.2596	6.3816	6.5037	6.6257	6.7477	6.8697
31.875	1.0124	1.1337	1.255	1.3763	1.4976	1.6189	1.7403	1.8616	1.9829	2.1042	2.2256	2.3469	2.4682	2.5896	2.7109	2.8322	2.9536	3.0749	3.1962	3.3176	3.4389	3.5602	3.6816	3.8029	3.9242	4.0456	4.1669	4.2882	4.4096	4.5309	4.6523	4.7736	4.8949	5.0163	5.1376	5.2589	5.3803	5.5016	5.6229	5.7443	5.8656	5.9869	6.1083	6.2296	6.351	6.4723	6.5936	6.715	6.8363
31.979	1.0123	1.1329	1.2535	1.3741	1.4948	1.6154	1.736	1.8566	1.9773	2.0979	2.2185	2.3392	2.4598	2.5804	2.7011	2.8217	2.9423	3.063	3.1836	3.3042	3.4249	3.5455	3.6662	3.7868	3.9074	4.0281	4.1487	4.2694	4.39	4.5106	4.6313	4.7519	4.8726	4.9932	5.1138	5.2345	5.3551	5.4758	5.5964	5.7171	5.8377	5.9583	6.079	6.1996	6.3203	6.4409	6.5615	6.6822	6.8028
32.083	1.0123	1.1322	1.2521	1.372	1.4919	1.6118	1.7318	1.8517	1.9716	2.0915	2.2115	2.3314	2.4514	2.5713	2.6912	2.8112	2.9311	3.051	3.171	3.2909	3.4109	3.5308	3.6508	3.7707	3.8906	4.0106	4.1305	4.2505	4.3704	4.4903	4.6103	4.7302	4.8502	4.9701	5.0901	5.21	5.3299	5.4499	5.5698	5.6898	5.8097	5.9297	6.0496	6.1695	6.2895	6.4094	6.5294	6.6493	6.7693
32.187	1.0122	1.1314	1.2506	1.3698	1.489	1.6083	1.7275	1.8467	1.966	2.0852	2.2044	2.3237	2.4429	2.5622	2.6814	2.8006	2.9199	3.0391	3.1584	3.2776	3.3968	3.5161	3.6353	3.7546	3.8738	3.9931	4.1123	4.2316	4.3508	4.47	4.5893	4.7085	4.8278	4.947	5.0663	5.1855	5.3047	5.424	5.5432	5.6625	5.7817	5.901	6.0202	6.1394	6.2587	6.3779	6.4972	6.6164	6.7356
32.292	1.0121	1.1306	1.2491	1.3677	1.4862	1.6047	1.7232	1.8418	1.9603	2.0789	2.1974	2.3159	2.4345	2.553	2.6716	2.7901	2.9086	3.0272	3.1457	3.2643	3.3828	3.5014	3.6199	3.7385	3.857	3.9756	4.0941	4.2126	4.3312	4.4497	4.5683	4.6868	4.8054	4.9239	5.0425	5.161	5.2795	5.3981	5.5166	5.6352	5.7537	5.8723	5.9908	6.1093	6.2279	6.3464	6.465	6.5835	6.702
32.396	1.0121	1.1299	1.2477	1.3655	1.4833	1.6012	1.719	1.8368	1.9547	2.0725	2.1904	2.3082	2.426	2.5439	2.6617	2.7796	2.8974	3.0153	3.1331	3.251	3.3688	3.4867	3.6045	3.7224	3.8402	3.958	4.0759	4.1937	4.3116	4.4294	4.5473	4.6651	4.783	4.9008	5.0187	5.1365	5.2544	5.3722	5.4901	5.6079	5.7257	5.8436	5.9614	6.0793	6.1971	6.315	6.4328	6.5507	6.6685
32.5	1.012	1.1291	1.2462	1.3633	1.4805	1.5976	1.7147	1.8319	1.949	2.0662	2.1833	2.3005	2.4176	2.5347	2.6519	2.769	2.8862	3.0033	3.1205	3.2376	3.3548	3.4719	3.5891	3.7063	3.8234	3.9406	4.0577	4.1749	4.292	4.4092	4.5263	4.6435	4.7606	4.8778	4.9949	5.1121	5.2292	5.3464	5.4635	5.5807	5.6978	5.815	5.9321	6.0493	6.1664	6.2836	6.4007	6.5179	6.635
32.604	1.0119	1.1283	1.2447	1.3612	1.4776	1.594	1.7105	1.8269	1.9434	2.0598	2.1763	2.2927	2.4092	2.5256	2.6421	2.7585	2.875	2.9914	3.1079	3.2243	3.3408	3.4572	3.5737	3.6902	3.8066	3.9231	4.0395	4.156	4.2724	4.3889	4.5053	4.6218	4.7383	4.8547	4.9712	5.0876	5.2041	5.3205	5.437	5.5535	5.6699	5.7864	5.9028	6.0193	6.1357	6.2522	6.3687	6.4851	6.6016
32.708	1.0118	1.1276	1.2433	1.359	1.4747	1.5905	1.7062	1.822	1.9377	2.0535	2.1692	2.285	2.4007	2.5165	2.6322	2.748	2.8637	2.9795	3.0953	3.211	3.3268	3.4425	3.5583	3.674	3.7898	3.9056	4.0213	4.1371	4.2528	4.3686	4.4843	4.6001	4.7159	4.8316	4.9474	5.0631	5.1789	5.2947	5.4104	5.5262	5.6419	5.7577	5.8735	5.9892	6.105	6.2207	6.3365	6.4522	6.568
32.812	1.0118	1.1268	1.2418	1.3569	1.4719	1.5869	1.702	1.817	1.9321	2.0471	2.1622	2.2772	2.3923	2.5073	2.6224	2.7375	2.8525	2.9676	3.0826	3.1977	3.3127	3.4278	3.5429	3.6579	3.773	3.888	4.0031	4.1182	4.2332	4.3483	4.4633	4.5784	4.6935	4.8085	4.9236	5.0386	5.1537	5.2688	5.3838	5.4989	5.6139	5.729	5.8441	5.9591	6.0742	6.1892	6.3043	6.4193	6.5344
32.917	1.0117	1.126	1.2404	1.3547	1.469	1.5834	1.6977	1.8121	1.9264	2.0408	2.1551	2.2695	2.3838	2.4982	2.6126	2.7269	2.8413	2.9556	3.07	3.1844	3.2987	3.4131	3.5274	3.6418	3.7562	3.8705	3.9849	4.0993	4.2136	4.328	4.4423	4.5567	4.6711	4.7854	4.8998	5.0141	5.1285	5.2429	5.3572	5.4716	5.5859	5.7003	5.8147	5.929	6.0434	6.1577	6.2721	6.3864	6.5008
33.021	1.0116	1.1253	1.2389	1.3525	1.4662	1.5798	1.6935	1.8071	1.9208	2.0344	2.1481	2.2618	2.3754	2.4891	2.6027	2.7164	2.8301	2.9437	3.0574	3.171	3.2847	3.3984	3.512	3.6257	3.7394	3.853	3.9667	4.0804	4.194	4.3077	4.4213	4.535	4.6487	4.7623	4.876	4.9897	5.1033	5.217	5.3306	5.4443	5.558	5.6716	5.7853	5.8989	6.0126	6.1263	6.2399	6.3536	6.4672
33.125	1.0116	1.1245	1.2374	1.3504	1.4633	1.5763	1.6892	1.8022	1.9151	2.0281	2.141	2.254	2.367	2.4799	2.5929	2.7059	2.8188	2.9318	3.0448	3.1577	3.2707	3.3837	3.4966	3.6096	3.7226	3.8355	3.9485	4.0615	4.1744	4.2874	4.4004	4.5133	4.6263	4.7393	4.8522	4.9652	5.0782	5.1912	5.3041	5.4171	5.5301	5.643	5.756	5.869	5.9819	6.0949	6.2079	6.3208	6.4338
33.229	1.0115	1.1237	1.236	1.3482	1.4605	1.5727	1.685	1.7972	1.9095	2.0217	2.134	2.2463	2.3585	2.4708	2.5831	2.6953	2.8076	2.9199	3.0321	3.1444	3.2567	3.369	3.4812	3.5935	3.7058	3.818	3.9303	4.0426	4.1549	4.2671	4.3794	4.4917	4.6039	4.7162	4.8285	4.9408	5.053	5.1653	5.2776	5.3899	5.5021	5.6144	5.7267	5.839	5.9512	6.0635	6.1758	6.2881	6.4003
33.333	1.0114	1.123	1.2345	1.346	1.4576	1.5691	1.6807	1.7923	1.9038	2.0154	2.127	2.2385	2.3501	2.4617	2.5732	2.6848	2.7964	2.908	3.0195	3.1311	3.2427	3.3542	3.4658	3.5774	3.689	3.8005	3.9121	4.0237	4.1353	4.2468	4.3584	4.47	4.5816	4.6931	4.8047	4.9163	5.0279	5.1394	5.251	5.3626	5.4742	5.5857	5.6973	5.8089	5.9205	6.032	6.1436	6.2552	6.3668
33.437	1.0113	1.1222	1.233	1.3439	1.4547	1.5656	1.6765	1.7873	1.8982	2.0091	2.1199	2.2308	2.3417	2.4525	2.5634	2.6743	2.7852	2.896	3.0069	3.1178	3.2286	3.3395	3.4504	3.5613	3.6721	3.783	3.8939	4.0048	4.1157	4.2265	4.3374	4.4483	4.5592	4.67	4.7809	4.8918	5.0027	5.1135	5.2244	5.3353	5.4462	5.557	5.6679	5.7788	5.8897	6.0005	6.1114	6.2223	6.3331
33.542	1.0113	1.1214	1.2316	1.3417	1.4519	1.562	1.6722	1.7824	1.8925	2.0027	2.1129	2.223	2.3332	2.4434	2.5536	2.6637	2.7739	2.8841	2.9943	3.1045	3.2146	3.3248	3.435	3.5452	3.6553	3.7655	3.8757	3.9859	4.096	4.2062	4.3164	4.4266	4.5367	4.6469	4.7571	4.8673	4.9775	5.0876	5.1978	5.308	5.4182	5.5283	5.6385	5.7487	5.8589	5.969	6.0792	6.1894	6.2995
33.646	1.0112	1.1206	1.2301	1.3396	1.449	1.5585	1.6679	1.7774	1.8869	1.9964	2.1058	2.2153	2.3248	2.4343	2.5437	2.6532	2.7627	2.8722	2.9817	3.0911	3.2006	3.3101	3.4196	3.529	3.6385	3.748	3.8575	3.967	4.0764	4.1859	4.2954	4.4049	4.5144	4.6238	4.7333	4.8428	4.9523	5.0618	5.1712	5.2807	5.3902	5.4997	5.6091	5.7186	5.8281	5.9376	6.047	6.1565	6.266
33.75	1.0111	1.1199	1.2286	1.3374	1.4462	1.5549	1.6637	1.7725	1.8812	1.99	2.0988	2.2076	2.3163	2.4251	2.5339	2.6427	2.7515	2.8603	2.969	3.0778	3.1866	3.2954	3.4042	3.5129	3.6217	3.7305	3.8393	3.9481	4.0569	4.1657	4.2744	4.3832	4.492	4.6008	4.7096	4.8184	4.9271	5.0359	5.1447	5.2535	5.3623	5.4711	5.5798	5.6886	5.7974	5.9062	6.015	6.1238	6.2325
33.854	1.0111	1.1191	1.2272	1.3352	1.4433	1.5514	1.6594	1.7675	1.8756	1.9837	2.0917	2.1998	2.3079	2.416	2.5241	2.6322	2.7402	2.8483	2.9564	3.0645	3.1726	3.2807	3.3888	3.4969	3.6049	3.713	3.8211	3.9292	4.0373	4.1454	4.2535	4.3616	4.4696	4.5777	4.6858	4.7939	4.902	5.0101	5.1182	5.2263	5.3344	5.4424	5.5505	5.6586	5.7667	5.8748	5.9829	6.091	6.1991
33.958	1.011	1.1183	1.2257	1.3331	1.4404	1.5478	1.6552	1.7626	1.8699	1.9773	2.0847	2.1921	2.2995	2.4069	2.5142	2.6216	2.729	2.8364	2.9438	3.0512	3.1586	3.266	3.3733	3.4807	3.5881	3.6955	3.8029	3.9103	4.0177	4.1251	4.2325	4.3399	4.4473	4.5546	4.662	4.7694	4.8768	4.9842	5.0916	5.199	5.3064	5.4138	5.5212	5.6286	5.7359	5.8433	5.9507	6.0581	6.1655
34.062	1.0109	1.1176	1.2242	1.3309	1.4376	1.5443	1.6509	1.7576	1.8643	1.971	2.0777	2.1843	2.291	2.3977	2.5044	2.6111	2.7178	2.8245	2.9312	3.0379	3.1446	3.2512	3.3579	3.4646	3.5713	3.678	3.7847	3.8914	3.9981	4.1048	4.2115	4.3182	4.4248	4.5315	4.6382	4.7449	4.8516	4.9583	5.065	5.1717	5.2784	5.3851	5.4918	5.5984	5.7051	5.8118	5.9185	6.0252	6.1319
34.167	1.0109	1.1168	1.2228	1.3287	1.4347	1.5407	1.6467	1.7527	1.8586	1.9646	2.0706	2.1766	2.2826	2.3886	2.4946	2.6006	2.7066	2.8126	2.9185	3.0245	3.1305	3.2365	3.3425	3.4485	3.5545	3.6605	3.7665	3.8725	3.9785	4.0845	4.1905	4.2965	4.4024	4.5084	4.6144	4.7204	4.8264	4.9324	5.0384	5.1444	5.2504	5.3564	5.4624	5.5683	5.6743	5.7803	5.8863	5.9923	6.0983
34.271	1.0108	1.116	1.2213	1.3266	1.4319	1.5371	1.6424	1.7477	1.853	1.9583	2.0636	2.1689	2.2742	2.3794	2.4847	2.59	2.6953	2.8006	2.9059	3.0112	3.1165	3.2218	3.3271	3.4324	3.5377	3.643	3.7483	3.8536	3.9589	4.0642	4.1695	4.2748	4.3801	4.4853	4.5906	4.6959	4.8012	4.9065	5.0118	5.1171	5.2224	5.3277	5.433	5.5383	5.6436	5.7489	5.8542	5.9595	6.0647
34.375	1.0107	1.1153	1.2198	1.3244	1.429	1.5336	1.6382	1.7428	1.8473	1.9519	2.0565	2.1611	2.2657	2.3703	2.4749	2.5795	2.6841	2.7887	2.8933	2.9979	3.1025	3.2071	3.3117	3.4163	3.5209	3.6255	3.7301	3.8347	3.9393	4.0439	4.1485	4.2531	4.3577	4.4623	4.5669	4.6715	4.7761	4.8807	4.9853	5.0899	5.1945	5.2991	5.4037	5.5083	5.6129	5.7175	5.8221	5.9267	6.0313
34.479	1.0106	1.1145	1.2184	1.3223	1.4261	1.53	1.6339	1.7378	1.8417	1.9456	2.0495	2.1534	2.2573	2.3612	2.4651	2.569	2.6729	2.7768	2.8807	2.9846	3.0885	3.1924	3.2963	3.4002	3.5041	3.608	3.7119	3.8158	3.9197	4.0236	4.1275	4.2314	4.3353	4.4392	4.5431	4.647	4.751	4.8549	4.9588	5.0627	5.1666	5.2705	5.3744	5.4783	5.5822	5.6861	5.79	5.8939	5.9978
34.583	1.0106	1.1137	1.2169	1.3201	1.4233	1.5265	1.6297	1.7329	1.836	1.9392	2.0424	2.1456	2.2488	2.352	2.4552	2.5585	2.6617	2.7649	2.8681	2.9713	3.0745	3.1777	3.2809	3.3841	3.4873	3.5905	3.6937	3.7969	3.9001	4.0033	4.1065	4.2097	4.3129	4.4162	4.5194	4.6226	4.7258	4.829	4.9322	5.0354	5.1386	5.2418	5.345	5.4482	5.5514	5.6546	5.7578	5.861	5.9643
34.687	1.0105	1.113	1.2154	1.3179	1.4204	1.5229	1.6254	1.7279	1.8304	1.9329	2.0354	2.1379	2.2404	2.3429	2.4454	2.5479	2.6504	2.7529	2.8554	2.9579	3.0605	3.163	3.2655	3.368	3.4705	3.573	3.6755	3.778	3.8805	3.983	4.0855	4.188	4.2905	4.393	4.4956	4.5981	4.7006	4.8031	4.9056	5.0081	5.1106	5.2131	5.3156	5.4181	5.5206	5.6231	5.7256	5.8281	5.9306
34.792	1.0104	1.1122	1.214	1.3158	1.4176	1.5194	1.6212	1.723	1.8248	1.9266	2.0284	2.1302	2.232	2.3338	2.4356	2.5374	2.6392	2.741	2.8428	2.9446	3.0464	3.1482	3.25	3.3519	3.4537	3.5555	3.6573	3.7591	3.8609	3.9627	4.0645	4.1663	4.2681	4.3699	4.4718	4.5736	4.6754	4.7772	4.879	4.9808	5.0826	5.1844	5.2862	5.388	5.4898	5.5916	5.6934	5.7952	5.897
34.896	1.0104	1.1114	1.2125	1.3136	1.4147	1.5158	1.6169	1.718	1.8191	1.9202	2.0213	2.1224	2.2235	2.3246	2.4257	2.5269	2.628	2.7291	2.8302	2.9313	3.0324	3.1335	3.2346	3.3357	3.4369	3.538	3.6391	3.7402	3.8413	3.9424	4.0435	4.1446	4.2457	4.3469	4.448	4.5491	4.6502	4.7513	4.8524	4.9535	5.0546	5.1557	5.2568	5.358	5.4591	5.5602	5.6613	5.7624	5.8635
35	1.0103	1.1107	1.2111	1.3114	1.4118	1.5122	1.6126	1.713	1.8135	1.9139	2.0143	2.1147	2.2151	2.3155	2.4159	2.5163	2.6167	2.7172	2.8176	2.918	3.0184	3.1188	3.2192	3.3196	3.4201	3.5205	3.6209	3.7213	3.8217	3.9221	4.0226	4.123	4.2234	4.3238	4.4242	4.5246	4.6251	4.7255	4.8259	4.9263	5.0267	5.1271	5.2275	5.328	5.4284	5.5288	5.6292	5.7296	5.83
35.104	1.0102	1.1099	1.2096	1.3093	1.409	1.5087	1.6084	1.7081	1.8078	1.9075	2.0072	2.1069	2.2067	2.3064	2.4061	2.5058	2.6055	2.7052	2.805	2.9047	3.0044	3.1041	3.2038	3.3035	3.4033	3.503	3.6027	3.7024	3.8021	3.9019	4.0016	4.1013	4.201	4.3007	4.4005	4.5002	4.5999	4.6996	4.7994	4.8991	4.9988	5.0985	5.1982	5.298	5.3977	5.4974	5.5971	5.6968	5.7966
35.208	1.0101	1.1091	1.2081	1.3071	1.4061	1.5051	1.6041	1.7031	1.8022	1.9012	2.0002	2.0992	2.1982	2.2972	2.3963	2.4953	2.5943	2.6933	2.7923	2.8914	2.9904	3.0894	3.1884	3.2874	3.3865	3.4855	3.5845	3.6835	3.7825	3.8816	3.9806	4.0796	4.1786	4.2777	4.3767	4.4757	4.5747	4.6738	4.7728	4.8718	4.9708	5.0698	5.1689	5.2679	5.3669	5.4659	5.565	5.664	5.763
35.312	1.0101	1.1084	1.2067	1.305	1.4033	1.5016	1.5999	1.6982	1.7965	1.8948	1.9931	2.0915	2.1898	2.2881	2.3864	2.4847	2.5831	2.6814	2.7797	2.878	2.9764	3.0747	3.173	3.2713	3.3696	3.468	3.5663	3.6646	3.7629	3.8613	3.9596	4.0579	4.1562	4.2546	4.3529	4.4512	4.5495	4.6478	4.7462	4.8445	4.9428	5.0411	5.1395	5.2378	5.3361	5.4344	5.5327	5.6311	5.7294
35.417	1.01	1.1076	1.2052	1.3028	1.4004	1.498	1.5956	1.6932	1.7909	1.8885	1.9861	2.0837	2.1813	2.279	2.3766	2.4742	2.5718	2.6695	2.7671	2.8647	2.9623	3.06	3.1576	3.2552	3.3528	3.4505	3.5481	3.6457	3.7433	3.841	3.9386	4.0362	4.1338	4.2315	4.3291	4.4267	4.5243	4.6219	4.7196	4.8172	4.9148	5.0124	5.1101	5.2077	5.3053	5.4029	5.5005	5.5982	5.6958
35.521	1.0099	1.1068	1.2037	1.3006	1.3975	1.4945	1.5914	1.6883	1.7852	1.8821	1.9791	2.076	2.1729	2.2698	2.3668	2.4637	2.5606	2.6575	2.7545	2.8514	2.9483	3.0452	3.1422	3.2391	3.336	3.433	3.5299	3.6268	3.7237	3.8207	3.9176	4.0145	4.1114	4.2084	4.3053	4.4022	4.4991	4.5961	4.693	4.7899	4.8868	4.9838	5.0807	5.1776	5.2745	5.3715	5.4684	5.5653	5.6622
35.625	1.0099	1.1061	1.2023	1.2985	1.3947	1.4909	1.5871	1.6833	1.7796	1.8758	1.972	2.0682	2.1645	2.2607	2.3569	2.4532	2.5494	2.6456	2.7418	2.8381	2.9343	3.0305	3.1268	3.223	3.3192	3.4155	3.5117	3.6079	3.7042	3.8004	3.8966	3.9928	4.0891	4.1853	4.2815	4.3778	4.474	4.5702	4.6665	4.7627	4.8589	4.9552	5.0514	5.1476	5.2439	5.3401	5.4363	5.5326	5.6288
35.729	1.0098	1.1053	1.2008	1.2963	1.3918	1.4873	1.5829	1.6784	1.7739	1.8694	1.965	2.0605	2.156	2.2516	2.3471	2.4426	2.5382	2.6337	2.7292	2.8248	2.9203	3.0158	3.1114	3.2069	3.3024	3.398	3.4935	3.589	3.6846	3.7801	3.8756	3.9712	4.0667	4.1623	4.2578	4.3533	4.4489	4.5444	4.6399	4.7355	4.831	4.9266	5.0221	5.1176	5.2132	5.3087	5.4042	5.4998	5.5953
35.833	1.0097	1.1045	1.1993	1.2941	1.389	1.4838	1.5786	1.6734	1.7683	1.8631	1.9579	2.0528	2.1476	2.2424	2.3373	2.4321	2.5269	2.6218	2.7166	2.8114	2.9063	3.0011	3.0959	3.1908	3.2856	3.3805	3.4753	3.5701	3.665	3.7598	3.8547	3.9495	4.0443	4.1392	4.234	4.3288	4.4237	4.5185	4.6134	4.7082	4.803	4.8979	4.9927	5.0876	5.1824	5.2772	5.3721	5.4669	5.5618
35.937	1.0097	1.1038	1.1979	1.292	1.3861	1.4802	1.5744	1.6685	1.7626	1.8567	1.9509	2.045	2.1392	2.2333	2.3274	2.4216	2.5157	2.6098	2.704	2.7981	2.8923	2.9864	3.0805	3.1747	3.2688	3.3629	3.4571	3.5512	3.6454	3.7395	3.8336	3.9278	4.0219	4.1161	4.2102	4.3043	4.3985	4.4926	4.5868	4.6809	4.775	4.8692	4.9633	5.0575	5.1516	5.2457	5.3399	5.434	5.5281
36.042	1.0096	1.103	1.1964	1.2898	1.3832	1.4767	1.5701	1.6635	1.757	1.8504	1.9438	2.0373	2.1307	2.2242	2.3176	2.411	2.5045	2.5979	2.6914	2.7848	2.8782	2.9717	3.0651	3.1586	3.252	3.3454	3.4389	3.5323	3.6258	3.7192	3.8126	3.9061	3.9995	4.093	4.1864	4.2798	4.3733	4.4667	4.5602	4.6536	4.747	4.8405	4.9339	5.0274	5.1208	5.2142	5.3077	5.4011	5.4945
36.146	1.0095	1.1022	1.1949	1.2877	1.3804	1.4731	1.5658	1.6586	1.7513	1.8441	1.9368	2.0295	2.1223	2.215	2.3078	2.4005	2.4932	2.586	2.6787	2.7715	2.8642	2.957	3.0497	3.1424	3.2352	3.3279	3.4207	3.5134	3.6062	3.6989	3.7916	3.8844	3.9771	4.0699	4.1626	4.2554	4.3481	4.4408	4.5336	4.6263	4.7191	4.8118	4.9046	4.9973	5.09	5.1828	5.2755	5.3682	5.461
36.25	1.0094	1.1015	1.1935	1.2855	1.3775	1.4696	1.5616	1.6536	1.7457	1.8377	1.9298	2.0218	2.1138	2.2059	2.2979	2.39	2.482	2.5741	2.6661	2.7582	2.8502	2.9423	3.0343	3.1263	3.2184	3.3104	3.4025	3.4945	3.5866	3.6786	3.7707	3.8627	3.9548	4.0468	4.1389	4.2309	4.323	4.415	4.5071	4.5991	4.6912	4.7832	4.8753	4.9673	5.0593	5.1514	5.2434	5.3355	5.4275
36.354	1.0094	1.1007	1.192	1.2833	1.3747	1.466	1.5573	1.6487	1.74	1.8314	1.9227	2.0141	2.1054	2.1967	2.2881	2.3794	2.4708	2.5621	2.6535	2.7448	2.8362	2.9275	3.0189	3.1102	3.2016	3.2929	3.3843	3.4757	3.567	3.6584	3.7497	3.8411	3.9324	4.0238	4.1151	4.2065	4.2978	4.3892	4.4805	4.5719	4.6632	4.7546	4.8459	4.9373	5.0287	5.12	5.2114	5.3027	5.3941
36.458	1.0093	1.0999	1.1905	1.2812	1.3718	1.4624	1.5531	1.6437	1.7344	1.825	1.9157	2.0063	2.097	2.1876	2.2783	2.3689	2.4596	2.5502	2.6409	2.7315	2.8222	2.9128	3.0035	3.0941	3.1848	3.2754	3.3661	3.4568	3.5474	3.6381	3.7287	3.8194	3.91	4.0007	4.0913	4.182	4.2726	4.3633	4.454	4.5446	4.6353	4.7259	4.8166	4.9072	4.9979	5.0885	5.1792	5.2698	5.3605
36.562	1.0092	1.0991	1.1891	1.279	1.3689	1.4589	1.5488	1.6388	1.7287	1.8187	1.9086	1.9986	2.0885	2.1785	2.2684	2.3584	2.4483	2.5383	2.6282	2.7182	2.8082	2.8981	2.9881	3.078	3.168	3.2579	3.3479	3.4378	3.5278	3.6178	3.7077	3.7977	3.8876	3.9776	4.0675	4.1575	4.2474	4.3374	4.4273	4.5173	4.6073	4.6972	4.7872	4.8771	4.9671	5.057	5.147	5.2369	5.3269
36.667	1.0092	1.0984	1.1876	1.2768	1.3661	1.4553	1.5446	1.6338	1.7231	1.8123	1.9016	1.9908	2.0801	2.1693	2.2586	2.3479	2.4371	2.5264	2.6156	2.7049	2.7941	2.8834	2.9726	3.0619	3.1512	3.2404	3.3297	3.4189	3.5082	3.5974	3.6867	3.776	3.8652	3.9545	4.0437	4.133	4.2222	4.3115	4.4007	4.49	4.5793	4.6685	4.7578	4.847	4.9363	5.0255	5.1148	5.204	5.2933
36.771	1.0091	1.0976	1.1861	1.2747	1.3632	1.4518	1.5403	1.6289	1.7174	1.806	1.8945	1.9831	2.0716	2.1602	2.2488	2.3373	2.4259	2.5144	2.603	2.6916	2.7801	2.8687	2.9572	3.0458	3.1344	3.2229	3.3115	3.4	3.4886	3.5771	3.6657	3.7543	3.8428	3.9314	4.0199	4.1085	4.1971	4.2856	4.3742	4.4627	4.5513	4.6398	4.7284	4.817	4.9055	4.9941	5.0826	5.1712	5.2597
36.875	1.009	1.0968	1.1847	1.2725	1.3604	1.4482	1.5361	1.6239	1.7118	1.7996	1.8875	1.9754	2.0632	2.1511	2.2389	2.3268	2.4147	2.5025	2.5904	2.6782	2.7661	2.854	2.9418	3.0297	3.1176	3.2054	3.2933	3.3811	3.469	3.5569	3.6447	3.7326	3.8205	3.9083	3.9962	4.0841	4.1719	4.2598	4.3476	4.4355	4.5234	4.6112	4.6991	4.787	4.8748	4.9627	5.0506	5.1384	5.2263
36.979	1.0089	1.0961	1.1832	1.2704	1.3575	1.4447	1.5318	1.619	1.7061	1.7933	1.8805	1.9676	2.0548	2.1419	2.2291	2.3163	2.4034	2.4906	2.5778	2.6649	2.7521	2.8393	2.9264	3.0136	3.1008	3.1879	3.2751	3.3623	3.4494	3.5366	3.6238	3.7109	3.7981	3.8853	3.9724	4.0596	4.1468	4.234	4.3211	4.4083	4.4955	4.5826	4.6698	4.757	4.8441	4.9313	5.0185	5.1056	5.1928
37.083	1.0089	1.0953	1.1818	1.2682	1.3547	1.4411	1.5276	1.614	1.7005	1.7869	1.8734	1.9599	2.0463	2.1328	2.2193	2.3057	2.3922	2.4787	2.5651	2.6516	2.7381	2.8245	2.911	2.9975	3.084	3.1704	3.2569	3.3434	3.4298	3.5163	3.6028	3.6892	3.7757	3.8622	3.9487	4.0351	4.1216	4.2081	4.2945	4.381	4.4675	4.554	4.6404	4.7269	4.8134	4.8998	4.9863	5.0728	5.1592
37.187	1.0088	1.0945	1.1803	1.266	1.3518	1.4375	1.5233	1.6091	1.6948	1.7806	1.8664	1.9521	2.0379	2.1237	2.2094	2.2952	2.381	2.4667	2.5525	2.6383	2.7241	2.8098	2.8956	2.9814	3.0671	3.1529	3.2387	3.3245	3.4102	3.496	3.5818	3.6675	3.7533	3.8391	3.9249	4.0106	4.0964	4.1822	4.2679	4.3537	4.4395	4.5252	4.611	4.6968	4.7826	4.8683	4.9541	5.0399	5.1256
37.292	1.0087	1.0938	1.1788	1.2639	1.3489	1.434	1.5191	1.6041	1.6892	1.7743	1.8593	1.9444	2.0295	2.1145	2.1996	2.2847	2.3697	2.4548	2.5399	2.625	2.71	2.7951	2.8802	2.9653	3.0503	3.1354	3.2205	3.3055	3.3906	3.4757	3.5608	3.6458	3.7309	3.816	3.9011	3.9861	4.0712	4.1563	4.2413	4.3264	4.4115	4.4965	4.5816	4.6667	4.7518	4.8368	4.9219	5.007	5.092
37.396	1.0087	1.093	1.1774	1.2617	1.3461	1.4304	1.5148	1.5992	1.6835	1.7679	1.8523	1.9366	2.021	2.1054	2.1898	2.2741	2.3585	2.4429	2.5273	2.6116	2.696	2.7804	2.8648	2.9491	3.0335	3.1179	3.2023	3.2866	3.371	3.4554	3.5398	3.6241	3.7085	3.7929	3.8773	3.9616	4.046	4.1304	4.2148	4.2991	4.3835	4.4679	4.5523	4.6366	4.721	4.8054	4.8897	4.9741	5.0585
37.5	1.0086	1.0922	1.1759	1.2595	1.3432	1.4269	1.5105	1.5942	1.6779	1.7616	1.8452	1.9289	2.0126	2.0963	2.1799	2.2636	2.3473	2.431	2.5146	2.5983	2.682	2.7657	2.8494	2.933	3.0167	3.1004	3.1841	3.2678	3.3514	3.4351	3.5188	3.6025	3.6862	3.7698	3.8535	3.9372	4.0209	4.1046	4.1882	4.2719	4.3556	4.4393	4.523	4.6066	4.6903	4.774	4.8577	4.9414	5.025
37.604	1.0085	1.0915	1.1744	1.2574	1.3404	1.4233	1.5063	1.5893	1.6722	1.7552	1.8382	1.9212	2.0041	2.0871	2.1701	2.2531	2.3361	2.419	2.502	2.585	2.668	2.751	2.834	2.9169	2.9999	3.0829	3.1659	3.2489	3.3319	3.4148	3.4978	3.5808	3.6638	3.7468	3.8298	3.9128	3.9957	4.0787	4.1617	4.2447	4.3277	4.4107	4.4937	4.5766	4.6596	4.7426	4.8256	4.9086	4.9916
37.708	1.0084	1.0907	1.173	1.2552	1.3375	1.4198	1.502	1.5843	1.6666	1.7489	1.8311	1.9134	1.9957	2.078	2.1603	2.2426	2.3248	2.4071	2.4894	2.5717	2.654	2.7363	2.8185	2.9008	2.9831	3.0654	3.1477	3.23	3.3123	3.3945	3.4768	3.5591	3.6414	3.7237	3.806	3.8883	3.9706	4.0528	4.1351	4.2174	4.2997	4.382	4.4643	4.5466	4.6289	4.7111	4.7934	4.8757	4.958
37.812	1.0084	1.0899	1.1715	1.2531	1.3346	1.4162	1.4978	1.5794	1.6609	1.7425	1.8241	1.9057	1.9873	2.0689	2.1504	2.232	2.3136	2.3952	2.4768	2.5584	2.64	2.7215	2.8031	2.8847	2.9663	3.0479	3.1295	3.2111	3.2927	3.3742	3.4558	3.5374	3.619	3.7006	3.7822	3.8638	3.9454	4.0269	4.1085	4.1901	4.2717	4.3533	4.4349	4.5165	4.598	4.6796	4.7612	4.8428	4.9244
37.917	1.0083	1.0892	1.17	1.2509	1.3318	1.4127	1.4935	1.5744	1.6553	1.7362	1.8171	1.8979	1.9788	2.0597	2.1406	2.2215	2.3024	2.3833	2.4642	2.545	2.6259	2.7068	2.7877	2.8686	2.9495	3.0304	3.1113	3.1922	3.273	3.3539	3.4348	3.5157	3.5966	3.6775	3.7584	3.8393	3.9202	4.001	4.0819	4.1628	4.2437	4.3246	4.4055	4.4864	4.5672	4.6481	4.729	4.8099	4.8908
38.021	1.0082	1.0884	1.1686	1.2487	1.3289	1.4091	1.4893	1.5695	1.6496	1.7298	1.81	1.8902	1.9704	2.0506	2.1308	2.211	2.2912	2.3713	2.4515	2.5317	2.6119	2.6921	2.7723	2.8525	2.9327	3.0129	3.0931	3.1733	3.2534	3.3336	3.4138	3.494	3.5742	3.6544	3.7346	3.8148	3.895	3.9752	4.0554	4.1355	4.2157	4.2959	4.3761	4.4563	4.5365	4.6167	4.6969	4.777	4.8572
38.125	1.0082	1.0876	1.1671	1.2466	1.3261	1.4055	1.485	1.5645	1.644	1.7235	1.803	1.8825	1.962	2.0414	2.1209	2.2004	2.2799	2.3594	2.4389	2.5184	2.5979	2.6774	2.7569	2.8364	2.9159	2.9954	3.0749	3.1544	3.2339	3.3134	3.3929	3.4724	3.5519	3.6313	3.7108	3.7903	3.8698	3.9493	4.0288	4.1083	4.1878	4.2673	4.3468	4.4263	4.5058	4.5853	4.6648	4.7443	4.8238
38.229	1.0081	1.0869	1.1656	1.2444	1.3232	1.402	1.4808	1.5596	1.6383	1.7171	1.7959	1.8747	1.9535	2.0323	2.1111	2.1899	2.2687	2.3475	2.4263	2.5051	2.5839	2.6627	2.7415	2.8203	2.8991	2.9779	3.0567	3.1355	3.2143	3.2931	3.3719	3.4507	3.5295	3.6083	3.6871	3.7659	3.8447	3.9235	4.0023	4.0811	4.1599	4.2387	4.3175	4.3963	4.4751	4.5539	4.6327	4.7115	4.7903
38.333	1.008	1.0861	1.1642	1.2422	1.3203	1.3984	1.4765	1.5546	1.6327	1.7108	1.7889	1.867	1.9451	2.0232	2.1013	2.1794	2.2575	2.3356	2.4137	2.4918	2.5699	2.648	2.7261	2.8042	2.8823	2.9604	3.0385	3.1166	3.1947	3.2728	3.3509	3.429	3.5071	3.5852	3.6633	3.7414	3.8195	3.8976	3.9757	4.0538	4.1319	4.21	4.2881	4.3662	4.4443	4.5224	4.6005	4.6786	4.7567
38.437	1.0079	1.0853	1.1627	1.2401	1.3175	1.3949	1.4723	1.5497	1.627	1.7044	1.7818	1.8592	1.9366	2.014	2.0914	2.1688	2.2462	2.3236	2.4011	2.4785	2.5559	2.6333	2.7107	2.7881	2.8655	2.9429	3.0203	3.0977	3.1751	3.2525	3.3299	3.4073	3.4847	3.5621	3.6395	3.7169	3.7943	3.8717	3.9491	4.0265	4.1039	4.1813	4.2587	4.3361	4.4135	4.4909	4.5683	4.6457	4.7231
38.542	1.0079	1.0846	1.1612	1.2379	1.3146	1.3913	1.468	1.5447	1.6214	1.6981	1.7748	1.8515	1.9282	2.0049	2.0816	2.1583	2.235	2.3117	2.3884	2.4651	2.5418	2.6185	2.6952	2.7719	2.8487	2.9254	3.0021	3.0788	3.1555	3.2322	3.3089	3.3856	3.4623	3.539	3.6157	3.6924	3.7691	3.8458	3.9225	3.9992	4.0759	4.1526	4.2293	4.306	4.3827	4.4594	4.5361	4.6128	4.6895
38.646	1.0078	1.0838	1.1598	1.2358	1.3118	1.3878	1.4637	1.5397	1.6158	1.6918	1.7678	1.8438	1.9198	1.9958	2.0718	2.1478	2.2238	2.2998	2.3758	2.4518	2.5278	2.6038	2.6798	2.7558	2.8318	2.9079	2.9839	3.0599	3.1359	3.2119	3.2879	3.3639	3.4399	3.5159	3.5919	3.6679	3.7439	3.8199	3.8959	3.9719	4.048	4.124	4.2	4.276	4.352	4.428	4.504	4.58	4.656
38.75	1.0077	1.083	1.1583	1.2336	1.3089	1.3842	1.4595	1.5348	1.6101	1.6854	1.7607	1.836	1.9113	1.9866	2.0619	2.1373	2.2126	2.2879	2.3632	2.4385	2.5138	2.5891	2.6644	2.7397	2.8151	2.8904	2.9657	3.041	3.1163	3.1916	3.2669	3.3422	3.4175	3.4929	3.5682	3.6435	3.7188	3.7941	3.8694	3.9447	4.02	4.0954	4.1707	4.246	4.3213	4.3966	4.4719	4.5472	4.6225
38.854	1.0077	1.0823	1.1568	1.2314	1.306	1.3806	1.4552	1.5298	1.6045	1.6791	1.7537	1.8283	1.9029	1.9775	2.0521	2.1267	2.2013	2.276	2.3506	2.4252	2.4998	2.5744	2.649	2.7236	2.7983	2.8729	2.9475	3.0221	3.0967	3.1713	3.246	3.3206	3.3952	3.4698	3.5444	3.619	3.6937	3.7683	3.8429	3.9175	3.9921	4.0667	4.1414	4.216	4.2906	4.3652	4.4398	4.5144	4.5891
38.958	1.0076	1.0815	1.1554	1.2293	1.3032	1.3771	1.451	1.5249	1.5988	1.6727	1.7466	1.8205	1.8945	1.9684	2.0423	2.1162	2.1901	2.264	2.3379	2.4119	2.4858	2.5597	2.6336	2.7075	2.7814	2.8554	2.9293	3.0032	3.0771	3.151	3.225	3.2989	3.3728	3.4467	3.5206	3.5945	3.6685	3.7424	3.8163	3.8902	3.9641	4.0381	4.112	4.1859	4.2598	4.3337	4.4077	4.4816	4.5555
39.062	1.0075	1.0807	1.1539	1.2271	1.3003	1.3735	1.4467	1.5199	1.5932	1.6664	1.7396	1.8128	1.886	1.9592	2.0324	2.1057	2.1789	2.2521	2.3253	2.3985	2.4718	2.545	2.6182	2.6914	2.7646	2.8379	2.9111	2.9843	3.0575	3.1307	3.2039	3.2772	3.3504	3.4236	3.4968	3.57	3.6433	3.7165	3.7897	3.8629	3.9361	4.0094	4.0826	4.1558	4.229	4.3022	4.3754	4.4487	4.5219
39.167	1.0075	1.0799	1.1524	1.2249	1.2975	1.37	1.4425	1.515	1.5875	1.66	1.7325	1.8051	1.8776	1.9501	2.0226	2.0951	2.1677	2.2402	2.3127	2.3852	2.4577	2.5303	2.6028	2.6753	2.7478	2.8203	2.8929	2.9654	3.0379	3.1104	3.1829	3.2555	3.328	3.4005	3.473	3.5455	3.6181	3.6906	3.7631	3.8356	3.9081	3.9807	4.0532	4.1257	4.1982	4.2707	4.3432	4.4158	4.4883
39.271	1.0074	1.0792	1.151	1.2228	1.2946	1.3664	1.4382	1.51	1.5819	1.6537	1.7255	1.7973	1.8691	1.941	2.0128	2.0846	2.1564	2.2282	2.3001	2.3719	2.4437	2.5155	2.5874	2.6592	2.731	2.8028	2.8747	2.9465	3.0183	3.0901	3.162	3.2338	3.3056	3.3774	3.4492	3.5211	3.5929	3.6647	3.7365	3.8084	3.8802	3.952	4.0238	4.0956	4.1675	4.2393	4.3111	4.3829	4.4547
39.375	1.0073	1.0784	1.1495	1.2206	1.2917	1.3629	1.434	1.5051	1.5762	1.6473	1.7185	1.7896	1.8607	1.9318	2.003	2.0741	2.1452	2.2163	2.2875	2.3586	2.4297	2.5008	2.572	2.6431	2.7142	2.7853	2.8565	2.9276	2.9987	3.0699	3.141	3.2121	3.2832	3.3544	3.4255	3.4966	3.5677	3.6389	3.71	3.7811	3.8523	3.9234	3.9945	4.0656	4.1368	4.2079	4.279	4.3502	4.4213
39.479	1.0072	1.0776	1.148	1.2185	1.2889	1.3593	1.4297	1.5001	1.5706	1.641	1.7114	1.7818	1.8523	1.9227	1.9931	2.0635	2.134	2.2044	2.2748	2.3453	2.4157	2.4861	2.5566	2.627	2.6974	2.7679	2.8383	2.9087	2.9791	3.0496	3.12	3.1904	3.2609	3.3313	3.4017	3.4722	3.5426	3.613	3.6835	3.7539	3.8243	3.8948	3.9652	4.0356	4.1061	4.1765	4.2469	4.3174	4.3878
39.583	1.0072	1.0769	1.1466	1.2163	1.286	1.3557	1.4255	1.4952	1.5649	1.6346	1.7044	1.7741	1.8438	1.9136	1.9833	2.053	2.1228	2.1925	2.2622	2.3319	2.4017	2.4714	2.5411	2.6109	2.6806	2.7503	2.8201	2.8898	2.9595	3.0293	3.099	3.1688	3.2385	3.3082	3.378	3.4477	3.5174	3.5872	3.6569	3.7266	3.7964	3.8661	3.9358	4.0056	4.0753	4.145	4.2148	4.2845	4.3542
39.687	1.0071	1.0761	1.1451	1.2141	1.2832	1.3522	1.4212	1.4902	1.5593	1.6283	1.6973	1.7664	1.8354	1.9044	1.9735	2.0425	2.1115	2.1806	2.2496	2.3186	2.3877	2.4567	2.5257	2.5948	2.6638	2.7328	2.8019	2.8709	2.9399	3.009	3.078	3.147	3.2161	3.2851	3.3542	3.4232	3.4922	3.5613	3.6303	3.6993	3.7684	3.8374	3.9064	3.9755	4.0445	4.1135	4.1826	4.2516	4.3206
39.792	1.007	1.0753	1.1437	1.212	1.2803	1.3486	1.417	1.4853	1.5536	1.6219	1.6903	1.7586	1.8269	1.8953	1.9636	2.032	2.1003	2.1686	2.237	2.3053	2.3736	2.442	2.5103	2.5786	2.647	2.7153	2.7837	2.852	2.9203	2.9887	3.057	3.1253	3.1937	3.262	3.3303	3.3987	3.467	3.5354	3.6037	3.672	3.7404	3.8087	3.877	3.9454	4.0137	4.082	4.1504	4.2187	4.287
39.896	1.007	1.0746	1.1422	1.2098	1.2774	1.3451	1.4127	1.4803	1.548	1.6156	1.6832	1.7509	1.8185	1.8861	1.9538	2.0214	2.0891	2.1567	2.2243	2.292	2.3596	2.4273	2.4949	2.5625	2.6302	2.6978	2.7655	2.8331	2.9007	2.9684	3.036	3.1037	3.1713	3.2389	3.3066	3.3742	3.4418	3.5095	3.5771	3.6448	3.7124	3.78	3.8477	3.9153	3.9829	4.0506	4.1182	4.1858	4.2535
40	1.0069	1.0738	1.1407	1.2076	1.2746	1.3415	1.4084	1.4754	1.5423	1.6093	1.6762	1.7431	1.8101	1.877	1.944	2.0109	2.0778	2.1448	2.2117	2.2787	2.3456	2.4126	2.4795	2.5464	2.6134	2.6803	2.7473	2.8142	2.8812	2.9481	3.015	3.082	3.1489	3.2159	3.2828	3.3498	3.4167	3.4836	3.5506	3.6175	3.6845	3.7514	3.8184	3.8853	3.9523	4.0192	4.0861	4.1531	4.22
40.104	1.0068	1.073	1.1393	1.2055	1.2717	1.338	1.4042	1.4704	1.5367	1.6029	1.6692	1.7354	1.8016	1.8679	1.9341	2.0004	2.0666	2.1329	2.1991	2.2654	2.3316	2.3978	2.4641	2.5303	2.5966	2.6628	2.7291	2.7953	2.8616	2.9278	2.9941	3.0603	3.1266	3.1928	3.2591	3.3253	3.3916	3.4578	3.5241	3.5903	3.6566	3.7228	3.7891	3.8553	3.9216	3.9878	4.0541	4.1203	4.1866
40.208	1.0067	1.0723	1.1378	1.2033	1.2689	1.3344	1.3999	1.4655	1.531	1.5966	1.6621	1.7277	1.7932	1.8587	1.9243	1.9898	2.0554	2.1209	2.1865	2.252	2.3176	2.3831	2.4487	2.5142	2.5798	2.6453	2.7109	2.7764	2.842	2.9075	2.9731	3.0386	3.1042	3.1697	3.2353	3.3008	3.3664	3.4319	3.4975	3.563	3.6286	3.6941	3.7597	3.8252	3.8908	3.9563	4.0219	4.0874	4.153
40.312	1.0067	1.0715	1.1363	1.2012	1.266	1.3308	1.3957	1.4605	1.5254	1.5902	1.6551	1.7199	1.7848	1.8496	1.9145	1.9793	2.0442	2.109	2.1739	2.2387	2.3036	2.3684	2.4333	2.4981	2.563	2.6278	2.6927	2.7575	2.8224	2.8872	2.9521	3.0169	3.0818	3.1466	3.2115	3.2763	3.3412	3.406	3.4709	3.5357	3.6006	3.6654	3.7303	3.7951	3.86	3.9248	3.9897	4.0545	4.1194
40.417	1.0066	1.0707	1.1349	1.199	1.2631	1.3273	1.3914	1.4556	1.5197	1.5839	1.648	1.7122	1.7763	1.8405	1.9046	1.9688	2.0329	2.0971	2.1612	2.2254	2.2895	2.3537	2.4178	2.482	2.5461	2.6103	2.6745	2.7386	2.8028	2.8669	2.9311	2.9952	3.0594	3.1235	3.1877	3.2518	3.316	3.3801	3.4443	3.5084	3.5726	3.6367	3.7009	3.765	3.8292	3.8933	3.9575	4.0216	4.0858
40.521	1.0065	1.07	1.1334	1.1968	1.2603	1.3237	1.3872	1.4506	1.5141	1.5775	1.641	1.7044	1.7679	1.8313	1.8948	1.9582	2.0217	2.0852	2.1486	2.2121	2.2755	2.339	2.4024	2.4659	2.5293	2.5928	2.6563	2.7197	2.7832	2.8466	2.9101	2.9735	3.037	3.1004	3.1639	3.2273	3.2908	3.3543	3.4177	3.4812	3.5446	3.6081	3.6715	3.735	3.7984	3.8619	3.9253	3.9888	4.0522
40.625	1.0065	1.0692	1.1319	1.1947	1.2574	1.3202	1.3829	1.4457	1.5084	1.5712	1.6339	1.6967	1.7594	1.8222	1.885	1.9477	2.0105	2.0732	2.136	2.1988	2.2615	2.3243	2.387	2.4498	2.5125	2.5753	2.6381	2.7008	2.7636	2.8263	2.8891	2.9519	3.0146	3.0774	3.1401	3.2029	3.2657	3.3284	3.3912	3.4539	3.5167	3.5795	3.6422	3.705	3.7677	3.8305	3.8933	3.956	4.0188
40.729	1.0064	1.0684	1.1305	1.1925	1.2546	1.3166	1.3787	1.4407	1.5028	1.5648	1.6269	1.6889	1.751	1.8131	1.8751	1.9372	1.9993	2.0613	2.1234	2.1854	2.2475	2.3096	2.3716	2.4337	2.4958	2.5578	2.6199	2.6819	2.744	2.8061	2.8681	2.9302	2.9923	3.0543	3.1164	3.1785	3.2405	3.3026	3.3647	3.4267	3.4888	3.5508	3.6129	3.675	3.737	3.7991	3.8612	3.9232	3.9853
40.833	1.0063	1.0677	1.129	1.1903	1.2517	1.3131	1.3744	1.4358	1.4971	1.5585	1.6198	1.6812	1.7426	1.8039	1.8653	1.9267	1.988	2.0494	2.1108	2.1721	2.2335	2.2948	2.3562	2.4176	2.4789	2.5403	2.6017	2.663	2.7244	2.7858	2.8471	2.9085	2.9699	3.0312	3.0926	3.154	3.2153	3.2767	3.3381	3.3994	3.4608	3.5222	3.5835	3.6449	3.7063	3.7676	3.829	3.8904	3.9517
40.937	1.0062	1.0669	1.1275	1.1882	1.2488	1.3095	1.3702	1.4308	1.4915	1.5521	1.6128	1.6735	1.7341	1.7948	1.8555	1.9161	1.9768	2.0375	2.0981	2.1588	2.2195	2.2801	2.3408	2.4015	2.4621	2.5228	2.5835	2.6441	2.7048	2.7655	2.8261	2.8868	2.9475	3.0081	3.0688	3.1295	3.1901	3.2508	3.3115	3.3721	3.4328	3.4935	3.5541	3.6148	3.6755	3.7361	3.7968	3.8575	3.9181
41.042	1.0062	1.0661	1.1261	1.186	1.246	1.3059	1.3659	1.4259	1.4858	1.5458	1.6058	1.6657	1.7257	1.7857	1.8456	1.9056	1.9656	2.0255	2.0855	2.1455	2.2054	2.2654	2.3254	2.3853	2.4453	2.5053	2.5653	2.6252	2.6852	2.7452	2.8051	2.8651	2.9251	2.985	3.045	3.105	3.1649	3.2249	3.2849	3.3448	3.4048	3.4648	3.5247	3.5847	3.6447	3.7046	3.7646	3.8246	3.8845
41.146	1.0061	1.0653	1.1246	1.1839	1.2431	1.3024	1.3616	1.4209	1.4802	1.5394	1.5987	1.658	1.7173	1.7765	1.8358	1.8951	1.9543	2.0136	2.0729	2.1321	2.1914	2.2507	2.31	2.3692	2.4285	2.4878	2.547	2.6063	2.6656	2.7249	2.7841	2.8434	2.9027	2.9619	3.0212	3.0805	3.1398	3.199	3.2583	3.3176	3.3768	3.4361	3.4954	3.5546	3.6139	3.6732	3.7324	3.7917	3.851
41.25	1.006	1.0646	1.1231	1.1817	1.2403	1.2988	1.3574	1.416	1.4745	1.5331	1.5917	1.6502	1.7088	1.7674	1.826	1.8845	1.9431	2.0017	2.0603	2.1188	2.1774	2.236	2.2946	2.3531	2.4117	2.4703	2.5289	2.5874	2.646	2.7046	2.7632	2.8217	2.8803	2.9389	2.9975	3.056	3.1146	3.1732	3.2318	3.2903	3.3489	3.4075	3.4661	3.5246	3.5832	3.6418	3.7004	3.7589	3.8175
41.354	1.006	1.0638	1.1217	1.1795	1.2374	1.2953	1.3531	1.411	1.4689	1.5268	1.5846	1.6425	1.7004	1.7583	1.8161	1.874	1.9319	1.9898	2.0476	2.1055	2.1634	2.2213	2.2792	2.337	2.3949	2.4528	2.5107	2.5686	2.6264	2.6843	2.7422	2.8001	2.858	2.9158	2.9737	3.0316	3.0895	3.1474	3.2052	3.2631	3.321	3.3789	3.4368	3.4946	3.5525	3.6104	3.6683	3.7262	3.7841
41.458	1.0059	1.063	1.1202	1.1774	1.2345	1.2917	1.3489	1.4061	1.4632	1.5204	1.5776	1.6348	1.6919	1.7491	1.8063	1.8635	1.9207	1.9778	2.035	2.0922	2.1494	2.2066	2.2637	2.3209	2.3781	2.4353	2.4925	2.5497	2.6068	2.664	2.7212	2.7784	2.8356	2.8927	2.9499	3.0071	3.0643	3.1215	3.1787	3.2358	3.293	3.3502	3.4074	3.4646	3.5218	3.5789	3.6361	3.6933	3.7505
41.562	1.0058	1.0623	1.1187	1.1752	1.2317	1.2882	1.3446	1.4011	1.4576	1.5141	1.5705	1.627	1.6835	1.74	1.7965	1.8529	1.9094	1.9659	2.0224	2.0789	2.1354	2.1918	2.2483	2.3048	2.3613	2.4178	2.4743	2.5307	2.5872	2.6437	2.7002	2.7567	2.8132	2.8696	2.9261	2.9826	3.0391	3.0956	3.1521	3.2085	3.265	3.3215	3.378	3.4345	3.491	3.5474	3.6039	3.6604	3.7169
41.667	1.0057	1.0615	1.1173	1.173	1.2288	1.2846	1.3404	1.3962	1.4519	1.5077	1.5635	1.6193	1.6751	1.7308	1.7866	1.8424	1.8982	1.954	2.0098	2.0656	2.1213	2.1771	2.2329	2.2887	2.3445	2.4003	2.456	2.5118	2.5676	2.6234	2.6792	2.735	2.7908	2.8465	2.9023	2.9581	3.0139	3.0697	3.1255	3.1812	3.237	3.2928	3.3486	3.4044	3.4602	3.5159	3.5717	3.6275	3.6833
41.771	1.0057	1.0607	1.1158	1.1709	1.226	1.281	1.3361	1.3912	1.4463	1.5014	1.5565	1.6115	1.6666	1.7217	1.7768	1.8319	1.887	1.9421	1.9971	2.0522	2.1073	2.1624	2.2175	2.2726	2.3277	2.3828	2.4378	2.4929	2.548	2.6031	2.6582	2.7133	2.7684	2.8235	2.8785	2.9336	2.9887	3.0438	3.0989	3.154	3.2091	3.2641	3.3192	3.3743	3.4294	3.4845	3.5396	3.5946	3.6497
41.875	1.0056	1.06	1.1143	1.1687	1.2231	1.2775	1.3319	1.3863	1.4406	1.495	1.5494	1.6038	1.6582	1.7126	1.767	1.8214	1.8757	1.9301	1.9845	2.0389	2.0933	2.1477	2.2021	2.2565	2.3109	2.3653	2.4197	2.474	2.5284	2.5828	2.6372	2.6916	2.746	2.8004	2.8548	2.9092	2.9636	3.018	3.0724	3.1267	3.1811	3.2355	3.2899	3.3443	3.3987	3.4531	3.5075	3.5619	3.6163
41.979	1.0055	1.0592	1.1129	1.1666	1.2202	1.2739	1.3276	1.3813	1.435	1.4887	1.5424	1.5961	1.6498	1.7034	1.7571	1.8108	1.8645	1.9182	1.9719	2.0256	2.0793	2.133	2.1867	2.2404	2.2941	2.3478	2.4015	2.4552	2.5089	2.5626	2.6163	2.67	2.7236	2.7773	2.831	2.8847	2.9384	2.9921	3.0458	3.0995	3.1532	3.2069	3.2606	3.3143	3.368	3.4217	3.4754	3.5291	3.5828
42.083	1.0055	1.0584	1.1114	1.1644	1.2174	1.2704	1.3234	1.3763	1.4293	1.4823	1.5353	1.5883	1.6413	1.6943	1.7473	1.8003	1.8533	1.9063	1.9593	2.0123	2.0653	2.1183	2.1713	2.2243	2.2773	2.3303	2.3833	2.4363	2.4893	2.5423	2.5953	2.6483	2.7013	2.7543	2.8073	2.8603	2.9132	2.9662	3.0192	3.0722	3.1252	3.1782	3.2312	3.2842	3.3372	3.3902	3.4432	3.4962	3.5492
42.187	1.0054	1.0577	1.1099	1.1622	1.2145	1.2668	1.3191	1.3714	1.4237	1.476	1.5283	1.5806	1.6329	1.6852	1.7375	1.7898	1.8421	1.8944	1.9467	1.999	2.0513	2.1036	2.1559	2.2082	2.2605	2.3128	2.3651	2.4174	2.4697	2.522	2.5743	2.6266	2.6788	2.7311	2.7834	2.8357	2.888	2.9403	2.9926	3.0449	3.0972	3.1495	3.2018	3.2541	3.3064	3.3587	3.411	3.4633	3.5156
42.292	1.0053	1.0569	1.1085	1.1601	1.2117	1.2633	1.3148	1.3664	1.418	1.4696	1.5212	1.5728	1.6244	1.676	1.7276	1.7792	1.8308	1.8824	1.934	1.9856	2.0372	2.0888	2.1404	2.192	2.2436	2.2952	2.3468	2.3984	2.45	2.5016	2.5532	2.6048	2.6564	2.708	2.7596	2.8112	2.8628	2.9144	2.966	3.0176	3.0692	3.1208	3.1724	3.224	3.2756	3.3272	3.3788	3.4304	3.482
42.396	1.0052	1.0561	1.107	1.1579	1.2088	1.2597	1.3106	1.3615	1.4124	1.4633	1.5142	1.5651	1.616	1.6669	1.7178	1.7687	1.8196	1.8705	1.9214	1.9723	2.0232	2.0741	2.125	2.1759	2.2268	2.2777	2.3286	2.3795	2.4304	2.4814	2.5323	2.5832	2.6341	2.685	2.7359	2.7868	2.8377	2.8886	2.9395	2.9904	3.0413	3.0922	3.1431	3.194	3.2449	3.2958	3.3467	3.3976	3.4485
42.5	1.0052	1.0554	1.1056	1.1557	1.2059	1.2561	1.3063	1.3565	1.4067	1.4569	1.5072	1.5574	1.6076	1.6578	1.708	1.7582	1.8084	1.8586	1.9088	1.959	2.0092	2.0594	2.1096	2.1598	2.21	2.2602	2.3105	2.3607	2.4109	2.4611	2.5113	2.5615	2.6117	2.6619	2.7121	2.7623	2.8125	2.8627	2.9129	2.9632	3.0134	3.0636	3.1138	3.164	3.2142	3.2644	3.3146	3.3648	3.415
42.604	1.0051	1.0546	1.1041	1.1536	1.2031	1.2526	1.3021	1.3516	1.4011	1.4506	1.5001	1.5496	1.5991	1.6486	1.6981	1.7476	1.7972	1.8467	1.8962	1.9457	1.9952	2.0447	2.0942	2.1437	2.1932	2.2428	2.2923	2.3418	2.3913	2.4408	2.4903	2.5398	2.5893	2.6389	2.6884	2.7379	2.7874	2.8369	2.8864	2.9359	2.9854	3.035	3.0845	3.134	3.1835	3.233	3.2825	3.332	3.3816
42.708	1.005	1.0538	1.1026	1.1514	1.2002	1.249	1.2978	1.3466	1.3954	1.4443	1.4931	1.5419	1.5907	1.6395	1.6883	1.7371	1.7859	1.8347	1.8836	1.9324	1.9812	2.03	2.0788	2.1276	2.1764	2.2252	2.2741	2.3229	2.3717	2.4205	2.4693	2.5181	2.5669	2.6158	2.6646	2.7134	2.7622	2.811	2.8598	2.9087	2.9575	3.0063	3.0551	3.1039	3.1527	3.2015	3.2504	3.2992	3.348
42.812	1.005	1.0531	1.1012	1.1493	1.1974	1.2455	1.2936	1.3417	1.3898	1.4379	1.486	1.5341	1.5822	1.6304	1.6785	1.7266	1.7747	1.8228	1.8709	1.919	1.9672	2.0153	2.0634	2.1115	2.1596	2.2077	2.2559	2.304	2.3521	2.4002	2.4483	2.4964	2.5445	2.5927	2.6408	2.6889	2.737	2.7851	2.8332	2.8813	2.9295	2.9776	3.0257	3.0738	3.1219	3.17	3.2181	3.2663	3.3144
42.917	1.0049	1.0523	1.0997	1.1471	1.1945	1.2419	1.2893	1.3367	1.3841	1.4316	1.479	1.5264	1.5738	1.6212	1.6686	1.7161	1.7635	1.8109	1.8583	1.9057	1.9531	2.0006	2.048	2.0954	2.1428	2.1902	2.2376	2.2851	2.3325	2.3799	2.4273	2.4747	2.5221	2.5696	2.617	2.6644	2.7118	2.7592	2.8066	2.854	2.9015	2.9489	2.9963	3.0437	3.0911	3.1385	3.1859	3.2334	3.2808
43.021	1.0048	1.0515	1.0982	1.1449	1.1916	1.2384	1.2851	1.3318	1.3785	1.4252	1.4719	1.5187	1.5654	1.6121	1.6588	1.7055	1.7522	1.799	1.8457	1.8924	1.9391	1.9858	2.0326	2.0793	2.126	2.1727	2.2194	2.2662	2.3129	2.3596	2.4063	2.453	2.4998	2.5465	2.5932	2.6399	2.6866	2.7333	2.7801	2.8268	2.8735	2.9202	2.9669	3.0136	3.0604	3.1071	3.1538	3.2005	3.2472
43.125	1.0047	1.0507	1.0968	1.1428	1.1888	1.2348	1.2808	1.3268	1.3729	1.4189	1.4649	1.5109	1.5569	1.603	1.649	1.695	1.741	1.787	1.8331	1.8791	1.9251	1.9711	2.0172	2.0632	2.1092	2.1552	2.2013	2.2473	2.2933	2.3393	2.3853	2.4314	2.4774	2.5234	2.5694	2.6155	2.6615	2.7075	2.7535	2.7996	2.8456	2.8916	2.9376	2.9837	3.0297	3.0757	3.1217	3.1677	3.2138
43.229	1.0047	1.05	1.0953	1.1406	1.1859	1.2312	1.2766	1.3219	1.3672	1.4125	1.4578	1.5032	1.5485	1.5938	1.6391	1.6845	1.7298	1.7751	1.8204	1.8658	1.9111	1.9564	2.0018	2.0471	2.0924	2.1377	2.1831	2.2284	2.2737	2.319	2.3644	2.4097	2.455	2.5004	2.5457	2.591	2.6363	2.6817	2.727	2.7723	2.8177	2.863	2.9083	2.9537	2.999	3.0443	3.0896	3.135	3.1803
43.333	1.0046	1.0492	1.0938	1.1384	1.1831	1.2277	1.2723	1.3169	1.3616	1.4062	1.4508	1.4954	1.5401	1.5847	1.6293	1.6739	1.7186	1.7632	1.8078	1.8525	1.8971	1.9417	1.9863	2.031	2.0756	2.1202	2.1649	2.2095	2.2541	2.2987	2.3434	2.388	2.4326	2.4773	2.5219	2.5665	2.6112	2.6558	2.7004	2.7451	2.7897	2.8343	2.8789	2.9236	2.9682	3.0128	3.0575	3.1021	3.1467
43.437	1.0045	1.0484	1.0924	1.1363	1.1802	1.2241	1.2681	1.312	1.3559	1.3998	1.4438	1.4877	1.5316	1.5755	1.6195	1.6634	1.7073	1.7513	1.7952	1.8391	1.8831	1.927	1.9709	2.0149	2.0588	2.1027	2.1466	2.1906	2.2345	2.2784	2.3224	2.3663	2.4102	2.4542	2.4981	2.542	2.586	2.6299	2.6738	2.7178	2.7617	2.8056	2.8495	2.8935	2.9374	2.9813	3.0253	3.0692	3.1131
43.542	1.0045	1.0477	1.0909	1.1341	1.1773	1.2206	1.2638	1.307	1.3503	1.3935	1.4367	1.4799	1.5232	1.5664	1.6096	1.6529	1.6961	1.7393	1.7826	1.8258	1.869	1.9123	1.9555	1.9987	2.042	2.0852	2.1284	2.1717	2.2149	2.2581	2.3014	2.3446	2.3878	2.4311	2.4743	2.5175	2.5608	2.604	2.6472	2.6905	2.7337	2.7769	2.8201	2.8634	2.9066	2.9498	2.9931	3.0363	3.0795
43.646	1.0044	1.0469	1.0894	1.132	1.1745	1.217	1.2595	1.3021	1.3446	1.3871	1.4297	1.4722	1.5147	1.5573	1.5998	1.6423	1.6849	1.7274	1.7699	1.8125	1.855	1.8976	1.9401	1.9826	2.0252	2.0677	2.1102	2.1528	2.1953	2.2378	2.2804	2.3229	2.3654	2.408	2.4505	2.493	2.5356	2.5781	2.6206	2.6632	2.7057	2.7482	2.7908	2.8333	2.8758	2.9184	2.9609	3.0034	3.046
43.75	1.0043	1.0461	1.088	1.1298	1.1716	1.2135	1.2553	1.2971	1.339	1.3808	1.4226	1.4645	1.5063	1.5481	1.59	1.6318	1.6737	1.7155	1.7573	1.7992	1.841	1.8828	1.9247	1.9665	2.0084	2.0502	2.092	2.1339	2.1757	2.2176	2.2594	2.3012	2.3431	2.3849	2.4268	2.4686	2.5104	2.5523	2.5941	2.636	2.6778	2.7196	2.7615	2.8033	2.8452	2.887	2.9288	2.9707	3.0125
43.854	1.0042	1.0454	1.0865	1.1276	1.1688	1.2099	1.251	1.2922	1.3333	1.3744	1.4156	1.4567	1.4979	1.539	1.5801	1.6213	1.6624	1.7036	1.7447	1.7859	1.827	1.8681	1.9093	1.9504	1.9916	2.0327	2.0739	2.115	2.1561	2.1973	2.2384	2.2796	2.3207	2.3619	2.403	2.4442	2.4853	2.5264	2.5676	2.6087	2.6499	2.691	2.7322	2.7733	2.8145	2.8556	2.8968	2.9379	2.9791
43.958	1.0042	1.0446	1.085	1.1255	1.1659	1.2063	1.2468	1.2872	1.3277	1.3681	1.4085	1.449	1.4894	1.5299	1.5703	1.6108	1.6512	1.6916	1.7321	1.7725	1.813	1.8534	1.8939	1.9343	1.9748	2.0152	2.0557	2.0961	2.1365	2.177	2.2174	2.2579	2.2983	2.3388	2.3792	2.4197	2.4601	2.5006	2.541	2.5815	2.6219	2.6624	2.7028	2.7432	2.7837	2.8241	2.8646	2.905	2.9455
44.062	1.0041	1.0438	1.0836	1.1233	1.163	1.2028	1.2425	1.2823	1.322	1.3618	1.4015	1.4412	1.481	1.5207	1.5605	1.6002	1.64	1.6797	1.7195	1.7592	1.799	1.8387	1.8785	1.9182	1.9579	1.9977	2.0374	2.0772	2.1169	2.1567	2.1964	2.2362	2.2759	2.3157	2.3554	2.3952	2.4349	2.4747	2.5144	2.5542	2.5939	2.6336	2.6734	2.7131	2.7529	2.7926	2.8324	2.8721	2.9119
44.167	1.004	1.0431	1.0821	1.1211	1.1602	1.1992	1.2383	1.2773	1.3164	1.3554	1.3945	1.4335	1.4725	1.5116	1.5506	1.5897	1.6287	1.6678	1.7068	1.7459	1.7849	1.824	1.863	1.9021	1.9411	1.9802	2.0192	2.0583	2.0973	2.1364	2.1754	2.2145	2.2535	2.2926	2.3316	2.3707	2.4097	2.4488	2.4878	2.5269	2.5659	2.6049	2.644	2.683	2.7221	2.7611	2.8002	2.8392	2.8783
44.271	1.004	1.0423	1.0806	1.119	1.1573	1.1957	1.234	1.2724	1.3107	1.3491	1.3874	1.4258	1.4641	1.5025	1.5408	1.5792	1.6175	1.6559	1.6942	1.7326	1.7709	1.8093	1.8476	1.886	1.9243	1.9627	2.001	2.0394	2.0777	2.1161	2.1544	2.1928	2.2311	2.2695	2.3078	2.3462	2.3845	2.4229	2.4612	2.4996	2.5379	2.5763	2.6146	2.653	2.6913	2.7297	2.768	2.8064	2.8447
44.375	1.0039	1.0415	1.0792	1.1168	1.1545	1.1921	1.2298	1.2674	1.3051	1.3427	1.3804	1.418	1.4557	1.4933	1.531	1.5686	1.6063	1.6439	1.6816	1.7193	1.7569	1.7946	1.8322	1.8699	1.9075	1.9452	1.9828	2.0205	2.0582	2.0958	2.1335	2.1711	2.2088	2.2464	2.2841	2.3217	2.3594	2.3971	2.4347	2.4724	2.51	2.5477	2.5853	2.623	2.6606	2.6983	2.736	2.7736	2.8113
44.479	1.0038	1.0408	1.0777	1.1147	1.1516	1.1886	1.2255	1.2625	1.2994	1.3364	1.3733	1.4103	1.4472	1.4842	1.5212	1.5581	1.5951	1.632	1.669	1.7059	1.7429	1.7799	1.8168	1.8538	1.8907	1.9277	1.9647	2.0016	2.0386	2.0755	2.1125	2.1495	2.1864	2.2234	2.2603	2.2973	2.3343	2.3712	2.4082	2.4451	2.4821	2.5191	2.556	2.593	2.63	2.6669	2.7039	2.7408	2.7778
44.583	1.0037	1.04	1.0762	1.1125	1.1487	1.185	1.2213	1.2575	1.2938	1.33	1.3663	1.4025	1.4388	1.4751	1.5113	1.5476	1.5838	1.6201	1.6564	1.6926	1.7289	1.7651	1.8014	1.8377	1.8739	1.9102	1.9465	1.9827	2.019	2.0552	2.0915	2.1278	2.164	2.2003	2.2365	2.2728	2.3091	2.3453	2.3816	2.4179	2.4541	2.4904	2.5267	2.5629	2.5992	2.6354	2.6717	2.708	2.7442
44.687	1.0037	1.0392	1.0748	1.1103	1.1459	1.1814	1.217	1.2526	1.2881	1.3237	1.3592	1.3948	1.4304	1.4659	1.5015	1.537	1.5726	1.6082	1.6437	1.6793	1.7149	1.7504	1.786	1.8215	1.8571	1.8927	1.9282	1.9638	1.9994	2.0349	2.0705	2.1061	2.1416	2.1772	2.2127	2.2483	2.2839	2.3194	2.355	2.3906	2.4261	2.4617	2.4972	2.5328	2.5684	2.6039	2.6395	2.6751	2.7106
44.792	1.0036	1.0384	1.0733	1.1082	1.143	1.1779	1.2127	1.2476	1.2825	1.3173	1.3522	1.3871	1.4219	1.4568	1.4916	1.5265	1.5614	1.5962	1.6311	1.666	1.7008	1.7357	1.7706	1.8054	1.8403	1.8752	1.91	1.9449	1.9798	2.0146	2.0495	2.0844	2.1192	2.1541	2.1889	2.2238	2.2587	2.2935	2.3284	2.3633	2.3981	2.433	2.4678	2.5027	2.5376	2.5724	2.6073	2.6422	2.677
44.896	1.0035	1.0377	1.0718	1.106	1.1402	1.1743	1.2085	1.2427	1.2768	1.311	1.3451	1.3793	1.4135	1.4476	1.4818	1.516	1.5502	1.5843	1.6185	1.6527	1.6868	1.721	1.7552	1.7893	1.8235	1.8577	1.8918	1.926	1.9602	1.9943	2.0285	2.0627	2.0968	2.131	2.1652	2.1993	2.2335	2.2677	2.3018	2.336	2.3702	2.4043	2.4385	2.4726	2.5068	2.541	2.5751	2.6093	2.6435
45	1.0035	1.0369	1.0704	1.1038	1.1373	1.1708	1.2042	1.2377	1.2712	1.3046	1.3381	1.3716	1.405	1.4385	1.472	1.5055	1.5389	1.5724	1.6059	1.6393	1.6728	1.7063	1.7398	1.7732	1.8067	1.8402	1.8736	1.9071	1.9406	1.9741	2.0075	2.041	2.0745	2.1079	2.1414	2.1749	2.2084	2.2418	2.2753	2.3088	2.3422	2.3757	2.4092	2.4427	2.4761	2.5096	2.5431	2.5765	2.61
45.104	1.0034	1.0361	1.0689	1.1017	1.1344	1.1672	1.2	1.2327	1.2655	1.2983	1.3311	1.3638	1.3966	1.4294	1.4622	1.4949	1.5277	1.5605	1.5933	1.626	1.6588	1.6916	1.7243	1.7571	1.7899	1.8227	1.8555	1.8882	1.921	1.9538	1.9866	2.0193	2.0521	2.0849	2.1177	2.1504	2.1832	2.216	2.2488	2.2815	2.3143	2.3471	2.3799	2.4127	2.4454	2.4782	2.511	2.5438	2.5766
45.208	1.0033	1.0354	1.0674	1.0995	1.1316	1.1637	1.1957	1.2278	1.2599	1.2919	1.324	1.3561	1.3882	1.4202	1.4523	1.4844	1.5165	1.5485	1.5806	1.6127	1.6448	1.6769	1.7089	1.741	1.7731	1.8052	1.8372	1.8693	1.9014	1.9335	1.9656	1.9976	2.0297	2.0618	2.0939	2.126	2.158	2.1901	2.2222	2.2543	2.2863	2.3184	2.3505	2.3826	2.4147	2.4467	2.4788	2.5109	2.543
45.312	1.0032	1.0346	1.066	1.0973	1.1287	1.1601	1.1915	1.2228	1.2542	1.2856	1.317	1.3484	1.3797	1.4111	1.4425	1.4739	1.5052	1.5366	1.568	1.5994	1.6308	1.6621	1.6935	1.7249	1.7563	1.7877	1.819	1.8504	1.8818	1.9132	1.9446	1.9759	2.0073	2.0387	2.0701	2.1014	2.1328	2.1642	2.1956	2.227	2.2583	2.2897	2.3211	2.3525	2.3839	2.4152	2.4466	2.478	2.5094
45.417	1.0032	1.0338	1.0645	1.0952	1.1259	1.1565	1.1872	1.2179	1.2486	1.2792	1.3099	1.3406	1.3713	1.402	1.4327	1.4633	1.494	1.5247	1.5554	1.5861	1.6167	1.6474	1.6781	1.7088	1.7395	1.7701	1.8008	1.8315	1.8622	1.8929	1.9235	1.9542	1.9849	2.0156	2.0463	2.0769	2.1076	2.1383	2.169	2.1997	2.2303	2.261	2.2917	2.3224	2.3531	2.3837	2.4144	2.4451	2.4758
45.521	1.0031	1.0331	1.063	1.093	1.123	1.153	1.183	1.2129	1.2429	1.2729	1.3029	1.3329	1.3629	1.3928	1.4228	1.4528	1.4828	1.5128	1.5428	1.5727	1.6027	1.6327	1.6627	1.6927	1.7227	1.7526	1.7826	1.8126	1.8426	1.8726	1.9026	1.9325	1.9625	1.9925	2.0225	2.0525	2.0824	2.1124	2.1424	2.1724	2.2024	2.2324	2.2623	2.2923	2.3223	2.3523	2.3823	2.4122	2.4422
45.625	1.003	1.0323	1.0616	1.0909	1.1201	1.1494	1.1787	1.208	1.2373	1.2666	1.2958	1.3251	1.3544	1.3837	1.413	1.4423	1.4716	1.5008	1.5301	1.5594	1.5887	1.618	1.6473	1.6766	1.7059	1.7351	1.7644	1.7937	1.823	1.8523	1.8816	1.9109	1.9402	1.9694	1.9987	2.028	2.0573	2.0866	2.1159	2.1452	2.1745	2.2038	2.233	2.2623	2.2916	2.3209	2.3502	2.3795	2.4088
45.729	1.003	1.0315	1.0601	1.0887	1.1173	1.1459	1.1744	1.203	1.2316	1.2602	1.2888	1.3174	1.346	1.3746	1.4032	1.4317	1.4603	1.4889	1.5175	1.5461	1.5747	1.6033	1.6319	1.6605	1.6891	1.7177	1.7462	1.7748	1.8034	1.832	1.8606	1.8892	1.9178	1.9464	1.975	2.0036	2.0322	2.0608	2.0894	2.118	2.1465	2.1751	2.2037	2.2323	2.2609	2.2895	2.3181	2.3467	2.3753
45.833	1.0029	1.0308	1.0586	1.0865	1.1144	1.1423	1.1702	1.1981	1.226	1.2539	1.2818	1.3096	1.3375	1.3654	1.3933	1.4212	1.4491	1.477	1.5049	1.5328	1.5607	1.5886	1.6165	1.6444	1.6723	1.7001	1.728	1.7559	1.7838	1.8117	1.8396	1.8675	1.8954	1.9233	1.9512	1.9791	2.007	2.0349	2.0628	2.0907	2.1186	2.1465	2.1744	2.2023	2.2301	2.258	2.2859	2.3138	2.3417
45.937	1.0028	1.03	1.0572	1.0844	1.1116	1.1387	1.1659	1.1931	1.2203	1.2475	1.2747	1.3019	1.3291	1.3563	1.3835	1.4107	1.4379	1.4651	1.4923	1.5195	1.5467	1.5739	1.601	1.6282	1.6554	1.6826	1.7098	1.737	1.7642	1.7914	1.8186	1.8458	1.873	1.9002	1.9274	1.9546	1.9818	2.009	2.0362	2.0634	2.0906	2.1178	2.145	2.1721	2.1993	2.2265	2.2537	2.2809	2.3081
46.042	1.0027	1.0292	1.0557	1.0822	1.1087	1.1352	1.1617	1.1882	1.2147	1.2412	1.2677	1.2942	1.3207	1.3472	1.3737	1.4002	1.4266	1.4531	1.4796	1.5061	1.5326	1.5591	1.5856	1.6121	1.6386	1.6651	1.6916	1.7181	1.7446	1.7711	1.7976	1.8241	1.8506	1.8771	1.9036	1.9301	1.9566	1.9831	2.0096	2.0361	2.0626	2.0891	2.1156	2.142	2.1685	2.195	2.2215	2.248	2.2745
46.146	1.0027	1.0285	1.0542	1.08	1.1058	1.1316	1.1574	1.1832	1.209	1.2348	1.2606	1.2864	1.3122	1.338	1.3638	1.3896	1.4154	1.4412	1.467	1.4928	1.5186	1.5444	1.5702	1.596	1.6218	1.6476	1.6734	1.6992	1.725	1.7508	1.7766	1.8024	1.8282	1.854	1.8798	1.9056	1.9314	1.9572	1.983	2.0088	2.0346	2.0604	2.0862	2.112	2.1378	2.1636	2.1894	2.2152	2.241
46.25	1.0026	1.0277	1.0528	1.0779	1.103	1.1281	1.1532	1.1783	1.2034	1.2285	1.2536	1.2787	1.3038	1.3289	1.354	1.3791	1.4042	1.4293	1.4544	1.4795	1.5046	1.5297	1.5548	1.5799	1.605	1.6301	1.6552	1.6803	1.7054	1.7305	1.7556	1.7807	1.8059	1.831	1.8561	1.8812	1.9063	1.9314	1.9565	1.9816	2.0067	2.0318	2.0569	2.082	2.1071	2.1322	2.1573	2.1824	2.2075
46.354	1.0025	1.0269	1.0513	1.0757	1.1001	1.1245	1.1489	1.1733	1.1977	1.2221	1.2465	1.2709	1.2953	1.3198	1.3442	1.3686	1.393	1.4174	1.4418	1.4662	1.4906	1.515	1.5394	1.5638	1.5882	1.6126	1.637	1.6615	1.6859	1.7103	1.7347	1.7591	1.7835	1.8079	1.8323	1.8567	1.8811	1.9055	1.9299	1.9544	1.9788	2.0032	2.0276	2.052	2.0764	2.1008	2.1252	2.1496	2.174
46.458	1.0024	1.0261	1.0498	1.0736	1.0973	1.121	1.1447	1.1684	1.1921	1.2158	1.2395	1.2632	1.2869	1.3106	1.3343	1.358	1.3817	1.4055	1.4292	1.4529	1.4766	1.5003	1.524	1.5477	1.5714	1.5951	1.6188	1.6425	1.6663	1.69	1.7137	1.7374	1.7611	1.7848	1.8085	1.8322	1.8559	1.8797	1.9034	1.9271	1.9508	1.9745	1.9982	2.0219	2.0456	2.0693	2.0931	2.1168	2.1405
46.562	1.0024	1.0254	1.0484	1.0714	1.0944	1.1174	1.1404	1.1634	1.1864	1.2094	1.2324	1.2555	1.2785	1.3015	1.3245	1.3475	1.3705	1.3935	1.4165	1.4395	1.4626	1.4856	1.5086	1.5316	1.5546	1.5776	1.6006	1.6236	1.6466	1.6697	1.6927	1.7157	1.7387	1.7617	1.7847	1.8077	1.8307	1.8538	1.8768	1.8998	1.9228	1.9458	1.9688	1.9918	2.0148	2.0378	2.0608	2.0839	2.1069
46.667	1.0023	1.0246	1.0469	1.0692	1.0915	1.1138	1.1362	1.1585	1.1808	1.2031	1.2254	1.2477	1.27	1.2923	1.3147	1.337	1.3593	1.3816	1.4039	1.4262	1.4485	1.4708	1.4932	1.5155	1.5378	1.5601	1.5824	1.6047	1.627	1.6494	1.6717	1.694	1.7163	1.7386	1.7609	1.7832	1.8055	1.8279	1.8502	1.8725	1.8948	1.9171	1.9394	1.9617	1.984	2.0063	2.0286	2.051	2.0733
46.771	1.0022	1.0238	1.0455	1.0671	1.0887	1.1103	1.1319	1.1535	1.1751	1.1967	1.2184	1.24	1.2616	1.2832	1.3048	1.3264	1.3481	1.3697	1.3913	1.4129	1.4345	1.4561	1.4778	1.4994	1.521	1.5426	1.5642	1.5858	1.6074	1.6291	1.6507	1.6723	1.6939	1.7155	1.7371	1.7587	1.7804	1.802	1.8236	1.8452	1.8668	1.8884	1.91	1.9317	1.9533	1.9749	1.9965	2.0181	2.0397
46.875	1.0022	1.0231	1.044	1.0649	1.0858	1.1067	1.1276	1.1486	1.1695	1.1904	1.2113	1.2322	1.2532	1.2741	1.295	1.3159	1.3368	1.3577	1.3787	1.3996	1.4205	1.4414	1.4623	1.4833	1.5042	1.5251	1.546	1.5669	1.5879	1.6088	1.6297	1.6506	1.6715	1.6925	1.7134	1.7343	1.7552	1.7761	1.7971	1.818	1.8389	1.8598	1.8807	1.9017	1.9226	1.9435	1.9644	1.9853	2.0063
46.979	1.0021	1.0223	1.0425	1.0627	1.083	1.1032	1.1234	1.1436	1.1638	1.1841	1.2043	1.2245	1.2447	1.2649	1.2852	1.3054	1.3256	1.3458	1.3661	1.3863	1.4065	1.4267	1.4469	1.4672	1.4874	1.5076	1.5278	1.5481	1.5683	1.5885	1.6087	1.629	1.6492	1.6694	1.6896	1.7099	1.7301	1.7503	1.7705	1.7908	1.811	1.8312	1.8514	1.8717	1.8919	1.9121	1.9323	1.9526	1.9728
47.083	1.002	1.0215	1.0411	1.0606	1.0801	1.0996	1.1191	1.1387	1.1582	1.1777	1.1972	1.2168	1.2363	1.2558	1.2753	1.2949	1.3144	1.3339	1.3534	1.373	1.3925	1.412	1.4315	1.4511	1.4706	1.4901	1.5096	1.5292	1.5487	1.5682	1.5877	1.6073	1.6268	1.6463	1.6658	1.6854	1.7049	1.7244	1.744	1.7635	1.783	1.8025	1.8221	1.8416	1.8611	1.8806	1.9002	1.9197	1.9392
47.187	1.0019	1.0208	1.0396	1.0584	1.0772	1.0961	1.1149	1.1337	1.1525	1.1714	1.1902	1.209	1.2278	1.2467	1.2655	1.2843	1.3031	1.322	1.3408	1.3596	1.3785	1.3973	1.4161	1.4349	1.4538	1.4726	1.4914	1.5102	1.5291	1.5479	1.5667	1.5856	1.6044	1.6232	1.642	1.6609	1.6797	1.6985	1.7173	1.7362	1.755	1.7738	1.7927	1.8115	1.8303	1.8491	1.868	1.8868	1.9056
47.292	1.0019	1.02	1.0381	1.0562	1.0744	1.0925	1.1106	1.1288	1.1469	1.165	1.1831	1.2013	1.2194	1.2375	1.2557	1.2738	1.2919	1.31	1.3282	1.3463	1.3644	1.3826	1.4007	1.4188	1.437	1.4551	1.4732	1.4913	1.5095	1.5276	1.5457	1.5639	1.582	1.6001	1.6182	1.6364	1.6545	1.6726	1.6907	1.7089	1.727	1.7451	1.7633	1.7814	1.7995	1.8176	1.8358	1.8539	1.872
47.396	1.0018	1.0192	1.0367	1.0541	1.0715	1.0889	1.1064	1.1238	1.1412	1.1587	1.1761	1.1935	1.211	1.2284	1.2458	1.2633	1.2807	1.2981	1.3156	1.333	1.3504	1.3678	1.3853	1.4027	1.4201	1.4376	1.455	1.4724	1.4899	1.5073	1.5247	1.5422	1.5596	1.577	1.5945	1.6119	1.6293	1.6467	1.6642	1.6816	1.699	1.7165	1.7339	1.7513	1.7688	1.7862	1.8036	1.821	1.8385
47.5	1.0017	1.0185	1.0352	1.0519	1.0687	1.0854	1.1021	1.1189	1.1356	1.1523	1.1691	1.1858	1.2025	1.2193	1.236	1.2527	1.2695	1.2862	1.3029	1.3197	1.3364	1.3531	1.3699	1.3866	1.4033	1.4201	1.4368	1.4536	1.4703	1.487	1.5038	1.5205	1.5372	1.554	1.5707	1.5874	1.6042	1.6209	1.6377	1.6544	1.6711	1.6879	1.7046	1.7213	1.7381	1.7548	1.7715	1.7883	1.805
47.604	1.0017	1.0177	1.0337	1.0498	1.0658	1.0818	1.0979	1.1139	1.1299	1.146	1.162	1.178	1.1941	1.2101	1.2262	1.2422	1.2582	1.2743	1.2903	1.3064	1.3224	1.3384	1.3545	1.3705	1.3866	1.4026	1.4186	1.4347	1.4507	1.4668	1.4828	1.4988	1.5149	1.5309	1.547	1.563	1.579	1.5951	1.6111	1.6272	1.6432	1.6592	1.6753	1.6913	1.7074	1.7234	1.7395	1.7555	1.7715
47.708	1.0016	1.0169	1.0323	1.0476	1.0629	1.0783	1.0936	1.1089	1.1243	1.1396	1.155	1.1703	1.1856	1.201	1.2163	1.2317	1.247	1.2624	1.2777	1.293	1.3084	1.3237	1.3391	1.3544	1.3697	1.3851	1.4004	1.4158	1.4311	1.4465	1.4618	1.4771	1.4925	1.5078	1.5232	1.5385	1.5539	1.5692	1.5845	1.5999	1.6152	1.6306	1.6459	1.6613	1.6766	1.6919	1.7073	1.7226	1.738
47.812	1.0015	1.0162	1.0308	1.0454	1.0601	1.0747	1.0894	1.104	1.1186	1.1333	1.1479	1.1626	1.1772	1.1919	1.2065	1.2211	1.2358	1.2504	1.2651	1.2797	1.2944	1.309	1.3236	1.3383	1.3529	1.3676	1.3822	1.3969	1.4115	1.4261	1.4408	1.4554	1.4701	1.4847	1.4994	1.514	1.5287	1.5433	1.5579	1.5726	1.5872	1.6019	1.6165	1.6312	1.6458	1.6604	1.6751	1.6897	1.7044
47.917	1.0014	1.0154	1.0293	1.0433	1.0572	1.0712	1.0851	1.099	1.113	1.1269	1.1409	1.1548	1.1688	1.1827	1.1967	1.2106	1.2246	1.2385	1.2524	1.2664	1.2803	1.2943	1.3082	1.3222	1.3361	1.3501	1.364	1.378	1.3919	1.4058	1.4198	1.4337	1.4477	1.4616	1.4756	1.4895	1.5035	1.5174	1.5313	1.5453	1.5592	1.5732	1.5871	1.6011	1.615	1.6289	1.6429	1.6568	1.6708
48.021	1.0014	1.0146	1.0279	1.0411	1.0544	1.0676	1.0808	1.0941	1.1073	1.1206	1.1338	1.1471	1.1603	1.1736	1.1868	1.2001	1.2133	1.2266	1.2398	1.2531	1.2663	1.2796	1.2928	1.3061	1.3193	1.3326	1.3458	1.3591	1.3723	1.3855	1.3988	1.412	1.4253	1.4385	1.4518	1.465	1.4783	1.4915	1.5048	1.518	1.5313	1.5445	1.5577	1.571	1.5842	1.5975	1.6107	1.624	1.6372
48.125	1.0013	1.0138	1.0264	1.0389	1.0515	1.064	1.0766	1.0891	1.1017	1.1142	1.1268	1.1393	1.1519	1.1644	1.177	1.1895	1.2021	1.2147	1.2272	1.2398	1.2523	1.2649	1.2774	1.29	1.3025	1.3151	1.3276	1.3402	1.3527	1.3653	1.3778	1.3904	1.4029	1.4155	1.428	1.4406	1.4531	1.4657	1.4782	1.4908	1.5033	1.5159	1.5284	1.541	1.5535	1.5661	1.5787	1.5912	1.6038
48.229	1.0012	1.0131	1.0249	1.0368	1.0486	1.0605	1.0723	1.0842	1.096	1.1079	1.1197	1.1316	1.1435	1.1553	1.1672	1.179	1.1909	1.2027	1.2146	1.2264	1.2383	1.2502	1.262	1.2739	1.2857	1.2976	1.3094	1.3213	1.3331	1.345	1.3569	1.3687	1.3806	1.3924	1.4043	1.4161	1.428	1.4399	1.4517	1.4636	1.4754	1.4873	1.4991	1.511	1.5229	1.5347	1.5466	1.5584	1.5703
48.333	1.0012	1.0123	1.0235	1.0346	1.0458	1.0569	1.0681	1.0792	1.0904	1.1015	1.1127	1.1239	1.135	1.1462	1.1573	1.1685	1.1796	1.1908	1.202	1.2131	1.2243	1.2354	1.2466	1.2577	1.2689	1.2801	1.2912	1.3024	1.3135	1.3247	1.3359	1.347	1.3582	1.3693	1.3805	1.3917	1.4028	1.414	1.4251	1.4363	1.4474	1.4586	1.4698	1.4809	1.4921	1.5032	1.5144	1.5256	1.5367
48.437	1.0011	1.0115	1.022	1.0325	1.0429	1.0534	1.0638	1.0743	1.0847	1.0952	1.1057	1.1161	1.1266	1.137	1.1475	1.158	1.1684	1.1789	1.1893	1.1998	1.2103	1.2207	1.2312	1.2416	1.2521	1.2626	1.273	1.2835	1.2939	1.3044	1.3149	1.3253	1.3358	1.3462	1.3567	1.3671	1.3776	1.3881	1.3985	1.409	1.4194	1.4299	1.4404	1.4508	1.4613	1.4717	1.4822	1.4927	1.5031
48.542	1.001	1.0108	1.0205	1.0303	1.04	1.0498	1.0596	1.0693	1.0791	1.0889	1.0986	1.1084	1.1181	1.1279	1.1377	1.1474	1.1572	1.1669	1.1767	1.1865	1.1962	1.206	1.2158	1.2255	1.2353	1.245	1.2548	1.2646	1.2743	1.2841	1.2938	1.3036	1.3134	1.3231	1.3329	1.3426	1.3524	1.3622	1.3719	1.3817	1.3914	1.4012	1.411	1.4207	1.4305	1.4402	1.45	1.4598	1.4695
48.646	1.0009	1.01	1.0191	1.0281	1.0372	1.0463	1.0553	1.0644	1.0734	1.0825	1.0916	1.1006	1.1097	1.1188	1.1278	1.1369	1.146	1.155	1.1641	1.1732	1.1822	1.1913	1.2003	1.2094	1.2185	1.2275	1.2366	1.2457	1.2547	1.2638	1.2729	1.2819	1.291	1.3	1.3091	1.3182	1.3272	1.3363	1.3454	1.3544	1.3635	1.3725	1.3816	1.3907	1.3997	1.4088	1.4178	1.4269	1.436
48.75	1.0009	1.0092	1.0176	1.026	1.0343	1.0427	1.0511	1.0594	1.0678	1.0762	1.0845	1.0929	1.1013	1.1096	1.118	1.1264	1.1347	1.1431	1.1515	1.1598	1.1682	1.1766	1.1849	1.1933	1.2017	1.21	1.2184	1.2268	1.2351	1.2435	1.2519	1.2603	1.2686	1.277	1.2854	1.2937	1.3021	1.3105	1.3188	1.3272	1.3356	1.3439	1.3523	1.3607	1.369	1.3774	1.3858	1.3941	1.4025
48.854	1.0008	1.0085	1.0161	1.0238	1.0315	1.0391	1.0468	1.0545	1.0621	1.0698	1.0775	1.0852	1.0928	1.1005	1.1082	1.1158	1.1235	1.1312	1.1389	1.1465	1.1542	1.1619	1.1695	1.1772	1.1849	1.1926	1.2002	1.2079	1.2156	1.2232	1.2309	1.2386	1.2463	1.2539	1.2616	1.2693	1.2769	1.2846	1.2923	1.3	1.3076	1.3153	1.323	1.3307	1.3383	1.346	1.3537	1.3614	1.369
48.958	1.0007	1.0077	1.0147	1.0216	1.0286	1.0356	1.0426	1.0495	1.0565	1.0635	1.0704	1.0774	1.0844	1.0914	1.0983	1.1053	1.1123	1.1193	1.1262	1.1332	1.1402	1.1471	1.1541	1.1611	1.1681	1.175	1.182	1.189	1.196	1.2029	1.2099	1.2169	1.2239	1.2308	1.2378	1.2448	1.2518	1.2587	1.2657	1.2727	1.2797	1.2866	1.2936	1.3006	1.3076	1.3145	1.3215	1.3285	1.3355
49.062	1.0006	1.0069	1.0132	1.0195	1.0257	1.032	1.0383	1.0446	1.0508	1.0571	1.0634	1.0697	1.0759	1.0822	1.0885	1.0948	1.101	1.1073	1.1136	1.1199	1.1262	1.1324	1.1387	1.145	1.1513	1.1575	1.1638	1.1701	1.1764	1.1826	1.1889	1.1952	1.2015	1.2077	1.214	1.2203	1.2266	1.2328	1.2391	1.2454	1.2517	1.2579	1.2642	1.2705	1.2768	1.283	1.2893	1.2956	1.3019
49.167	1.0006	1.0062	1.0117	1.0173	1.0229	1.0285	1.034	1.0396	1.0452	1.0508	1.0564	1.0619	1.0675	1.0731	1.0787	1.0842	1.0898	1.0954	1.101	1.1066	1.1121	1.1177	1.1233	1.1289	1.1344	1.14	1.1456	1.1512	1.1567	1.1623	1.1679	1.1735	1.1791	1.1846	1.1902	1.1958	1.2014	1.2069	1.2125	1.2181	1.2237	1.2292	1.2348	1.2404	1.246	1.2515	1.2571	1.2627	1.2683
49.271	1.0005	1.0054	1.0103	1.0151	1.02	1.0249	1.0298	1.0347	1.0395	1.0444	1.0493	1.0542	1.0591	1.0639	1.0688	1.0737	1.0786	1.0835	1.0884	1.0932	1.0981	1.103	1.1079	1.1128	1.1176	1.1225	1.1274	1.1323	1.1372	1.142	1.1469	1.1518	1.1567	1.1615	1.1664	1.1713	1.1762	1.1811	1.1859	1.1908	1.1957	1.2006	1.2054	1.2103	1.2152	1.2201	1.225	1.2298	1.2347
49.375	1.0004	1.0046	1.0088	1.013	1.0172	1.0213	1.0255	1.0297	1.0339	1.0381	1.0423	1.0464	1.0506	1.0548	1.059	1.0632	1.0674	1.0716	1.0757	1.0799	1.0841	1.0883	1.0925	1.0967	1.1008	1.105	1.1092	1.1134	1.1176	1.1218	1.1259	1.1301	1.1343	1.1385	1.1427	1.1469	1.151	1.1552	1.1594	1.1636	1.1678	1.172	1.1761	1.1803	1.1845	1.1887	1.1929	1.1971	1.2013
49.479	1.0004	1.0038	1.0073	1.0108	1.0143	1.0178	1.0213	1.0248	1.0282	1.0317	1.0352	1.0387	1.0422	1.0457	1.0492	1.0527	1.0561	1.0596	1.0631	1.0666	1.0701	1.0736	1.0771	1.0806	1.084	1.0875	1.091	1.0945	1.098	1.1015	1.105	1.1085	1.1119	1.1154	1.1189	1.1224	1.1259	1.1294	1.1329	1.1364	1.1399	1.1434	1.1468	1.1503	1.1538	1.1573	1.1608	1.1643	1.1678
49.583	1.0003	1.0031	1.0059	1.0087	1.0114	1.0142	1.017	1.0198	1.0226	1.0254	1.0282	1.031	1.0338	1.0365	1.0393	1.0421	1.0449	1.0477	1.0505	1.0533	1.0561	1.0589	1.0617	1.0644	1.0672	1.07	1.0728	1.0756	1.0784	1.0812	1.084	1.0868	1.0896	1.0923	1.0951	1.0979	1.1007	1.1035	1.1063	1.1091	1.1119	1.1147	1.1175	1.1203	1.1231	1.1258	1.1286	1.1314	1.1342
49.687	1.0002	1.0023	1.0044	1.0065	1.0086	1.0107	1.0128	1.0149	1.0169	1.019	1.0211	1.0232	1.0253	1.0274	1.0295	1.0316	1.0337	1.0358	1.0379	1.04	1.0421	1.0441	1.0462	1.0483	1.0504	1.0525	1.0546	1.0567	1.0588	1.0609	1.063	1.0651	1.0672	1.0692	1.0713	1.0734	1.0755	1.0776	1.0797	1.0818	1.0839	1.086	1.0881	1.0902	1.0922	1.0943	1.0964	1.0985	1.1006
49.792	1.0001	1.0015	1.0029	1.0043	1.0057	1.0071	1.0085	1.0099	1.0113	1.0127	1.0141	1.0155	1.0169	1.0183	1.0197	1.0211	1.0225	1.0238	1.0252	1.0266	1.028	1.0294	1.0308	1.0322	1.0336	1.035	1.0364	1.0378	1.0392	1.0406	1.042	1.0434	1.0447	1.0461	1.0475	1.0489	1.0503	1.0517	1.0531	1.0545	1.0559	1.0573	1.0587	1.0601	1.0614	1.0628	1.0642	1.0656	1.067
49.896	1.0001	1.0008	1.0015	1.0022	1.0029	1.0036	1.0043	1.005	1.0056	1.0063	1.007	1.0077	1.0084	1.0091	1.0098	1.0105	1.0112	1.0119	1.0126	1.0133	1.014	1.0147	1.0154	1.0161	1.0168	1.0175	1.0182	1.0189	1.0196	1.0203	1.021	1.0217	1.0224	1.0231	1.0237	1.0244	1.0251	1.0258	1.0265	1.0272	1.0279	1.0286	1.0293	1.03	1.0307	1.0314	1.0321	1.0328	1.0335
50	1	1	1	1	1	1	1	1	1	1	1	1	1	1	1	1	1	1	1	1	1	1	1	1	1	1	1	1	1	1	1	1	1	1	1	1	1	1	1	1	1	1	1	1	1	1	1	1	1
[truncated: 126 more columns]

## Sheet: Manuscript Fig 4
	Fig 4a																																Fig 4b									Fig 4c
	pH 4					pH 3					pH 2					pH 1					pH 0.5					pH 0								CO2 carbonation (%)									pH 4		pH 3		pH 2		pH 1
	j (A/cm2)	CO2 carbonation (%)	Error bar	Linear Fit		j (A/cm2)	CO2 carbonation (%)	Error bar	Linear Fit		j (A/cm2)	CO2 carbonation (%)	Error bar	Linear Fit		j (A/cm2)	CO2 carbonation (%)	Error bar	Linear Fit		j (A/cm2)	CO2 carbonation (%)	Error bar	Linear Fit		j (A/cm2)	CO2 carbonation (%)	Error bar	Linear Fit				j (A/cm2)	pH 4	pH 3	pH 2	pH 1	pH 0.5	pH 0			CO2 flow rate (sccm)	CO FE (%)	Error bar	CO FE (%)	Error bar	CO FE (%)	Error bar	CO FE (%)
	0	0	0	0	1	0	0	0	0	-0.62	0	0	0	0	-0.51333	0	0	0	0	-0.1897	0	0	0	0	-0.02459	0	0	0	0	-0.00467			0	0	0	0	0	0	0			30	95.51	1.98	95.96	2.26	96.19	2.49	95.98
	0.5	6.23	1.96	0.004	1.05045	0.5	3.4	1.14	0.004	-0.58412	0.5	1.4	0.75	0.004	-0.50103	0.5	0.03	0.01	0.004	-0.18869	0.5	0.02	0.01	0.004	-0.02441	0.5	0.02	0.01	0.004	-0.00458			0.5	6.23	3.4	1.4	0.03	0.02	0.02			25	94.2	1.84	95.79	2.1	95.42	1.89	96.34
	1	13.57	1.76	0.00801	1.1009	1	7.8	3.4	0.00801	-0.54825	1	3.03	1.86	0.00801	-0.48872	1	0.04	0.02	0.00801	-0.18767	1	0.02	0.01	0.00801	-0.02422	1	0.01	0.01	0.00801	-0.00449			1	13.57	7.8	3.03	0.04	0.02	0.01			20	90.75	2.09	91.98	2.86	94.18	2.78	95.62
	1.5	20.2	2.33	0.01201	1.15135	1.5	12.73	1.19	0.01201	-0.51237	1.5	3.67	0.71	0.01201	-0.47642	1.5	0.11	0.04	0.01201	-0.18665	1.5	0.03	0.01	0.01201	-0.02403	1.5	0.02	0.02	0.01201	-0.00441			1.5	20.2	12.73	3.67	0.11	0.03	0.02			15	74.92	2.78	84.78	3.14	92.43	2.09	94.5
	2	27.53	3.25	0.01602	1.2018	2	17.87	2.6	0.01602	-0.4765	2	4.7	1.1	0.01602	-0.46411	2	0.13	0.07	0.01602	-0.18563	2	0.05	0.03	0.01602	-0.02385	2	0.04	0.02	0.01602	-0.00432			2	27.53	17.87	4.7	0.13	0.05	0.04			10	54.35	2.53	71.06	2.5	83.4	2.94	91.56
	2.5	35.4	1.87	0.02002	1.25225	2.5	21.2	2.29	0.02002	-0.44062	2.5	7.9	1.95	0.02002	-0.45181	2.5	0.28	0.15	0.02002	-0.18462	2.5	0.04	0.02	0.02002	-0.02366	2.5	0.04	0.02	0.02002	-0.00423			2.5	35.4	21.2	7.9	0.28	0.04	0.04			5	22	2.93	36.28	2.23	46.74	2.13	56.83
	3	40.47	2.08	0.02402	1.3027	3	25.77	2.53	0.02402	-0.40474	3	8.77	2.83	0.02402	-0.4395	3	0.44	0.16	0.02402	-0.1836	3	0.09	0.03	0.02402	-0.02347	3	0.04	0.03	0.02402	-0.00414			3	40.47	25.77	8.77	0.44	0.09	0.04
	3.5	44.63	3.46	0.02803	1.35315	3.5	31.2	2.62	0.02803	-0.36887	3.5	10.5	2.8	0.02803	-0.42719	3.5	0.6	0.18	0.02803	-0.18258	3.5	0.17	0.06	0.02803	-0.02329	3.5	0.08	0.02	0.02803	-0.00406			3.5	44.63	31.2	10.5	0.6	0.17	0.08
	4	48.83	2.75	0.03203	1.4036	4	34.83	2.45	0.03203	-0.33299	4	12.2	2.21	0.03203	-0.41489	4	1.23	0.52	0.03203	-0.18156	4	0.2	0.06	0.03203	-0.0231	4	0.1	0.05	0.03203	-0.00397			4	48.83	34.83	12.2	1.23	0.2	0.1
				0.03604	1.45405				0.03604	-0.29712				0.03604	-0.40258				0.03604	-0.18055				0.03604	-0.02291				0.03604	-0.00388
				0.04004	1.5045				0.04004	-0.26124				0.04004	-0.39028				0.04004	-0.17953				0.04004	-0.02273				0.04004	-0.0038
				0.04404	1.55495				0.04404	-0.22537				0.04404	-0.37797				0.04404	-0.17851				0.04404	-0.02254				0.04404	-0.00371
				0.04805	1.60541				0.04805	-0.18949				0.04805	-0.36567				0.04805	-0.17749				0.04805	-0.02236				0.04805	-0.00362
				0.05205	1.65586				0.05205	-0.15361				0.05205	-0.35336				0.05205	-0.17648				0.05205	-0.02217				0.05205	-0.00353
				0.05606	1.70631				0.05606	-0.11774				0.05606	-0.34105				0.05606	-0.17546				0.05606	-0.02198				0.05606	-0.00345
				0.06006	1.75676				0.06006	-0.08186				0.06006	-0.32875				0.06006	-0.17444				0.06006	-0.0218				0.06006	-0.00336
				0.06406	1.80721				0.06406	-0.04599				0.06406	-0.31644				0.06406	-0.17342				0.06406	-0.02161				0.06406	-0.00327
				0.06807	1.85766				0.06807	-0.01011				0.06807	-0.30414				0.06807	-0.17241				0.06807	-0.02142				0.06807	-0.00318
				0.07207	1.90811				0.07207	0.02577				0.07207	-0.29183				0.07207	-0.17139				0.07207	-0.02124				0.07207	-0.0031
				0.07608	1.95856				0.07608	0.06164				0.07608	-0.27953				0.07608	-0.17037				0.07608	-0.02105				0.07608	-0.00301
				0.08008	2.00901				0.08008	0.09752				0.08008	-0.26722				0.08008	-0.16935				0.08008	-0.02086				0.08008	-0.00292
				0.08408	2.05946				0.08408	0.13339				0.08408	-0.25491				0.08408	-0.16834				0.08408	-0.02068				0.08408	-0.00284
				0.08809	2.10991				0.08809	0.16927				0.08809	-0.24261				0.08809	-0.16732				0.08809	-0.02049				0.08809	-0.00275
				0.09209	2.16036				0.09209	0.20515				0.09209	-0.2303				0.09209	-0.1663				0.09209	-0.02031				0.09209	-0.00266
				0.0961	2.21081				0.0961	0.24102				0.0961	-0.218				0.0961	-0.16528				0.0961	-0.02012				0.0961	-0.00257
				0.1001	2.26126				0.1001	0.2769				0.1001	-0.20569				0.1001	-0.16427				0.1001	-0.01993				0.1001	-0.00249
				0.1041	2.31171				0.1041	0.31277				0.1041	-0.19339				0.1041	-0.16325				0.1041	-0.01975				0.1041	-0.0024
				0.10811	2.36216				0.10811	0.34865				0.10811	-0.18108				0.10811	-0.16223				0.10811	-0.01956				0.10811	-0.00231
				0.11211	2.41261				0.11211	0.38452				0.11211	-0.16878				0.11211	-0.16121				0.11211	-0.01937				0.11211	-0.00223
				0.11612	2.46306				0.11612	0.4204				0.11612	-0.15647				0.11612	-0.1602				0.11612	-0.01919				0.11612	-0.00214
				0.12012	2.51351				0.12012	0.45628				0.12012	-0.14416				0.12012	-0.15918				0.12012	-0.019				0.12012	-0.00205
				0.12412	2.56396				0.12412	0.49215				0.12412	-0.13186				0.12412	-0.15816				0.12412	-0.01881				0.12412	-0.00196
				0.12813	2.61441				0.12813	0.52803				0.12813	-0.11955				0.12813	-0.15714				0.12813	-0.01863				0.12813	-0.00188
				0.13213	2.66486				0.13213	0.5639				0.13213	-0.10725				0.13213	-0.15613				0.13213	-0.01844				0.13213	-0.00179
				0.13614	2.71532				0.13614	0.59978				0.13614	-0.09494				0.13614	-0.15511				0.13614	-0.01825				0.13614	-0.0017
				0.14014	2.76577				0.14014	0.63566				0.14014	-0.08264				0.14014	-0.15409				0.14014	-0.01807				0.14014	-0.00162
				0.14414	2.81622				0.14414	0.67153				0.14414	-0.07033				0.14414	-0.15307				0.14414	-0.01788				0.14414	-0.00153
				0.14815	2.86667				0.14815	0.70741				0.14815	-0.05802				0.14815	-0.15206				0.14815	-0.0177				0.14815	-0.00144
				0.15215	2.91712				0.15215	0.74328				0.15215	-0.04572				0.15215	-0.15104				0.15215	-0.01751				0.15215	-0.00135
				0.15616	2.96757				0.15616	0.77916				0.15616	-0.03341				0.15616	-0.15002				0.15616	-0.01732				0.15616	-0.00127
				0.16016	3.01802				0.16016	0.81504				0.16016	-0.02111				0.16016	-0.149				0.16016	-0.01714				0.16016	-0.00118
				0.16416	3.06847				0.16416	0.85091				0.16416	-0.0088				0.16416	-0.14799				0.16416	-0.01695				0.16416	-0.00109
				0.16817	3.11892				0.16817	0.88679				0.16817	0.0035				0.16817	-0.14697				0.16817	-0.01676				0.16817	-0.001
				0.17217	3.16937				0.17217	0.92266				0.17217	0.01581				0.17217	-0.14595				0.17217	-0.01658				0.17217	-0.000917546
				0.17618	3.21982				0.17618	0.95854				0.17618	0.02811				0.17618	-0.14493				0.17618	-0.01639				0.17618	-0.000830346
				0.18018	3.27027				0.18018	0.99441				0.18018	0.04042				0.18018	-0.14392				0.18018	-0.0162				0.18018	-0.000743147
				0.18418	3.32072				0.18418	1.03029				0.18418	0.05273				0.18418	-0.1429				0.18418	-0.01602				0.18418	-0.000655948
				0.18819	3.37117				0.18819	1.06617				0.18819	0.06503				0.18819	-0.14188				0.18819	-0.01583				0.18819	-0.000568749
				0.19219	3.42162				0.19219	1.10204				0.19219	0.07734				0.19219	-0.14086				0.19219	-0.01564				0.19219	-0.00048155
				0.1962	3.47207				0.1962	1.13792				0.1962	0.08964				0.1962	-0.13985				0.1962	-0.01546				0.1962	-0.00039435
				0.2002	3.52252				0.2002	1.17379				0.2002	0.10195				0.2002	-0.13883				0.2002	-0.01527				0.2002	-0.000307151
				0.2042	3.57297				0.2042	1.20967				0.2042	0.11425				0.2042	-0.13781				0.2042	-0.01509				0.2042	-0.000219952
				0.20821	3.62342				0.20821	1.24555				0.20821	0.12656				0.20821	-0.1368				0.20821	-0.0149				0.20821	-0.000132753
				0.21221	3.67387				0.21221	1.28142				0.21221	0.13887				0.21221	-0.13578				0.21221	-0.01471				0.21221	-4.55536e-05
				0.21622	3.72432				0.21622	1.3173				0.21622	0.15117				0.21622	-0.13476				0.21622	-0.01453				0.21622	4.16456e-05
				0.22022	3.77477				0.22022	1.35317				0.22022	0.16348				0.22022	-0.13374				0.22022	-0.01434				0.22022	0.000128845
				0.22422	3.82523				0.22422	1.38905				0.22422	0.17578				0.22422	-0.13273				0.22422	-0.01415				0.22422	0.000216044
				0.22823	3.87568				0.22823	1.42492				0.22823	0.18809				0.22823	-0.13171				0.22823	-0.01397				0.22823	0.000303243
				0.23223	3.92613				0.23223	1.4608				0.23223	0.20039				0.23223	-0.13069				0.23223	-0.01378				0.23223	0.000390442
				0.23624	3.97658				0.23624	1.49668				0.23624	0.2127				0.23624	-0.12967				0.23624	-0.01359				0.23624	0.000477642
				0.24024	4.02703				0.24024	1.53255				0.24024	0.22501				0.24024	-0.12866				0.24024	-0.01341				0.24024	0.000564841
				0.24424	4.07748				0.24424	1.56843				0.24424	0.23731				0.24424	-0.12764				0.24424	-0.01322				0.24424	0.00065204
				0.24825	4.12793				0.24825	1.6043				0.24825	0.24962				0.24825	-0.12662				0.24825	-0.01304				0.24825	0.000739239
				0.25225	4.17838				0.25225	1.64018				0.25225	0.26192				0.25225	-0.1256				0.25225	-0.01285				0.25225	0.000826438
				0.25626	4.22883				0.25626	1.67606				0.25626	0.27423				0.25626	-0.12459				0.25626	-0.01266				0.25626	0.000913638
				0.26026	4.27928				0.26026	1.71193				0.26026	0.28653				0.26026	-0.12357				0.26026	-0.01248				0.26026	0.001
				0.26426	4.32973				0.26426	1.74781				0.26426	0.29884				0.26426	-0.12255				0.26426	-0.01229				0.26426	0.00109
				0.26827	4.38018				0.26827	1.78368				0.26827	0.31114				0.26827	-0.12153				0.26827	-0.0121				0.26827	0.00118
				0.27227	4.43063				0.27227	1.81956				0.27227	0.32345				0.27227	-0.12052				0.27227	-0.01192				0.27227	0.00126
				0.27628	4.48108				0.27628	1.85544				0.27628	0.33576				0.27628	-0.1195				0.27628	-0.01173				0.27628	0.00135
				0.28028	4.53153				0.28028	1.89131				0.28028	0.34806				0.28028	-0.11848				0.28028	-0.01154				0.28028	0.00144
				0.28428	4.58198				0.28428	1.92719				0.28428	0.36037				0.28428	-0.11746				0.28428	-0.01136				0.28428	0.00152
				0.28829	4.63243				0.28829	1.96306				0.28829	0.37267				0.28829	-0.11645				0.28829	-0.01117				0.28829	0.00161
				0.29229	4.68288				0.29229	1.99894				0.29229	0.38498				0.29229	-0.11543				0.29229	-0.01098				0.29229	0.0017
				0.2963	4.73333				0.2963	2.03481				0.2963	0.39728				0.2963	-0.11441				0.2963	-0.0108				0.2963	0.00179
				0.3003	4.78378				0.3003	2.07069				0.3003	0.40959				0.3003	-0.11339				0.3003	-0.01061				0.3003	0.00187
				0.3043	4.83423				0.3043	2.10657				0.3043	0.4219				0.3043	-0.11238				0.3043	-0.01043				0.3043	0.00196
				0.30831	4.88468				0.30831	2.14244				0.30831	0.4342				0.30831	-0.11136				0.30831	-0.01024				0.30831	0.00205
				0.31231	4.93514				0.31231	2.17832				0.31231	0.44651				0.31231	-0.11034				0.31231	-0.01005				0.31231	0.00213
				0.31632	4.98559				0.31632	2.21419				0.31632	0.45881				0.31632	-0.10932				0.31632	-0.00987				0.31632	0.00222
				0.32032	5.03604				0.32032	2.25007				0.32032	0.47112				0.32032	-0.10831				0.32032	-0.00968				0.32032	0.00231
				0.32432	5.08649				0.32432	2.28595				0.32432	0.48342				0.32432	-0.10729				0.32432	-0.00949				0.32432	0.0024
				0.32833	5.13694				0.32833	2.32182				0.32833	0.49573				0.32833	-0.10627				0.32833	-0.00931				0.32833	0.00248
				0.33233	5.18739				0.33233	2.3577				0.33233	0.50803				0.33233	-0.10525				0.33233	-0.00912				0.33233	0.00257
				0.33634	5.23784				0.33634	2.39357				0.33634	0.52034				0.33634	-0.10424				0.33634	-0.00893				0.33634	0.00266
				0.34034	5.28829				0.34034	2.42945				0.34034	0.53265				0.34034	-0.10322				0.34034	-0.00875				0.34034	0.00274
				0.34434	5.33874				0.34434	2.46533				0.34434	0.54495				0.34434	-0.1022				0.34434	-0.00856				0.34434	0.00283
				0.34835	5.38919				0.34835	2.5012				0.34835	0.55726				0.34835	-0.10118				0.34835	-0.00837				0.34835	0.00292
				0.35235	5.43964				0.35235	2.53708				0.35235	0.56956				0.35235	-0.10017				0.35235	-0.00819				0.35235	0.00301
				0.35636	5.49009				0.35636	2.57295				0.35636	0.58187				0.35636	-0.09915				0.35636	-0.008				0.35636	0.00309
				0.36036	5.54054				0.36036	2.60883				0.36036	0.59417				0.36036	-0.09813				0.36036	-0.00782				0.36036	0.00318
				0.36436	5.59099				0.36436	2.6447				0.36436	0.60648				0.36436	-0.09711				0.36436	-0.00763				0.36436	0.00327
				0.36837	5.64144				0.36837	2.68058				0.36837	0.61879				0.36837	-0.0961				0.36837	-0.00744				0.36837	0.00336
				0.37237	5.69189				0.37237	2.71646				0.37237	0.63109				0.37237	-0.09508				0.37237	-0.00726				0.37237	0.00344
				0.37638	5.74234				0.37638	2.75233				0.37638	0.6434				0.37638	-0.09406				0.37638	-0.00707				0.37638	0.00353
				0.38038	5.79279				0.38038	2.78821				0.38038	0.6557				0.38038	-0.09304				0.38038	-0.00688				0.38038	0.00362
				0.38438	5.84324				0.38438	2.82408				0.38438	0.66801				0.38438	-0.09203				0.38438	-0.0067				0.38438	0.0037
				0.38839	5.89369				0.38839	2.85996				0.38839	0.68031				0.38839	-0.09101				0.38839	-0.00651				0.38839	0.00379
				0.39239	5.94414				0.39239	2.89584				0.39239	0.69262				0.39239	-0.08999				0.39239	-0.00632				0.39239	0.00388
				0.3964	5.99459				0.3964	2.93171				0.3964	0.70492				0.3964	-0.08897				0.3964	-0.00614				0.3964	0.00397
				0.4004	6.04505				0.4004	2.96759				0.4004	0.71723				0.4004	-0.08796				0.4004	-0.00595				0.4004	0.00405
				0.4044	6.0955				0.4044	3.00346				0.4044	0.72954				0.4044	-0.08694				0.4044	-0.00577				0.4044	0.00414
				0.40841	6.14595				0.40841	3.03934				0.40841	0.74184				0.40841	-0.08592				0.40841	-0.00558				0.40841	0.00423
				0.41241	6.1964				0.41241	3.07522				0.41241	0.75415				0.41241	-0.0849				0.41241	-0.00539				0.41241	0.00431
				0.41642	6.24685				0.41642	3.11109				0.41642	0.76645				0.41642	-0.08389				0.41642	-0.00521				0.41642	0.0044
				0.42042	6.2973				0.42042	3.14697				0.42042	0.77876				0.42042	-0.08287				0.42042	-0.00502				0.42042	0.00449
				0.42442	6.34775				0.42442	3.18284				0.42442	0.79106				0.42442	-0.08185				0.42442	-0.00483				0.42442	0.00458
				0.42843	6.3982				0.42843	3.21872				0.42843	0.80337				0.42843	-0.08083				0.42843	-0.00465				0.42843	0.00466
				0.43243	6.44865				0.43243	3.25459				0.43243	0.81568				0.43243	-0.07982				0.43243	-0.00446				0.43243	0.00475
				0.43644	6.4991				0.43644	3.29047				0.43644	0.82798				0.43644	-0.0788				0.43644	-0.00427				0.43644	0.00484
				0.44044	6.54955				0.44044	3.32635				0.44044	0.84029				0.44044	-0.07778				0.44044	-0.00409				0.44044	0.00492
				0.44444	6.6				0.44444	3.36222				0.44444	0.85259				0.44444	-0.07676				0.44444	-0.0039				0.44444	0.00501
				0.44845	6.65045				0.44845	3.3981				0.44845	0.8649				0.44845	-0.07575				0.44845	-0.00371				0.44845	0.0051
				0.45245	6.7009				0.45245	3.43397				0.45245	0.8772				0.45245	-0.07473				0.45245	-0.00353				0.45245	0.00519
				0.45646	6.75135				0.45646	3.46985				0.45646	0.88951				0.45646	-0.07371				0.45646	-0.00334				0.45646	0.00527
				0.46046	6.8018				0.46046	3.50573				0.46046	0.90182				0.46046	-0.0727				0.46046	-0.00316				0.46046	0.00536
				0.46446	6.85225				0.46446	3.5416				0.46446	0.91412				0.46446	-0.07168				0.46446	-0.00297				0.46446	0.00545
				0.46847	6.9027				0.46847	3.57748				0.46847	0.92643				0.46847	-0.07066				0.46847	-0.00278				0.46847	0.00554
				0.47247	6.95315				0.47247	3.61335				0.47247	0.93873				0.47247	-0.06964				0.47247	-0.0026				0.47247	0.00562
				0.47648	7.0036				0.47648	3.64923				0.47648	0.95104				0.47648	-0.06863				0.47648	-0.00241				0.47648	0.00571
				0.48048	7.05405				0.48048	3.68511				0.48048	0.96334				0.48048	-0.06761				0.48048	-0.00222				0.48048	0.0058
				0.48448	7.1045				0.48448	3.72098				0.48448	0.97565				0.48448	-0.06659				0.48448	-0.00204				0.48448	0.00588
				0.48849	7.15495				0.48849	3.75686				0.48849	0.98795				0.48849	-0.06557				0.48849	-0.00185				0.48849	0.00597
				0.49249	7.20541				0.49249	3.79273				0.49249	1.00026				0.49249	-0.06456				0.49249	-0.00166				0.49249	0.00606
				0.4965	7.25586				0.4965	3.82861				0.4965	1.01257				0.4965	-0.06354				0.4965	-0.00148				0.4965	0.00615
				0.5005	7.30631				0.5005	3.86448				0.5005	1.02487				0.5005	-0.06252				0.5005	-0.00129				0.5005	0.00623
				0.5045	7.35676				0.5045	3.90036				0.5045	1.03718				0.5045	-0.0615				0.5045	-0.0011				0.5045	0.00632
				0.50851	7.40721				0.50851	3.93624				0.50851	1.04948				0.50851	-0.06049				0.50851	-0.000918492				0.50851	0.00641
				0.51251	7.45766				0.51251	3.97211				0.51251	1.06179				0.51251	-0.05947				0.51251	-0.000732083				0.51251	0.00649
				0.51652	7.50811				0.51652	4.00799				0.51652	1.07409				0.51652	-0.05845				0.51652	-0.000545674				0.51652	0.00658
				0.52052	7.55856				0.52052	4.04386				0.52052	1.0864				0.52052	-0.05743				0.52052	-0.000359265				0.52052	0.00667
				0.52452	7.60901				0.52452	4.07974				0.52452	1.09871				0.52452	-0.05642				0.52452	-0.000172856				0.52452	0.00676
				0.52853	7.65946				0.52853	4.11562				0.52853	1.11101				0.52853	-0.0554				0.52853	1.35536e-05				0.52853	0.00684
				0.53253	7.70991				0.53253	4.15149				0.53253	1.12332				0.53253	-0.05438				0.53253	0.000199963				0.53253	0.00693
				0.53654	7.76036				0.53654	4.18737				0.53654	1.13562				0.53654	-0.05336				0.53654	0.000386372				0.53654	0.00702
				0.54054	7.81081				0.54054	4.22324				0.54054	1.14793				0.54054	-0.05235				0.54054	0.000572781				0.54054	0.0071
				0.54454	7.86126				0.54454	4.25912				0.54454	1.16023				0.54454	-0.05133				0.54454	0.00075919				0.54454	0.00719
				0.54855	7.91171				0.54855	4.29499				0.54855	1.17254				0.54855	-0.05031				0.54855	0.000945599				0.54855	0.00728
				0.55255	7.96216				0.55255	4.33087				0.55255	1.18484				0.55255	-0.04929				0.55255	0.00113				0.55255	0.00737
				0.55656	8.01261				0.55656	4.36675				0.55656	1.19715				0.55656	-0.04828				0.55656	0.00132				0.55656	0.00745
				0.56056	8.06306				0.56056	4.40262				0.56056	1.20946				0.56056	-0.04726				0.56056	0.0015				0.56056	0.00754
				0.56456	8.11351				0.56456	4.4385				0.56456	1.22176				0.56456	-0.04624				0.56456	0.00169				0.56456	0.00763
				0.56857	8.16396				0.56857	4.47437				0.56857	1.23407				0.56857	-0.04522				0.56857	0.00188				0.56857	0.00772
				0.57257	8.21441				0.57257	4.51025				0.57257	1.24637				0.57257	-0.04421				0.57257	0.00206				0.57257	0.0078
				0.57658	8.26486				0.57658	4.54613				0.57658	1.25868				0.57658	-0.04319				0.57658	0.00225				0.57658	0.00789
				0.58058	8.31532				0.58058	4.582				0.58058	1.27098				0.58058	-0.04217				0.58058	0.00244				0.58058	0.00798
				0.58458	8.36577				0.58458	4.61788				0.58458	1.28329				0.58458	-0.04115				0.58458	0.00262				0.58458	0.00806
				0.58859	8.41622				0.58859	4.65375				0.58859	1.2956				0.58859	-0.04014				0.58859	0.00281				0.58859	0.00815
				0.59259	8.46667				0.59259	4.68963				0.59259	1.3079				0.59259	-0.03912				0.59259	0.003				0.59259	0.00824
				0.5966	8.51712				0.5966	4.72551				0.5966	1.32021				0.5966	-0.0381				0.5966	0.00318				0.5966	0.00833
				0.6006	8.56757				0.6006	4.76138				0.6006	1.33251				0.6006	-0.03708				0.6006	0.00337				0.6006	0.00841
				0.6046	8.61802				0.6046	4.79726				0.6046	1.34482				0.6046	-0.03607				0.6046	0.00356				0.6046	0.0085
				0.60861	8.66847				0.60861	4.83313				0.60861	1.35712				0.60861	-0.03505				0.60861	0.00374				0.60861	0.00859
				0.61261	8.71892				0.61261	4.86901				0.61261	1.36943				0.61261	-0.03403				0.61261	0.00393				0.61261	0.00867
				0.61662	8.76937				0.61662	4.90488				0.61662	1.38174				0.61662	-0.03301				0.61662	0.00411				0.61662	0.00876
				0.62062	8.81982				0.62062	4.94076				0.62062	1.39404				0.62062	-0.032				0.62062	0.0043				0.62062	0.00885
				0.62462	8.87027				0.62462	4.97664				0.62462	1.40635				0.62462	-0.03098				0.62462	0.00449				0.62462	0.00894
				0.62863	8.92072				0.62863	5.01251				0.62863	1.41865				0.62863	-0.02996				0.62863	0.00467				0.62863	0.00902
				0.63263	8.97117				0.63263	5.04839				0.63263	1.43096				0.63263	-0.02894				0.63263	0.00486				0.63263	0.00911
				0.63664	9.02162				0.63664	5.08426				0.63664	1.44326				0.63664	-0.02793				0.63664	0.00505				0.63664	0.0092
				0.64064	9.07207				0.64064	5.12014				0.64064	1.45557				0.64064	-0.02691				0.64064	0.00523				0.64064	0.00928
				0.64464	9.12252				0.64464	5.15602				0.64464	1.46787				0.64464	-0.02589				0.64464	0.00542				0.64464	0.00937
				0.64865	9.17297				0.64865	5.19189				0.64865	1.48018				0.64865	-0.02487				0.64865	0.00561				0.64865	0.00946
				0.65265	9.22342				0.65265	5.22777				0.65265	1.49249				0.65265	-0.02386				0.65265	0.00579				0.65265	0.00955
				0.65666	9.27387				0.65666	5.26364				0.65666	1.50479				0.65666	-0.02284				0.65666	0.00598				0.65666	0.00963
				0.66066	9.32432				0.66066	5.29952				0.66066	1.5171				0.66066	-0.02182				0.66066	0.00617				0.66066	0.00972
				0.66466	9.37477				0.66466	5.3354				0.66466	1.5294				0.66466	-0.0208				0.66466	0.00635				0.66466	0.00981
				0.66867	9.42523				0.66867	5.37127				0.66867	1.54171				0.66867	-0.01979				0.66867	0.00654				0.66867	0.0099
				0.67267	9.47568				0.67267	5.40715				0.67267	1.55401				0.67267	-0.01877				0.67267	0.00672				0.67267	0.00998
				0.67668	9.52613				0.67668	5.44302				0.67668	1.56632				0.67668	-0.01775				0.67668	0.00691				0.67668	0.01007
				0.68068	9.57658				0.68068	5.4789				0.68068	1.57863				0.68068	-0.01673				0.68068	0.0071				0.68068	0.01016
				0.68468	9.62703				0.68468	5.51477				0.68468	1.59093				0.68468	-0.01572				0.68468	0.00728				0.68468	0.01024
				0.68869	9.67748				0.68869	5.55065				0.68869	1.60324				0.68869	-0.0147				0.68869	0.00747				0.68869	0.01033
				0.69269	9.72793				0.69269	5.58653				0.69269	1.61554				0.69269	-0.01368				0.69269	0.00766				0.69269	0.01042
				0.6967	9.77838				0.6967	5.6224				0.6967	1.62785				0.6967	-0.01267				0.6967	0.00784				0.6967	0.01051
				0.7007	9.82883				0.7007	5.65828				0.7007	1.64015				0.7007	-0.01165				0.7007	0.00803				0.7007	0.01059
				0.7047	9.87928				0.7047	5.69415				0.7047	1.65246				0.7047	-0.01063				0.7047	0.00822				0.7047	0.01068
				0.70871	9.92973				0.70871	5.73003				0.70871	1.66476				0.70871	-0.00961				0.70871	0.0084				0.70871	0.01077
				0.71271	9.98018				0.71271	5.76591				0.71271	1.67707				0.71271	-0.0086				0.71271	0.00859				0.71271	0.01085
				0.71672	10.0306				0.71672	5.80178				0.71672	1.68938				0.71672	-0.00758				0.71672	0.00877				0.71672	0.01094
				0.72072	10.0811				0.72072	5.83766				0.72072	1.70168				0.72072	-0.00656				0.72072	0.00896				0.72072	0.01103
				0.72472	10.1315				0.72472	5.87353				0.72472	1.71399				0.72472	-0.00554				0.72472	0.00915				0.72472	0.01112
				0.72873	10.182				0.72873	5.90941				0.72873	1.72629				0.72873	-0.00453				0.72873	0.00933				0.72873	0.0112
				0.73273	10.2324				0.73273	5.94529				0.73273	1.7386				0.73273	-0.00351				0.73273	0.00952				0.73273	0.01129
				0.73674	10.2829				0.73674	5.98116				0.73674	1.7509				0.73674	-0.00249				0.73674	0.00971				0.73674	0.01138
				0.74074	10.3333				0.74074	6.01704				0.74074	1.76321				0.74074	-0.00147				0.74074	0.00989				0.74074	0.01146
				0.74474	10.3838				0.74474	6.05291				0.74474	1.77552				0.74474	-0.000455554				0.74474	0.01008				0.74474	0.01155
				0.74875	10.4342				0.74875	6.08879				0.74875	1.78782				0.74875	0.000561905				0.74875	0.01027				0.74875	0.01164
				0.75275	10.4847				0.75275	6.12466				0.75275	1.80013				0.75275	0.00158				0.75275	0.01045				0.75275	0.01173
				0.75676	10.5351				0.75676	6.16054				0.75676	1.81243				0.75676	0.0026				0.75676	0.01064				0.75676	0.01181
				0.76076	10.5856				0.76076	6.19642				0.76076	1.82474				0.76076	0.00361				0.76076	0.01083				0.76076	0.0119
				0.76476	10.636				0.76476	6.23229				0.76476	1.83704				0.76476	0.00463				0.76476	0.01101				0.76476	0.01199
				0.76877	10.6865				0.76877	6.26817				0.76877	1.84935				0.76877	0.00565				0.76877	0.0112				0.76877	0.01208
				0.77277	10.7369				0.77277	6.30404				0.77277	1.86165				0.77277	0.00667				0.77277	0.01138				0.77277	0.01216
				0.77678	10.7874				0.77678	6.33992				0.77678	1.87396				0.77678	0.00768				0.77678	0.01157				0.77678	0.01225
				0.78078	10.8378				0.78078	6.3758				0.78078	1.88627				0.78078	0.0087				0.78078	0.01176				0.78078	0.01234
				0.78478	10.8883				0.78478	6.41167				0.78478	1.89857				0.78478	0.00972				0.78478	0.01194				0.78478	0.01242
				0.78879	10.9387				0.78879	6.44755				0.78879	1.91088				0.78879	0.01074				0.78879	0.01213				0.78879	0.01251
				0.79279	10.9892				0.79279	6.48342				0.79279	1.92318				0.79279	0.01175				0.79279	0.01232				0.79279	0.0126
				0.7968	11.0396				0.7968	6.5193				0.7968	1.93549				0.7968	0.01277				0.7968	0.0125				0.7968	0.01269
				0.8008	11.0901				0.8008	6.55518				0.8008	1.94779				0.8008	0.01379				0.8008	0.01269				0.8008	0.01277
				0.8048	11.1405				0.8048	6.59105				0.8048	1.9601				0.8048	0.01481				0.8048	0.01288				0.8048	0.01286
				0.80881	11.191				0.80881	6.62693				0.80881	1.97241				0.80881	0.01582				0.80881	0.01306				0.80881	0.01295
				0.81281	11.2414				0.81281	6.6628				0.81281	1.98471				0.81281	0.01684				0.81281	0.01325				0.81281	0.01303
				0.81682	11.2919				0.81682	6.69868				0.81682	1.99702				0.81682	0.01786				0.81682	0.01344				0.81682	0.01312
				0.82082	11.3423				0.82082	6.73455				0.82082	2.00932				0.82082	0.01888				0.82082	0.01362				0.82082	0.01321
				0.82482	11.3928				0.82482	6.77043				0.82482	2.02163				0.82482	0.01989				0.82482	0.01381				0.82482	0.0133
				0.82883	11.4432				0.82883	6.80631				0.82883	2.03393				0.82883	0.02091				0.82883	0.01399				0.82883	0.01338
				0.83283	11.4937				0.83283	6.84218				0.83283	2.04624				0.83283	0.02193				0.83283	0.01418				0.83283	0.01347
				0.83684	11.5441				0.83684	6.87806				0.83684	2.05855				0.83684	0.02295				0.83684	0.01437				0.83684	0.01356
				0.84084	11.5946				0.84084	6.91393				0.84084	2.07085				0.84084	0.02396				0.84084	0.01455				0.84084	0.01364
				0.84484	11.645				0.84484	6.94981				0.84484	2.08316				0.84484	0.02498				0.84484	0.01474				0.84484	0.01373
				0.84885	11.6955				0.84885	6.98569				0.84885	2.09546				0.84885	0.026				0.84885	0.01493				0.84885	0.01382
				0.85285	11.746				0.85285	7.02156				0.85285	2.10777				0.85285	0.02702				0.85285	0.01511				0.85285	0.01391
				0.85686	11.7964				0.85686	7.05744				0.85686	2.12007				0.85686	0.02803				0.85686	0.0153				0.85686	0.01399
				0.86086	11.8468				0.86086	7.09331				0.86086	2.13238				0.86086	0.02905				0.86086	0.01549				0.86086	0.01408
				0.86486	11.8973				0.86486	7.12919				0.86486	2.14468				0.86486	0.03007				0.86486	0.01567				0.86486	0.01417
				0.86887	11.9477				0.86887	7.16507				0.86887	2.15699				0.86887	0.03109				0.86887	0.01586				0.86887	0.01426
				0.87287	11.9982				0.87287	7.20094				0.87287	2.1693				0.87287	0.0321				0.87287	0.01604				0.87287	0.01434
				0.87688	12.0487				0.87688	7.23682				0.87688	2.1816				0.87688	0.03312				0.87688	0.01623				0.87688	0.01443
				0.88088	12.0991				0.88088	7.27269				0.88088	2.19391				0.88088	0.03414				0.88088	0.01642				0.88088	0.01452
				0.88488	12.1495				0.88488	7.30857				0.88488	2.20621				0.88488	0.03516				0.88488	0.0166				0.88488	0.0146
				0.88889	12.2				0.88889	7.34444				0.88889	2.21852				0.88889	0.03617				0.88889	0.01679				0.88889	0.01469
				0.89289	12.2505				0.89289	7.38032				0.89289	2.23082				0.89289	0.03719				0.89289	0.01698				0.89289	0.01478
				0.8969	12.3009				0.8969	7.4162				0.8969	2.24313				0.8969	0.03821				0.8969	0.01716				0.8969	0.01487
				0.9009	12.3514				0.9009	7.45207				0.9009	2.25544				0.9009	0.03923				0.9009	0.01735				0.9009	0.01495
				0.9049	12.4018				0.9049	7.48795				0.9049	2.26774				0.9049	0.04024				0.9049	0.01754				0.9049	0.01504
				0.90891	12.4522				0.90891	7.52382				0.90891	2.28005				0.90891	0.04126				0.90891	0.01772				0.90891	0.01513
				0.91291	12.5027				0.91291	7.5597				0.91291	2.29235				0.91291	0.04228				0.91291	0.01791				0.91291	0.01521
				0.91692	12.5532				0.91692	7.59558				0.91692	2.30466				0.91692	0.0433				0.91692	0.0181				0.91692	0.0153
				0.92092	12.6036				0.92092	7.63145				0.92092	2.31696				0.92092	0.04431				0.92092	0.01828				0.92092	0.01539
				0.92492	12.654				0.92492	7.66733				0.92492	2.32927				0.92492	0.04533				0.92492	0.01847				0.92492	0.01548
				0.92893	12.7045				0.92893	7.7032				0.92893	2.34157				0.92893	0.04635				0.92893	0.01865				0.92893	0.01556
				0.93293	12.7549				0.93293	7.73908				0.93293	2.35388				0.93293	0.04737				0.93293	0.01884				0.93293	0.01565
				0.93694	12.8054				0.93694	7.77495				0.93694	2.36619				0.93694	0.04838				0.93694	0.01903				0.93694	0.01574
				0.94094	12.8559				0.94094	7.81083				0.94094	2.37849				0.94094	0.0494				0.94094	0.01921				0.94094	0.01582
				0.94494	12.9063				0.94494	7.84671				0.94494	2.3908				0.94494	0.05042				0.94494	0.0194				0.94494	0.01591
				0.94895	12.9568				0.94895	7.88258				0.94895	2.4031				0.94895	0.05143				0.94895	0.01959				0.94895	0.016
				0.95295	13.0072				0.95295	7.91846				0.95295	2.41541				0.95295	0.05245				0.95295	0.01977				0.95295	0.01609
				0.95696	13.0577				0.95696	7.95433				0.95696	2.42771				0.95696	0.05347				0.95696	0.01996				0.95696	0.01617
				0.96096	13.1081				0.96096	7.99021				0.96096	2.44002				0.96096	0.05449				0.96096	0.02015				0.96096	0.01626
				0.96496	13.1586				0.96496	8.02609				0.96496	2.45233				0.96496	0.0555				0.96496	0.02033				0.96496	0.01635
				0.96897	13.209				0.96897	8.06196				0.96897	2.46463				0.96897	0.05652				0.96897	0.02052				0.96897	0.01644
				0.97297	13.2595				0.97297	8.09784				0.97297	2.47694				0.97297	0.05754				0.97297	0.0207				0.97297	0.01652
				0.97698	13.3099				0.97698	8.13371				0.97698	2.48924				0.97698	0.05856				0.97698	0.02089				0.97698	0.01661
				0.98098	13.3604				0.98098	8.16959				0.98098	2.50155				0.98098	0.05957				0.98098	0.02108				0.98098	0.0167
				0.98498	13.4108				0.98498	8.20547				0.98498	2.51385				0.98498	0.06059				0.98498	0.02126				0.98498	0.01678
				0.98899	13.4613				0.98899	8.24134				0.98899	2.52616				0.98899	0.06161				0.98899	0.02145				0.98899	0.01687
				0.99299	13.5117				0.99299	8.27722				0.99299	2.53847				0.99299	0.06263				0.99299	0.02164				0.99299	0.01696
				0.997	13.5622				0.997	8.31309				0.997	2.55077				0.997	0.06364				0.997	0.02182				0.997	0.01705
				1.001	13.6126				1.001	8.34897				1.001	2.56308				1.001	0.06466				1.001	0.02201				1.001	0.01713
				1.00501	13.6631				1.00501	8.38484				1.00501	2.57538				1.00501	0.06568				1.00501	0.0222				1.00501	0.01722
				1.00901	13.7135				1.00901	8.42072				1.00901	2.58769				1.00901	0.0667				1.00901	0.02238				1.00901	0.01731
				1.01301	13.764				1.01301	8.4566				1.01301	2.59999				1.01301	0.06771				1.01301	0.02257				1.01301	0.01739
				1.01702	13.8144				1.01702	8.49247				1.01702	2.6123				1.01702	0.06873				1.01702	0.02276				1.01702	0.01748
				1.02102	13.8649				1.02102	8.52835				1.02102	2.6246				1.02102	0.06975				1.02102	0.02294				1.02102	0.01757
				1.02503	13.9153				1.02503	8.56422				1.02503	2.63691				1.02503	0.07077				1.02503	0.02313				1.02503	0.01766
				1.02903	13.9658				1.02903	8.6001				1.02903	2.64922				1.02903	0.07178				1.02903	0.02331				1.02903	0.01774
				1.03303	14.0162				1.03303	8.63598				1.03303	2.66152				1.03303	0.0728				1.03303	0.0235				1.03303	0.01783
				1.03704	14.0667				1.03704	8.67185				1.03704	2.67383				1.03704	0.07382				1.03704	0.02369				1.03704	0.01792
				1.04104	14.1171				1.04104	8.70773				1.04104	2.68613				1.04104	0.07484				1.04104	0.02387				1.04104	0.018
				1.04505	14.1676				1.04505	8.7436				1.04505	2.69844				1.04505	0.07585				1.04505	0.02406				1.04505	0.01809
				1.04905	14.218				1.04905	8.77948				1.04905	2.71074				1.04905	0.07687				1.04905	0.02425				1.04905	0.01818
				1.05305	14.2685				1.05305	8.81536				1.05305	2.72305				1.05305	0.07789				1.05305	0.02443				1.05305	0.01827
				1.05706	14.3189				1.05706	8.85123				1.05706	2.73536				1.05706	0.07891				1.05706	0.02462				1.05706	0.01835
				1.06106	14.3694				1.06106	8.88711				1.06106	2.74766				1.06106	0.07992				1.06106	0.02481				1.06106	0.01844
				1.06507	14.4198				1.06507	8.92298				1.06507	2.75997				1.06507	0.08094				1.06507	0.02499				1.06507	0.01853
				1.06907	14.4703				1.06907	8.95886				1.06907	2.77227				1.06907	0.08196				1.06907	0.02518				1.06907	0.01862
				1.07307	14.5207				1.07307	8.99473				1.07307	2.78458				1.07307	0.08298				1.07307	0.02537				1.07307	0.0187
				1.07708	14.5712				1.07708	9.03061				1.07708	2.79688				1.07708	0.08399				1.07708	0.02555				1.07708	0.01879
				1.08108	14.6216				1.08108	9.06649				1.08108	2.80919				1.08108	0.08501				1.08108	0.02574				1.08108	0.01888
				1.08509	14.6721				1.08509	9.10236				1.08509	2.82149				1.08509	0.08603				1.08509	0.02592				1.08509	0.01896
				1.08909	14.7225				1.08909	9.13824				1.08909	2.8338				1.08909	0.08705				1.08909	0.02611				1.08909	0.01905
				1.09309	14.773				1.09309	9.17411				1.09309	2.84611				1.09309	0.08806				1.09309	0.0263				1.09309	0.01914
				1.0971	14.8234				1.0971	9.20999				1.0971	2.85841				1.0971	0.08908				1.0971	0.02648				1.0971	0.01923
				1.1011	14.8739				1.1011	9.24587				1.1011	2.87072				1.1011	0.0901				1.1011	0.02667				1.1011	0.01931
				1.10511	14.9243				1.10511	9.28174				1.10511	2.88302				1.10511	0.09112				1.10511	0.02686				1.10511	0.0194
				1.10911	14.9748				1.10911	9.31762				1.10911	2.89533				1.10911	0.09213				1.10911	0.02704				1.10911	0.01949
				1.11311	15.0252				1.11311	9.35349				1.11311	2.90763				1.11311	0.09315				1.11311	0.02723				1.11311	0.01957
				1.11712	15.0757				1.11712	9.38937				1.11712	2.91994				1.11712	0.09417				1.11712	0.02742				1.11712	0.01966
				1.12112	15.1261				1.12112	9.42525				1.12112	2.93225				1.12112	0.09519				1.12112	0.0276				1.12112	0.01975
				1.12513	15.1766				1.12513	9.46112				1.12513	2.94455				1.12513	0.0962				1.12513	0.02779				1.12513	0.01984
				1.12913	15.227				1.12913	9.497				1.12913	2.95686				1.12913	0.09722				1.12913	0.02797				1.12913	0.01992
				1.13313	15.2775				1.13313	9.53287				1.13313	2.96916				1.13313	0.09824				1.13313	0.02816				1.13313	0.02001
				1.13714	15.3279				1.13714	9.56875				1.13714	2.98147				1.13714	0.09926				1.13714	0.02835				1.13714	0.0201
				1.14114	15.3784				1.14114	9.60462				1.14114	2.99377				1.14114	0.10027				1.14114	0.02853				1.14114	0.02018
				1.14515	15.4288				1.14515	9.6405				1.14515	3.00608				1.14515	0.10129				1.14515	0.02872				1.14515	0.02027
				1.14915	15.4793				1.14915	9.67638				1.14915	3.01839				1.14915	0.10231				1.14915	0.02891				1.14915	0.02036
				1.15315	15.5297				1.15315	9.71225				1.15315	3.03069				1.15315	0.10333				1.15315	0.02909				1.15315	0.02045
				1.15716	15.5802				1.15716	9.74813				1.15716	3.043				1.15716	0.10434				1.15716	0.02928				1.15716	0.02053
				1.16116	15.6306				1.16116	9.784				1.16116	3.0553				1.16116	0.10536				1.16116	0.02947				1.16116	0.02062
				1.16517	15.6811				1.16517	9.81988				1.16517	3.06761				1.16517	0.10638				1.16517	0.02965				1.16517	0.02071
				1.16917	15.7315				1.16917	9.85576				1.16917	3.07991				1.16917	0.1074				1.16917	0.02984				1.16917	0.0208
				1.17317	15.782				1.17317	9.89163				1.17317	3.09222				1.17317	0.10841				1.17317	0.03003				1.17317	0.02088
				1.17718	15.8324				1.17718	9.92751				1.17718	3.10452				1.17718	0.10943				1.17718	0.03021				1.17718	0.02097
				1.18118	15.8829				1.18118	9.96338				1.18118	3.11683				1.18118	0.11045				1.18118	0.0304				1.18118	0.02106
				1.18519	15.9333				1.18519	9.99926				1.18519	3.12914				1.18519	0.11146				1.18519	0.03058				1.18519	0.02114
				1.18919	15.9838				1.18919	10.0351				1.18919	3.14144				1.18919	0.11248				1.18919	0.03077				1.18919	0.02123
				1.19319	16.0342				1.19319	10.071				1.19319	3.15375				1.19319	0.1135				1.19319	0.03096				1.19319	0.02132
				1.1972	16.0847				1.1972	10.1069				1.1972	3.16605				1.1972	0.11452				1.1972	0.03114				1.1972	0.02141
				1.2012	16.1351				1.2012	10.1428				1.2012	3.17836				1.2012	0.11553				1.2012	0.03133				1.2012	0.02149
				1.20521	16.1856				1.20521	10.1786				1.20521	3.19066				1.20521	0.11655				1.20521	0.03152				1.20521	0.02158
				1.20921	16.236				1.20921	10.2145				1.20921	3.20297				1.20921	0.11757				1.20921	0.0317				1.20921	0.02167
				1.21321	16.2865				1.21321	10.2504				1.21321	3.21528				1.21321	0.11859				1.21321	0.03189				1.21321	0.02175
				1.21722	16.3369				1.21722	10.2863				1.21722	3.22758				1.21722	0.1196				1.21722	0.03208				1.21722	0.02184
				1.22122	16.3874				1.22122	10.3221				1.22122	3.23989				1.22122	0.12062				1.22122	0.03226				1.22122	0.02193
				1.22523	16.4378				1.22523	10.358				1.22523	3.25219				1.22523	0.12164				1.22523	0.03245				1.22523	0.02202
				1.22923	16.4883				1.22923	10.3939				1.22923	3.2645				1.22923	0.12266				1.22923	0.03264				1.22923	0.0221
				1.23323	16.5387				1.23323	10.4298				1.23323	3.2768				1.23323	0.12367				1.23323	0.03282				1.23323	0.02219
				1.23724	16.5892				1.23724	10.4657				1.23724	3.28911				1.23724	0.12469				1.23724	0.03301				1.23724	0.02228
				1.24124	16.6396				1.24124	10.5015				1.24124	3.30141				1.24124	0.12571				1.24124	0.03319				1.24124	0.02236
				1.24525	16.6901				1.24525	10.5374				1.24525	3.31372				1.24525	0.12673				1.24525	0.03338				1.24525	0.02245
				1.24925	16.7405				1.24925	10.5733				1.24925	3.32603				1.24925	0.12774				1.24925	0.03357				1.24925	0.02254
				1.25325	16.791				1.25325	10.6091				1.25325	3.33833				1.25325	0.12876				1.25325	0.03375				1.25325	0.02263
				1.25726	16.8414				1.25726	10.645				1.25726	3.35064				1.25726	0.12978				1.25726	0.03394				1.25726	0.02271
				1.26126	16.8919				1.26126	10.6809				1.26126	3.36294				1.26126	0.1308				1.26126	0.03413				1.26126	0.0228
				1.26527	16.9423				1.26527	10.7168				1.26527	3.37525				1.26527	0.13181				1.26527	0.03431				1.26527	0.02289
				1.26927	16.9928				1.26927	10.7526				1.26927	3.38755				1.26927	0.13283				1.26927	0.0345				1.26927	0.02298
				1.27327	17.0432				1.27327	10.7885				1.27327	3.39986				1.27327	0.13385				1.27327	0.03469				1.27327	0.02306
				1.27728	17.0937				1.27728	10.8244				1.27728	3.41217				1.27728	0.13487				1.27728	0.03487				1.27728	0.02315
				1.28128	17.1441				1.28128	10.8603				1.28128	3.42447				1.28128	0.13588				1.28128	0.03506				1.28128	0.02324
				1.28529	17.1946				1.28529	10.8962				1.28529	3.43678				1.28529	0.1369				1.28529	0.03524				1.28529	0.02332
				1.28929	17.245				1.28929	10.932				1.28929	3.44908				1.28929	0.13792				1.28929	0.03543				1.28929	0.02341
				1.29329	17.2955				1.29329	10.9679				1.29329	3.46139				1.29329	0.13894				1.29329	0.03562				1.29329	0.0235
				1.2973	17.3459				1.2973	11.0038				1.2973	3.47369				1.2973	0.13995				1.2973	0.0358				1.2973	0.02359
				1.3013	17.3964				1.3013	11.0397				1.3013	3.486				1.3013	0.14097				1.3013	0.03599				1.3013	0.02367
				1.30531	17.4469				1.30531	11.0755				1.30531	3.4983				1.30531	0.14199				1.30531	0.03618				1.30531	0.02376
				1.30931	17.4973				1.30931	11.1114				1.30931	3.51061				1.30931	0.14301				1.30931	0.03636				1.30931	0.02385
				1.31331	17.5478				1.31331	11.1473				1.31331	3.52292				1.31331	0.14402				1.31331	0.03655				1.31331	0.02393
				1.31732	17.5982				1.31732	11.1832				1.31732	3.53522				1.31732	0.14504				1.31732	0.03674				1.31732	0.02402
				1.32132	17.6486				1.32132	11.219				1.32132	3.54753				1.32132	0.14606				1.32132	0.03692				1.32132	0.02411
				1.32533	17.6991				1.32533	11.2549				1.32533	3.55983				1.32533	0.14708				1.32533	0.03711				1.32533	0.0242
				1.32933	17.7495				1.32933	11.2908				1.32933	3.57214				1.32933	0.14809				1.32933	0.0373				1.32933	0.02428
				1.33333	17.8				1.33333	11.3267				1.33333	3.58444				1.33333	0.14911				1.33333	0.03748				1.33333	0.02437
				1.33734	17.8504				1.33734	11.3625				1.33734	3.59675				1.33734	0.15013				1.33734	0.03767				1.33734	0.02446
				1.34134	17.9009				1.34134	11.3984				1.34134	3.60906				1.34134	0.15115				1.34134	0.03785				1.34134	0.02454
				1.34535	17.9514				1.34535	11.4343				1.34535	3.62136				1.34535	0.15216				1.34535	0.03804				1.34535	0.02463
				1.34935	18.0018				1.34935	11.4702				1.34935	3.63367				1.34935	0.15318				1.34935	0.03823				1.34935	0.02472
				1.35335	18.0523				1.35335	11.5061				1.35335	3.64597				1.35335	0.1542				1.35335	0.03841				1.35335	0.02481
				1.35736	18.1027				1.35736	11.5419				1.35736	3.65828				1.35736	0.15522				1.35736	0.0386				1.35736	0.02489
				1.36136	18.1532				1.36136	11.5778				1.36136	3.67058				1.36136	0.15623				1.36136	0.03879				1.36136	0.02498
				1.36537	18.2036				1.36537	11.6137				1.36537	3.68289				1.36537	0.15725				1.36537	0.03897				1.36537	0.02507
				1.36937	18.254				1.36937	11.6495				1.36937	3.6952				1.36937	0.15827				1.36937	0.03916				1.36937	0.02516
				1.37337	18.3045				1.37337	11.6854				1.37337	3.7075				1.37337	0.15929				1.37337	0.03935				1.37337	0.02524
				1.37738	18.3549				1.37738	11.7213				1.37738	3.71981				1.37738	0.1603				1.37738	0.03953				1.37738	0.02533
				1.38138	18.4054				1.38138	11.7572				1.38138	3.73211				1.38138	0.16132				1.38138	0.03972				1.38138	0.02542
				1.38539	18.4559				1.38539	11.793				1.38539	3.74442				1.38539	0.16234				1.38539	0.03991				1.38539	0.0255
				1.38939	18.5063				1.38939	11.8289				1.38939	3.75672				1.38939	0.16336				1.38939	0.04009				1.38939	0.02559
				1.39339	18.5568				1.39339	11.8648				1.39339	3.76903				1.39339	0.16437				1.39339	0.04028				1.39339	0.02568
				1.3974	18.6072				1.3974	11.9007				1.3974	3.78133				1.3974	0.16539				1.3974	0.04046				1.3974	0.02577
				1.4014	18.6577				1.4014	11.9366				1.4014	3.79364				1.4014	0.16641				1.4014	0.04065				1.4014	0.02585
				1.40541	18.7081				1.40541	11.9724				1.40541	3.80595				1.40541	0.16743				1.40541	0.04084				1.40541	0.02594
				1.40941	18.7586				1.40941	12.0083				1.40941	3.81825				1.40941	0.16844				1.40941	0.04102				1.40941	0.02603
				1.41341	18.809				1.41341	12.0442				1.41341	3.83056				1.41341	0.16946				1.41341	0.04121				1.41341	0.02611
				1.41742	18.8595				1.41742	12.0801				1.41742	3.84286				1.41742	0.17048				1.41742	0.0414				1.41742	0.0262
				1.42142	18.9099				1.42142	12.1159				1.42142	3.85517				1.42142	0.17149				1.42142	0.04158				1.42142	0.02629
				1.42543	18.9604				1.42543	12.1518				1.42543	3.86747				1.42543	0.17251				1.42543	0.04177				1.42543	0.02638
				1.42943	19.0108				1.42943	12.1877				1.42943	3.87978				1.42943	0.17353				1.42943	0.04196				1.42943	0.02646
				1.43343	19.0613				1.43343	12.2236				1.43343	3.89209				1.43343	0.17455				1.43343	0.04214				1.43343	0.02655
				1.43744	19.1117				1.43744	12.2594				1.43744	3.90439				1.43744	0.17556				1.43744	0.04233				1.43744	0.02664
				1.44144	19.1622				1.44144	12.2953				1.44144	3.9167				1.44144	0.17658				1.44144	0.04251				1.44144	0.02672
				1.44545	19.2126				1.44545	12.3312				1.44545	3.929				1.44545	0.1776				1.44545	0.0427				1.44545	0.02681
				1.44945	19.2631				1.44945	12.3671				1.44945	3.94131				1.44945	0.17862				1.44945	0.04289				1.44945	0.0269
				1.45345	19.3135				1.45345	12.4029				1.45345	3.95361				1.45345	0.17963				1.45345	0.04307				1.45345	0.02699
				1.45746	19.364				1.45746	12.4388				1.45746	3.96592				1.45746	0.18065				1.45746	0.04326				1.45746	0.02707
				1.46146	19.4144				1.46146	12.4747				1.46146	3.97822				1.46146	0.18167				1.46146	0.04345				1.46146	0.02716
				1.46547	19.4649				1.46547	12.5106				1.46547	3.99053				1.46547	0.18269				1.46547	0.04363				1.46547	0.02725
				1.46947	19.5153				1.46947	12.5465				1.46947	4.00284				1.46947	0.1837				1.46947	0.04382				1.46947	0.02733
				1.47347	19.5658				1.47347	12.5823				1.47347	4.01514				1.47347	0.18472				1.47347	0.04401				1.47347	0.02742
				1.47748	19.6162				1.47748	12.6182				1.47748	4.02745				1.47748	0.18574				1.47748	0.04419				1.47748	0.02751
				1.48148	19.6667				1.48148	12.6541				1.48148	4.03975				1.48148	0.18676				1.48148	0.04438				1.48148	0.0276
				1.48549	19.7171				1.48549	12.6899				1.48549	4.05206				1.48549	0.18777				1.48549	0.04457				1.48549	0.02768
				1.48949	19.7676				1.48949	12.7258				1.48949	4.06436				1.48949	0.18879				1.48949	0.04475				1.48949	0.02777
				1.49349	19.818				1.49349	12.7617				1.49349	4.07667				1.49349	0.18981				1.49349	0.04494				1.49349	0.02786
				1.4975	19.8685				1.4975	12.7976				1.4975	4.08898				1.4975	0.19083				1.4975	0.04512				1.4975	0.02795
				1.5015	19.9189				1.5015	12.8334				1.5015	4.10128				1.5015	0.19184				1.5015	0.04531				1.5015	0.02803
				1.50551	19.9694				1.50551	12.8693				1.50551	4.11359				1.50551	0.19286				1.50551	0.0455				1.50551	0.02812
				1.50951	20.0198				1.50951	12.9052				1.50951	4.12589				1.50951	0.19388				1.50951	0.04568				1.50951	0.02821
				1.51351	20.0703				1.51351	12.9411				1.51351	4.1382				1.51351	0.1949				1.51351	0.04587				1.51351	0.02829
				1.51752	20.1207				1.51752	12.977				1.51752	4.1505				1.51752	0.19591				1.51752	0.04606				1.51752	0.02838
				1.52152	20.1712				1.52152	13.0128				1.52152	4.16281				1.52152	0.19693				1.52152	0.04624				1.52152	0.02847
				1.52553	20.2216				1.52553	13.0487				1.52553	4.17512				1.52553	0.19795				1.52553	0.04643				1.52553	0.02856
				1.52953	20.2721				1.52953	13.0846				1.52953	4.18742				1.52953	0.19897				1.52953	0.04662				1.52953	0.02864
				1.53353	20.3225				1.53353	13.1205				1.53353	4.19973				1.53353	0.19998				1.53353	0.0468				1.53353	0.02873
				1.53754	20.373				1.53754	13.1563				1.53754	4.21203				1.53754	0.201				1.53754	0.04699				1.53754	0.02882
				1.54154	20.4234				1.54154	13.1922				1.54154	4.22434				1.54154	0.20202				1.54154	0.04718				1.54154	0.0289
				1.54555	20.4739				1.54555	13.2281				1.54555	4.23664				1.54555	0.20304				1.54555	0.04736				1.54555	0.02899
				1.54955	20.5243				1.54955	13.264				1.54955	4.24895				1.54955	0.20405				1.54955	0.04755				1.54955	0.02908
				1.55355	20.5748				1.55355	13.2998				1.55355	4.26125				1.55355	0.20507				1.55355	0.04773				1.55355	0.02917
				1.55756	20.6252				1.55756	13.3357				1.55756	4.27356				1.55756	0.20609				1.55756	0.04792				1.55756	0.02925
				1.56156	20.6757				1.56156	13.3716				1.56156	4.28587				1.56156	0.20711				1.56156	0.04811				1.56156	0.02934
				1.56557	20.7261				1.56557	13.4075				1.56557	4.29817				1.56557	0.20812				1.56557	0.04829				1.56557	0.02943
				1.56957	20.7766				1.56957	13.4433				1.56957	4.31048				1.56957	0.20914				1.56957	0.04848				1.56957	0.02951
				1.57357	20.827				1.57357	13.4792				1.57357	4.32278				1.57357	0.21016				1.57357	0.04867				1.57357	0.0296
				1.57758	20.8775				1.57758	13.5151				1.57758	4.33509				1.57758	0.21118				1.57758	0.04885				1.57758	0.02969
				1.58158	20.9279				1.58158	13.551				1.58158	4.34739				1.58158	0.21219				1.58158	0.04904				1.58158	0.02978
				1.58559	20.9784				1.58559	13.5869				1.58559	4.3597				1.58559	0.21321				1.58559	0.04923				1.58559	0.02986
				1.58959	21.0288				1.58959	13.6227				1.58959	4.37201				1.58959	0.21423				1.58959	0.04941				1.58959	0.02995
				1.59359	21.0793				1.59359	13.6586				1.59359	4.38431				1.59359	0.21525				1.59359	0.0496				1.59359	0.03004
				1.5976	21.1297				1.5976	13.6945				1.5976	4.39662				1.5976	0.21626				1.5976	0.04978				1.5976	0.03013
				1.6016	21.1802				1.6016	13.7303				1.6016	4.40892				1.6016	0.21728				1.6016	0.04997				1.6016	0.03021
				1.60561	21.2306				1.60561	13.7662				1.60561	4.42123				1.60561	0.2183				1.60561	0.05016				1.60561	0.0303
				1.60961	21.2811				1.60961	13.8021				1.60961	4.43353				1.60961	0.21932				1.60961	0.05034				1.60961	0.03039
				1.61361	21.3315				1.61361	13.838				1.61361	4.44584				1.61361	0.22033				1.61361	0.05053				1.61361	0.03047
				1.61762	21.382				1.61762	13.8738				1.61762	4.45814				1.61762	0.22135				1.61762	0.05072				1.61762	0.03056
				1.62162	21.4324				1.62162	13.9097				1.62162	4.47045				1.62162	0.22237				1.62162	0.0509				1.62162	0.03065
				1.62563	21.4829				1.62563	13.9456				1.62563	4.48276				1.62563	0.22339				1.62563	0.05109				1.62563	0.03074
				1.62963	21.5333				1.62963	13.9815				1.62963	4.49506				1.62963	0.2244				1.62963	0.05128				1.62963	0.03082
				1.63363	21.5838				1.63363	14.0174				1.63363	4.50737				1.63363	0.22542				1.63363	0.05146				1.63363	0.03091
				1.63764	21.6342				1.63764	14.0532				1.63764	4.51967				1.63764	0.22644				1.63764	0.05165				1.63764	0.031
				1.64164	21.6847				1.64164	14.0891				1.64164	4.53198				1.64164	0.22746				1.64164	0.05184				1.64164	0.03108
				1.64565	21.7351				1.64565	14.125				1.64565	4.54428				1.64565	0.22847				1.64565	0.05202				1.64565	0.03117
				1.64965	21.7856				1.64965	14.1609				1.64965	4.55659				1.64965	0.22949				1.64965	0.05221				1.64965	0.03126
				1.65365	21.836				1.65365	14.1967				1.65365	4.5689				1.65365	0.23051				1.65365	0.05239				1.65365	0.03135
				1.65766	21.8865				1.65766	14.2326				1.65766	4.5812				1.65766	0.23153				1.65766	0.05258				1.65766	0.03143
				1.66166	21.9369				1.66166	14.2685				1.66166	4.59351				1.66166	0.23254				1.66166	0.05277				1.66166	0.03152
				1.66567	21.9874				1.66567	14.3044				1.66567	4.60581				1.66567	0.23356				1.66567	0.05295				1.66567	0.03161
				1.66967	22.0378				1.66967	14.3402				1.66967	4.61812				1.66967	0.23458				1.66967	0.05314				1.66967	0.03169
				1.67367	22.0883				1.67367	14.3761				1.67367	4.63042				1.67367	0.23559				1.67367	0.05333				1.67367	0.03178
				1.67768	22.1387				1.67768	14.412				1.67768	4.64273				1.67768	0.23661				1.67768	0.05351				1.67768	0.03187
				1.68168	22.1892				1.68168	14.4479				1.68168	4.65504				1.68168	0.23763				1.68168	0.0537				1.68168	0.03196
				1.68569	22.2396				1.68569	14.4837				1.68569	4.66734				1.68569	0.23865				1.68569	0.05389				1.68569	0.03204
				1.68969	22.2901				1.68969	14.5196				1.68969	4.67965				1.68969	0.23966				1.68969	0.05407				1.68969	0.03213
				1.69369	22.3405				1.69369	14.5555				1.69369	4.69195				1.69369	0.24068				1.69369	0.05426				1.69369	0.03222
				1.6977	22.391				1.6977	14.5914				1.6977	4.70426				1.6977	0.2417				1.6977	0.05445				1.6977	0.03231
				1.7017	22.4414				1.7017	14.6273				1.7017	4.71656				1.7017	0.24272				1.7017	0.05463				1.7017	0.03239
				1.70571	22.4919				1.70571	14.6631				1.70571	4.72887				1.70571	0.24373				1.70571	0.05482				1.70571	0.03248
				1.70971	22.5423				1.70971	14.699				1.70971	4.74117				1.70971	0.24475				1.70971	0.055				1.70971	0.03257
				1.71371	22.5928				1.71371	14.7349				1.71371	4.75348				1.71371	0.24577				1.71371	0.05519				1.71371	0.03265
				1.71772	22.6432				1.71772	14.7707				1.71772	4.76579				1.71772	0.24679				1.71772	0.05538				1.71772	0.03274
				1.72172	22.6937				1.72172	14.8066				1.72172	4.77809				1.72172	0.2478				1.72172	0.05556				1.72172	0.03283
				1.72573	22.7441				1.72573	14.8425				1.72573	4.7904				1.72573	0.24882				1.72573	0.05575				1.72573	0.03292
				1.72973	22.7946				1.72973	14.8784				1.72973	4.8027				1.72973	0.24984				1.72973	0.05594				1.72973	0.033
				1.73373	22.8451				1.73373	14.9142				1.73373	4.81501				1.73373	0.25086				1.73373	0.05612				1.73373	0.03309
				1.73774	22.8955				1.73774	14.9501				1.73774	4.82731				1.73774	0.25187				1.73774	0.05631				1.73774	0.03318
				1.74174	22.9459				1.74174	14.986				1.74174	4.83962				1.74174	0.25289				1.74174	0.0565				1.74174	0.03326
				1.74575	22.9964				1.74575	15.0219				1.74575	4.85193				1.74575	0.25391				1.74575	0.05668				1.74575	0.03335
				1.74975	23.0468				1.74975	15.0578				1.74975	4.86423				1.74975	0.25493				1.74975	0.05687				1.74975	0.03344
				1.75375	23.0973				1.75375	15.0936				1.75375	4.87654				1.75375	0.25594				1.75375	0.05705				1.75375	0.03353
				1.75776	23.1477				1.75776	15.1295				1.75776	4.88884				1.75776	0.25696				1.75776	0.05724				1.75776	0.03361
				1.76176	23.1982				1.76176	15.1654				1.76176	4.90115				1.76176	0.25798				1.76176	0.05743				1.76176	0.0337
				1.76577	23.2487				1.76577	15.2013				1.76577	4.91345				1.76577	0.259				1.76577	0.05761				1.76577	0.03379
				1.76977	23.2991				1.76977	15.2371				1.76977	4.92576				1.76977	0.26001				1.76977	0.0578				1.76977	0.03387
				1.77377	23.3496				1.77377	15.273				1.77377	4.93806				1.77377	0.26103				1.77377	0.05799				1.77377	0.03396
				1.77778	23.4				1.77778	15.3089				1.77778	4.95037				1.77778	0.26205				1.77778	0.05817				1.77778	0.03405
				1.78178	23.4505				1.78178	15.3448				1.78178	4.96268				1.78178	0.26307				1.78178	0.05836				1.78178	0.03414
				1.78579	23.5009				1.78579	15.3806				1.78579	4.97498				1.78579	0.26408				1.78579	0.05855				1.78579	0.03422
				1.78979	23.5513				1.78979	15.4165				1.78979	4.98729				1.78979	0.2651				1.78979	0.05873				1.78979	0.03431
				1.79379	23.6018				1.79379	15.4524				1.79379	4.99959				1.79379	0.26612				1.79379	0.05892				1.79379	0.0344
				1.7978	23.6522				1.7978	15.4883				1.7978	5.0119				1.7978	0.26714				1.7978	0.05911				1.7978	0.03449
				1.8018	23.7027				1.8018	15.5241				1.8018	5.0242				1.8018	0.26815				1.8018	0.05929				1.8018	0.03457
				1.80581	23.7532				1.80581	15.56				1.80581	5.03651				1.80581	0.26917				1.80581	0.05948				1.80581	0.03466
				1.80981	23.8036				1.80981	15.5959				1.80981	5.04882				1.80981	0.27019				1.80981	0.05966				1.80981	0.03475
				1.81381	23.8541				1.81381	15.6318				1.81381	5.06112				1.81381	0.27121				1.81381	0.05985				1.81381	0.03483
				1.81782	23.9045				1.81782	15.6677				1.81782	5.07343				1.81782	0.27222				1.81782	0.06004				1.81782	0.03492
				1.82182	23.955				1.82182	15.7035				1.82182	5.08573				1.82182	0.27324				1.82182	0.06022				1.82182	0.03501
				1.82583	24.0054				1.82583	15.7394				1.82583	5.09804				1.82583	0.27426				1.82583	0.06041				1.82583	0.0351
				1.82983	24.0559				1.82983	15.7753				1.82983	5.11034				1.82983	0.27528				1.82983	0.0606				1.82983	0.03518
				1.83383	24.1063				1.83383	15.8111				1.83383	5.12265				1.83383	0.27629				1.83383	0.06078				1.83383	0.03527
				1.83784	24.1568				1.83784	15.847				1.83784	5.13495				1.83784	0.27731				1.83784	0.06097				1.83784	0.03536
				1.84184	24.2072				1.84184	15.8829				1.84184	5.14726				1.84184	0.27833				1.84184	0.06116				1.84184	0.03544
				1.84585	24.2577				1.84585	15.9188				1.84585	5.15957				1.84585	0.27935				1.84585	0.06134				1.84585	0.03553
				1.84985	24.3081				1.84985	15.9547				1.84985	5.17187				1.84985	0.28036				1.84985	0.06153				1.84985	0.03562
				1.85385	24.3586				1.85385	15.9905				1.85385	5.18418				1.85385	0.28138				1.85385	0.06171				1.85385	0.03571
				1.85786	24.409				1.85786	16.0264				1.85786	5.19648				1.85786	0.2824				1.85786	0.0619				1.85786	0.03579
				1.86186	24.4595				1.86186	16.0623				1.86186	5.20879				1.86186	0.28342				1.86186	0.06209				1.86186	0.03588
				1.86587	24.5099				1.86587	16.0982				1.86587	5.22109				1.86587	0.28443				1.86587	0.06227				1.86587	0.03597
				1.86987	24.5604				1.86987	16.134				1.86987	5.2334				1.86987	0.28545				1.86987	0.06246				1.86987	0.03605
				1.87387	24.6108				1.87387	16.1699				1.87387	5.24571				1.87387	0.28647				1.87387	0.06265				1.87387	0.03614
				1.87788	24.6613				1.87788	16.2058				1.87788	5.25801				1.87788	0.28749				1.87788	0.06283				1.87788	0.03623
				1.88188	24.7117				1.88188	16.2417				1.88188	5.27032				1.88188	0.2885				1.88188	0.06302				1.88188	0.03632
				1.88589	24.7622				1.88589	16.2775				1.88589	5.28262				1.88589	0.28952				1.88589	0.06321				1.88589	0.0364
				1.88989	24.8126				1.88989	16.3134				1.88989	5.29493				1.88989	0.29054				1.88989	0.06339				1.88989	0.03649
				1.89389	24.8631				1.89389	16.3493				1.89389	5.30723				1.89389	0.29156				1.89389	0.06358				1.89389	0.03658
				1.8979	24.9135				1.8979	16.3852				1.8979	5.31954				1.8979	0.29257				1.8979	0.06377				1.8979	0.03667
				1.9019	24.964				1.9019	16.421				1.9019	5.33185				1.9019	0.29359				1.9019	0.06395				1.9019	0.03675
				1.90591	25.0144				1.90591	16.4569				1.90591	5.34415				1.90591	0.29461				1.90591	0.06414				1.90591	0.03684
				1.90991	25.0649				1.90991	16.4928				1.90991	5.35646				1.90991	0.29562				1.90991	0.06432				1.90991	0.03693
				1.91391	25.1153				1.91391	16.5287				1.91391	5.36876				1.91391	0.29664				1.91391	0.06451				1.91391	0.03701
				1.91792	25.1658				1.91792	16.5645				1.91792	5.38107				1.91792	0.29766				1.91792	0.0647				1.91792	0.0371
				1.92192	25.2162				1.92192	16.6004				1.92192	5.39337				1.92192	0.29868				1.92192	0.06488				1.92192	0.03719
				1.92593	25.2667				1.92593	16.6363				1.92593	5.40568				1.92593	0.29969				1.92593	0.06507				1.92593	0.03728
				1.92993	25.3171				1.92993	16.6722				1.92993	5.41798				1.92993	0.30071				1.92993	0.06526				1.92993	0.03736
				1.93393	25.3676				1.93393	16.7081				1.93393	5.43029				1.93393	0.30173				1.93393	0.06544				1.93393	0.03745
				1.93794	25.418				1.93794	16.7439				1.93794	5.4426				1.93794	0.30275				1.93794	0.06563				1.93794	0.03754
				1.94194	25.4685				1.94194	16.7798				1.94194	5.4549				1.94194	0.30376				1.94194	0.06582				1.94194	0.03762
				1.94595	25.5189				1.94595	16.8157				1.94595	5.46721				1.94595	0.30478				1.94595	0.066				1.94595	0.03771
				1.94995	25.5694				1.94995	16.8515				1.94995	5.47951				1.94995	0.3058				1.94995	0.06619				1.94995	0.0378
				1.95395	25.6198				1.95395	16.8874				1.95395	5.49182				1.95395	0.30682				1.95395	0.06638				1.95395	0.03789
				1.95796	25.6703				1.95796	16.9233				1.95796	5.50412				1.95796	0.30783				1.95796	0.06656				1.95796	0.03797
				1.96196	25.7207				1.96196	16.9592				1.96196	5.51643				1.96196	0.30885				1.96196	0.06675				1.96196	0.03806
				1.96597	25.7712				1.96597	16.9951				1.96597	5.52874				1.96597	0.30987				1.96597	0.06693				1.96597	0.03815
				1.96997	25.8216				1.96997	17.0309				1.96997	5.54104				1.96997	0.31089				1.96997	0.06712				1.96997	0.03823
				1.97397	25.8721				1.97397	17.0668				1.97397	5.55335				1.97397	0.3119				1.97397	0.06731				1.97397	0.03832
				1.97798	25.9225				1.97798	17.1027				1.97798	5.56565				1.97798	0.31292				1.97798	0.06749				1.97798	0.03841
				1.98198	25.973				1.98198	17.1386				1.98198	5.57796				1.98198	0.31394				1.98198	0.06768				1.98198	0.0385
				1.98599	26.0234				1.98599	17.1744				1.98599	5.59026				1.98599	0.31496				1.98599	0.06787				1.98599	0.03858
				1.98999	26.0739				1.98999	17.2103				1.98999	5.60257				1.98999	0.31597				1.98999	0.06805				1.98999	0.03867
				1.99399	26.1243				1.99399	17.2462				1.99399	5.61487				1.99399	0.31699				1.99399	0.06824				1.99399	0.03876
				1.998	26.1748				1.998	17.2821				1.998	5.62718				1.998	0.31801				1.998	0.06843				1.998	0.03885
				2.002	26.2252				2.002	17.3179				2.002	5.63949				2.002	0.31903				2.002	0.06861				2.002	0.03893
				2.00601	26.2757				2.00601	17.3538				2.00601	5.65179				2.00601	0.32004				2.00601	0.0688				2.00601	0.03902
				2.01001	26.3261				2.01001	17.3897				2.01001	5.6641				2.01001	0.32106				2.01001	0.06898				2.01001	0.03911
				2.01401	26.3766				2.01401	17.4256				2.01401	5.6764				2.01401	0.32208				2.01401	0.06917				2.01401	0.03919
				2.01802	26.427				2.01802	17.4614				2.01802	5.68871				2.01802	0.3231				2.01802	0.06936				2.01802	0.03928
				2.02202	26.4775				2.02202	17.4973				2.02202	5.70101				2.02202	0.32411				2.02202	0.06954				2.02202	0.03937
				2.02603	26.5279				2.02603	17.5332				2.02603	5.71332				2.02603	0.32513				2.02603	0.06973				2.02603	0.03946
				2.03003	26.5784				2.03003	17.5691				2.03003	5.72563				2.03003	0.32615				2.03003	0.06992				2.03003	0.03954
				2.03403	26.6288				2.03403	17.6049				2.03403	5.73793				2.03403	0.32717				2.03403	0.0701				2.03403	0.03963
				2.03804	26.6793				2.03804	17.6408				2.03804	5.75024				2.03804	0.32818				2.03804	0.07029				2.03804	0.03972
				2.04204	26.7297				2.04204	17.6767				2.04204	5.76254				2.04204	0.3292				2.04204	0.07048				2.04204	0.0398
				2.04605	26.7802				2.04605	17.7126				2.04605	5.77485				2.04605	0.33022				2.04605	0.07066				2.04605	0.03989
				2.05005	26.8306				2.05005	17.7484				2.05005	5.78715				2.05005	0.33124				2.05005	0.07085				2.05005	0.03998
				2.05405	26.8811				2.05405	17.7843				2.05405	5.79946				2.05405	0.33225				2.05405	0.07104				2.05405	0.04007
				2.05806	26.9315				2.05806	17.8202				2.05806	5.81177				2.05806	0.33327				2.05806	0.07122				2.05806	0.04015
				2.06206	26.982				2.06206	17.8561				2.06206	5.82407				2.06206	0.33429				2.06206	0.07141				2.06206	0.04024
				2.06607	27.0324				2.06607	17.892				2.06607	5.83638				2.06607	0.33531				2.06607	0.07159				2.06607	0.04033
				2.07007	27.0829				2.07007	17.9278				2.07007	5.84868				2.07007	0.33632				2.07007	0.07178				2.07007	0.04041
				2.07407	27.1333				2.07407	17.9637				2.07407	5.86099				2.07407	0.33734				2.07407	0.07197				2.07407	0.0405
				2.07808	27.1838				2.07808	17.9996				2.07808	5.87329				2.07808	0.33836				2.07808	0.07215				2.07808	0.04059
				2.08208	27.2342				2.08208	18.0355				2.08208	5.8856				2.08208	0.33938				2.08208	0.07234				2.08208	0.04068
				2.08609	27.2847				2.08609	18.0713				2.08609	5.8979				2.08609	0.34039				2.08609	0.07253				2.08609	0.04076
				2.09009	27.3351				2.09009	18.1072				2.09009	5.91021				2.09009	0.34141				2.09009	0.07271				2.09009	0.04085
				2.09409	27.3856				2.09409	18.1431				2.09409	5.92252				2.09409	0.34243				2.09409	0.0729				2.09409	0.04094
				2.0981	27.436				2.0981	18.179				2.0981	5.93482				2.0981	0.34345				2.0981	0.07309				2.0981	0.04103
				2.1021	27.4865				2.1021	18.2148				2.1021	5.94713				2.1021	0.34446				2.1021	0.07327				2.1021	0.04111
				2.10611	27.5369				2.10611	18.2507				2.10611	5.95943				2.10611	0.34548				2.10611	0.07346				2.10611	0.0412
				2.11011	27.5874				2.11011	18.2866				2.11011	5.97174				2.11011	0.3465				2.11011	0.07365				2.11011	0.04129
				2.11411	27.6378				2.11411	18.3225				2.11411	5.98404				2.11411	0.34752				2.11411	0.07383				2.11411	0.04137
				2.11812	27.6883				2.11812	18.3583				2.11812	5.99635				2.11812	0.34853				2.11812	0.07402				2.11812	0.04146
				2.12212	27.7387				2.12212	18.3942				2.12212	6.00866				2.12212	0.34955				2.12212	0.0742				2.12212	0.04155
				2.12613	27.7892				2.12613	18.4301				2.12613	6.02096				2.12613	0.35057				2.12613	0.07439				2.12613	0.04164
				2.13013	27.8396				2.13013	18.466				2.13013	6.03327				2.13013	0.35159				2.13013	0.07458				2.13013	0.04172
				2.13413	27.8901				2.13413	18.5018				2.13413	6.04557				2.13413	0.3526				2.13413	0.07476				2.13413	0.04181
				2.13814	27.9405				2.13814	18.5377				2.13814	6.05788				2.13814	0.35362				2.13814	0.07495				2.13814	0.0419
				2.14214	27.991				2.14214	18.5736				2.14214	6.07018				2.14214	0.35464				2.14214	0.07514				2.14214	0.04198
				2.14615	28.0414				2.14615	18.6095				2.14615	6.08249				2.14615	0.35566				2.14615	0.07532				2.14615	0.04207
				2.15015	28.0919				2.15015	18.6454				2.15015	6.09479				2.15015	0.35667				2.15015	0.07551				2.15015	0.04216
				2.15415	28.1423				2.15415	18.6812				2.15415	6.1071				2.15415	0.35769				2.15415	0.0757				2.15415	0.04225
				2.15816	28.1928				2.15816	18.7171				2.15816	6.11941				2.15816	0.35871				2.15816	0.07588				2.15816	0.04233
				2.16216	28.2432				2.16216	18.753				2.16216	6.13171				2.16216	0.35972				2.16216	0.07607				2.16216	0.04242
				2.16617	28.2937				2.16617	18.7889				2.16617	6.14402				2.16617	0.36074				2.16617	0.07625				2.16617	0.04251
				2.17017	28.3441				2.17017	18.8247				2.17017	6.15632				2.17017	0.36176				2.17017	0.07644				2.17017	0.04259
				2.17417	28.3946				2.17417	18.8606				2.17417	6.16863				2.17417	0.36278				2.17417	0.07663				2.17417	0.04268
				2.17818	28.445				2.17818	18.8965				2.17818	6.18093				2.17818	0.36379				2.17818	0.07681				2.17818	0.04277
				2.18218	28.4955				2.18218	18.9323				2.18218	6.19324				2.18218	0.36481				2.18218	0.077				2.18218	0.04286
				2.18619	28.546				2.18619	18.9682				2.18619	6.20555				2.18619	0.36583				2.18619	0.07719				2.18619	0.04294
				2.19019	28.5964				2.19019	19.0041				2.19019	6.21785				2.19019	0.36685				2.19019	0.07737				2.19019	0.04303
				2.19419	28.6469				2.19419	19.04				2.19419	6.23016				2.19419	0.36786				2.19419	0.07756				2.19419	0.04312
				2.1982	28.6973				2.1982	19.0759				2.1982	6.24246				2.1982	0.36888				2.1982	0.07775				2.1982	0.04321
				2.2022	28.7477				2.2022	19.1117				2.2022	6.25477				2.2022	0.3699				2.2022	0.07793				2.2022	0.04329
				2.20621	28.7982				2.20621	19.1476				2.20621	6.26707				2.20621	0.37092				2.20621	0.07812				2.20621	0.04338
				2.21021	28.8486				2.21021	19.1835				2.21021	6.27938				2.21021	0.37193				2.21021	0.07831				2.21021	0.04347
				2.21421	28.8991				2.21421	19.2194				2.21421	6.29169				2.21421	0.37295				2.21421	0.07849				2.21421	0.04355
				2.21822	28.9495				2.21822	19.2552				2.21822	6.30399				2.21822	0.37397				2.21822	0.07868				2.21822	0.04364
				2.22222	29				2.22222	19.2911				2.22222	6.3163				2.22222	0.37499				2.22222	0.07886				2.22222	0.04373
				2.22623	29.0505				2.22623	19.327				2.22623	6.3286				2.22623	0.376				2.22623	0.07905				2.22623	0.04382
				2.23023	29.1009				2.23023	19.3629				2.23023	6.34091				2.23023	0.37702				2.23023	0.07924				2.23023	0.0439
				2.23423	29.1514				2.23423	19.3987				2.23423	6.35321				2.23423	0.37804				2.23423	0.07942				2.23423	0.04399
				2.23824	29.2018				2.23824	19.4346				2.23824	6.36552				2.23824	0.37906				2.23824	0.07961				2.23824	0.04408
				2.24224	29.2523				2.24224	19.4705				2.24224	6.37782				2.24224	0.38007				2.24224	0.0798				2.24224	0.04416
				2.24625	29.3027				2.24625	19.5064				2.24625	6.39013				2.24625	0.38109				2.24625	0.07998				2.24625	0.04425
				2.25025	29.3531				2.25025	19.5422				2.25025	6.40244				2.25025	0.38211				2.25025	0.08017				2.25025	0.04434
				2.25425	29.4036				2.25425	19.5781				2.25425	6.41474				2.25425	0.38313				2.25425	0.08036				2.25425	0.04443
				2.25826	29.454				2.25826	19.614				2.25826	6.42705				2.25826	0.38414				2.25826	0.08054				2.25826	0.04451
				2.26226	29.5045				2.26226	19.6499				2.26226	6.43935				2.26226	0.38516				2.26226	0.08073				2.26226	0.0446
				2.26627	29.555				2.26627	19.6857				2.26627	6.45166				2.26627	0.38618				2.26627	0.08092				2.26627	0.04469
				2.27027	29.6054				2.27027	19.7216				2.27027	6.46396				2.27027	0.3872				2.27027	0.0811				2.27027	0.04477
				2.27427	29.6559				2.27427	19.7575				2.27427	6.47627				2.27427	0.38821				2.27427	0.08129				2.27427	0.04486
				2.27828	29.7063				2.27828	19.7934				2.27828	6.48858				2.27828	0.38923				2.27828	0.08147				2.27828	0.04495
				2.28228	29.7568				2.28228	19.8292				2.28228	6.50088				2.28228	0.39025				2.28228	0.08166				2.28228	0.04504
				2.28629	29.8072				2.28629	19.8651				2.28629	6.51319				2.28629	0.39127				2.28629	0.08185				2.28629	0.04512
				2.29029	29.8577				2.29029	19.901				2.29029	6.52549				2.29029	0.39228				2.29029	0.08203				2.29029	0.04521
				2.29429	29.9081				2.29429	19.9369				2.29429	6.5378				2.29429	0.3933				2.29429	0.08222				2.29429	0.0453
				2.2983	29.9586				2.2983	19.9728				2.2983	6.5501				2.2983	0.39432				2.2983	0.08241				2.2983	0.04539
				2.3023	30.009				2.3023	20.0086				2.3023	6.56241				2.3023	0.39534				2.3023	0.08259				2.3023	0.04547
				2.30631	30.0595				2.30631	20.0445				2.30631	6.57471				2.30631	0.39635				2.30631	0.08278				2.30631	0.04556
				2.31031	30.1099				2.31031	20.0804				2.31031	6.58702				2.31031	0.39737				2.31031	0.08297				2.31031	0.04565
				2.31431	30.1604				2.31431	20.1163				2.31431	6.59933				2.31431	0.39839				2.31431	0.08315				2.31431	0.04573
				2.31832	30.2108				2.31832	20.1521				2.31832	6.61163				2.31832	0.39941				2.31832	0.08334				2.31832	0.04582
				2.32232	30.2613				2.32232	20.188				2.32232	6.62394				2.32232	0.40042				2.32232	0.08352				2.32232	0.04591
				2.32633	30.3117				2.32633	20.2239				2.32633	6.63624				2.32633	0.40144				2.32633	0.08371				2.32633	0.046
				2.33033	30.3622				2.33033	20.2598				2.33033	6.64855				2.33033	0.40246				2.33033	0.0839				2.33033	0.04608
				2.33433	30.4126				2.33433	20.2956				2.33433	6.66085				2.33433	0.40348				2.33433	0.08408				2.33433	0.04617
				2.33834	30.4631				2.33834	20.3315				2.33834	6.67316				2.33834	0.40449				2.33834	0.08427				2.33834	0.04626
				2.34234	30.5135				2.34234	20.3674				2.34234	6.68547				2.34234	0.40551				2.34234	0.08446				2.34234	0.04634
				2.34635	30.564				2.34635	20.4033				2.34635	6.69777				2.34635	0.40653				2.34635	0.08464				2.34635	0.04643
				2.35035	30.6144				2.35035	20.4391				2.35035	6.71008				2.35035	0.40755				2.35035	0.08483				2.35035	0.04652
				2.35435	30.6649				2.35435	20.475				2.35435	6.72238				2.35435	0.40856				2.35435	0.08502				2.35435	0.04661
				2.35836	30.7153				2.35836	20.5109				2.35836	6.73469				2.35836	0.40958				2.35836	0.0852				2.35836	0.04669
				2.36236	30.7658				2.36236	20.5468				2.36236	6.74699				2.36236	0.4106				2.36236	0.08539				2.36236	0.04678
				2.36637	30.8162				2.36637	20.5826				2.36637	6.7593				2.36637	0.41162				2.36637	0.08558				2.36637	0.04687
				2.37037	30.8667				2.37037	20.6185				2.37037	6.7716				2.37037	0.41263				2.37037	0.08576				2.37037	0.04695
				2.37437	30.9171				2.37437	20.6544				2.37437	6.78391				2.37437	0.41365				2.37437	0.08595				2.37437	0.04704
				2.37838	30.9676				2.37838	20.6903				2.37838	6.79622				2.37838	0.41467				2.37838	0.08613				2.37838	0.04713
				2.38238	31.018				2.38238	20.7262				2.38238	6.80852				2.38238	0.41569				2.38238	0.08632				2.38238	0.04722
				2.38639	31.0685				2.38639	20.762				2.38639	6.82083				2.38639	0.4167				2.38639	0.08651				2.38639	0.0473
				2.39039	31.1189				2.39039	20.7979				2.39039	6.83313				2.39039	0.41772				2.39039	0.08669				2.39039	0.04739
				2.39439	31.1694				2.39439	20.8338				2.39439	6.84544				2.39439	0.41874				2.39439	0.08688				2.39439	0.04748
				2.3984	31.2198				2.3984	20.8697				2.3984	6.85774				2.3984	0.41975				2.3984	0.08707				2.3984	0.04757
				2.4024	31.2703				2.4024	20.9055				2.4024	6.87005				2.4024	0.42077				2.4024	0.08725				2.4024	0.04765
				2.40641	31.3207				2.40641	20.9414				2.40641	6.88236				2.40641	0.42179				2.40641	0.08744				2.40641	0.04774
				2.41041	31.3712				2.41041	20.9773				2.41041	6.89466				2.41041	0.42281				2.41041	0.08763				2.41041	0.04783
				2.41441	31.4216				2.41441	21.0131				2.41441	6.90697				2.41441	0.42382				2.41441	0.08781				2.41441	0.04791
				2.41842	31.4721				2.41842	21.049				2.41842	6.91927				2.41842	0.42484				2.41842	0.088				2.41842	0.048
				2.42242	31.5225				2.42242	21.0849				2.42242	6.93158				2.42242	0.42586				2.42242	0.08819				2.42242	0.04809
				2.42643	31.573				2.42643	21.1208				2.42643	6.94388				2.42643	0.42688				2.42643	0.08837				2.42643	0.04818
				2.43043	31.6234				2.43043	21.1567				2.43043	6.95619				2.43043	0.42789				2.43043	0.08856				2.43043	0.04826
				2.43443	31.6739				2.43443	21.1925				2.43443	6.9685				2.43443	0.42891				2.43443	0.08874				2.43443	0.04835
				2.43844	31.7243				2.43844	21.2284				2.43844	6.9808				2.43844	0.42993				2.43844	0.08893				2.43844	0.04844
				2.44244	31.7748				2.44244	21.2643				2.44244	6.99311				2.44244	0.43095				2.44244	0.08912				2.44244	0.04852
				2.44645	31.8252				2.44645	21.3002				2.44645	7.00541				2.44645	0.43196				2.44645	0.0893				2.44645	0.04861
				2.45045	31.8757				2.45045	21.336				2.45045	7.01772				2.45045	0.43298				2.45045	0.08949				2.45045	0.0487
				2.45445	31.9261				2.45445	21.3719				2.45445	7.03002				2.45445	0.434				2.45445	0.08968				2.45445	0.04879
				2.45846	31.9766				2.45846	21.4078				2.45846	7.04233				2.45846	0.43502				2.45846	0.08986				2.45846	0.04887
				2.46246	32.027				2.46246	21.4437				2.46246	7.05463				2.46246	0.43603				2.46246	0.09005				2.46246	0.04896
				2.46647	32.0775				2.46647	21.4795				2.46647	7.06694				2.46647	0.43705				2.46647	0.09024				2.46647	0.04905
				2.47047	32.1279				2.47047	21.5154				2.47047	7.07925				2.47047	0.43807				2.47047	0.09042				2.47047	0.04913
				2.47447	32.1784				2.47447	21.5513				2.47447	7.09155				2.47447	0.43909				2.47447	0.09061				2.47447	0.04922
				2.47848	32.2288				2.47848	21.5872				2.47848	7.10386				2.47848	0.4401				2.47848	0.09079				2.47848	0.04931
				2.48248	32.2793				2.48248	21.623				2.48248	7.11616				2.48248	0.44112				2.48248	0.09098				2.48248	0.0494
				2.48649	32.3297				2.48649	21.6589				2.48649	7.12847				2.48649	0.44214				2.48649	0.09117				2.48649	0.04948
				2.49049	32.3802				2.49049	21.6948				2.49049	7.14077				2.49049	0.44316				2.49049	0.09135				2.49049	0.04957
				2.49449	32.4306				2.49449	21.7307				2.49449	7.15308				2.49449	0.44417				2.49449	0.09154				2.49449	0.04966
				2.4985	32.4811				2.4985	21.7665				2.4985	7.16539				2.4985	0.44519				2.4985	0.09173				2.4985	0.04975
				2.5025	32.5315				2.5025	21.8024				2.5025	7.17769				2.5025	0.44621				2.5025	0.09191				2.5025	0.04983
				2.50651	32.582				2.50651	21.8383				2.50651	7.19				2.50651	0.44723				2.50651	0.0921				2.50651	0.04992
				2.51051	32.6324				2.51051	21.8742				2.51051	7.2023				2.51051	0.44824				2.51051	0.09229				2.51051	0.05001
				2.51451	32.6829				2.51451	21.91				2.51451	7.21461				2.51451	0.44926				2.51451	0.09247				2.51451	0.05009
				2.51852	32.7333				2.51852	21.9459				2.51852	7.22691				2.51852	0.45028				2.51852	0.09266				2.51852	0.05018
				2.52252	32.7838				2.52252	21.9818				2.52252	7.23922				2.52252	0.4513				2.52252	0.09285				2.52252	0.05027
				2.52653	32.8342				2.52653	22.0177				2.52653	7.25152				2.52653	0.45231				2.52653	0.09303				2.52653	0.05036
				2.53053	32.8847				2.53053	22.0536				2.53053	7.26383				2.53053	0.45333				2.53053	0.09322				2.53053	0.05044
				2.53453	32.9351				2.53453	22.0894				2.53453	7.27614				2.53453	0.45435				2.53453	0.0934				2.53453	0.05053
				2.53854	32.9856				2.53854	22.1253				2.53854	7.28844				2.53854	0.45537				2.53854	0.09359				2.53854	0.05062
				2.54254	33.036				2.54254	22.1612				2.54254	7.30075				2.54254	0.45638				2.54254	0.09378				2.54254	0.0507
				2.54655	33.0865				2.54655	22.1971				2.54655	7.31305				2.54655	0.4574				2.54655	0.09396				2.54655	0.05079
				2.55055	33.1369				2.55055	22.2329				2.55055	7.32536				2.55055	0.45842				2.55055	0.09415				2.55055	0.05088
				2.55455	33.1874				2.55455	22.2688				2.55455	7.33766				2.55455	0.45944				2.55455	0.09434				2.55455	0.05097
				2.55856	33.2378				2.55856	22.3047				2.55856	7.34997				2.55856	0.46045				2.55856	0.09452				2.55856	0.05105
				2.56256	33.2883				2.56256	22.3406				2.56256	7.36228				2.56256	0.46147				2.56256	0.09471				2.56256	0.05114
				2.56657	33.3387				2.56657	22.3764				2.56657	7.37458				2.56657	0.46249				2.56657	0.0949				2.56657	0.05123
				2.57057	33.3892				2.57057	22.4123				2.57057	7.38689				2.57057	0.46351				2.57057	0.09508				2.57057	0.05131
				2.57457	33.4396				2.57457	22.4482				2.57457	7.39919				2.57457	0.46452				2.57457	0.09527				2.57457	0.0514
				2.57858	33.4901				2.57858	22.4841				2.57858	7.4115				2.57858	0.46554				2.57858	0.09546				2.57858	0.05149
				2.58258	33.5405				2.58258	22.5199				2.58258	7.4238				2.58258	0.46656				2.58258	0.09564				2.58258	0.05158
				2.58659	33.591				2.58659	22.5558				2.58659	7.43611				2.58659	0.46758				2.58659	0.09583				2.58659	0.05166
				2.59059	33.6414				2.59059	22.5917				2.59059	7.44842				2.59059	0.46859				2.59059	0.09601				2.59059	0.05175
				2.59459	33.6919				2.59459	22.6276				2.59459	7.46072				2.59459	0.46961				2.59459	0.0962				2.59459	0.05184
				2.5986	33.7423				2.5986	22.6634				2.5986	7.47303				2.5986	0.47063				2.5986	0.09639				2.5986	0.05193
				2.6026	33.7928				2.6026	22.6993				2.6026	7.48533				2.6026	0.47165				2.6026	0.09657				2.6026	0.05201
				2.60661	33.8432				2.60661	22.7352				2.60661	7.49764				2.60661	0.47266				2.60661	0.09676				2.60661	0.0521
				2.61061	33.8937				2.61061	22.7711				2.61061	7.50994				2.61061	0.47368				2.61061	0.09695				2.61061	0.05219
				2.61461	33.9441				2.61461	22.807				2.61461	7.52225				2.61461	0.4747				2.61461	0.09713				2.61461	0.05227
				2.61862	33.9946				2.61862	22.8428				2.61862	7.53455				2.61862	0.47572				2.61862	0.09732				2.61862	0.05236
				2.62262	34.0451				2.62262	22.8787				2.62262	7.54686				2.62262	0.47673				2.62262	0.09751				2.62262	0.05245
				2.62663	34.0955				2.62663	22.9146				2.62663	7.55917				2.62663	0.47775				2.62663	0.09769				2.62663	0.05254
				2.63063	34.1459				2.63063	22.9505				2.63063	7.57147				2.63063	0.47877				2.63063	0.09788				2.63063	0.05262
				2.63463	34.1964				2.63463	22.9863				2.63463	7.58378				2.63463	0.47978				2.63463	0.09806				2.63463	0.05271
				2.63864	34.2469				2.63864	23.0222				2.63864	7.59608				2.63864	0.4808				2.63864	0.09825				2.63864	0.0528
				2.64264	34.2973				2.64264	23.0581				2.64264	7.60839				2.64264	0.48182				2.64264	0.09844				2.64264	0.05288
				2.64665	34.3477				2.64665	23.0939				2.64665	7.62069				2.64665	0.48284				2.64665	0.09862				2.64665	0.05297
				2.65065	34.3982				2.65065	23.1298				2.65065	7.633				2.65065	0.48385				2.65065	0.09881				2.65065	0.05306
				2.65465	34.4487				2.65465	23.1657				2.65465	7.64531				2.65465	0.48487				2.65465	0.099				2.65465	0.05315
				2.65866	34.4991				2.65866	23.2016				2.65866	7.65761				2.65866	0.48589				2.65866	0.09918				2.65866	0.05323
				2.66266	34.5496				2.66266	23.2375				2.66266	7.66992				2.66266	0.48691				2.66266	0.09937				2.66266	0.05332
				2.66667	34.6				2.66667	23.2733				2.66667	7.68222				2.66667	0.48792				2.66667	0.09956				2.66667	0.05341
				2.67067	34.6504				2.67067	23.3092				2.67067	7.69453				2.67067	0.48894				2.67067	0.09974				2.67067	0.05349
				2.67467	34.7009				2.67467	23.3451				2.67467	7.70683				2.67467	0.48996				2.67467	0.09993				2.67467	0.05358
				2.67868	34.7514				2.67868	23.381				2.67868	7.71914				2.67868	0.49098				2.67868	0.10012				2.67868	0.05367
				2.68268	34.8018				2.68268	23.4168				2.68268	7.73144				2.68268	0.49199				2.68268	0.1003				2.68268	0.05376
				2.68669	34.8522				2.68669	23.4527				2.68669	7.74375				2.68669	0.49301				2.68669	0.10049				2.68669	0.05384
				2.69069	34.9027				2.69069	23.4886				2.69069	7.75606				2.69069	0.49403				2.69069	0.10067				2.69069	0.05393
				2.69469	34.9532				2.69469	23.5245				2.69469	7.76836				2.69469	0.49505				2.69469	0.10086				2.69469	0.05402
				2.6987	35.0036				2.6987	23.5603				2.6987	7.78067				2.6987	0.49606				2.6987	0.10105				2.6987	0.05411
				2.7027	35.054				2.7027	23.5962				2.7027	7.79297				2.7027	0.49708				2.7027	0.10123				2.7027	0.05419
				2.70671	35.1045				2.70671	23.6321				2.70671	7.80528				2.70671	0.4981				2.70671	0.10142				2.70671	0.05428
				2.71071	35.1549				2.71071	23.668				2.71071	7.81758				2.71071	0.49912				2.71071	0.10161				2.71071	0.05437
				2.71471	35.2054				2.71471	23.7038				2.71471	7.82989				2.71471	0.50013				2.71471	0.10179				2.71471	0.05445
				2.71872	35.2559				2.71872	23.7397				2.71872	7.8422				2.71872	0.50115				2.71872	0.10198				2.71872	0.05454
				2.72272	35.3063				2.72272	23.7756				2.72272	7.8545				2.72272	0.50217				2.72272	0.10217				2.72272	0.05463
				2.72673	35.3568				2.72673	23.8115				2.72673	7.86681				2.72673	0.50319				2.72673	0.10235				2.72673	0.05472
				2.73073	35.4072				2.73073	23.8473				2.73073	7.87911				2.73073	0.5042				2.73073	0.10254				2.73073	0.0548
				2.73473	35.4577				2.73473	23.8832				2.73473	7.89142				2.73473	0.50522				2.73473	0.10272				2.73473	0.05489
				2.73874	35.5081				2.73874	23.9191				2.73874	7.90372				2.73874	0.50624				2.73874	0.10291				2.73874	0.05498
				2.74274	35.5586				2.74274	23.955				2.74274	7.91603				2.74274	0.50726				2.74274	0.1031				2.74274	0.05506
				2.74675	35.609				2.74675	23.9908				2.74675	7.92834				2.74675	0.50827				2.74675	0.10328				2.74675	0.05515
				2.75075	35.6595				2.75075	24.0267				2.75075	7.94064				2.75075	0.50929				2.75075	0.10347				2.75075	0.05524
				2.75475	35.7099				2.75475	24.0626				2.75475	7.95295				2.75475	0.51031				2.75475	0.10366				2.75475	0.05533
				2.75876	35.7604				2.75876	24.0985				2.75876	7.96525				2.75876	0.51133				2.75876	0.10384				2.75876	0.05541
				2.76276	35.8108				2.76276	24.1344				2.76276	7.97756				2.76276	0.51234				2.76276	0.10403				2.76276	0.0555
				2.76677	35.8613				2.76677	24.1702				2.76677	7.98986				2.76677	0.51336				2.76677	0.10422				2.76677	0.05559
				2.77077	35.9117				2.77077	24.2061				2.77077	8.00217				2.77077	0.51438				2.77077	0.1044				2.77077	0.05567
				2.77477	35.9622				2.77477	24.242				2.77477	8.01447				2.77477	0.5154				2.77477	0.10459				2.77477	0.05576
				2.77878	36.0126				2.77878	24.2779				2.77878	8.02678				2.77878	0.51641				2.77878	0.10478				2.77878	0.05585
				2.78278	36.0631				2.78278	24.3137				2.78278	8.03909				2.78278	0.51743				2.78278	0.10496				2.78278	0.05594
				2.78679	36.1135				2.78679	24.3496				2.78679	8.05139				2.78679	0.51845				2.78679	0.10515				2.78679	0.05602
				2.79079	36.164				2.79079	24.3855				2.79079	8.0637				2.79079	0.51947				2.79079	0.10533				2.79079	0.05611
				2.79479	36.2144				2.79479	24.4214				2.79479	8.076				2.79479	0.52048				2.79479	0.10552				2.79479	0.0562
				2.7988	36.2649				2.7988	24.4572				2.7988	8.08831				2.7988	0.5215				2.7988	0.10571				2.7988	0.05629
				2.8028	36.3153				2.8028	24.4931				2.8028	8.10061				2.8028	0.52252				2.8028	0.10589				2.8028	0.05637
				2.80681	36.3658				2.80681	24.529				2.80681	8.11292				2.80681	0.52354				2.80681	0.10608				2.80681	0.05646
				2.81081	36.4162				2.81081	24.5649				2.81081	8.12523				2.81081	0.52455				2.81081	0.10627				2.81081	0.05655
				2.81481	36.4667				2.81481	24.6007				2.81481	8.13753				2.81481	0.52557				2.81481	0.10645				2.81481	0.05663
				2.81882	36.5171				2.81882	24.6366				2.81882	8.14984				2.81882	0.52659				2.81882	0.10664				2.81882	0.05672
				2.82282	36.5676				2.82282	24.6725				2.82282	8.16214				2.82282	0.52761				2.82282	0.10683				2.82282	0.05681
				2.82683	36.618				2.82683	24.7084				2.82683	8.17445				2.82683	0.52862				2.82683	0.10701				2.82683	0.0569
				2.83083	36.6685				2.83083	24.7442				2.83083	8.18675				2.83083	0.52964				2.83083	0.1072				2.83083	0.05698
				2.83483	36.7189				2.83483	24.7801				2.83483	8.19906				2.83483	0.53066				2.83483	0.10739				2.83483	0.05707
				2.83884	36.7694				2.83884	24.816				2.83884	8.21136				2.83884	0.53168				2.83884	0.10757				2.83884	0.05716
				2.84284	36.8198				2.84284	24.8519				2.84284	8.22367				2.84284	0.53269				2.84284	0.10776				2.84284	0.05724
				2.84685	36.8703				2.84685	24.8878				2.84685	8.23598				2.84685	0.53371				2.84685	0.10794				2.84685	0.05733
				2.85085	36.9207				2.85085	24.9236				2.85085	8.24828				2.85085	0.53473				2.85085	0.10813				2.85085	0.05742
				2.85485	36.9712				2.85485	24.9595				2.85485	8.26059				2.85485	0.53575				2.85485	0.10832				2.85485	0.05751
				2.85886	37.0216				2.85886	24.9954				2.85886	8.27289				2.85886	0.53676				2.85886	0.1085				2.85886	0.05759
				2.86286	37.0721				2.86286	25.0312				2.86286	8.2852				2.86286	0.53778				2.86286	0.10869				2.86286	0.05768
				2.86687	37.1225				2.86687	25.0671				2.86687	8.2975				2.86687	0.5388				2.86687	0.10888				2.86687	0.05777
				2.87087	37.173				2.87087	25.103				2.87087	8.30981				2.87087	0.53982				2.87087	0.10906				2.87087	0.05785
				2.87487	37.2234				2.87487	25.1389				2.87487	8.32212				2.87487	0.54083				2.87487	0.10925				2.87487	0.05794
				2.87888	37.2739				2.87888	25.1747				2.87888	8.33442				2.87888	0.54185				2.87888	0.10944				2.87888	0.05803
				2.88288	37.3243				2.88288	25.2106				2.88288	8.34673				2.88288	0.54287				2.88288	0.10962				2.88288	0.05812
				2.88689	37.3748				2.88689	25.2465				2.88689	8.35903				2.88689	0.54388				2.88689	0.10981				2.88689	0.0582
				2.89089	37.4252				2.89089	25.2824				2.89089	8.37134				2.89089	0.5449				2.89089	0.10999				2.89089	0.05829
				2.89489	37.4757				2.89489	25.3183				2.89489	8.38364				2.89489	0.54592				2.89489	0.11018				2.89489	0.05838
				2.8989	37.5261				2.8989	25.3541				2.8989	8.39595				2.8989	0.54694				2.8989	0.11037				2.8989	0.05847
				2.9029	37.5766				2.9029	25.39				2.9029	8.40825				2.9029	0.54795				2.9029	0.11055				2.9029	0.05855
				2.90691	37.627				2.90691	25.4259				2.90691	8.42056				2.90691	0.54897				2.90691	0.11074				2.90691	0.05864
				2.91091	37.6775				2.91091	25.4618				2.91091	8.43287				2.91091	0.54999				2.91091	0.11093				2.91091	0.05873
				2.91491	37.7279				2.91491	25.4976				2.91491	8.44517				2.91491	0.55101				2.91491	0.11111				2.91491	0.05881
				2.91892	37.7784				2.91892	25.5335				2.91892	8.45748				2.91892	0.55202				2.91892	0.1113				2.91892	0.0589
				2.92292	37.8288				2.92292	25.5694				2.92292	8.46978				2.92292	0.55304				2.92292	0.11149				2.92292	0.05899
				2.92693	37.8793				2.92693	25.6053				2.92693	8.48209				2.92693	0.55406				2.92693	0.11167				2.92693	0.05908
				2.93093	37.9297				2.93093	25.6411				2.93093	8.49439				2.93093	0.55508				2.93093	0.11186				2.93093	0.05916
				2.93493	37.9802				2.93493	25.677				2.93493	8.5067				2.93493	0.55609				2.93493	0.11205				2.93493	0.05925
				2.93894	38.0306				2.93894	25.7129				2.93894	8.51901				2.93894	0.55711				2.93894	0.11223				2.93894	0.05934
				2.94294	38.0811				2.94294	25.7488				2.94294	8.53131				2.94294	0.55813				2.94294	0.11242				2.94294	0.05942
				2.94695	38.1315				2.94695	25.7846				2.94695	8.54362				2.94695	0.55915				2.94695	0.1126				2.94695	0.05951
				2.95095	38.182				2.95095	25.8205				2.95095	8.55592				2.95095	0.56016				2.95095	0.11279				2.95095	0.0596
				2.95495	38.2324				2.95495	25.8564				2.95495	8.56823				2.95495	0.56118				2.95495	0.11298				2.95495	0.05969
				2.95896	38.2829				2.95896	25.8923				2.95896	8.58053				2.95896	0.5622				2.95896	0.11316				2.95896	0.05977
				2.96296	38.3333				2.96296	25.9281				2.96296	8.59284				2.96296	0.56322				2.96296	0.11335				2.96296	0.05986
				2.96697	38.3838				2.96697	25.964				2.96697	8.60515				2.96697	0.56423				2.96697	0.11354				2.96697	0.05995
				2.97097	38.4342				2.97097	25.9999				2.97097	8.61745				2.97097	0.56525				2.97097	0.11372				2.97097	0.06003
				2.97497	38.4847				2.97497	26.0358				2.97497	8.62976				2.97497	0.56627				2.97497	0.11391				2.97497	0.06012
				2.97898	38.5351				2.97898	26.0717				2.97898	8.64206				2.97898	0.56729				2.97898	0.1141				2.97898	0.06021
				2.98298	38.5856				2.98298	26.1075				2.98298	8.65437				2.98298	0.5683				2.98298	0.11428				2.98298	0.0603
				2.98699	38.636				2.98699	26.1434				2.98699	8.66667				2.98699	0.56932				2.98699	0.11447				2.98699	0.06038
				2.99099	38.6865				2.99099	26.1793				2.99099	8.67898				2.99099	0.57034				2.99099	0.11466				2.99099	0.06047
				2.99499	38.7369				2.99499	26.2152				2.99499	8.69128				2.99499	0.57136				2.99499	0.11484				2.99499	0.06056
				2.999	38.7874				2.999	26.251				2.999	8.70359				2.999	0.57237				2.999	0.11503				2.999	0.06065
				3.003	38.8378				3.003	26.2869				3.003	8.7159				3.003	0.57339				3.003	0.11521				3.003	0.06073
				3.00701	38.8883				3.00701	26.3228				3.00701	8.7282				3.00701	0.57441				3.00701	0.1154				3.00701	0.06082
				3.01101	38.9387				3.01101	26.3587				3.01101	8.74051				3.01101	0.57543				3.01101	0.11559				3.01101	0.06091
				3.01502	38.9892				3.01502	26.3945				3.01502	8.75281				3.01502	0.57644				3.01502	0.11577				3.01502	0.06099
				3.01902	39.0396				3.01902	26.4304				3.01902	8.76512				3.01902	0.57746				3.01902	0.11596				3.01902	0.06108
				3.02302	39.0901				3.02302	26.4663				3.02302	8.77742				3.02302	0.57848				3.02302	0.11615				3.02302	0.06117
				3.02703	39.1405				3.02703	26.5022				3.02703	8.78973				3.02703	0.5795				3.02703	0.11633				3.02703	0.06126
				3.03103	39.191				3.03103	26.538				3.03103	8.80204				3.03103	0.58051				3.03103	0.11652				3.03103	0.06134
				3.03504	39.2414				3.03504	26.5739				3.03504	8.81434				3.03504	0.58153				3.03504	0.11671				3.03504	0.06143
				3.03904	39.2919				3.03904	26.6098				3.03904	8.82665				3.03904	0.58255				3.03904	0.11689				3.03904	0.06152
				3.04304	39.3423				3.04304	26.6457				3.04304	8.83895				3.04304	0.58357				3.04304	0.11708				3.04304	0.0616
				3.04705	39.3928				3.04705	26.6815				3.04705	8.85126				3.04705	0.58458				3.04705	0.11726				3.04705	0.06169
				3.05105	39.4432				3.05105	26.7174				3.05105	8.86356				3.05105	0.5856				3.05105	0.11745				3.05105	0.06178
				3.05506	39.4937				3.05506	26.7533				3.05506	8.87587				3.05506	0.58662				3.05506	0.11764				3.05506	0.06187
				3.05906	39.5441				3.05906	26.7892				3.05906	8.88817				3.05906	0.58764				3.05906	0.11782				3.05906	0.06195
				3.06306	39.5946				3.06306	26.8251				3.06306	8.90048				3.06306	0.58865				3.06306	0.11801				3.06306	0.06204
				3.06707	39.645				3.06707	26.8609				3.06707	8.91279				3.06707	0.58967				3.06707	0.1182				3.06707	0.06213
				3.07107	39.6955				3.07107	26.8968				3.07107	8.92509				3.07107	0.59069				3.07107	0.11838				3.07107	0.06221
				3.07508	39.746				3.07508	26.9327				3.07508	8.9374				3.07508	0.59171				3.07508	0.11857				3.07508	0.0623
				3.07908	39.7964				3.07908	26.9686				3.07908	8.9497				3.07908	0.59272				3.07908	0.11876				3.07908	0.06239
				3.08308	39.8469				3.08308	27.0044				3.08308	8.96201				3.08308	0.59374				3.08308	0.11894				3.08308	0.06248
				3.08709	39.8973				3.08709	27.0403				3.08709	8.97431				3.08709	0.59476				3.08709	0.11913				3.08709	0.06256
				3.09109	39.9477				3.09109	27.0762				3.09109	8.98662				3.09109	0.59578				3.09109	0.11932				3.09109	0.06265
				3.0951	39.9982				3.0951	27.112				3.0951	8.99893				3.0951	0.59679				3.0951	0.1195				3.0951	0.06274
				3.0991	40.0487				3.0991	27.1479				3.0991	9.01123				3.0991	0.59781				3.0991	0.11969				3.0991	0.06283
				3.1031	40.0991				3.1031	27.1838				3.1031	9.02354				3.1031	0.59883				3.1031	0.11987				3.1031	0.06291
				3.10711	40.1495				3.10711	27.2197				3.10711	9.03584				3.10711	0.59985				3.10711	0.12006				3.10711	0.063
				3.11111	40.2				3.11111	27.2556				3.11111	9.04815				3.11111	0.60086				3.11111	0.12025				3.11111	0.06309
				3.11512	40.2505				3.11512	27.2914				3.11512	9.06045				3.11512	0.60188				3.11512	0.12043				3.11512	0.06317
				3.11912	40.3009				3.11912	27.3273				3.11912	9.07276				3.11912	0.6029				3.11912	0.12062				3.11912	0.06326
				3.12312	40.3513				3.12312	27.3632				3.12312	9.08507				3.12312	0.60391				3.12312	0.12081				3.12312	0.06335
				3.12713	40.4018				3.12713	27.3991				3.12713	9.09737				3.12713	0.60493				3.12713	0.12099				3.12713	0.06344
				3.13113	40.4522				3.13113	27.4349				3.13113	9.10968				3.13113	0.60595				3.13113	0.12118				3.13113	0.06352
				3.13514	40.5027				3.13514	27.4708				3.13514	9.12198				3.13514	0.60697				3.13514	0.12137				3.13514	0.06361
				3.13914	40.5532				3.13914	27.5067				3.13914	9.13429				3.13914	0.60798				3.13914	0.12155				3.13914	0.0637
				3.14314	40.6036				3.14314	27.5426				3.14314	9.14659				3.14314	0.609				3.14314	0.12174				3.14314	0.06378
				3.14715	40.654				3.14715	27.5784				3.14715	9.1589				3.14715	0.61002				3.14715	0.12193				3.14715	0.06387
				3.15115	40.7045				3.15115	27.6143				3.15115	9.1712				3.15115	0.61104				3.15115	0.12211				3.15115	0.06396
				3.15516	40.755				3.15516	27.6502				3.15516	9.18351				3.15516	0.61205				3.15516	0.1223				3.15516	0.06405
				3.15916	40.8054				3.15916	27.6861				3.15916	9.19582				3.15916	0.61307				3.15916	0.12248				3.15916	0.06413
				3.16316	40.8559				3.16316	27.7219				3.16316	9.20812				3.16316	0.61409				3.16316	0.12267				3.16316	0.06422
				3.16717	40.9063				3.16717	27.7578				3.16717	9.22043				3.16717	0.61511				3.16717	0.12286				3.16717	0.06431
				3.17117	40.9568				3.17117	27.7937				3.17117	9.23273				3.17117	0.61612				3.17117	0.12304				3.17117	0.06439
				3.17518	41.0072				3.17518	27.8296				3.17518	9.24504				3.17518	0.61714				3.17518	0.12323				3.17518	0.06448
				3.17918	41.0577				3.17918	27.8654				3.17918	9.25734				3.17918	0.61816				3.17918	0.12342				3.17918	0.06457
				3.18318	41.1081				3.18318	27.9013				3.18318	9.26965				3.18318	0.61918				3.18318	0.1236				3.18318	0.06466
				3.18719	41.1586				3.18719	27.9372				3.18719	9.28196				3.18719	0.62019				3.18719	0.12379				3.18719	0.06474
				3.19119	41.209				3.19119	27.9731				3.19119	9.29426				3.19119	0.62121				3.19119	0.12398				3.19119	0.06483
				3.1952	41.2595				3.1952	28.0089				3.1952	9.30657				3.1952	0.62223				3.1952	0.12416				3.1952	0.06492
				3.1992	41.3099				3.1992	28.0448				3.1992	9.31887				3.1992	0.62325				3.1992	0.12435				3.1992	0.06501
				3.2032	41.3604				3.2032	28.0807				3.2032	9.33118				3.2032	0.62426				3.2032	0.12453				3.2032	0.06509
				3.20721	41.4108				3.20721	28.1166				3.20721	9.34348				3.20721	0.62528				3.20721	0.12472				3.20721	0.06518
				3.21121	41.4613				3.21121	28.1525				3.21121	9.35579				3.21121	0.6263				3.21121	0.12491				3.21121	0.06527
				3.21522	41.5117				3.21522	28.1883				3.21522	9.36809				3.21522	0.62732				3.21522	0.12509				3.21522	0.06535
				3.21922	41.5622				3.21922	28.2242				3.21922	9.3804				3.21922	0.62833				3.21922	0.12528				3.21922	0.06544
				3.22322	41.6126				3.22322	28.2601				3.22322	9.39271				3.22322	0.62935				3.22322	0.12547				3.22322	0.06553
				3.22723	41.6631				3.22723	28.296				3.22723	9.40501				3.22723	0.63037				3.22723	0.12565				3.22723	0.06562
				3.23123	41.7135				3.23123	28.3318				3.23123	9.41732				3.23123	0.63139				3.23123	0.12584				3.23123	0.0657
				3.23524	41.764				3.23524	28.3677				3.23524	9.42962				3.23524	0.6324				3.23524	0.12603				3.23524	0.06579
				3.23924	41.8144				3.23924	28.4036				3.23924	9.44193				3.23924	0.63342				3.23924	0.12621				3.23924	0.06588
				3.24324	41.8649				3.24324	28.4395				3.24324	9.45423				3.24324	0.63444				3.24324	0.1264				3.24324	0.06596
				3.24725	41.9153				3.24725	28.4753				3.24725	9.46654				3.24725	0.63546				3.24725	0.12659				3.24725	0.06605
				3.25125	41.9658				3.25125	28.5112				3.25125	9.47885				3.25125	0.63647				3.25125	0.12677				3.25125	0.06614
				3.25526	42.0162				3.25526	28.5471				3.25526	9.49115				3.25526	0.63749				3.25526	0.12696				3.25526	0.06623
				3.25926	42.0667				3.25926	28.583				3.25926	9.50346				3.25926	0.63851				3.25926	0.12714				3.25926	0.06631
				3.26326	42.1171				3.26326	28.6188				3.26326	9.51576				3.26326	0.63953				3.26326	0.12733				3.26326	0.0664
				3.26727	42.1676				3.26727	28.6547				3.26727	9.52807				3.26727	0.64054				3.26727	0.12752				3.26727	0.06649
				3.27127	42.218				3.27127	28.6906				3.27127	9.54037				3.27127	0.64156				3.27127	0.1277				3.27127	0.06657
				3.27528	42.2685				3.27528	28.7265				3.27528	9.55268				3.27528	0.64258				3.27528	0.12789				3.27528	0.06666
				3.27928	42.3189				3.27928	28.7623				3.27928	9.56498				3.27928	0.6436				3.27928	0.12808				3.27928	0.06675
				3.28328	42.3694				3.28328	28.7982				3.28328	9.57729				3.28328	0.64461				3.28328	0.12826				3.28328	0.06684
				3.28729	42.4198				3.28729	28.8341				3.28729	9.5896				3.28729	0.64563				3.28729	0.12845				3.28729	0.06692
				3.29129	42.4703				3.29129	28.87				3.29129	9.6019				3.29129	0.64665				3.29129	0.12864				3.29129	0.06701
				3.2953	42.5207				3.2953	28.9059				3.2953	9.61421				3.2953	0.64767				3.2953	0.12882				3.2953	0.0671
				3.2993	42.5712				3.2993	28.9417				3.2993	9.62651				3.2993	0.64868				3.2993	0.12901				3.2993	0.06719
				3.3033	42.6216				3.3033	28.9776				3.3033	9.63882				3.3033	0.6497				3.3033	0.1292				3.3033	0.06727
				3.30731	42.6721				3.30731	29.0135				3.30731	9.65112				3.30731	0.65072				3.30731	0.12938				3.30731	0.06736
				3.31131	42.7225				3.31131	29.0494				3.31131	9.66343				3.31131	0.65174				3.31131	0.12957				3.31131	0.06745
				3.31532	42.773				3.31532	29.0852				3.31532	9.67574				3.31532	0.65275				3.31532	0.12975				3.31532	0.06753
				3.31932	42.8234				3.31932	29.1211				3.31932	9.68804				3.31932	0.65377				3.31932	0.12994				3.31932	0.06762
				3.32332	42.8739				3.32332	29.157				3.32332	9.70035				3.32332	0.65479				3.32332	0.13013				3.32332	0.06771
				3.32733	42.9243				3.32733	29.1928				3.32733	9.71265				3.32733	0.65581				3.32733	0.13031				3.32733	0.0678
				3.33133	42.9748				3.33133	29.2287				3.33133	9.72496				3.33133	0.65682				3.33133	0.1305				3.33133	0.06788
				3.33534	43.0252				3.33534	29.2646				3.33534	9.73726				3.33534	0.65784				3.33534	0.13069				3.33534	0.06797
				3.33934	43.0757				3.33934	29.3005				3.33934	9.74957				3.33934	0.65886				3.33934	0.13087				3.33934	0.06806
				3.34334	43.1261				3.34334	29.3364				3.34334	9.76188				3.34334	0.65988				3.34334	0.13106				3.34334	0.06814
				3.34735	43.1766				3.34735	29.3722				3.34735	9.77418				3.34735	0.66089				3.34735	0.13125				3.34735	0.06823
				3.35135	43.227				3.35135	29.4081				3.35135	9.78649				3.35135	0.66191				3.35135	0.13143				3.35135	0.06832
				3.35536	43.2775				3.35536	29.444				3.35536	9.79879				3.35536	0.66293				3.35536	0.13162				3.35536	0.06841
				3.35936	43.3279				3.35936	29.4799				3.35936	9.8111				3.35936	0.66395				3.35936	0.1318				3.35936	0.06849
				3.36336	43.3784				3.36336	29.5157				3.36336	9.8234				3.36336	0.66496				3.36336	0.13199				3.36336	0.06858
				3.36737	43.4288				3.36737	29.5516				3.36737	9.83571				3.36737	0.66598				3.36737	0.13218				3.36737	0.06867
				3.37137	43.4793				3.37137	29.5875				3.37137	9.84801				3.37137	0.667				3.37137	0.13236				3.37137	0.06875
				3.37538	43.5297				3.37538	29.6234				3.37538	9.86032				3.37538	0.66801				3.37538	0.13255				3.37538	0.06884
				3.37938	43.5802				3.37938	29.6592				3.37938	9.87263				3.37938	0.66903				3.37938	0.13274				3.37938	0.06893
				3.38338	43.6306				3.38338	29.6951				3.38338	9.88493				3.38338	0.67005				3.38338	0.13292				3.38338	0.06902
				3.38739	43.6811				3.38739	29.731				3.38739	9.89724				3.38739	0.67107				3.38739	0.13311				3.38739	0.0691
				3.39139	43.7315				3.39139	29.7669				3.39139	9.90954				3.39139	0.67208				3.39139	0.1333				3.39139	0.06919
				3.3954	43.782				3.3954	29.8027				3.3954	9.92185				3.3954	0.6731				3.3954	0.13348				3.3954	0.06928
				3.3994	43.8324				3.3994	29.8386				3.3994	9.93415				3.3994	0.67412				3.3994	0.13367				3.3994	0.06937
				3.4034	43.8829				3.4034	29.8745				3.4034	9.94646				3.4034	0.67514				3.4034	0.13386				3.4034	0.06945
				3.40741	43.9333				3.40741	29.9104				3.40741	9.95877				3.40741	0.67615				3.40741	0.13404				3.40741	0.06954
				3.41141	43.9838				3.41141	29.9462				3.41141	9.97107				3.41141	0.67717				3.41141	0.13423				3.41141	0.06963
				3.41542	44.0342				3.41542	29.9821				3.41542	9.98338				3.41542	0.67819				3.41542	0.13441				3.41542	0.06971
				3.41942	44.0847				3.41942	30.018				3.41942	9.99568				3.41942	0.67921				3.41942	0.1346				3.41942	0.0698
				3.42342	44.1351				3.42342	30.0539				3.42342	10.008				3.42342	0.68022				3.42342	0.13479				3.42342	0.06989
				3.42743	44.1856				3.42743	30.0897				3.42743	10.0203				3.42743	0.68124				3.42743	0.13497				3.42743	0.06998
				3.43143	44.236				3.43143	30.1256				3.43143	10.0326				3.43143	0.68226				3.43143	0.13516				3.43143	0.07006
				3.43544	44.2865				3.43544	30.1615				3.43544	10.0449				3.43544	0.68328				3.43544	0.13535				3.43544	0.07015
				3.43944	44.3369				3.43944	30.1974				3.43944	10.0572				3.43944	0.68429				3.43944	0.13553				3.43944	0.07024
				3.44344	44.3874				3.44344	30.2333				3.44344	10.0695				3.44344	0.68531				3.44344	0.13572				3.44344	0.07032
				3.44745	44.4378				3.44745	30.2691				3.44745	10.0818				3.44745	0.68633				3.44745	0.13591				3.44745	0.07041
				3.45145	44.4883				3.45145	30.305				3.45145	10.0941				3.45145	0.68735				3.45145	0.13609				3.45145	0.0705
				3.45546	44.5387				3.45546	30.3409				3.45546	10.1064				3.45546	0.68836				3.45546	0.13628				3.45546	0.07059
				3.45946	44.5892				3.45946	30.3768				3.45946	10.1187				3.45946	0.68938				3.45946	0.13646				3.45946	0.07067
				3.46346	44.6396				3.46346	30.4126				3.46346	10.131				3.46346	0.6904				3.46346	0.13665				3.46346	0.07076
				3.46747	44.6901				3.46747	30.4485				3.46747	10.1433				3.46747	0.69142				3.46747	0.13684				3.46747	0.07085
				3.47147	44.7405				3.47147	30.4844				3.47147	10.1557				3.47147	0.69243				3.47147	0.13702				3.47147	0.07093
				3.47548	44.791				3.47548	30.5203				3.47548	10.168				3.47548	0.69345				3.47548	0.13721				3.47548	0.07102
				3.47948	44.8414				3.47948	30.5561				3.47948	10.1803				3.47948	0.69447				3.47948	0.1374				3.47948	0.07111
				3.48348	44.8919				3.48348	30.592				3.48348	10.1926				3.48348	0.69549				3.48348	0.13758				3.48348	0.0712
				3.48749	44.9423				3.48749	30.6279				3.48749	10.2049				3.48749	0.6965				3.48749	0.13777				3.48749	0.07128
				3.49149	44.9928				3.49149	30.6638				3.49149	10.2172				3.49149	0.69752				3.49149	0.13796				3.49149	0.07137
				3.4955	45.0432				3.4955	30.6996				3.4955	10.2295				3.4955	0.69854				3.4955	0.13814				3.4955	0.07146
				3.4995	45.0937				3.4995	30.7355				3.4995	10.2418				3.4995	0.69956				3.4995	0.13833				3.4995	0.07154
				3.5035	45.1441				3.5035	30.7714				3.5035	10.2541				3.5035	0.70057				3.5035	0.13852				3.5035	0.07163
				3.50751	45.1946				3.50751	30.8073				3.50751	10.2664				3.50751	0.70159				3.50751	0.1387				3.50751	0.07172
				3.51151	45.245				3.51151	30.8431				3.51151	10.2787				3.51151	0.70261				3.51151	0.13889				3.51151	0.07181
				3.51552	45.2955				3.51552	30.879				3.51552	10.291				3.51552	0.70363				3.51552	0.13907				3.51552	0.07189
				3.51952	45.346				3.51952	30.9149				3.51952	10.3033				3.51952	0.70464				3.51952	0.13926				3.51952	0.07198
				3.52352	45.3964				3.52352	30.9508				3.52352	10.3156				3.52352	0.70566				3.52352	0.13945				3.52352	0.07207
				3.52753	45.4468				3.52753	30.9867				3.52753	10.3279				3.52753	0.70668				3.52753	0.13963				3.52753	0.07216
				3.53153	45.4973				3.53153	31.0225				3.53153	10.3402				3.53153	0.7077				3.53153	0.13982				3.53153	0.07224
				3.53554	45.5478				3.53554	31.0584				3.53554	10.3526				3.53554	0.70871				3.53554	0.14001				3.53554	0.07233
				3.53954	45.5982				3.53954	31.0943				3.53954	10.3649				3.53954	0.70973				3.53954	0.14019				3.53954	0.07242
				3.54354	45.6487				3.54354	31.1302				3.54354	10.3772				3.54354	0.71075				3.54354	0.14038				3.54354	0.0725
				3.54755	45.6991				3.54755	31.166				3.54755	10.3895				3.54755	0.71177				3.54755	0.14057				3.54755	0.07259
				3.55155	45.7495				3.55155	31.2019				3.55155	10.4018				3.55155	0.71278				3.55155	0.14075				3.55155	0.07268
				3.55556	45.8				3.55556	31.2378				3.55556	10.4141				3.55556	0.7138				3.55556	0.14094				3.55556	0.07277
				3.55956	45.8505				3.55956	31.2736				3.55956	10.4264				3.55956	0.71482				3.55956	0.14113				3.55956	0.07285
				3.56356	45.9009				3.56356	31.3095				3.56356	10.4387				3.56356	0.71584				3.56356	0.14131				3.56356	0.07294
				3.56757	45.9513				3.56757	31.3454				3.56757	10.451				3.56757	0.71685				3.56757	0.1415				3.56757	0.07303
				3.57157	46.0018				3.57157	31.3813				3.57157	10.4633				3.57157	0.71787				3.57157	0.14168				3.57157	0.07311
				3.57558	46.0523				3.57558	31.4172				3.57558	10.4756				3.57558	0.71889				3.57558	0.14187				3.57558	0.0732
				3.57958	46.1027				3.57958	31.453				3.57958	10.4879				3.57958	0.71991				3.57958	0.14206				3.57958	0.07329
				3.58358	46.1531				3.58358	31.4889				3.58358	10.5002				3.58358	0.72092				3.58358	0.14224				3.58358	0.07338
				3.58759	46.2036				3.58759	31.5248				3.58759	10.5125				3.58759	0.72194				3.58759	0.14243				3.58759	0.07346
				3.59159	46.254				3.59159	31.5607				3.59159	10.5248				3.59159	0.72296				3.59159	0.14262				3.59159	0.07355
				3.5956	46.3045				3.5956	31.5965				3.5956	10.5371				3.5956	0.72398				3.5956	0.1428				3.5956	0.07364
				3.5996	46.355				3.5996	31.6324				3.5996	10.5494				3.5996	0.72499				3.5996	0.14299				3.5996	0.07372
				3.6036	46.4054				3.6036	31.6683				3.6036	10.5617				3.6036	0.72601				3.6036	0.14318				3.6036	0.07381
				3.60761	46.4559				3.60761	31.7042				3.60761	10.574				3.60761	0.72703				3.60761	0.14336				3.60761	0.0739
				3.61161	46.5063				3.61161	31.74				3.61161	10.5863				3.61161	0.72804				3.61161	0.14355				3.61161	0.07399
				3.61562	46.5568				3.61562	31.7759				3.61562	10.5987				3.61562	0.72906				3.61562	0.14373				3.61562	0.07407
				3.61962	46.6072				3.61962	31.8118				3.61962	10.611				3.61962	0.73008				3.61962	0.14392				3.61962	0.07416
				3.62362	46.6577				3.62362	31.8477				3.62362	10.6233				3.62362	0.7311				3.62362	0.14411				3.62362	0.07425
				3.62763	46.7081				3.62763	31.8835				3.62763	10.6356				3.62763	0.73211				3.62763	0.14429				3.62763	0.07434
				3.63163	46.7586				3.63163	31.9194				3.63163	10.6479				3.63163	0.73313				3.63163	0.14448				3.63163	0.07442
				3.63564	46.809				3.63564	31.9553				3.63564	10.6602				3.63564	0.73415				3.63564	0.14467				3.63564	0.07451
				3.63964	46.8595				3.63964	31.9912				3.63964	10.6725				3.63964	0.73517				3.63964	0.14485				3.63964	0.0746
				3.64364	46.9099				3.64364	32.0271				3.64364	10.6848				3.64364	0.73618				3.64364	0.14504				3.64364	0.07468
				3.64765	46.9604				3.64765	32.0629				3.64765	10.6971				3.64765	0.7372				3.64765	0.14523				3.64765	0.07477
				3.65165	47.0108				3.65165	32.0988				3.65165	10.7094				3.65165	0.73822				3.65165	0.14541				3.65165	0.07486
				3.65566	47.0613				3.65566	32.1347				3.65566	10.7217				3.65566	0.73924				3.65566	0.1456				3.65566	0.07495
				3.65966	47.1117				3.65966	32.1705				3.65966	10.734				3.65966	0.74025				3.65966	0.14579				3.65966	0.07503
				3.66366	47.1622				3.66366	32.2064				3.66366	10.7463				3.66366	0.74127				3.66366	0.14597				3.66366	0.07512
				3.66767	47.2126				3.66767	32.2423				3.66767	10.7586				3.66767	0.74229				3.66767	0.14616				3.66767	0.07521
				3.67167	47.2631				3.67167	32.2782				3.67167	10.7709				3.67167	0.74331				3.67167	0.14634				3.67167	0.07529
				3.67568	47.3135				3.67568	32.3141				3.67568	10.7832				3.67568	0.74432				3.67568	0.14653				3.67568	0.07538
				3.67968	47.364				3.67968	32.3499				3.67968	10.7956				3.67968	0.74534				3.67968	0.14672				3.67968	0.07547
				3.68368	47.4144				3.68368	32.3858				3.68368	10.8079				3.68368	0.74636				3.68368	0.1469				3.68368	0.07556
				3.68769	47.4649				3.68769	32.4217				3.68769	10.8202				3.68769	0.74738				3.68769	0.14709				3.68769	0.07564
				3.69169	47.5153				3.69169	32.4576				3.69169	10.8325				3.69169	0.74839				3.69169	0.14728				3.69169	0.07573
				3.6957	47.5658				3.6957	32.4934				3.6957	10.8448				3.6957	0.74941				3.6957	0.14746				3.6957	0.07582
				3.6997	47.6162				3.6997	32.5293				3.6997	10.8571				3.6997	0.75043				3.6997	0.14765				3.6997	0.0759
				3.7037	47.6667				3.7037	32.5652				3.7037	10.8694				3.7037	0.75145				3.7037	0.14784				3.7037	0.07599
				3.70771	47.7171				3.70771	32.6011				3.70771	10.8817				3.70771	0.75246				3.70771	0.14802				3.70771	0.07608
				3.71171	47.7676				3.71171	32.6369				3.71171	10.894				3.71171	0.75348				3.71171	0.14821				3.71171	0.07617
				3.71572	47.818				3.71572	32.6728				3.71572	10.9063				3.71572	0.7545				3.71572	0.1484				3.71572	0.07625
				3.71972	47.8685				3.71972	32.7087				3.71972	10.9186				3.71972	0.75552				3.71972	0.14858				3.71972	0.07634
				3.72372	47.9189				3.72372	32.7446				3.72372	10.9309				3.72372	0.75653				3.72372	0.14877				3.72372	0.07643
				3.72773	47.9694				3.72773	32.7804				3.72773	10.9432				3.72773	0.75755				3.72773	0.14895				3.72773	0.07652
				3.73173	48.0198				3.73173	32.8163				3.73173	10.9555				3.73173	0.75857				3.73173	0.14914				3.73173	0.0766
				3.73574	48.0703				3.73574	32.8522				3.73574	10.9678				3.73574	0.75959				3.73574	0.14933				3.73574	0.07669
				3.73974	48.1207				3.73974	32.8881				3.73974	10.9801				3.73974	0.7606				3.73974	0.14951				3.73974	0.07678
				3.74374	48.1712				3.74374	32.9239				3.74374	10.9924				3.74374	0.76162				3.74374	0.1497				3.74374	0.07686
				3.74775	48.2216				3.74775	32.9598				3.74775	11.0047				3.74775	0.76264				3.74775	0.14989				3.74775	0.07695
				3.75175	48.2721				3.75175	32.9957				3.75175	11.017				3.75175	0.76366				3.75175	0.15007				3.75175	0.07704
				3.75576	48.3225				3.75576	33.0316				3.75576	11.0294				3.75576	0.76467				3.75576	0.15026				3.75576	0.07713
				3.75976	48.373				3.75976	33.0675				3.75976	11.0417				3.75976	0.76569				3.75976	0.15045				3.75976	0.07721
				3.76376	48.4234				3.76376	33.1033				3.76376	11.054				3.76376	0.76671				3.76376	0.15063				3.76376	0.0773
				3.76777	48.4739				3.76777	33.1392				3.76777	11.0663				3.76777	0.76773				3.76777	0.15082				3.76777	0.07739
				3.77177	48.5243				3.77177	33.1751				3.77177	11.0786				3.77177	0.76874				3.77177	0.151				3.77177	0.07747
				3.77578	48.5748				3.77578	33.2109				3.77578	11.0909				3.77578	0.76976				3.77578	0.15119				3.77578	0.07756
				3.77978	48.6252				3.77978	33.2468				3.77978	11.1032				3.77978	0.77078				3.77978	0.15138				3.77978	0.07765
				3.78378	48.6757				3.78378	33.2827				3.78378	11.1155				3.78378	0.7718				3.78378	0.15156				3.78378	0.07774
				3.78779	48.7261				3.78779	33.3186				3.78779	11.1278				3.78779	0.77281				3.78779	0.15175				3.78779	0.07782
				3.79179	48.7766				3.79179	33.3544				3.79179	11.1401				3.79179	0.77383				3.79179	0.15194				3.79179	0.07791
				3.7958	48.827				3.7958	33.3903				3.7958	11.1524				3.7958	0.77485				3.7958	0.15212				3.7958	0.078
				3.7998	48.8775				3.7998	33.4262				3.7998	11.1647				3.7998	0.77587				3.7998	0.15231				3.7998	0.07808
				3.8038	48.9279				3.8038	33.4621				3.8038	11.177				3.8038	0.77688				3.8038	0.1525				3.8038	0.07817
				3.80781	48.9784				3.80781	33.498				3.80781	11.1893				3.80781	0.7779				3.80781	0.15268				3.80781	0.07826
				3.81181	49.0288				3.81181	33.5338				3.81181	11.2016				3.81181	0.77892				3.81181	0.15287				3.81181	0.07835
				3.81582	49.0793				3.81582	33.5697				3.81582	11.2139				3.81582	0.77994				3.81582	0.15306				3.81582	0.07843
				3.81982	49.1297				3.81982	33.6056				3.81982	11.2263				3.81982	0.78095				3.81982	0.15324				3.81982	0.07852
				3.82382	49.1802				3.82382	33.6415				3.82382	11.2386				3.82382	0.78197				3.82382	0.15343				3.82382	0.07861
				3.82783	49.2306				3.82783	33.6773				3.82783	11.2509				3.82783	0.78299				3.82783	0.15361				3.82783	0.0787
				3.83183	49.2811				3.83183	33.7132				3.83183	11.2632				3.83183	0.78401				3.83183	0.1538				3.83183	0.07878
				3.83584	49.3315				3.83584	33.7491				3.83584	11.2755				3.83584	0.78502				3.83584	0.15399				3.83584	0.07887
				3.83984	49.382				3.83984	33.785				3.83984	11.2878				3.83984	0.78604				3.83984	0.15417				3.83984	0.07896
				3.84384	49.4324				3.84384	33.8208				3.84384	11.3001				3.84384	0.78706				3.84384	0.15436				3.84384	0.07904
				3.84785	49.4829				3.84785	33.8567				3.84785	11.3124				3.84785	0.78808				3.84785	0.15455				3.84785	0.07913
				3.85185	49.5333				3.85185	33.8926				3.85185	11.3247				3.85185	0.78909				3.85185	0.15473				3.85185	0.07922
				3.85586	49.5838				3.85586	33.9285				3.85586	11.337				3.85586	0.79011				3.85586	0.15492				3.85586	0.07931
				3.85986	49.6342				3.85986	33.9643				3.85986	11.3493				3.85986	0.79113				3.85986	0.15511				3.85986	0.07939
				3.86386	49.6847				3.86386	34.0002				3.86386	11.3616				3.86386	0.79214				3.86386	0.15529				3.86386	0.07948
				3.86787	49.7351				3.86787	34.0361				3.86787	11.3739				3.86787	0.79316				3.86787	0.15548				3.86787	0.07957
				3.87187	49.7856				3.87187	34.072				3.87187	11.3862				3.87187	0.79418				3.87187	0.15567				3.87187	0.07965
				3.87588	49.836				3.87588	34.1078				3.87588	11.3985				3.87588	0.7952				3.87588	0.15585				3.87588	0.07974
				3.87988	49.8865				3.87988	34.1437				3.87988	11.4108				3.87988	0.79621				3.87988	0.15604				3.87988	0.07983
				3.88388	49.9369				3.88388	34.1796				3.88388	11.4231				3.88388	0.79723				3.88388	0.15622				3.88388	0.07992
				3.88789	49.9874				3.88789	34.2155				3.88789	11.4354				3.88789	0.79825				3.88789	0.15641				3.88789	0.08
				3.89189	50.0378				3.89189	34.2514				3.89189	11.4477				3.89189	0.79927				3.89189	0.1566				3.89189	0.08009
				3.8959	50.0883				3.8959	34.2872				3.8959	11.4601				3.8959	0.80028				3.8959	0.15678				3.8959	0.08018
				3.8999	50.1387				3.8999	34.3231				3.8999	11.4724				3.8999	0.8013				3.8999	0.15697				3.8999	0.08026
				3.9039	50.1892				3.9039	34.359				3.9039	11.4847				3.9039	0.80232				3.9039	0.15716				3.9039	0.08035
				3.90791	50.2396				3.90791	34.3948				3.90791	11.497				3.90791	0.80334				3.90791	0.15734				3.90791	0.08044
				3.91191	50.2901				3.91191	34.4307				3.91191	11.5093				3.91191	0.80435				3.91191	0.15753				3.91191	0.08053
				3.91592	50.3405				3.91592	34.4666				3.91592	11.5216				3.91592	0.80537				3.91592	0.15772				3.91592	0.08061
				3.91992	50.391				3.91992	34.5025				3.91992	11.5339				3.91992	0.80639				3.91992	0.1579				3.91992	0.0807
				3.92392	50.4414				3.92392	34.5384				3.92392	11.5462				3.92392	0.80741				3.92392	0.15809				3.92392	0.08079
				3.92793	50.4919				3.92793	34.5742				3.92793	11.5585				3.92793	0.80842				3.92793	0.15827				3.92793	0.08088
				3.93193	50.5423				3.93193	34.6101				3.93193	11.5708				3.93193	0.80944				3.93193	0.15846				3.93193	0.08096
				3.93594	50.5928				3.93594	34.646				3.93594	11.5831				3.93594	0.81046				3.93594	0.15865				3.93594	0.08105
				3.93994	50.6432				3.93994	34.6819				3.93994	11.5954				3.93994	0.81148				3.93994	0.15883				3.93994	0.08114
				3.94394	50.6937				3.94394	34.7177				3.94394	11.6077				3.94394	0.81249				3.94394	0.15902				3.94394	0.08122
				3.94795	50.7441				3.94795	34.7536				3.94795	11.62				3.94795	0.81351				3.94795	0.15921				3.94795	0.08131
				3.95195	50.7946				3.95195	34.7895				3.95195	11.6323				3.95195	0.81453				3.95195	0.15939				3.95195	0.0814
				3.95596	50.8451				3.95596	34.8254				3.95596	11.6446				3.95596	0.81555				3.95596	0.15958				3.95596	0.08149
				3.95996	50.8955				3.95996	34.8612				3.95996	11.6569				3.95996	0.81656				3.95996	0.15977				3.95996	0.08157
				3.96396	50.946				3.96396	34.8971				3.96396	11.6692				3.96396	0.81758				3.96396	0.15995				3.96396	0.08166
				3.96797	50.9964				3.96797	34.933				3.96797	11.6815				3.96797	0.8186				3.96797	0.16014				3.96797	0.08175
				3.97197	51.0468				3.97197	34.9689				3.97197	11.6939				3.97197	0.81962				3.97197	0.16033				3.97197	0.08183
				3.97598	51.0973				3.97598	35.0047				3.97598	11.7062				3.97598	0.82063				3.97598	0.16051				3.97598	0.08192
				3.97998	51.1478				3.97998	35.0406				3.97998	11.7185				3.97998	0.82165				3.97998	0.1607				3.97998	0.08201
				3.98398	51.1982				3.98398	35.0765				3.98398	11.7308				3.98398	0.82267				3.98398	0.16088				3.98398	0.0821
				3.98799	51.2486				3.98799	35.1124				3.98799	11.7431				3.98799	0.82369				3.98799	0.16107				3.98799	0.08218
				3.99199	51.2991				3.99199	35.1482				3.99199	11.7554				3.99199	0.8247				3.99199	0.16126				3.99199	0.08227
				3.996	51.3496				3.996	35.1841				3.996	11.7677				3.996	0.82572				3.996	0.16144				3.996	0.08236
				4	51.4				4	35.22				4	11.78				4	0.82674				4	0.16163				4	0.08244
[truncated: 32 more columns]

## Sheet: Manuscript Fig 5
	Fig 5a										Fig 5b																		Fig 5c																		Fig 5d
	0.1 M H+-Ar (+ 0.1 M K+)		0.1 M H+-CO2 (+ 0.1 M K+)		0.1 M H+-Ar		0.1 M H+-CO2				0.1 M K+				0.5 M K+				1 M K+				3 M K+						0.1 M K+				0.5 M K+				1 M K+				3 M K+							0 M K+
	Potential (V vs RHE)	j (A/cm2)	Potential (V vs RHE)	j (A/cm2)	Potential (V vs RHE)	j (A/cm2)	Potential (V vs RHE)	j (A/cm2)			jCO (mA/cm2)	η (mV)	Linear Fit		jCO (mA/cm2)	η (mV)	Linear Fit		jCO (mA/cm2)	η (mV)	Linear Fit		jCO (mA/cm2)	η (mV)	Linear Fit				Experimental data		Fitting line		Experimental data		Fitting line		Experimental data		Fitting line		Experimental data		Fitting line				j (A/cm2)	CO FE (%)	Error bar
	-0.20112	-0.000561981	-0.19827	-0.00125	-0.20226	-0.00187	-0.20133	-0.00191			0.58	420	0.58	429.205	0.71	370	0.71	373.575	0.75	340	0.75	346.713	0.86	310	0.86	308.506			Zre (Ω cm2)	-Zim (Ω cm2)	Zre (Ω cm2)	-Zim (Ω cm2)	Zre (Ω cm2)	-Zim (Ω cm2)	Zre (Ω cm2)	-Zim (Ω cm2)	Zre (Ω cm2)	-Zim (Ω cm2)	Zre (Ω cm2)	-Zim (Ω cm2)	Zre (Ω cm2)	-Zim (Ω cm2)	Zre (Ω cm2)	-Zim (Ω cm2)			0.5	0.01	0.02
	-0.20178	-0.000580067	-0.20354	-0.00124	-0.20379	-0.0019	-0.20705	-0.00194			1.15	520	0.58216	429.672	1.23	420	0.7131	373.927	1.58	400	0.7535	346.999	2.265	350	0.86493	308.763			5.97695	0.14741	5.95794	0.07772	2.02019	0.04213	2.01697	0.03511	1.15117	0.01399	1.15719	0.00788	0.51035	-0.00506	0.51052	0.0111			1	0.01	0.01
	-0.20621	-0.000576066	-0.20769	-0.00125	-0.20704	-0.0019	-0.20682	-0.00195			8.7	790	0.58432	430.139	15.7	630	0.7162	374.278	23.47	560	0.75701	347.285	46.16	490	0.86989	309.02			5.97872	0.14666	5.96346	0.09401	2.02243	0.06226	2.01845	0.04342	1.1522	0.01669	1.15746	0.00973	0.50566	-0.00162	0.51088	0.01376			1.5	0.09	0.04
	-0.21096	-0.000592532	-0.20993	-0.00128	-0.2122	-0.00189	-0.20876	-0.00197			23.6	880	0.58649	430.605	54.8	720	0.71933	374.63	78.3	630	0.76054	347.571	169.825	540	0.87488	309.277			5.98922	0.14922	5.9706	0.11374	2.01924	0.06821	2.02043	0.05363	1.15013	0.02208	1.15779	0.01202	0.50865	0.00365	0.51134	0.01704			2	0.24	0.11
	-0.2135	-0.000609858	-0.21079	-0.00128	-0.21505	-0.00194	-0.2144	-0.00195					0.58867	431.072			0.72246	374.981			0.76409	347.857			0.87989	309.534			5.99622	0.16156	5.97979	0.13731	2.03366	0.07904	2.0231	0.06613	1.15448	0.01752	1.15822	0.01485	0.51154	0.01411	0.51194	0.02109			2.5	0.33	0.18
	-0.21495	-0.000608534	-0.21417	-0.0013	-0.2168	-0.00195	-0.21651	-0.00196					0.59086	431.539			0.72561	375.333			0.76765	348.143			0.88493	309.791			6.00417	0.17137	5.99172	0.16536	2.03469	0.09051	2.02677	0.08158	1.15928	0.02406	1.15877	0.01834	0.5121	0.01845	0.51274	0.0261			3	0.58	0.23
	-0.21929	-0.000611863	-0.22073	-0.00132	-0.21865	-0.0019	-0.22124	-0.00197					0.59305	432.006			0.72878	375.684			0.77123	348.429			0.89001	310.049			6.0163	0.19795	6.00725	0.19849	2.03878	0.1094	2.03184	0.10046	1.16205	0.02962	1.15948	0.02265	0.51302	0.02974	0.51382	0.03232			3.5	0.39	0.19
	-0.22429	-0.000642221	-0.2225	-0.00133	-0.22311	-0.00193	-0.22308	-0.002					0.59526	432.473			0.73195	376.036			0.77483	348.715			0.89511	310.306			6.03321	0.23238	6.02763	0.23747	2.05808	0.12717	2.03887	0.12342	1.15756	0.03607	1.16039	0.02794	0.51725	0.03472	0.51526	0.03996			4	0.12	0.04
	-0.22509	-0.000648473	-0.22205	-0.00134	-0.22591	-0.00194	-0.22749	-0.00201					0.59747	432.939			0.73515	376.387			0.77844	349.001			0.90024	310.563			6.03633	0.2712	6.05421	0.28247	2.06019	0.15702	2.04869	0.15114	1.16056	0.0344	1.16159	0.03447	0.51664	0.04701	0.51722	0.04933
	-0.22678	-0.000644301	-0.22968	-0.00136	-0.22882	-0.00196	-0.22976	-0.00201					0.59969	433.406			0.73835	376.739			0.78207	349.287			0.9054	310.82			6.08174	0.32185	6.08911	0.33398	2.07695	0.18625	2.06251	0.18446	1.16633	0.04129	1.16319	0.04253	0.52168	0.05782	0.51993	0.06092
	-0.23052	-0.000651064	-0.23313	-0.00138	-0.23181	-0.00198	-0.23097	-0.00203					0.60192	433.873			0.74157	377.09			0.78572	349.573			0.91059	311.077			6.10886	0.37477	6.13436	0.39129	2.06491	0.22358	2.08182	0.22367	1.16786	0.04971	1.16531	0.05239	0.5248	0.07214	0.52369	0.07509
	-0.23509	-0.000676024	-0.23435	-0.00137	-0.23473	-0.00198	-0.23553	-0.00202					0.60416	434.34			0.7448	377.442			0.78939	349.859			0.91581	311.335			6.16418	0.4447	6.19251	0.45326	2.094	0.27108	2.10888	0.26925	1.17307	0.06106	1.16816	0.06444	0.52926	0.0904	0.52895	0.09234
	-0.23762	-0.000683372	-0.23594	-0.00137	-0.23911	-0.002	-0.23896	-0.00205					0.6064	434.806			0.74805	377.793			0.79307	350.145			0.92106	311.592			6.25371	0.51216	6.26644	0.51788	2.1275	0.33247	2.14613	0.32037	1.17619	0.07811	1.17205	0.07927	0.53595	0.11186	0.53634	0.11317
	-0.24015	-0.000693143	-0.23933	-0.0014	-0.24115	-0.00202	-0.24264	-0.00207					0.60866	435.273			0.75131	378.145			0.79677	350.431			0.92634	311.849			6.34674	0.58952	6.35748	0.58092	2.19323	0.38016	2.19651	0.37543	1.17868	0.09424	1.17738	0.09732	0.54751	0.13744	0.5468	0.1382
	-0.24607	-0.000714696	-0.24487	-0.00141	-0.24524	-0.00203	-0.24202	-0.00206					0.61092	435.74			0.75459	378.496			0.80048	350.717			0.93165	312.106			6.45548	0.65362	6.46709	0.63787	2.25646	0.43624	2.26308	0.43139	1.18947	0.11349	1.18474	0.11916	0.56153	0.16664	0.56148	0.16763
	-0.24833	-0.00073118	-0.2462	-0.00142	-0.24879	-0.00201	-0.24909	-0.00209					0.61319	436.207			0.75788	378.848			0.80421	351.003			0.93699	312.363			6.58026	0.70055	6.59242	0.68231	2.33855	0.48893	2.34685	0.48269	1.19675	0.14067	1.19493	0.14538	0.58338	0.20223	0.58212	0.20176
	-0.24727	-0.000738665	-0.25004	-0.00142	-0.24889	-0.00201	-0.25272	-0.00209					0.61547	436.674			0.76118	379.199			0.80797	351.289			0.94236	312.62			6.73721	0.72493	6.73078	0.70933	2.44268	0.53284	2.44774	0.52323	1.2081	0.17255	1.20915	0.17665	0.61712	0.24102	0.6106	0.23988
	-0.25219	-0.000757133	-0.25303	-0.00144	-0.25305	-0.00205	-0.25526	-0.00212					0.61776	437.14			0.7645	379.551			0.81173	351.575			0.94777	312.878			6.89181	0.7292	6.87462	0.71495	2.56184	0.55399	2.56032	0.54619	1.22531	0.20472	1.22882	0.21312	0.65042	0.28677	0.64911	0.28061
	-0.25816	-0.000771845	-0.25684	-0.00145	-0.25815	-0.00203	-0.25532	-0.00212					0.62005	437.607			0.76783	379.902			0.81552	351.861			0.9532	313.135			7.05713	0.70082	7.01612	0.69852	2.68444	0.554	2.67848	0.5477	1.25463	0.25049	1.25605	0.25502	0.70498	0.32702	0.69987	0.32149
	-0.25907	-0.000783028	-0.25931	-0.00147	-0.26025	-0.00206	-0.2611	-0.00214					0.62236	438.074			0.77118	380.254			0.81932	352.147			0.95866	313.392			7.17567	0.65144	7.14907	0.66217	2.80063	0.53134	2.79252	0.52736	1.29368	0.29331	1.29304	0.3013	0.76954	0.36491	0.7634	0.35815
	-0.25971	-0.000793968	-0.26325	-0.00148	-0.26226	-0.00208	-0.26483	-0.00214					0.62467	438.541			0.77454	380.605			0.82314	352.433			0.96416	313.649			7.2767	0.59241	7.26697	0.61083	2.90564	0.48501	2.89474	0.48907	1.34106	0.34534	1.34229	0.35013	0.84301	0.39595	0.83925	0.38593
	-0.2647	-0.000803636	-0.26527	-0.00148	-0.26569	-0.00206	-0.2659	-0.00214					0.62699	439.007			0.77792	380.957			0.82698	352.719			0.96969	313.906			7.37023	0.54081	7.3675	0.55009	2.98428	0.4339	2.98122	0.43867	1.40281	0.40275	1.40618	0.39844	0.92651	0.40449	0.92287	0.39995
	-0.26906	-0.000810129	-0.26871	-0.0015	-0.27046	-0.0021	-0.26895	-0.00215					0.62932	439.474			0.78131	381.308			0.83084	353.005			0.97525	314.163			7.4519	0.47066	7.44962	0.48594	3.04971	0.37857	3.04994	0.3831	1.48614	0.44479	1.48497	0.441	1.01849	0.40314	1.00938	0.39775
	-0.27038	-0.000828709	-0.26912	-0.00149	-0.27602	-0.00211	-0.27306	-0.00216					0.63166	439.941			0.78472	381.66			0.83471	353.291			0.98084	314.421			7.51004	0.414	7.51536	0.42236	3.10531	0.3306	3.10253	0.3275	1.58095	0.47559	1.57779	0.47249	1.09823	0.37858	1.09154	0.37972
	-0.27276	-0.000850267	-0.27246	-0.00151	-0.27467	-0.0021	-0.27531	-0.00219					0.63401	440.408			0.78814	382.011			0.83861	353.577			0.98646	314.678			7.54989	0.34938	7.56709	0.36217	3.12513	0.27896	3.14128	0.27583	1.69012	0.49223	1.67904	0.48752	1.16594	0.34648	1.16399	0.34926
	-0.279	-0.000855718	-0.28044	-0.00154	-0.27865	-0.00207	-0.27949	-0.00218					0.63636	440.875			0.79158	382.363			0.84252	353.863			0.99211	314.935			7.59963	0.32136	7.60678	0.30782	3.15203	0.2456	3.16948	0.22958	1.80144	0.48974	1.78308	0.48359	1.2175	0.31144	1.22436	0.31094
	-0.28159	-0.000868881	-0.28235	-0.00155	-0.28206	-0.0021	-0.27999	-0.00221					0.63873	441.341			0.79503	382.714			0.84645	354.149			0.9978	315.192			7.58681	0.30254	7.63741	0.25935	3.16686	0.22771	3.18981	0.18931	1.90032	0.46404	1.88164	0.46136	1.25844	0.27899	1.27169	0.2698
	-0.28324	-0.000904751	-0.28373	-0.00156	-0.28673	-0.00213	-0.28598	-0.00222					0.6411	441.808			0.7985	383.066			0.8504	354.435			1.00352	315.449			7.6292	0.26295	7.66068	0.21744	3.18451	0.21023	3.2042	0.15538	1.98159	0.42158	1.96872	0.42485	1.28597	0.24293	1.30748	0.2294
	-0.28501	-0.000918116	-0.28774	-0.00158	-0.28816	-0.00214	-0.28873	-0.00222					0.64349	442.275			0.80198	383.417			0.85436	354.721			1.00927	315.706			7.67575	0.2594	7.67852	0.18136	--	--	--	--	2.04965	0.37434	2.0417	0.37921	1.30932	0.22783	1.3336	0.19235
	-0.28908	-0.000934671	-0.29089	-0.0016	-0.29402	-0.00213	-0.29194	-0.00225					0.64588	442.742			0.80547	383.769			0.85835	355.007			1.01506	315.964			7.70717	0.245	7.69208	0.15097	--	--	--	--	2.10052	0.32232	2.09942	0.33021	1.32842	0.21779	1.35245	0.15952
	-0.29317	-0.000956112	-0.2945	-0.0016	-0.29488	-0.00217	-0.29553	-0.00226					0.64828	443.208			0.80899	384.12			0.86235	355.293			1.02088	316.221			--	--	--	--	--	--	--	--	2.13088	0.28709	2.14355	0.28192	--	--	--	--
	-0.29649	-0.000976047	-0.29597	-0.0016	-0.29772	-0.00217	-0.29835	-0.00224					0.65069	443.675			0.81251	384.472			0.86637	355.579			1.02673	316.478			--	--	--	--	--	--	--	--	2.17056	0.24417	2.17616	0.23741	--	--	--	--
	-0.29681	-0.000969311	-0.29822	-0.00158	-0.2988	-0.00217	-0.30059	-0.0023					0.65311	444.142			0.81606	384.823			0.87041	355.865			1.03262	316.735			--	--	--	--	--	--	--	--	2.18051	0.22279	2.20002	0.19775	--	--	--	--
	-0.30474	-0.000989459	-0.30299	-0.0016	-0.30455	-0.00218	-0.30407	-0.0023					0.65553	444.609			0.81961	385.175			0.87447	356.151			1.03854	316.992											2.19532	0.20325	2.21733	0.16327
	-0.30514	-0.00102	-0.30579	-0.00163	-0.30617	-0.00221	-0.30692	-0.00233					0.65797	445.076			0.82319	385.526			0.87855	356.437			1.04449	317.249											2.21458	0.19283	2.2297	0.13422
	-0.30697	-0.00104	-0.30668	-0.00164	-0.3093	-0.00222	-0.31012	-0.00231					0.66041	445.542			0.82678	385.878			0.88265	356.723			1.05048	317.507
	-0.3109	-0.00105	-0.3118	-0.00164	-0.31144	-0.00223	-0.31299	-0.00233					0.66287	446.009			0.83038	386.229			0.88676	357.009			1.0565	317.764
	-0.31604	-0.00108	-0.31551	-0.00166	-0.31682	-0.00223	-0.31484	-0.00235					0.66533	446.476			0.834	386.581			0.8909	357.295			1.06256	318.021							inset of Fig 5c
	-0.31786	-0.0011	-0.31601	-0.00169	-0.31994	-0.00226	-0.31961	-0.00235					0.6678	446.943			0.83764	386.932			0.89505	357.581			1.06865	318.278								Rs (Ω cm2)	Rct (Ω cm2)	Cdi (μF cm-2)
	-0.31823	-0.0011	-0.32088	-0.00168	-0.32119	-0.00225	-0.32348	-0.00239					0.67029	447.409			0.84129	387.284			0.89923	357.867			1.07477	318.535							0.1 M K+	5.9	1.8	631
	-0.32263	-0.0011	-0.32557	-0.00168	-0.32332	-0.0023	-0.32463	-0.00238					0.67278	447.876			0.84496	387.635			0.90342	358.153			1.08093	318.792							0.5 M K+	2	1.3	711
	-0.32699	-0.00113	-0.32759	-0.00172	-0.33003	-0.0023	-0.32819	-0.00239					0.67528	448.343			0.84864	387.987			0.90763	358.439			1.08713	319.05							1 M K+	1.1	1.1	726
	-0.32982	-0.00114	-0.32888	-0.00173	-0.33132	-0.00234	-0.33063	-0.00239					0.67779	448.81			0.85234	388.338			0.91187	358.725			1.09336	319.307							3 M K+	0.5	0.9	905
	-0.33135	-0.00114	-0.33281	-0.00173	-0.33182	-0.00233	-0.33397	-0.00243					0.68031	449.277			0.85606	388.69			0.91612	359.011			1.09963	319.564
	-0.33595	-0.00116	-0.33673	-0.00174	-0.33799	-0.00235	-0.33712	-0.00245					0.68284	449.743			0.85979	389.041			0.92039	359.297			1.10593	319.821
	-0.3402	-0.00118	-0.33901	-0.00175	-0.34267	-0.00237	-0.33953	-0.00246					0.68537	450.21			0.86354	389.393			0.92468	359.583			1.11227	320.078
	-0.34189	-0.00119	-0.34136	-0.00176	-0.34357	-0.00238	-0.34435	-0.00246					0.68792	450.677			0.8673	389.744			0.929	359.869			1.11865	320.336
	-0.34414	-0.00121	-0.34559	-0.00176	-0.34612	-0.00241	-0.34753	-0.00249					0.69048	451.144			0.87109	390.096			0.93333	360.155			1.12506	320.593
	-0.34742	-0.00121	-0.34948	-0.00177	-0.34731	-0.00246	-0.34681	-0.00251					0.69304	451.61			0.87488	390.447			0.93768	360.441			1.13151	320.85
	-0.35194	-0.00124	-0.35154	-0.00179	-0.35235	-0.00252	-0.352	-0.00253					0.69562	452.077			0.8787	390.799			0.94206	360.727			1.138	321.107
	-0.35292	-0.00126	-0.35357	-0.00179	-0.35469	-0.00254	-0.35636	-0.00254					0.6982	452.544			0.88253	391.15			0.94645	361.013			1.14452	321.364
	-0.35656	-0.00128	-0.35748	-0.00178	-0.35894	-0.00258	-0.35919	-0.00257					0.7008	453.011			0.88638	391.502			0.95086	361.299			1.15108	321.621
	-0.36292	-0.00128	-0.36171	-0.00182	-0.36256	-0.00261	-0.36007	-0.0026					0.7034	453.477			0.89024	391.853			0.9553	361.585			1.15768	321.879
	-0.36405	-0.00129	-0.36417	-0.00179	-0.36462	-0.00263	-0.36348	-0.00261					0.70602	453.944			0.89412	392.205			0.95975	361.871			1.16432	322.136
	-0.36517	-0.00131	-0.36604	-0.00179	-0.36706	-0.00268	-0.36857	-0.00265					0.70864	454.411			0.89802	392.556			0.96423	362.157			1.17099	322.393
	-0.37023	-0.00131	-0.37037	-0.00183	-0.371	-0.0027	-0.37035	-0.00267					0.71128	454.878			0.90194	392.908			0.96873	362.443			1.17771	322.65
	-0.37434	-0.00132	-0.37351	-0.00183	-0.37415	-0.00274	-0.37206	-0.00271					0.71392	455.345			0.90587	393.259			0.97324	362.729			1.18446	322.907
	-0.37676	-0.00133	-0.3752	-0.00185	-0.3779	-0.0028	-0.37661	-0.00273					0.71657	455.811			0.90982	393.611			0.97778	363.015			1.19125	323.164
	-0.377	-0.00135	-0.37865	-0.00184	-0.37941	-0.00284	-0.38127	-0.00273					0.71924	456.278			0.91379	393.962			0.98234	363.301			1.19808	323.422
	-0.38311	-0.00134	-0.38255	-0.00182	-0.38381	-0.00288	-0.38397	-0.00278					0.72191	456.745			0.91777	394.314			0.98692	363.587			1.20495	323.679
	-0.38746	-0.00137	-0.38529	-0.00183	-0.38812	-0.00292	-0.38537	-0.0028					0.72459	457.212			0.92177	394.665			0.99153	363.873			1.21185	323.936
	-0.38932	-0.00139	-0.38666	-0.00185	-0.39015	-0.00296	-0.38943	-0.00282					0.72729	457.678			0.92579	395.017			0.99615	364.159			1.2188	324.193
	-0.39053	-0.00138	-0.39067	-0.00186	-0.39162	-0.00299	-0.39392	-0.00286					0.72999	458.145			0.92983	395.368			1.0008	364.445			1.22579	324.45
	-0.39413	-0.00139	-0.39522	-0.00186	-0.39602	-0.00304	-0.39603	-0.00288					0.7327	458.612			0.93388	395.72			1.00546	364.731			1.23281	324.707
	-0.39887	-0.0014	-0.39773	-0.00187	-0.39965	-0.00308	-0.39791	-0.00292					0.73542	459.079			0.93795	396.071			1.01015	365.017			1.23988	324.965
	-0.40217	-0.00141	-0.39881	-0.00188	-0.40274	-0.00318	-0.40301	-0.00292					0.73816	459.546			0.94204	396.423			1.01486	365.303			1.24699	325.222
	-0.40265	-0.00142	-0.40434	-0.00189	-0.40272	-0.00317	-0.40504	-0.00296					0.7409	460.012			0.94615	396.774			1.0196	365.589			1.25414	325.479
	-0.40707	-0.00143	-0.4074	-0.00191	-0.40835	-0.00323	-0.40643	-0.00298					0.74365	460.479			0.95027	397.126			1.02435	365.875			1.26133	325.736
	-0.41088	-0.00145	-0.41038	-0.00194	-0.41369	-0.00326	-0.41242	-0.00302					0.74642	460.946			0.95442	397.477			1.02913	366.161			1.26856	325.993
	-0.41266	-0.00146	-0.41026	-0.00192	-0.41414	-0.00335	-0.41423	-0.00306					0.74919	461.413			0.95858	397.829			1.03393	366.447			1.27583	326.25
	-0.41414	-0.00147	-0.41755	-0.00189	-0.4166	-0.0034	-0.41805	-0.0031					0.75198	461.879			0.96276	398.18			1.03875	366.732			1.28314	326.508
	-0.42003	-0.00149	-0.41918	-0.00194	-0.42235	-0.00345	-0.41798	-0.00313					0.75477	462.346			0.96696	398.532			1.0436	367.018			1.2905	326.765
	-0.42299	-0.0015	-0.4226	-0.00194	-0.42447	-0.00349	-0.42233	-0.00318					0.75758	462.813			0.97117	398.883			1.04846	367.304			1.2979	327.022
	-0.42451	-0.00152	-0.42371	-0.00194	-0.42713	-0.00353	-0.42574	-0.00321					0.76039	463.28			0.97541	399.235			1.05335	367.59			1.30534	327.279
	-0.42856	-0.00153	-0.42805	-0.00197	-0.42903	-0.00362	-0.42897	-0.00324					0.76322	463.747			0.97966	399.586			1.05827	367.876			1.31282	327.536
	-0.4329	-0.00155	-0.43159	-0.00198	-0.43496	-0.00367	-0.4305	-0.00328					0.76606	464.213			0.98393	399.938			1.0632	368.162			1.32035	327.793
	-0.43651	-0.00157	-0.43391	-0.00197	-0.43654	-0.00376	-0.43801	-0.00333					0.7689	464.68			0.98822	400.289			1.06816	368.448			1.32791	328.051
	-0.43549	-0.00158	-0.436	-0.00199	-0.43723	-0.00385	-0.44014	-0.00338					0.77176	465.147			0.99253	400.641			1.07314	368.734			1.33553	328.308
	-0.44098	-0.0016	-0.44332	-0.00201	-0.44289	-0.00391	-0.44363	-0.00343					0.77463	465.614			0.99686	400.992			1.07815	369.02			1.34318	328.565
	-0.44624	-0.00161	-0.44466	-0.00203	-0.44522	-0.00401	-0.44399	-0.00345					0.77751	466.08			1.0012	401.344			1.08317	369.306			1.35088	328.822
	-0.4461	-0.00164	-0.44425	-0.00203	-0.4492	-0.00409	-0.44818	-0.0035					0.7804	466.547			1.00557	401.695			1.08823	369.592			1.35863	329.079
	-0.44828	-0.00165	-0.45091	-0.00206	-0.45087	-0.00418	-0.45248	-0.00353					0.7833	467.014			1.00995	402.047			1.0933	369.878			1.36642	329.337
	-0.45312	-0.00165	-0.45331	-0.00206	-0.45517	-0.00423	-0.45337	-0.00361					0.78621	467.481			1.01436	402.398			1.0984	370.164			1.37425	329.594
	-0.45805	-0.00167	-0.45566	-0.00209	-0.45684	-0.00433	-0.45581	-0.00363					0.78913	467.948			1.01878	402.75			1.10352	370.45			1.38213	329.851
	-0.45903	-0.0017	-0.45854	-0.00213	-0.46004	-0.00442	-0.4619	-0.0037					0.79206	468.414			1.02322	403.101			1.10867	370.736			1.39005	330.108
	-0.46111	-0.0017	-0.46165	-0.00215	-0.46329	-0.0045	-0.46435	-0.00379					0.79501	468.881			1.02768	403.453			1.11384	371.022			1.39802	330.365
	-0.4664	-0.00172	-0.466	-0.00214	-0.46625	-0.00457	-0.46603	-0.00386					0.79796	469.348			1.03216	403.804			1.11903	371.308			1.40603	330.622
	-0.46965	-0.00175	-0.46802	-0.00215	-0.47047	-0.00468	-0.46833	-0.00391					0.80093	469.815			1.03666	404.156			1.12425	371.594			1.41409	330.88
	-0.4703	-0.00176	-0.47171	-0.00217	-0.4739	-0.00479	-0.47254	-0.00398					0.8039	470.281			1.04118	404.507			1.1295	371.88			1.4222	331.137
	-0.47379	-0.00178	-0.4735	-0.00219	-0.47613	-0.00483	-0.47532	-0.00407					0.80689	470.748			1.04572	404.859			1.13476	372.166			1.43035	331.394
	-0.47923	-0.00181	-0.4782	-0.00221	-0.47789	-0.00493	-0.47708	-0.00415					0.80989	471.215			1.05028	405.21			1.14006	372.452			1.43855	331.651
	-0.48344	-0.00184	-0.47982	-0.00227	-0.48401	-0.00506	-0.4828	-0.00422					0.8129	471.682			1.05486	405.562			1.14537	372.738			1.4468	331.908
	-0.48232	-0.00187	-0.48296	-0.00227	-0.48559	-0.00515	-0.48605	-0.00429					0.81592	472.149			1.05946	405.913			1.15071	373.024			1.45509	332.165
	-0.48504	-0.0019	-0.48717	-0.0023	-0.48804	-0.00527	-0.48852	-0.00442					0.81895	472.615			1.06408	406.265			1.15608	373.31			1.46343	332.423
	-0.49171	-0.00193	-0.49151	-0.00231	-0.49266	-0.00542	-0.49016	-0.00448					0.822	473.082			1.06872	406.616			1.16147	373.596			1.47182	332.68
	-0.4936	-0.00196	-0.493	-0.00237	-0.49491	-0.00554	-0.49477	-0.00459					0.82505	473.549			1.07338	406.968			1.16689	373.882			1.48026	332.937
	-0.49507	-0.00199	-0.49649	-0.00239	-0.49576	-0.00567	-0.49695	-0.0047					0.82812	474.016			1.07806	407.319			1.17233	374.168			1.48875	333.194
	-0.49953	-0.00205	-0.50071	-0.00241	-0.50084	-0.00578	-0.50139	-0.00477					0.8312	474.482			1.08276	407.671			1.1778	374.454			1.49728	333.451
	-0.50369	-0.00208	-0.50257	-0.00246	-0.50465	-0.00592	-0.50371	-0.00489					0.83429	474.949			1.08748	408.022			1.18329	374.74			1.50586	333.708
	-0.50599	-0.00213	-0.50451	-0.00249	-0.50807	-0.00605	-0.50533	-0.005					0.83739	475.416			1.09222	408.374			1.18881	375.026			1.5145	333.966
	-0.50786	-0.00216	-0.50769	-0.00251	-0.5079	-0.00621	-0.51018	-0.00512					0.8405	475.883			1.09698	408.725			1.19435	375.312			1.52318	334.223
	-0.51023	-0.00219	-0.51374	-0.00257	-0.51261	-0.00634	-0.51311	-0.00522					0.84362	476.349			1.10176	409.077			1.19993	375.598			1.53191	334.48
	-0.51449	-0.00225	-0.51514	-0.00257	-0.51686	-0.0065	-0.51547	-0.00535					0.84676	476.816			1.10657	409.428			1.20552	375.884			1.54069	334.737
	-0.517	-0.0023	-0.51662	-0.00262	-0.52126	-0.00662	-0.52138	-0.00548					0.84991	477.283			1.11139	409.78			1.21114	376.17			1.54952	334.994
	-0.5201	-0.00234	-0.52088	-0.00265	-0.52032	-0.0068	-0.52311	-0.0056					0.85306	477.75			1.11624	410.131			1.21679	376.456			1.55841	335.251
	-0.52354	-0.00238	-0.52353	-0.00272	-0.52606	-0.00696	-0.52477	-0.00572					0.85624	478.217			1.12111	410.483			1.22247	376.742			1.56734	335.509
	-0.52718	-0.00244	-0.52657	-0.00277	-0.52806	-0.00713	-0.52933	-0.00586					0.85942	478.683			1.12599	410.834			1.22817	377.028			1.57633	335.766
	-0.52897	-0.0025	-0.52749	-0.0028	-0.52984	-0.00732	-0.53409	-0.006					0.86261	479.15			1.1309	411.186			1.2339	377.314			1.58536	336.023
	-0.53204	-0.00254	-0.53286	-0.00282	-0.53461	-0.0075	-0.53454	-0.00615					0.86582	479.617			1.13583	411.537			1.23965	377.6			1.59445	336.28
	-0.53645	-0.00258	-0.53733	-0.00287	-0.53908	-0.00768	-0.53567	-0.00632					0.86904	480.084			1.14079	411.889			1.24543	377.886			1.60359	336.537
	-0.53988	-0.00264	-0.53952	-0.00292	-0.54057	-0.00789	-0.54113	-0.00645					0.87227	480.55			1.14576	412.24			1.25124	378.172			1.61278	336.795
	-0.54305	-0.0027	-0.54131	-0.00295	-0.54277	-0.00808	-0.54672	-0.00663					0.87551	481.017			1.15076	412.592			1.25708	378.458			1.62203	337.052
	-0.54638	-0.00274	-0.54598	-0.00303	-0.54565	-0.00829	-0.54643	-0.00679					0.87876	481.484			1.15577	412.943			1.26294	378.744			1.63133	337.309
	-0.54972	-0.00282	-0.54836	-0.00307	-0.55142	-0.00854	-0.54902	-0.00695					0.88203	481.951			1.16081	413.295			1.26883	379.03			1.64068	337.566
	-0.55279	-0.00289	-0.55044	-0.00313	-0.55379	-0.0088	-0.55203	-0.00711					0.8853	482.418			1.16587	413.646			1.27475	379.316			1.65008	337.823
	-0.55242	-0.00294	-0.55497	-0.00319	-0.55478	-0.00899	-0.55712	-0.00728					0.8886	482.884			1.17096	413.998			1.28069	379.602			1.65954	338.08
	-0.55727	-0.00301	-0.56001	-0.00325	-0.56026	-0.00917	-0.5595	-0.00749					0.8919	483.351			1.17606	414.349			1.28666	379.888			1.66906	338.338
	-0.56216	-0.00308	-0.56161	-0.00332	-0.5644	-0.00946	-0.5598	-0.00767					0.89521	483.818			1.18119	414.701			1.29266	380.174			1.67862	338.595
	-0.56541	-0.00316	-0.56322	-0.00339	-0.56587	-0.00968	-0.56355	-0.00786					0.89854	484.285			1.18634	415.052			1.29869	380.46			1.68825	338.852
	-0.56563	-0.00324	-0.56653	-0.00345	-0.56734	-0.0099	-0.57	-0.00807					0.90188	484.751			1.19151	415.404			1.30475	380.746			1.69793	339.109
	-0.57092	-0.00333	-0.57057	-0.00354	-0.57038	-0.01011	-0.57261	-0.00831					0.90523	485.218			1.19671	415.755			1.31083	381.032			1.70766	339.366
	-0.57476	-0.00342	-0.57293	-0.00364	-0.57395	-0.01037	-0.57722	-0.00848					0.9086	485.685			1.20192	416.107			1.31695	381.318			1.71745	339.623
	-0.57697	-0.00351	-0.5756	-0.00372	-0.57712	-0.01064	-0.58088	-0.00867					0.91197	486.152			1.20716	416.458			1.32309	381.604			1.72729	339.881
	-0.57746	-0.00359	-0.5785	-0.00384	-0.58108	-0.01084	-0.58093	-0.00894					0.91536	486.619			1.21243	416.81			1.32926	381.89			1.7372	340.138
	-0.58402	-0.00371	-0.58575	-0.00393	-0.58561	-0.0111	-0.58462	-0.00913					0.91876	487.085			1.21771	417.161			1.33546	382.176			1.74715	340.395
	-0.58632	-0.00382	-0.58518	-0.00407	-0.58667	-0.0114	-0.58567	-0.00931					0.92218	487.552			1.22302	417.513			1.34169	382.462			1.75717	340.652
	-0.58726	-0.00393	-0.5878	-0.00418	-0.58962	-0.01171	-0.5932	-0.00951					0.92561	488.019			1.22836	417.864			1.34794	382.748			1.76724	340.909
	-0.59139	-0.00404	-0.59147	-0.00433	-0.59254	-0.01191	-0.59317	-0.00977					0.92905	488.486			1.23371	418.216			1.35423	383.034			1.77737	341.166
	-0.59657	-0.00416	-0.59573	-0.00451	-0.59681	-0.01215	-0.59617	-0.00998					0.9325	488.952			1.23909	418.567			1.36055	383.32			1.78756	341.424
	-0.5995	-0.0043	-0.59735	-0.00466	-0.60047	-0.01249	-0.60004	-0.0102					0.93596	489.419			1.24449	418.919			1.36689	383.606			1.79781	341.681
	-0.59837	-0.00445	-0.60094	-0.00478	-0.60331	-0.01276	-0.60494	-0.01047					0.93944	489.886			1.24992	419.27			1.37327	383.892			1.80812	341.938
	-0.60296	-0.00457	-0.60555	-0.00498	-0.60463	-0.01299	-0.60492	-0.0107					0.94293	490.353			1.25537	419.622			1.37967	384.178			1.81848	342.195
	-0.60769	-0.00474	-0.60753	-0.00518	-0.60894	-0.01329	-0.60846	-0.0109					0.94644	490.82			1.26084	419.973			1.38611	384.464			1.82891	342.452
	-0.61057	-0.00491	-0.60991	-0.00538	-0.61394	-0.01363	-0.613	-0.01111					0.94996	491.286			1.26634	420.325			1.39257	384.75			1.83939	342.709
	-0.61429	-0.00507	-0.61154	-0.00558	-0.61376	-0.01389	-0.61575	-0.01136					0.95349	491.753			1.27186	420.676			1.39907	385.036			1.84994	342.967
	-0.61658	-0.00524	-0.61586	-0.00582	-0.61822	-0.01413	-0.61991	-0.01162					0.95703	492.22			1.27741	421.028			1.40559	385.322			1.86054	343.224
	-0.62052	-0.00543	-0.61927	-0.00607	-0.62113	-0.01447	-0.62195	-0.01183					0.96059	492.687			1.28298	421.379			1.41215	385.608			1.87121	343.481
	-0.62389	-0.00564	-0.62293	-0.00632	-0.62463	-0.01477	-0.62442	-0.01208					0.96416	493.153			1.28857	421.731			1.41873	385.894			1.88193	343.738
	-0.62552	-0.00584	-0.62552	-0.00659	-0.62576	-0.01503	-0.62882	-0.01236					0.96774	493.62			1.29419	422.082			1.42535	386.18			1.89272	343.995
	-0.62945	-0.00603	-0.63111	-0.00687	-0.63047	-0.01532	-0.63111	-0.01263					0.97134	494.087			1.29983	422.434			1.432	386.466			1.90357	344.252
	-0.63208	-0.00629	-0.63285	-0.00719	-0.63527	-0.01563	-0.63476	-0.01282					0.97495	494.554			1.3055	422.785			1.43867	386.752			1.91448	344.51
	-0.63442	-0.00652	-0.63345	-0.00753	-0.63748	-0.01601	-0.63798	-0.01307					0.97857	495.021			1.31119	423.137			1.44538	387.038			1.92546	344.767
	-0.63877	-0.00676	-0.63725	-0.00787	-0.63928	-0.01626	-0.64068	-0.01336					0.98221	495.487			1.31691	423.488			1.45212	387.324			1.9365	345.024
	-0.64138	-0.007	-0.64209	-0.00827	-0.64462	-0.01654	-0.64221	-0.01365					0.98586	495.954			1.32265	423.84			1.4589	387.61			1.9476	345.281
	-0.64527	-0.00731	-0.64346	-0.00869	-0.64512	-0.01689	-0.64525	-0.01385					0.98952	496.421			1.32841	424.191			1.4657	387.896			1.95876	345.538
	-0.64564	-0.00757	-0.64867	-0.00904	-0.64766	-0.01723	-0.65047	-0.01407					0.9932	496.888			1.33421	424.543			1.47254	388.182			1.96999	345.796
	-0.64852	-0.00787	-0.65283	-0.00941	-0.65145	-0.01749	-0.65171	-0.0144					0.99689	497.354			1.34002	424.894			1.4794	388.468			1.98128	346.053
	-0.65421	-0.00816	-0.65481	-0.00987	-0.65781	-0.01785	-0.65457	-0.01466					1.0006	497.821			1.34587	425.246			1.4863	388.754			1.99264	346.31
	-0.65838	-0.00853	-0.65707	-0.01028	-0.65795	-0.01821	-0.65767	-0.0149					1.00432	498.288			1.35173	425.597			1.49323	389.04			2.00407	346.567
	-0.65886	-0.00886	-0.65885	-0.01069	-0.66023	-0.01848	-0.6643	-0.01518					1.00805	498.755			1.35763	425.949			1.5002	389.325			2.01555	346.824
	-0.66397	-0.00915	-0.66343	-0.01112	-0.66507	-0.01879	-0.66448	-0.01547					1.01179	499.221			1.36355	426.3			1.5072	389.611			2.02711	347.081
	-0.66852	-0.00954	-0.66706	-0.01157	-0.67216	-0.01916	-0.66717	-0.01574					1.01555	499.688			1.36949	426.652			1.51422	389.897			2.03873	347.339
	-0.66853	-0.0099	-0.66838	-0.01201	-0.67086	-0.01952	-0.67087	-0.01598					1.01933	500.155			1.37546	427.003			1.52129	390.183			2.05042	347.596
	-0.67111	-0.01019	-0.67147	-0.01239	-0.67274	-0.0198	-0.67604	-0.01627					1.02312	500.622			1.38146	427.355			1.52838	390.469			2.06217	347.853
	-0.6748	-0.01052	-0.67739	-0.0129	-0.67748	-0.0201	-0.67669	-0.01657					1.02692	501.089			1.38748	427.706			1.53551	390.755			2.07399	348.11
	-0.67956	-0.01092	-0.67962	-0.01334	-0.6825	-0.02048	-0.67695	-0.01678					1.03074	501.555			1.39353	428.058			1.54267	391.041			2.08588	348.367
	-0.68152	-0.01127	-0.67964	-0.01373	-0.6837	-0.02083	-0.68202	-0.01703					1.03457	502.022			1.39961	428.409			1.54986	391.327			2.09784	348.624
	-0.68581	-0.01157	-0.68378	-0.01416	-0.68512	-0.02115	-0.68639	-0.01739					1.03841	502.489			1.40571	428.761			1.55709	391.613			2.10986	348.882
	-0.68761	-0.01196	-0.68847	-0.01461	-0.69002	-0.02147	-0.6879	-0.0177					1.04227	502.956			1.41184	429.112			1.56435	391.899			2.12196	349.139
	-0.6932	-0.01235	-0.68943	-0.01504	-0.69437	-0.02185	-0.69159	-0.0179					1.04615	503.422			1.418	429.464			1.57165	392.185			2.13412	349.396
	-0.69263	-0.0127	-0.69279	-0.01544	-0.69506	-0.0222	-0.69691	-0.01818					1.05003	503.889			1.42418	429.815			1.57898	392.471			2.14636	349.653
	-0.69747	-0.01302	-0.69835	-0.01586	-0.6968	-0.02253	-0.69889	-0.01853					1.05394	504.356			1.43039	430.167			1.58634	392.757			2.15866	349.91
	-0.70174	-0.0134	-0.70104	-0.0163	-0.70233	-0.02287	-0.70014	-0.01878					1.05785	504.823			1.43662	430.518			1.59374	393.043			2.17104	350.167
	-0.70427	-0.0138	-0.70271	-0.01669	-0.7055	-0.02329	-0.7038	-0.01902					1.06178	505.29			1.44289	430.87			1.60118	393.329			2.18348	350.425
	-0.70589	-0.01413	-0.70632	-0.01707	-0.7078	-0.02366	-0.70981	-0.01931					1.06573	505.756			1.44918	431.221			1.60864	393.615			2.196	350.682
	-0.70993	-0.01446	-0.70891	-0.01743	-0.70962	-0.02397	-0.71056	-0.01964					1.06969	506.223			1.4555	431.573			1.61614	393.901			2.20859	350.939
	-0.71364	-0.01485	-0.71358	-0.01785	-0.71274	-0.0243	-0.71163	-0.01993					1.07367	506.69			1.46184	431.924			1.62368	394.187			2.22125	351.196
	-0.71567	-0.01522	-0.7137	-0.01825	-0.71925	-0.02471	-0.71628	-0.02019					1.07766	507.157			1.46822	432.276			1.63125	394.473			2.23398	351.453
	-0.71706	-0.01552	-0.7192	-0.01856	-0.71818	-0.02505	-0.7194	-0.0205					1.08166	507.623			1.47462	432.627			1.63886	394.759			2.24679	351.71
	-0.72223	-0.01581	-0.7226	-0.01895	-0.723	-0.02536	-0.72522	-0.02082					1.08568	508.09			1.48105	432.979			1.64651	395.045			2.25967	351.968
	-0.7241	-0.01618	-0.72679	-0.01935	-0.7267	-0.02576	-0.72533	-0.02114					1.08972	508.557			1.4875	433.33			1.65418	395.331			2.27262	352.225
	-0.7273	-0.01652	-0.72622	-0.01964	-0.73098	-0.02611	-0.7295	-0.02137					1.09377	509.024			1.49399	433.682			1.6619	395.617			2.28565	352.482
	-0.73099	-0.01681	-0.73045	-0.01995	-0.73137	-0.02651	-0.73249	-0.02175					1.09783	509.491			1.5005	434.033			1.66965	395.903			2.29875	352.739
	-0.7339	-0.01707	-0.7347	-0.02025	-0.73519	-0.02683	-0.73481	-0.02205					1.10191	509.957			1.50705	434.385			1.67744	396.189			2.31193	352.996
	-0.73873	-0.01743	-0.73764	-0.02057	-0.73795	-0.02718	-0.7373	-0.02232					1.10601	510.424			1.51362	434.736			1.68526	396.475			2.32518	353.253
	-0.73913	-0.01772	-0.7384	-0.0208	-0.74356	-0.02764	-0.74123	-0.02264					1.11012	510.891			1.52022	435.088			1.69312	396.761			2.33851	353.511
	-0.74218	-0.01796	-0.74393	-0.02104	-0.74359	-0.02797	-0.74539	-0.02298					1.11425	511.358			1.52684	435.439			1.70102	397.047			2.35192	353.768
	-0.74768	-0.01825	-0.74648	-0.02138	-0.74747	-0.02834	-0.74647	-0.02336					1.11839	511.824			1.5335	435.791			1.70895	397.333			2.3654	354.025
	-0.74983	-0.01855	-0.75045	-0.02165	-0.75295	-0.02871	-0.74939	-0.02366					1.12254	512.291			1.54019	436.142			1.71692	397.619			2.37896	354.282
	-0.75175	-0.01877	-0.75302	-0.02185	-0.75477	-0.02912	-0.75292	-0.02396					1.12671	512.758			1.5469	436.494			1.72493	397.905			2.3926	354.539
	-0.75548	-0.01898	-0.75573	-0.0221	-0.75611	-0.0295	-0.75866	-0.02437					1.1309	513.225			1.55365	436.845			1.73297	398.191			2.40632	354.797
	-0.7611	-0.01922	-0.76042	-0.02238	-0.76152	-0.02988	-0.75939	-0.02471					1.13511	513.692			1.56042	437.197			1.74105	398.477			2.42011	355.054
	-0.76316	-0.01952	-0.76074	-0.02258	-0.76434	-0.0303	-0.76327	-0.025					1.13932	514.158			1.56722	437.548			1.74917	398.763			2.43398	355.311
	-0.76326	-0.01972	-0.76397	-0.02274	-0.76663	-0.03072	-0.76654	-0.02535					1.14356	514.625			1.57406	437.9			1.75733	399.049			2.44794	355.568
	-0.76685	-0.01991	-0.76949	-0.02296	-0.76895	-0.03105	-0.76913	-0.02578					1.14781	515.092			1.58092	438.251			1.76553	399.335			2.46197	355.825
	-0.77226	-0.02018	-0.77132	-0.02317	-0.77342	-0.03148	-0.76814	-0.02616					1.15207	515.559			1.58781	438.603			1.77376	399.621			2.47608	356.082
	-0.77637	-0.0204	-0.77345	-0.0234	-0.778	-0.03198	-0.7745	-0.02649					1.15636	516.025			1.59474	438.954			1.78203	399.907			2.49028	356.34
	-0.77744	-0.02056	-0.77749	-0.02353	-0.77668	-0.03233	-0.78044	-0.02687					1.16065	516.492			1.60169	439.306			1.79034	400.193			2.50455	356.597
	-0.77994	-0.02077	-0.78279	-0.02368	-0.78188	-0.03268	-0.78287	-0.02731					1.16497	516.959			1.60867	439.657			1.79869	400.479			2.51891	356.854
	-0.78498	-0.02097	-0.78487	-0.02391	-0.78625	-0.03316	-0.78341	-0.0277					1.1693	517.426			1.61569	440.009			1.80708	400.765			2.53335	357.111
	-0.78643	-0.02121	-0.78513	-0.02404	-0.78712	-0.03359	-0.7877	-0.02808					1.17364	517.893			1.62273	440.36			1.81551	401.051			2.54787	357.368
	-0.78788	-0.02132	-0.78996	-0.02416	-0.79022	-0.03398	-0.79312	-0.02849					1.17801	518.359			1.62981	440.712			1.82398	401.337			2.56248	357.625
	-0.79299	-0.02145	-0.79468	-0.02437	-0.79468	-0.03441	-0.79345	-0.02898					1.18238	518.826			1.63691	441.063			1.83248	401.623			2.57717	357.883
	-0.79687	-0.02169	-0.79614	-0.02458	-0.79788	-0.03482	-0.79598	-0.0293					1.18678	519.293			1.64405	441.415			1.84103	401.909			2.59194	358.14
	-0.79865	-0.02186	-0.79689	-0.02469	-0.80117	-0.03529	-0.7979	-0.02977					1.19119	519.76			1.65122	441.766			1.84961	402.195			2.6068	358.397
	-0.80328	-0.02201	-0.80286	-0.0248	-0.80219	-0.03567	-0.80402	-0.03022					1.19562	520.226			1.65842	442.118			1.85824	402.481			2.62174	358.654
	-0.8071	-0.02216	-0.8054	-0.02501	-0.80613	-0.03616	-0.80623	-0.0307					1.20006	520.693			1.66565	442.469			1.86691	402.767			2.63677	358.911
	-0.80739	-0.02238	-0.80894	-0.02515	-0.81052	-0.03665	-0.80863	-0.03111					1.20452	521.16			1.67291	442.821			1.87561	403.053			2.65189	359.168
	-0.81009	-0.02255	-0.81069	-0.02522	-0.81463	-0.03713	-0.81349	-0.03156					1.209	521.627			1.6802	443.172			1.88436	403.339			2.66709	359.426
	-0.81413	-0.02263	-0.81408	-0.02537	-0.81542	-0.03753	-0.81598	-0.03211					1.21349	522.094			1.68753	443.524			1.89315	403.625			2.68238	359.683
	-0.81919	-0.02285	-0.81774	-0.02558	-0.8192	-0.03797	-0.81736	-0.03258					1.218	522.56			1.69489	443.875			1.90198	403.911			2.69776	359.94
	-0.81913	-0.02302	-0.82084	-0.02571	-0.82433	-0.03847	-0.82253	-0.033					1.22253	523.027			1.70228	444.227			1.91085	404.197			2.71322	360.197
	-0.8219	-0.02315	-0.82285	-0.02586	-0.82605	-0.03901	-0.82618	-0.03356					1.22707	523.494			1.7097	444.578			1.91976	404.483			2.72878	360.454
	-0.8261	-0.02325	-0.82817	-0.02599	-0.82754	-0.03943	-0.82967	-0.03408					1.23163	523.961			1.71715	444.93			1.92871	404.769			2.74442	360.711
	-0.83156	-0.02344	-0.83105	-0.02617	-0.83233	-0.03988	-0.82971	-0.03458					1.23621	524.427			1.72464	445.281			1.93771	405.055			2.76015	360.969
	-0.83526	-0.02363	-0.83007	-0.02629	-0.83424	-0.04039	-0.83515	-0.03507					1.2408	524.894			1.73216	445.633			1.94675	405.341			2.77598	361.226
	-0.83478	-0.02375	-0.83585	-0.02638	-0.83748	-0.04089	-0.83843	-0.03566					1.24541	525.361			1.73971	445.984			1.95582	405.627			2.79189	361.483
	-0.83797	-0.0239	-0.83898	-0.0266	-0.84099	-0.04139	-0.84094	-0.03618					1.25004	525.828			1.7473	446.336			1.96495	405.913			2.80789	361.74
	-0.84464	-0.02413	-0.84258	-0.02682	-0.84461	-0.04189	-0.8422	-0.03674					1.25469	526.294			1.75491	446.687			1.97411	406.199			2.82399	361.997
	-0.84573	-0.02436	-0.84533	-0.02697	-0.84771	-0.0425	-0.84636	-0.03728					1.25935	526.761			1.76257	447.039			1.98332	406.485			2.84018	362.255
	-0.84698	-0.02447	-0.8474	-0.02712	-0.84751	-0.04299	-0.85032	-0.03787					1.26403	527.228			1.77025	447.39			1.99257	406.771			2.85646	362.512
	-0.85094	-0.02465	-0.85136	-0.02736	-0.85071	-0.04347	-0.85382	-0.03849					1.26873	527.695			1.77797	447.742			2.00186	407.057			2.87284	362.769
	-0.85628	-0.02487	-0.85524	-0.02764	-0.85662	-0.04402	-0.8559	-0.03895					1.27344	528.162			1.78572	448.093			2.01119	407.343			2.8893	363.026
	-0.85615	-0.02504	-0.85588	-0.02782	-0.85892	-0.04455	-0.85719	-0.03952					1.27818	528.628			1.79351	448.445			2.02057	407.629			2.90587	363.283
	-0.8607	-0.02526	-0.86315	-0.02802	-0.86289	-0.04511	-0.86195	-0.0402					1.28293	529.095			1.80133	448.796			2.03	407.915			2.92253	363.54
	-0.86601	-0.02545	-0.86331	-0.02832	-0.86567	-0.04559	-0.86471	-0.04086					1.2877	529.562			1.80918	449.148			2.03947	408.201			2.93928	363.798
	-0.86779	-0.02672	-0.86648	-0.02853	-0.87041	-0.04616	-0.86806	-0.0414					1.29248	530.029			1.81707	449.499			2.04898	408.487			2.95613	364.055
	-0.8688	-0.02692	-0.86922	-0.02878	-0.87042	-0.04668	-0.87218	-0.04204					1.29729	530.495			1.82499	449.851			2.05853	408.773			2.97308	364.312
	-0.8725	-0.02715	-0.87327	-0.02904	-0.873	-0.04731	-0.87565	-0.0427					1.30211	530.962			1.83295	450.202			2.06813	409.059			2.99012	364.569
	-0.87853	-0.02739	-0.87878	-0.02937	-0.87779	-0.04782	-0.87536	-0.04331					1.30695	531.429			1.84094	450.554			2.07778	409.345			3.00726	364.826
	-0.87998	-0.02868	-0.87801	-0.02966	-0.88056	-0.04832	-0.88102	-0.04391					1.3118	531.896			1.84897	450.905			2.08747	409.631			3.0245	365.083
	-0.88089	-0.02892	-0.88111	-0.02988	-0.88399	-0.04899	-0.88513	-0.04456					1.31668	532.363			1.85703	451.257			2.0972	409.917			3.04184	365.341
	-0.88572	-0.0292	-0.88631	-0.03019	-0.88486	-0.04954	-0.88712	-0.04515					1.32157	532.829			1.86512	451.608			2.10698	410.203			3.05928	365.598
	-0.8898	-0.02947	-0.88732	-0.03058	-0.89088	-0.05009	-0.88881	-0.0459					1.32648	533.296			1.87326	451.96			2.11681	410.489			3.07681	365.855
	-0.89092	-0.0308	-0.89023	-0.03087	-0.89314	-0.05079	-0.89238	-0.04656					1.33141	533.763			1.88142	452.311			2.12668	410.775			3.09445	366.112
	-0.89478	-0.03005	-0.89276	-0.03116	-0.89635	-0.0513	-0.89823	-0.0472					1.33636	534.23			1.88963	452.663			2.1366	411.061			3.11219	366.369
	-0.89787	-0.03033	-0.89843	-0.03148	-0.8982	-0.05184	-0.89841	-0.04796					1.34133	534.696			1.89787	453.014			2.14657	411.347			3.13003	366.626
	-0.90094	-0.0307	-0.90043	-0.03192	-0.90199	-0.05246	-0.90085	-0.04864					1.34631	535.163			1.90614	453.366			2.15658	411.633			3.14797	366.884
	-0.90429	-0.03102	-0.90349	-0.03228	-0.90424	-0.05312	-0.90385	-0.04926					1.35132	535.63			1.91445	453.717			2.16663	411.918			3.16602	367.141
	-0.90795	-0.03132	-0.9073	-0.03258	-0.90731	-0.05369	-0.90854	-0.04994					1.35634	536.097			1.9228	454.069			2.17674	412.204			3.18417	367.398
	-0.91045	-0.03164	-0.91139	-0.033	-0.91313	-0.05431	-0.91213	-0.05075					1.36138	536.564			1.93118	454.42			2.18689	412.49			3.20242	367.655
	-0.91285	-0.031	-0.91374	-0.03345	-0.91497	-0.05499	-0.91391	-0.05129					1.36644	537.03			1.9396	454.772			2.19709	412.776			3.22078	367.912
	-0.91558	-0.03134	-0.91558	-0.03378	-0.91796	-0.05558	-0.91931	-0.05198					1.37152	537.497			1.94806	455.123			2.20734	413.062			3.23924	368.169
	-0.92041	-0.03164	-0.91939	-0.03416	-0.9197	-0.05632	-0.92369	-0.05281					1.37662	537.964			1.95655	455.475			2.21763	413.348			3.25781	368.427
	-0.92191	-0.03102	-0.92049	-0.03463	-0.92189	-0.05683	-0.92429	-0.05356					1.38173	538.431			1.96508	455.826			2.22797	413.634			3.27649	368.684
	-0.92785	-0.0325	-0.92417	-0.03505	-0.9276	-0.05759	-0.92438	-0.0542					1.38687	538.897			1.97365	456.178			2.23836	413.92			3.29527	368.941
	-0.92652	-0.03287	-0.92739	-0.03551	-0.92837	-0.05832	-0.9308	-0.05499					1.39202	539.364			1.98225	456.529			2.2488	414.206			3.31416	369.198
	-0.93119	-0.03231	-0.93228	-0.03589	-0.93079	-0.05894	-0.93186	-0.05583					1.3972	539.831			1.9909	456.881			2.25929	414.492			3.33316	369.455
	-0.9354	-0.03364	-0.9341	-0.03638	-0.9351	-0.05955	-0.93464	-0.05663					1.40239	540.298			1.99958	457.232			2.26983	414.778			3.35227	369.712
	-0.93866	-0.03305	-0.9359	-0.03685	-0.93944	-0.06028	-0.93877	-0.05721					1.4076	540.765			2.0083	457.584			2.28041	415.064			3.37149	369.97
	-0.93997	-0.03345	-0.94101	-0.03724	-0.94107	-0.06097	-0.94436	-0.05803					1.41283	541.231			2.01705	457.935			2.29105	415.35			3.39081	370.227
	-0.9445	-0.03484	-0.94369	-0.03781	-0.94277	-0.06168	-0.94716	-0.05886					1.41808	541.698			2.02585	458.287			2.30173	415.636			3.41025	370.484
	-0.94834	-0.03536	-0.94824	-0.03833	-0.94934	-0.06226	-0.94628	-0.0597					1.42335	542.165			2.03468	458.638			2.31247	415.922			3.4298	370.741
	-0.94975	-0.03675	-0.94816	-0.03884	-0.95199	-0.06305	-0.9505	-0.06042					1.42864	542.632			2.04355	458.99			2.32325	416.208			3.44946	370.998
	-0.95117	-0.03618	-0.9525	-0.03924	-0.95382	-0.06377	-0.95566	-0.06118					1.43395	543.098			2.05246	459.341			2.33409	416.494			3.46924	371.256
	-0.95572	-0.03858	-0.95719	-0.03974	-0.95663	-0.06441	-0.95744	-0.062					1.43928	543.565			2.06141	459.693			2.34497	416.78			3.48913	371.513
	-0.96085	-0.0392	-0.95948	-0.04026	-0.96146	-0.06518	-0.95699	-0.06284					1.44463	544.032			2.0704	460.044			2.35591	417.066			3.50913	371.77
	-0.96266	-0.04051	-0.96071	-0.04072	-0.96333	-0.06595	-0.96428	-0.06361					1.45	544.499			2.07942	460.396			2.3669	417.352			3.52924	372.027
	-0.96503	-0.04104	-0.96703	-0.04126	-0.9657	-0.0666	-0.96753	-0.06438					1.45539	544.966			2.08849	460.747			2.37794	417.638			3.54948	372.284
	-0.96984	-0.04246	-0.96791	-0.04179	-0.96673	-0.06732	-0.97032	-0.06526					1.4608	545.432			2.0976	461.099			2.38903	417.924			3.56982	372.541
	-0.97329	-0.04301	-0.97084	-0.04237	-0.97391	-0.06803	-0.97282	-0.06603					1.46623	545.899			2.10674	461.45			2.40017	418.21			3.59029	372.799
	-0.9746	-0.04351	-0.9745	-0.0428	-0.97519	-0.06879	-0.97624	-0.06698					1.47168	546.366			2.11593	461.802			2.41136	418.496			3.61087	373.056
	-0.97625	-0.04403	-0.9776	-0.04336	-0.97785	-0.06955	-0.97996	-0.06815					1.47715	546.833			2.12515	462.153			2.42261	418.782			3.63157	373.313
	-0.98264	-0.04456	-0.98318	-0.044	-0.98153	-0.07019	-0.98081	-0.06899					1.48264	547.299			2.13442	462.505			2.43391	419.068			3.65239	373.57
	-0.98541	-0.04509	-0.98394	-0.04459	-0.98557	-0.07084	-0.98605	-0.06986					1.48815	547.766			2.14372	462.856			2.44526	419.354			3.67332	373.827
	-0.98411	-0.04555	-0.98519	-0.04496	-0.98994	-0.0717	-0.98803	-0.07068					1.49368	548.233			2.15307	463.208			2.45666	419.64			3.69438	374.084
	-0.99121	-0.04618	-0.99067	-0.04564	-0.98895	-0.07253	-0.99105	-0.07147					1.49923	548.7			2.16246	463.559			2.46812	419.926			3.71556	374.342
	-0.99372	-0.04666	-0.99269	-0.04619	-0.99524	-0.07332	-0.99519	-0.07237					1.5048	549.166			2.17189	463.911			2.47963	420.212			3.73686	374.599
	-0.99682	-0.04726	-0.99413	-0.04675	-0.9985	-0.07444	-0.99445	-0.07312					1.51039	549.633			2.18136	464.262			2.49119	420.498			3.75828	374.856
	-0.99676	-0.04787	-0.99931	-0.0473	-1.0017	-0.0753	-1.00245	-0.07402					1.51601	550.1			2.19087	464.614			2.50281	420.784			3.77983	375.113
	-1.00211	-0.04835	-1.00359	-0.04781	-1.00108	-0.07599	-1.0025	-0.07483					1.52164	550.567			2.20042	464.965			2.51448	421.07			3.80149	375.37
	-1.00716	-0.04893	-1.00667	-0.04845	-1.00538	-0.07664	-1.00448	-0.07565					1.5273	551.034			2.21001	465.317			2.52621	421.356			3.82329	375.627
	-1.01044	-0.04938	-1.00855	-0.04907	-1.00999	-0.07765	-1.01045	-0.07645					1.53297	551.5			2.21965	465.668			2.53799	421.642			3.8452	375.885
	-1.01059	-0.05004	-1.01091	-0.04955	-1.01216	-0.07845	-1.01573	-0.07733					1.53867	551.967			2.22933	466.02			2.54983	421.928			3.86725	376.142
	-1.01538	-0.05058	-1.01592	-0.05024	-1.01441	-0.07899	-1.01465	-0.07822					1.54439	552.434			2.23905	466.371			2.56172	422.214			3.88942	376.399
	-1.01842	-0.05123	-1.01757	-0.05078	-1.01964	-0.07994	-1.0161	-0.07899					1.55013	552.901			2.24881	466.723			2.57367	422.5			3.91171	376.656
	-1.02052	-0.05162	-1.01932	-0.05142	-1.02398	-0.08075	-1.02174	-0.07992					1.55589	553.367			2.25861	467.074			2.58567	422.786			3.93414	376.913
	-1.0228	-0.05234	-1.0262	-0.05195	-1.02253	-0.08138	-1.02577	-0.08084					1.56167	553.834			2.26846	467.426			2.59773	423.072			3.95669	377.17
	-1.02791	-0.05283	-1.0284	-0.05259	-1.02831	-0.08205	-1.02854	-0.08173					1.56748	554.301			2.27835	467.777			2.60984	423.358			3.97937	377.428
	-1.03056	-0.05331	-1.0302	-0.05335	-1.03313	-0.08288	-1.02971	-0.08255					1.5733	554.768			2.28828	468.129			2.62202	423.644			4.00218	377.685
	-1.03144	-0.05395	-1.03256	-0.05386	-1.03401	-0.0837	-1.03342	-0.08344					1.57915	555.235			2.29826	468.48			2.63424	423.93			4.02513	377.942
	-1.03566	-0.05452	-1.03577	-0.05442	-1.03507	-0.08439	-1.03918	-0.08426					1.58502	555.701			2.30828	468.832			2.64653	424.216			4.0482	378.199
	-1.04115	-0.05513	-1.03959	-0.05512	-1.0405	-0.08519	-1.03978	-0.08526					1.59091	556.168			2.31835	469.183			2.65887	424.502			4.07141	378.456
	-1.04327	-0.05564	-1.04136	-0.05564	-1.0449	-0.08604	-1.04216	-0.08616					1.59682	556.635			2.32845	469.535			2.67127	424.788			4.09475	378.713
	-1.04293	-0.05614	-1.04262	-0.05622	-1.04913	-0.08692	-1.04796	-0.08694					1.60276	557.102			2.33861	469.886			2.68373	425.074			4.11822	378.971
	-1.04799	-0.05675	-1.0489	-0.05692	-1.04919	-0.08758	-1.0494	-0.08802					1.60872	557.568			2.3488	470.238			2.69625	425.36			4.14183	379.228
	-1.05131	-0.05736	-1.05225	-0.05763	-1.05534	-0.08856	-1.05286	-0.08914					1.61469	558.035			2.35904	470.589			2.70882	425.646			4.16557	379.485
	-1.05587	-0.05795	-1.05345	-0.05829	-1.05648	-0.08945	-1.05732	-0.08982					1.6207	558.502			2.36933	470.941			2.72145	425.932			4.18945	379.742
	-1.05823	-0.05856	-1.0574	-0.05888	-1.05959	-0.09023	-1.0611	-0.09083					1.62672	558.969			2.37966	471.292			2.73415	426.218			4.21347	379.999
	-1.06085	-0.05919	-1.06027	-0.05947	-1.06031	-0.09112	-1.06231	-0.09183					1.63276	559.436			2.39003	471.644			2.7469	426.504			4.23762	380.257
	-1.06414	-0.05974	-1.06576	-0.0602	-1.06589	-0.09179	-1.06434	-0.09251					1.63883	559.902			2.40046	471.995			2.75971	426.79			4.26192	380.514
	-1.06681	-0.0603	-1.06555	-0.06082	-1.06833	-0.09279	-1.07083	-0.09335					1.64492	560.369			2.41092	472.347			2.77258	427.076			4.28635	380.771
	-1.06859	-0.06081	-1.07079	-0.06138	-1.06982	-0.09343	-1.07141	-0.09447					1.65104	560.836			2.42143	472.698			2.78551	427.362			4.31092	381.028
	-1.07299	-0.06159	-1.07402	-0.0621	-1.07682	-0.09424	-1.0744	-0.09523					1.65717	561.303			2.43199	473.05			2.7985	427.648			4.33563	381.285
	-1.07623	-0.062	-1.07589	-0.06266	-1.07983	-0.09499	-1.07906	-0.09617					1.66333	561.769			2.44259	473.401			2.81155	427.934			4.36049	381.542
	-1.07909	-0.06266	-1.07701	-0.06337	-1.08077	-0.09594	-1.08027	-0.09701					1.66951	562.236			2.45324	473.753			2.82466	428.22			4.38548	381.8
	-1.08205	-0.06326	-1.0823	-0.06389	-1.08425	-0.09673	-1.08436	-0.09788					1.67572	562.703			2.46394	474.104			2.83784	428.506			4.41062	382.057
	-1.08629	-0.06375	-1.08562	-0.06461	-1.08878	-0.09733	-1.08602	-0.09878					1.68195	563.17			2.47468	474.456			2.85107	428.792			4.43591	382.314
	-1.0899	-0.06438	-1.08892	-0.06529	-1.09051	-0.09828	-1.08792	-0.09964					1.6882	563.637			2.48547	474.807			2.86437	429.078			4.46134	382.571
	-1.09023	-0.065	-1.0906	-0.06608	-1.09503	-0.09925	-1.09278	-0.10035					1.69447	564.103			2.49631	475.159			2.87773	429.364			4.48691	382.828
	-1.095	-0.06569	-1.09535	-0.06668	-1.09515	-0.09973	-1.09868	-0.10165					1.70077	564.57			2.50719	475.51			2.89115	429.65			4.51263	383.085
	-1.09716	-0.06612	-1.09817	-0.06725	-1.10045	-0.10045	-1.0998	-0.10238					1.70709	565.037			2.51812	475.862			2.90463	429.936			4.5385	383.343
	-1.10069	-0.06691	-1.10055	-0.06792	-1.10361	-0.1016	-1.10344	-0.10323					1.71344	565.504			2.5291	476.213			2.91818	430.222			4.56452	383.6
	-1.10189	-0.06752	-1.10494	-0.06843	-1.10546	-0.10224	-1.10735	-0.104					1.7198	565.97			2.54013	476.565			2.93179	430.508			4.59069	383.857
	-1.1071	-0.06797	-1.10731	-0.06914	-1.10749	-0.10308	-1.10877	-0.10494					1.7262	566.437			2.55121	476.916			2.94546	430.794			4.617	384.114
	-1.11052	-0.0685	-1.11014	-0.06969	-1.11403	-0.10386	-1.11259	-0.10596					1.73261	566.904			2.56233	477.268			2.9592	431.08			4.64347	384.371
	-1.11197	-0.06888	-1.11182	-0.07048	-1.11542	-0.10494	-1.11417	-0.10682					1.73905	567.371			2.5735	477.619			2.973	431.366			4.67009	384.628
	-1.11537	-0.06955	-1.1173	-0.0711	-1.11911	-0.10558	-1.11967	-0.1078					1.74551	567.838			2.58472	477.971			2.98686	431.652			4.69686	384.886
	-1.11959	-0.07013	-1.11997	-0.07158	-1.11971	-0.10627	-1.12302	-0.1089					1.752	568.304			2.59599	478.322			3.00079	431.938			4.72379	385.143
	-1.12389	-0.07053	-1.1218	-0.0725	-1.12452	-0.10727	-1.12294	-0.10987					1.75851	568.771			2.60731	478.674			3.01479	432.224			4.75087	385.4
	-1.12608	-0.0712	-1.12393	-0.07304	-1.12665	-0.10821	-1.12898	-0.11083					1.76505	569.238			2.61868	479.025			3.02885	432.51			4.7781	385.657
	-1.1273	-0.07199	-1.12866	-0.07364	-1.12922	-0.10886	-1.13191	-0.11169					1.77161	569.705			2.63009	479.377			3.04297	432.796			4.80549	385.914
	-1.13133	-0.07243	-1.13143	-0.0743	-1.13397	-0.10977	-1.1349	-0.11259					1.77819	570.171			2.64156	479.728			3.05717	433.082			4.83304	386.171
	-1.13534	-0.07282	-1.13636	-0.07499	-1.13698	-0.11053	-1.13533	-0.11355					1.7848	570.638			2.65308	480.08			3.07142	433.368			4.86075	386.429
	-1.13841	-0.07366	-1.13557	-0.07569	-1.14028	-0.11153	-1.13878	-0.11441					1.79143	571.105			2.66465	480.431			3.08575	433.654			4.88861	386.686
	-1.14094	-0.0743	-1.13976	-0.07626	-1.14463	-0.11241	-1.14345	-0.11544					1.79809	571.572			2.67626	480.783			3.10014	433.94			4.91663	386.943
	-1.14372	-0.07469	-1.14549	-0.07687	-1.14709	-0.11332	-1.14524	-0.11628					1.80478	572.038			2.68793	481.134			3.1146	434.226			4.94482	387.2
	-1.1482	-0.07511	-1.1469	-0.07777	-1.14907	-0.11423	-1.14787	-0.11717					1.81148	572.505			2.69965	481.486			3.12912	434.512			4.97317	387.457
	-1.14987	-0.0759	-1.14747	-0.07829	-1.15254	-0.11511	-1.15213	-0.11817					1.81822	572.972			2.71142	481.837			3.14372	434.798			5.00168	387.714
	-1.15403	-0.07635	-1.15257	-0.07907	-1.15325	-0.11605	-1.15426	-0.11925					1.82497	573.439			2.72324	482.189			3.15838	435.083			5.03035	387.972
	-1.15582	-0.07704	-1.15708	-0.07979	-1.15879	-0.11667	-1.15711	-0.11992					1.83176	573.906			2.73512	482.54			3.17311	435.369			5.05918	388.229
	-1.15979	-0.07776	-1.15844	-0.0803	-1.16209	-0.11773	-1.16183	-0.12075					1.83856	574.372			2.74704	482.892			3.18791	435.655			5.08819	388.486
	-1.16237	-0.07809	-1.16334	-0.08101	-1.1657	-0.1187	-1.16459	-0.12189					1.8454	574.839			2.75902	483.243			3.20277	435.941			5.11736	388.743
	-1.16471	-0.07871	-1.16512	-0.08157	-1.16663	-0.11943	-1.16723	-0.12294					1.85225	575.306			2.77105	483.595			3.21771	436.227			5.14669	389
	-1.16941	-0.07925	-1.16982	-0.08203	-1.17137	-0.12034	-1.1691	-0.12376					1.85914	575.773			2.78313	483.946			3.23272	436.513			5.1762	389.258
	-1.17203	-0.07989	-1.16966	-0.0828	-1.17311	-0.12121	-1.17314	-0.12468					1.86605	576.239			2.79527	484.298			3.24779	436.799			5.20587	389.515
	-1.17387	-0.08051	-1.17484	-0.08346	-1.17675	-0.122	-1.17868	-0.12551					1.87298	576.706			2.80745	484.649			3.26294	437.085			5.23571	389.772
	-1.17761	-0.08107	-1.17676	-0.08384	-1.17591	-0.12285	-1.17776	-0.12662					1.87994	577.173			2.81969	485.001			3.27816	437.371			5.26573	390.029
	-1.18276	-0.08153	-1.1814	-0.08498	-1.18205	-0.12369	-1.18187	-0.12738					1.88693	577.64			2.83199	485.352			3.29345	437.657			5.29591	390.286
	-1.18391	-0.08198	-1.18327	-0.08527	-1.18525	-0.12472	-1.18565	-0.12838					1.89394	578.107			2.84433	485.704			3.30881	437.943			5.32627	390.543
	-1.18747	-0.08268	-1.18682	-0.08584	-1.18732	-0.12567	-1.19045	-0.12931					1.90098	578.573			2.85674	486.055			3.32424	438.229			5.3568	390.801
	-1.18963	-0.08339	-1.19067	-0.08674	-1.19227	-0.12629	-1.19131	-0.13036					1.90805	579.04			2.86919	486.407			3.33974	438.515			5.38751	391.058
	-1.19335	-0.08412	-1.19406	-0.08742	-1.1974	-0.1271	-1.19567	-0.13105					1.91514	579.507			2.8817	486.758			3.35532	438.801			5.4184	391.315
	-1.19579	-0.08459	-1.19808	-0.0881	-1.19697	-0.12838	-1.19916	-0.132					1.92226	579.974			2.89427	487.11			3.37096	439.087			5.44946	391.572
	-1.20014	-0.08497	-1.19936	-0.08901	-1.20175	-0.12887	-1.20025	-0.13293					1.9294	580.44			2.90688	487.461			3.38669	439.373			5.4807	391.829
	-1.20414	-0.0854	-1.20189	-0.0897	-1.20472	-0.12963	-1.20381	-0.1339					1.93657	580.907			2.91956	487.813			3.40248	439.659			5.51212	392.086
	-1.20561	-0.08602	-1.20523	-0.09025	-1.20826	-0.13056	-1.20833	-0.13486					1.94377	581.374			2.93229	488.164			3.41835	439.945			5.54372	392.344
	-1.20717	-0.08654	-1.2078	-0.09076	-1.21165	-0.13151	-1.21222	-0.13572					1.95099	581.841			2.94507	488.516			3.43429	440.231			5.5755	392.601
	-1.21242	-0.08713	-1.21323	-0.09154	-1.21454	-0.13218	-1.21244	-0.13687					1.95825	582.308			2.95791	488.867			3.45031	440.517			5.60746	392.858
	-1.21612	-0.08792	-1.21534	-0.09231	-1.21975	-0.13313	-1.2173	-0.13787					1.96552	582.774			2.97081	489.219			3.4664	440.803			5.6396	393.115
	-1.21813	-0.08881	-1.21806	-0.09282	-1.22071	-0.13437	-1.21988	-0.13865					1.97283	583.241			2.98376	489.57			3.48257	441.089			5.67193	393.372
	-1.21983	-0.0892	-1.22176	-0.09327	-1.22301	-0.13532	-1.22305	-0.13941					1.98016	583.708			2.99677	489.922			3.49881	441.375			5.70445	393.629
	-1.22343	-0.08979	-1.2261	-0.09423	-1.22491	-0.13569	-1.22615	-0.1405					1.98752	584.175			3.00984	490.273			3.51512	441.661			5.73715	393.887
	-1.22757	-0.09012	-1.22735	-0.09465	-1.23003	-0.1365	-1.22574	-0.14135					1.99491	584.641			3.02296	490.625			3.53152	441.947			5.77004	394.144
	-1.23131	-0.09063	-1.23068	-0.09516	-1.23206	-0.13769	-1.23146	-0.14235					2.00232	585.108			3.03614	490.976			3.54799	442.233			5.80311	394.401
	-1.23074	-0.09151	-1.23475	-0.09593	-1.23393	-0.13844	-1.23679	-0.14314					2.00976	585.575			3.04938	491.328			3.56453	442.519			5.83638	394.658
	-1.23523	-0.09197	-1.23855	-0.09658	-1.23717	-0.13919	-1.24	-0.14412					2.01723	586.042			3.06267	491.679			3.58116	442.805			5.86984	394.915
	-1.24029	-0.09227	-1.2393	-0.0972	-1.24327	-0.14016	-1.23983	-0.14511					2.02473	586.509			3.07603	492.031			3.59786	443.091			5.90349	395.172
	-1.2414	-0.093	-1.2425	-0.09764	-1.24398	-0.14079	-1.24629	-0.14582					2.03225	586.975			3.08944	492.382			3.61464	443.377			5.93733	395.43
	-1.2481	-0.09358	-1.24864	-0.0982	-1.24613	-0.14198	-1.24733	-0.14672					2.03981	587.442			3.10291	492.734			3.6315	443.663			5.97137	395.687
	-1.25085	-0.09403	-1.24907	-0.09913	-1.25109	-0.14276	-1.25172	-0.14776					2.04739	587.909			3.11644	493.085			3.64843	443.949			6.0056	395.944
	-1.25204	-0.0943	-1.25244	-0.09938	-1.25313	-0.14352	-1.25133	-0.1488					2.055	588.376			3.13002	493.437			3.66545	444.235			6.04003	396.201
	-1.25531	-0.09499	-1.25486	-0.09961	-1.25644	-0.14459	-1.25714	-0.14964					2.06264	588.842			3.14367	493.788			3.68254	444.521			6.07465	396.458
	-1.2585	-0.0953	-1.25979	-0.10051	-1.25927	-0.14532	-1.25903	-0.15055					2.0703	589.309			3.15738	494.14			3.69972	444.807			6.10947	396.716
	-1.26186	-0.09581	-1.26172	-0.10166	-1.26389	-0.14596	-1.263	-0.15128					2.078	589.776			3.17114	494.491			3.71697	445.093			6.1445	396.973
	-1.26405	-0.09621	-1.26301	-0.10201	-1.26632	-0.14725	-1.26455	-0.15251					2.08572	590.243			3.18497	494.843			3.73431	445.379			6.17972	397.23
	-1.26751	-0.09717	-1.26791	-0.10229	-1.26802	-0.14817	-1.26965	-0.15324					2.09347	590.71			3.19886	495.194			3.75172	445.665			6.21515	397.487
	-1.27189	-0.09749	-1.27095	-0.10285	-1.27095	-0.14928	-1.27186	-0.15426					2.10125	591.176			3.2128	495.546			3.76922	445.951			6.25078	397.744
	-1.27352	-0.09782	-1.27346	-0.10336	-1.27729	-0.14992	-1.27339	-0.15519					2.10906	591.643			3.22681	495.897			3.7868	446.237			6.28661	398.001
	-1.27721	-0.09831	-1.27568	-0.10406	-1.27996	-0.151	-1.27748	-0.15608					2.1169	592.11			3.24088	496.249			3.80446	446.523			6.32265	398.259
	-1.28068	-0.09932	-1.28053	-0.1043	-1.28205	-0.15207	-1.28011	-0.1568					2.12477	592.577			3.25501	496.6			3.8222	446.809			6.35889	398.516
	-1.28258	-0.09952	-1.28394	-0.10527	-1.28489	-0.15252	-1.28499	-0.15814					2.13266	593.043			3.2692	496.952			3.84003	447.095			6.39535	398.773
	-1.28694	-0.09966	-1.28555	-0.10602	-1.28586	-0.15342	-1.2862	-0.15882					2.14059	593.51			3.28346	497.303			3.85794	447.381			6.43201	399.03
	-1.28874	-0.10046	-1.28955	-0.10661	-1.29188	-0.15457	-1.29286	-0.15988					2.14855	593.977			3.29777	497.655			3.87593	447.667			6.46888	399.287
	-1.29242	-0.10108	-1.2943	-0.10681	-1.29524	-0.15556	-1.29571	-0.16121					2.15653	594.444			3.31215	498.006			3.89401	447.953			6.50596	399.544
	-1.29584	-0.10133	-1.29638	-0.10755	-1.29768	-0.15622	-1.29565	-0.16234					2.16455	594.91			3.32659	498.358			3.91217	448.239			6.54326	399.802
	-1.29803	-0.10201	-1.2972	-0.10866	-1.30262	-0.15722	-1.29815	-0.16339					2.17259	595.377			3.3411	498.709			3.93041	448.525			6.58077	400.059
	-1.30087	-0.10268	-1.30058	-0.10828	-1.30428	-0.1581	-1.30188	-0.16404					2.18066	595.844			3.35566	499.061			3.94874	448.811			6.61849	400.316
	-1.30464	-0.10317	-1.30419	-0.10924	-1.30463	-0.15902	-1.30764	-0.16506					2.18877	596.311			3.37029	499.412			3.96716	449.097			6.65643	400.573
	-1.30784	-0.10333	-1.30752	-0.10973	-1.30916	-0.15974	-1.30762	-0.16587					2.1969	596.778			3.38499	499.764			3.98566	449.383			6.69459	400.83
	-1.31215	-0.10382	-1.30934	-0.11018	-1.31276	-0.16073	-1.31169	-0.16684					2.20507	597.244			3.39975	500.115			4.00425	449.669			6.73297	401.087
	-1.31377	-0.10461	-1.31405	-0.11098	-1.3129	-0.16194	-1.31611	-0.16781					2.21326	597.711			3.41457	500.467			4.02292	449.955			6.77157	401.345
	-1.31765	-0.10526	-1.31886	-0.11168	-1.31703	-0.16218	-1.31971	-0.16894					2.22149	598.178			3.42946	500.818			4.04168	450.241			6.81039	401.602
	-1.32167	-0.1054	-1.31975	-0.11207	-1.32149	-0.16343	-1.32023	-0.16996					2.22975	598.645			3.44441	501.17			4.06053	450.527			6.84943	401.859
	-1.32453	-0.10593	-1.32152	-0.11225	-1.32689	-0.16408	-1.32344	-0.17068					2.23803	599.111			3.45943	501.521			4.07947	450.813			6.88869	402.116
	-1.32535	-0.10681	-1.32656	-0.11276	-1.32661	-0.16536	-1.32806	-0.17184					2.24635	599.578			3.47451	501.873			4.0985	451.099			6.92818	402.373
	-1.32944	-0.10675	-1.33101	-0.1129	-1.33088	-0.16595	-1.33019	-0.17285					2.2547	600.045			3.48966	502.224			4.11761	451.385			6.9679	402.63
	-1.33326	-0.10761	-1.33164	-0.11375	-1.33431	-0.16688	-1.3333	-0.17367					2.26308	600.512			3.50487	502.576			4.13681	451.671			7.00784	402.888
	-1.33794	-0.10757	-1.33357	-0.1145	-1.33737	-0.16772	-1.33694	-0.17461					2.27149	600.979			3.52016	502.927			4.15611	451.957			7.04802	403.145
	-1.33823	-0.10826	-1.33855	-0.11504	-1.34014	-0.16873	-1.34146	-0.17524					2.27993	601.445			3.5355	503.279			4.17549	452.243			7.08842	403.402
	-1.34187	-0.10895	-1.34386	-0.11542	-1.34159	-0.16968	-1.34182	-0.17636					2.28841	601.912			3.55092	503.63			4.19496	452.529			7.12905	403.659
	-1.34562	-0.10944	-1.34578	-0.11543	-1.34802	-0.17058	-1.34675	-0.17757					2.29691	602.379			3.5664	503.982			4.21453	452.815			7.16992	403.916
	-1.34768	-0.10948	-1.34756	-0.11613	-1.35151	-0.17125	-1.34897	-0.17829					2.30545	602.846			3.58195	504.333			4.23418	453.101			7.21102	404.173
	-1.35177	-0.10984	-1.35167	-0.11642	-1.35191	-0.17262	-1.3526	-0.17909					2.31402	603.312			3.59757	504.685			4.25393	453.387			7.25236	404.431
	-1.35473	-0.10966	-1.3538	-0.11732	-1.3544	-0.17316	-1.35612	-0.18043					2.32262	603.779			3.61325	505.036			4.27377	453.673			7.29394	404.688
	-1.35795	-0.11061	-1.35648	-0.11788	-1.35952	-0.174	-1.35797	-0.18096					2.33125	604.246			3.62901	505.388			4.2937	453.959			7.33575	404.945
	-1.35994	-0.1109	-1.35933	-0.11826	-1.36222	-0.17504	-1.36128	-0.18234					2.33991	604.713			3.64483	505.739			4.31372	454.245			7.3778	405.202
	-1.36467	-0.11112	-1.36335	-0.11883	-1.36225	-0.176	-1.36617	-0.18304					2.34861	605.18			3.66072	506.091			4.33384	454.531			7.4201	405.459
	-1.36752	-0.11143	-1.36409	-0.1189	-1.36738	-0.17702	-1.36687	-0.18431					2.35734	605.646			3.67668	506.442			4.35405	454.817			7.46263	405.717
	-1.36997	-0.11227	-1.36841	-0.1194	-1.37185	-0.17772	-1.37026	-0.18464					2.3661	606.113			3.69271	506.794			4.37436	455.103			7.50541	405.974
	-1.37049	-0.11253	-1.37324	-0.12003	-1.37283	-0.17863	-1.37493	-0.18583					2.37489	606.58			3.70881	507.145			4.39476	455.389			7.54844	406.231
	-1.37678	-0.11324	-1.37746	-0.12045	-1.37573	-0.17938	-1.37688	-0.18707					2.38372	607.047			3.72498	507.497			4.41526	455.675			7.59171	406.488
	-1.37994	-0.11301	-1.37773	-0.12121	-1.38049	-0.18021	-1.37982	-0.18776					2.39258	607.513			3.74122	507.848			4.43585	455.961			7.63523	406.745
	-1.38195	-0.11354	-1.38241	-0.1206	-1.38403	-0.18121	-1.38313	-0.18849					2.40147	607.98			3.75753	508.2			4.45654	456.247			7.679	407.002
	-1.38582	-0.11423	-1.38376	-0.12084	-1.38576	-0.18229	-1.38604	-0.18918					2.4104	608.447			3.77392	508.551			4.47732	456.533			7.72302	407.26
	-1.38798	-0.11459	-1.38671	-0.12196	-1.38999	-0.18291	-1.3892	-0.19079					2.41936	608.914			3.79037	508.903			4.4982	456.819			7.76729	407.517
	-1.39078	-0.115	-1.38945	-0.1231	-1.39255	-0.18374	-1.39047	-0.19132					2.42835	609.381			3.8069	509.254			4.51918	457.105			7.81182	407.774
	-1.39472	-0.11548	-1.39186	-0.12309	-1.39616	-0.18521	-1.39688	-0.19213					2.43737	609.847			3.8235	509.606			4.54026	457.39			7.8566	408.031
	-1.39615	-0.11547	-1.39546	-0.12316	-1.39945	-0.18588	-1.39791	-0.19349					2.44643	610.314			3.84017	509.957			4.56143	457.676			7.90164	408.288
	-1.40252	-0.11602	-1.40002	-0.12456	-1.40079	-0.18652	-1.40173	-0.19439					2.45552	610.781			3.85691	510.309			4.5827	457.962			7.94694	408.545
	-1.4035	-0.11646	-1.40335	-0.12404	-1.40375	-0.18729	-1.40256	-0.1956					2.46465	611.248			3.87373	510.66			4.60408	458.248			7.9925	408.803
	-1.40624	-0.11656	-1.40421	-0.12423	-1.40821	-0.18827	-1.40829	-0.19662					2.47381	611.714			3.89062	511.012			4.62555	458.534			8.03831	409.06
	-1.41062	-0.11686	-1.41009	-0.12417	-1.41034	-0.18944	-1.41189	-0.19755					2.483	612.181			3.90758	511.363			4.64712	458.82			8.08439	409.317
	-1.41241	-0.11692	-1.41336	-0.12455	-1.41428	-0.19	-1.41357	-0.19863					2.49223	612.648			3.92462	511.715			4.66879	459.106			8.13074	409.574
	-1.41481	-0.11722	-1.41485	-0.1253	-1.41848	-0.19096	-1.41492	-0.19964					2.50149	613.115			3.94173	512.066			4.69057	459.392			8.17735	409.831
	-1.41908	-0.11747	-1.41789	-0.12478	-1.4217	-0.19186	-1.42011	-0.20003					2.51079	613.582			3.95891	512.418			4.71244	459.678			8.22423	410.088
	-1.42078	-0.11764	-1.42175	-0.12606	-1.42214	-0.19286	-1.42401	-0.2009					2.52012	614.048			3.97617	512.769			4.73442	459.964			8.27137	410.346
	-1.42591	-0.11862	-1.42459	-0.12618	-1.42547	-0.19347	-1.4256	-0.20225					2.52949	614.515			3.99351	513.121			4.7565	460.25			8.31879	410.603
	-1.42785	-0.11874	-1.42618	-0.1266	-1.42983	-0.19463	-1.42838	-0.20305					2.53889	614.982			4.01092	513.472			4.77868	460.536			8.36648	410.86
	-1.42977	-0.11893	-1.43098	-0.12649	-1.43234	-0.19614	-1.43287	-0.20374					2.54833	615.449			4.02841	513.824			4.80097	460.822			8.41444	411.117
	-1.43506	-0.11905	-1.43357	-0.12676	-1.43381	-0.19704	-1.43555	-0.20499					2.5578	615.915			4.04597	514.175			4.82336	461.108			8.46267	411.374
	-1.43758	-0.11878	-1.4363	-0.12791	-1.44079	-0.19753	-1.44065	-0.20587					2.5673	616.382			4.06361	514.527			4.84586	461.394			8.51119	411.631
	-1.44196	-0.12034	-1.43792	-0.12896	-1.44256	-0.19861	-1.44045	-0.20686					2.57684	616.849			4.08133	514.878			4.86846	461.68			8.55998	411.889
	-1.44422	-0.1195	-1.44286	-0.12877	-1.44479	-0.19948	-1.44528	-0.2079					2.58642	617.316			4.09913	515.23			4.89116	461.966			8.60905	412.146
	-1.4461	-0.12026	-1.44618	-0.12858	-1.44775	-0.20023	-1.44745	-0.20925					2.59603	617.783			4.117	515.581			4.91397	462.252			8.6584	412.403
	-1.45174	-0.12026	-1.45172	-0.12914	-1.45261	-0.20119	-1.45235	-0.20994					2.60568	618.249			4.13495	515.933			4.93689	462.538			8.70804	412.66
	-1.45117	-0.121	-1.45045	-0.12979	-1.45534	-0.20223	-1.4542	-0.21074					2.61537	618.716			4.15298	516.284			4.95991	462.824			8.75796	412.917
	-1.45509	-0.12061	-1.45536	-0.13021	-1.45767	-0.20351	-1.45577	-0.21196					2.62509	619.183			4.17108	516.636			4.98304	463.11			8.80816	413.175
	-1.45831	-0.12095	-1.45761	-0.13014	-1.45894	-0.20412	-1.45986	-0.21252					2.63484	619.65			4.18927	516.987			5.00628	463.396			8.85866	413.432
	-1.46266	-0.1218	-1.46152	-0.13046	-1.46397	-0.20487	-1.46262	-0.21372					2.64464	620.116			4.20753	517.339			5.02963	463.682			8.90944	413.689
	-1.46403	-0.12213	-1.4645	-0.13109	-1.46842	-0.20599	-1.46542	-0.21437					2.65446	620.583			4.22588	517.69			5.05309	463.968			8.96051	413.946
	-1.46875	-0.12193	-1.46994	-0.13091	-1.46824	-0.20708	-1.47198	-0.21525					2.66433	621.05			4.2443	518.042			5.07666	464.254			9.01188	414.203
	-1.47144	-0.12269	-1.4709	-0.13142	-1.47195	-0.20809	-1.47335	-0.21633					2.67423	621.517			4.26281	518.393			5.10033	464.54			9.06354	414.46
	-1.47305	-0.12253	-1.47476	-0.13181	-1.4739	-0.20907	-1.4739	-0.21723					2.68417	621.983			4.2814	518.745			5.12412	464.826			9.1155	414.718
	-1.4763	-0.12309	-1.47761	-0.13191	-1.47956	-0.2101	-1.47804	-0.21807					2.69415	622.45			4.30006	519.096			5.14802	465.112			9.16775	414.975
	-1.48008	-0.12283	-1.48123	-0.13269	-1.48155	-0.21076	-1.48102	-0.21918					2.70416	622.917			4.31881	519.448			5.17202	465.398			9.22031	415.232
	-1.48439	-0.12299	-1.48297	-0.13206	-1.48548	-0.21125	-1.48363	-0.2197					2.71421	623.384			4.33764	519.799			5.19615	465.684			9.27316	415.489
	-1.48706	-0.12311	-1.48526	-0.13223	-1.49021	-0.21272	-1.48448	-0.2211					2.7243	623.851			4.35655	520.151			5.22038	465.97			9.32632	415.746
	-1.48869	-0.12363	-1.48938	-0.13289	-1.49204	-0.21342	-1.49213	-0.22187					2.73442	624.317			4.37555	520.502			5.24473	466.256			9.37979	416.003
	-1.49447	-0.12333	-1.49472	-0.13357	-1.49148	-0.21455	-1.49579	-0.22291					2.74459	624.784			4.39462	520.854			5.26919	466.542			9.43356	416.261
	-1.49628	-0.12349	-1.49605	-0.13336	-1.49762	-0.21517	-1.49645	-0.22344					2.75479	625.251			4.41379	521.205			5.29376	466.828			9.48764	416.518
	-1.49863	-0.12427	-1.49767	-0.13348	-1.50109	-0.2161	-1.49858	-0.2245					2.76502	625.718			4.43303	521.557			5.31845	467.114			9.54203	416.775
	-1.50213	-0.12425	-1.5024	-0.13402	-1.50253	-0.217	-1.50347	-0.22579					2.7753	626.184			4.45236	521.908			5.34325	467.4			9.59673	417.032
	-1.50576	-0.12462	-1.5058	-0.13329	-1.50431	-0.21765	-1.50531	-0.22618					2.78562	626.651			4.47177	522.26			5.36817	467.686			9.65174	417.289
	-1.50834	-0.12494	-1.50767	-0.13414	-1.50955	-0.21872	-1.50841	-0.22742					2.79597	627.118			4.49127	522.611			5.39321	467.972			9.70707	417.546
	-1.50973	-0.12489	-1.51024	-0.13457	-1.51265	-0.2196	-1.51037	-0.22838					2.80636	627.585			4.51085	522.963			5.41836	468.258			9.76272	417.804
	-1.51417	-0.12499	-1.51383	-0.13447	-1.51591	-0.2207	-1.51643	-0.22923					2.81679	628.052			4.53052	523.314			5.44363	468.544			9.81868	418.061
	-1.51757	-0.12464	-1.51697	-0.13566	-1.51711	-0.22159	-1.51812	-0.23018					2.82726	628.518			4.55027	523.666			5.46902	468.83			9.87497	418.318
	-1.52025	-0.12461	-1.52065	-0.13516	-1.52146	-0.22245	-1.52168	-0.23113					2.83777	628.985			4.57011	524.017			5.49452	469.116			9.93158	418.575
	-1.52257	-0.126	-1.52158	-0.13529	-1.5267	-0.22314	-1.52345	-0.23217					2.84831	629.452			4.59003	524.369			5.52015	469.402			9.98851	418.832
	-1.52761	-0.12643	-1.52752	-0.13697	-1.52803	-0.22404	-1.52996	-0.23291					2.8589	629.919			4.61005	524.72			5.54589	469.688			10.0458	419.089
	-1.52856	-0.12559	-1.52926	-0.13662	-1.53127	-0.22499	-1.53024	-0.23387					2.86952	630.385			4.63015	525.072			5.57176	469.974			10.1034	419.347
	-1.53309	-0.1266	-1.53264	-0.13775	-1.53577	-0.22578	-1.53128	-0.23489					2.88019	630.852			4.65033	525.423			5.59774	470.26			10.1613	419.604
	-1.53574	-0.12676	-1.53525	-0.13749	-1.53815	-0.227	-1.53739	-0.23582					2.89089	631.319			4.67061	525.775			5.62385	470.546			10.2195	419.861
	-1.53993	-0.12717	-1.53963	-0.13728	-1.53942	-0.22774	-1.54185	-0.23624					2.90164	631.786			4.69097	526.126			5.65008	470.832			10.2781	420.118
	-1.54327	-0.12688	-1.54173	-0.13738	-1.54379	-0.22868	-1.54292	-0.23765					2.91242	632.253			4.71143	526.478			5.67643	471.118			10.337	420.375
	-1.54616	-0.1268	-1.54512	-0.13768	-1.54817	-0.22999	-1.54486	-0.23824					2.92325	632.719			4.73197	526.829			5.7029	471.404			10.3963	420.632
	-1.54765	-0.12745	-1.54745	-0.13789	-1.5486	-0.231	-1.55092	-0.23926					2.93411	633.186			4.7526	527.181			5.7295	471.69			10.4559	420.89
	-1.55159	-0.12762	-1.55124	-0.13914	-1.55113	-0.23182	-1.55337	-0.24039					2.94502	633.653			4.77332	527.532			5.75622	471.976			10.5158	421.147
	-1.5549	-0.12791	-1.5532	-0.13971	-1.55577	-0.23269	-1.55588	-0.24131					2.95596	634.12			4.79413	527.884			5.78306	472.262			10.5761	421.404
[truncated: 560 more rows]
[truncated: 25 more columns]

## Sheet: Manuscript Fig 6
	Fig 6a											Fig 6b							Fig 6c								Fig 6d										Fig 6e							Fig 6f
[truncated: 20 more rows]
[truncated: 7 more columns]

## Sheet: Manuscript Fig 7
	Fig 7a					Fig 7b
[truncated: 5 more rows]
