# Supplementary material for: Ampere-level CO2 electroreduction with single-pass conversion exceeding 85% in acid over silver penetration electrodes
Source: Nat Commun. 2024 Jul 19;15:6101. doi: 10.1038/s41467-024-50521-8 (PMC11271590; doi:10.1038/s41467-024-50521-8)
Supplement: Supplementary file 3 — Source Data [file 41467_2024_50521_MOESM3_ESM.zip › Source Data-Supplementary Figs.xlsx]

## Sheet: Supplementary Figure 3
Supplementary Figure 3a											Supplementary Figure 3b												Supplementary Figure 3c												Supplementary Figure 3d
Ag foil											Ag HPE												CD-Ag HPE													Ag foil	Ag HPE	CD-Ag HPE
20 mV/s		40 mV/s		60 mV/s		80 mV/s		100 mV/s			20 mV/s		40 mV/s		60 mV/s		80 mV/s		100 mV/s				20 mV/s		40 mV/s		60 mV/s		80 mV/s		100 mV/s				Scan rate (x)	Δ j (y)	Δ j (y)	Δ j (y)
Potential (x)	Current density (y)	Potential (x)	Current density (y)	Potential (x)	Current density (y)	Potential (x)	Current density (y)	Potential (x)	Current density (y)		Potential (x)	Current density (y)	Potential (x)	Current density (y)	Potential (x)	Current density (y)	Potential (x)	Current density (y)	Potential (x)	Current density (y)			Potential (x)	Current density (y)	Potential (x)	Current density (y)	Potential (x)	Current density (y)	Potential (x)	Current density (y)	Potential (x)	Current density (y)			20	0.03667	0.132	0.565
0.19952	0.02303	0.19952	0.02303	0.19952	0	0.19852	0.07841	0.19952	0.09618		0.19952	0.07807	0.19952	0.07092	0.19952	0	0.19952	0.28259	0.19952	0.34593			0.19952	0.32528	0.19952	0.61551	0.19952	0	0.19952	1.17475	0.19952	1.43768			40	0.07167	0.254	1.06
0.19816	0.01	0.19816	-0.01117	0.19816	-0.02389	0.19956	0.07878	0.19816	-0.01279		0.19816	-0.02462	0.19816	-0.04712	0.19816	-0.08038	0.19816	0.29847	0.19816	-0.04184			0.19816	-0.18341	0.19816	-0.36625	0.19816	-0.33076	0.19816	-0.62207	0.19816	-0.17711			60	0.10133	0.363	1.517
0.19556	-0.00619	0.19556	-0.02173	0.19556	-0.03755	0.19556	-0.03467	0.19556	-0.04567		0.19556	-0.04687	0.19556	-0.08999	0.19556	-0.12795	0.19556	-0.17258	0.19556	-0.15675			0.19556	-0.18776	0.19556	-0.37255	0.19556	-0.52427	0.19556	-0.69739	0.19556	-0.64768			80	0.133	0.475	1.94
0.19321	-0.01251	0.19321	-0.02347	0.19321	-0.03629	0.19321	-0.04891	0.19321	-0.05475		0.19321	-0.05253	0.19321	-0.09706	0.19321	-0.12325	0.19321	-0.17972	0.19321	-0.18985			0.19321	-0.19818	0.19321	-0.38273	0.19321	-0.5041	0.19321	-0.71603	0.19321	-0.786			100	0.164	0.589	2.45
0.19116	-0.01359	0.19116	-0.02666	0.19116	-0.0394	0.19116	-0.05019	0.19116	-0.05976		0.19116	-0.05442	0.19116	-0.09951	0.19116	-0.13448	0.19116	-0.18326	0.19116	-0.20755			0.19116	-0.21624	0.19116	-0.40847	0.19116	-0.54899	0.19116	-0.7261	0.19116	-0.85229
0.18918	-0.01459	0.18918	-0.02848	0.18918	-0.04095	0.18918	-0.0516	0.18918	-0.0644		0.18918	-0.05772	0.18918	-0.10732	0.18918	-0.13947	0.18918	-0.1888	0.18918	-0.22369			0.18918	-0.22973	0.18918	-0.4364	0.18918	-0.57111	0.18918	-0.74957	0.18918	-0.92232
0.18716	-0.01485	0.18716	-0.02933	0.18716	-0.04174	0.18716	-0.05317	0.18716	-0.06682		0.18716	-0.05859	0.18716	-0.11012	0.18716	-0.14259	0.18716	-0.19103	0.18716	-0.23213			0.18716	-0.23304	0.18716	-0.44739	0.18716	-0.5825	0.18716	-0.75708	0.18716	-0.95457
0.18519	-0.01549	0.18519	-0.0298	0.18519	-0.0432	0.18519	-0.05392	0.18519	-0.06846		0.18519	-0.06073	0.18519	-0.11205	0.18519	-0.14849	0.18519	-0.1964	0.18519	-0.23723			0.18519	-0.24229	0.18519	-0.45718	0.18519	-0.60448	0.18519	-0.76465	0.18519	-0.97726			The fitting line of Supplementary Figure 3d
0.1832	-0.01578	0.1832	-0.03095	0.1832	-0.04421	0.1832	-0.0551	0.1832	-0.07055		0.1832	-0.06186	0.1832	-0.11563	0.1832	-0.15113	0.1832	-0.1986	0.1832	-0.24563			0.1832	-0.2466	0.1832	-0.47076	0.1832	-0.61907	0.1832	-0.78092	0.1832	-1.0124			The fitting line of Ag foil		The fitting line of Ag HPE		The fitting line of CD-Ag HPE
0.18113	-0.01636	0.18113	-0.03112	0.18113	-0.04483	0.18113	-0.05715	0.18113	-0.0721		0.18113	-0.06377	0.18113	-0.11668	0.18113	-0.15307	0.18113	-0.20277	0.18113	-0.25035			0.18113	-0.25486	0.18113	-0.47427	0.18113	-0.62556	0.18113	-0.80795	0.18113	-1.03032			Scan rate (x)	Δ j (y)	Scan rate (x)	Δ j (y)	Scan rate (x)	Δ j (y)
0.17917	-0.01674	0.17917	-0.03227	0.17917	-0.04573	0.17917	-0.05813	0.17917	-0.07314		0.17917	-0.06525	0.17917	-0.12048	0.17917	-0.15724	0.17917	-0.20482	0.17917	-0.25426			0.17917	-0.26055	0.17917	-0.49002	0.17917	-0.64298	0.17917	-0.82729	0.17917	-1.04481			20	0.03813	20	0.1356	20	0.5764
0.17716	-0.01719	0.17716	-0.03259	0.17716	-0.04677	0.17716	-0.05883	0.17716	-0.0749		0.17716	-0.06669	0.17716	-0.12172	0.17716	-0.16062	0.17716	-0.20678	0.17716	-0.25981			0.17716	-0.26616	0.17716	-0.4963	0.17716	-0.6569	0.17716	-0.83774	0.17716	-1.07096			20.0801	0.03826	20.0801	0.13605	20.0801	0.57826
0.17526	-0.01751	0.17526	-0.03274	0.17526	-0.04724	0.17526	-0.06045	0.17526	-0.07621		0.17526	-0.06796	0.17526	-0.12233	0.17526	-0.16076	0.17526	-0.20892	0.17526	-0.26519			0.17526	-0.27119	0.17526	-0.49757	0.17526	-0.65854	0.17526	-0.85505	0.17526	-1.09474			20.1602	0.03839	20.1602	0.13651	20.1602	0.58012
0.17325	-0.01777	0.17325	-0.03336	0.17325	-0.04774	0.17325	-0.0616	0.17325	-0.0764		0.17325	-0.06866	0.17325	-0.12438	0.17325	-0.16341	0.17325	-0.21413	0.17325	-0.26567			0.17325	-0.27519	0.17325	-0.50878	0.17325	-0.67252	0.17325	-0.87384	0.17325	-1.09502			20.2402	0.03851	20.2402	0.13696	20.2402	0.58199
0.17123	-0.01803	0.17123	-0.0338	0.17123	-0.04798	0.17123	-0.06161	0.17123	-0.07762		0.17123	-0.06939	0.17123	-0.12549	0.17123	-0.16477	0.17123	-0.21648	0.17123	-0.26942			0.17123	-0.27781	0.17123	-0.50942	0.17123	-0.67095	0.17123	-0.87979	0.17123	-1.11016			20.3203	0.03864	20.3203	0.13742	20.3203	0.58385
0.16915	-0.01845	0.16915	-0.03394	0.16915	-0.04883	0.16915	-0.06269	0.16915	-0.07784		0.16915	-0.07101	0.16915	-0.12655	0.16915	-0.16695	0.16915	-0.21742	0.16915	-0.27063			0.16915	-0.28436	0.16915	-0.51596	0.16915	-0.68392	0.16915	-0.89094	0.16915	-1.1136			20.4004	0.03877	20.4004	0.13787	20.4004	0.58571
0.16724	-0.01858	0.16724	-0.03465	0.16724	-0.04887	0.16724	-0.0629	0.16724	-0.07908		0.16724	-0.07153	0.16724	-0.12854	0.16724	-0.16813	0.16724	-0.2181	0.16724	-0.27501			0.16724	-0.2859	0.16724	-0.52402	0.16724	-0.68945	0.16724	-0.89249	0.16724	-1.13057			20.4805	0.03889	20.4805	0.13833	20.4805	0.58757
0.1652	-0.01906	0.1652	-0.03487	0.1652	-0.04974	0.1652	-0.06413	0.1652	-0.0791		0.1652	-0.07313	0.1652	-0.12941	0.1652	-0.17058	0.1652	-0.2213	0.1652	-0.27528			0.1652	-0.29287	0.1652	-0.52753	0.1652	-0.6981	0.1652	-0.90694	0.1652	-1.13218			20.5606	0.03902	20.5606	0.13878	20.5606	0.58943
0.16321	-0.01939	0.16321	-0.0354	0.16321	-0.05021	0.16321	-0.06433	0.16321	-0.08001		0.16321	-0.07402	0.16321	-0.13151	0.16321	-0.17224	0.16321	-0.22257	0.16321	-0.27858			0.16321	-0.2967	0.16321	-0.5352	0.16321	-0.70362	0.16321	-0.91614	0.16321	-1.15154			20.6406	0.03915	20.6406	0.13924	20.6406	0.59129
0.16123	-0.0195	0.16123	-0.03575	0.16123	-0.05031	0.16123	-0.06476	0.16123	-0.08103		0.16123	-0.07458	0.16123	-0.13246	0.16123	-0.17249	0.16123	-0.2253	0.16123	-0.2824			0.16123	-0.2985	0.16123	-0.54	0.16123	-0.70718	0.16123	-0.92306	0.16123	-1.15963			20.7207	0.03927	20.7207	0.13969	20.7207	0.59316
0.1592	-0.01999	0.1592	-0.03576	0.1592	-0.05092	0.1592	-0.06571	0.1592	-0.08143		0.1592	-0.07614	0.1592	-0.13285	0.1592	-0.17496	0.1592	-0.22811	0.1592	-0.28233			0.1592	-0.30555	0.1592	-0.54001	0.1592	-0.71733	0.1592	-0.93624	0.1592	-1.16468			20.8008	0.0394	20.8008	0.14014	20.8008	0.59502
0.15718	-0.02017	0.15718	-0.03644	0.15718	-0.05161	0.15718	-0.06601	0.15718	-0.08169		0.15718	-0.07692	0.15718	-0.13484	0.15718	-0.17653	0.15718	-0.2283	0.15718	-0.28487			0.15718	-0.30803	0.15718	-0.54971	0.15718	-0.72089	0.15718	-0.93085	0.15718	-1.1722			20.8809	0.03953	20.8809	0.1406	20.8809	0.59688
0.15517	-0.02036	0.15517	-0.03667	0.15517	-0.05146	0.15517	-0.06638	0.15517	-0.08277		0.15517	-0.07744	0.15517	-0.13583	0.15517	-0.1768	0.15517	-0.22915	0.15517	-0.28764			0.15517	-0.31038	0.15517	-0.55337	0.15517	-0.72341	0.15517	-0.94405	0.15517	-1.18648			20.961	0.03965	20.961	0.14105	20.961	0.59874
0.15325	-0.02077	0.15325	-0.03728	0.15325	-0.05241	0.15325	-0.06696	0.15325	-0.08269		0.15325	-0.07907	0.15325	-0.13766	0.15325	-0.18018	0.15325	-0.23264	0.15325	-0.2881			0.15325	-0.31696	0.15325	-0.56119	0.15325	-0.73767	0.15325	-0.95468	0.15325	-1.18512			21.041	0.03978	21.041	0.14151	21.041	0.6006
0.1512	-0.0211	0.1512	-0.03746	0.1512	-0.05297	0.1512	-0.0672	0.1512	-0.08417		0.1512	-0.08026	0.1512	-0.13876	0.1512	-0.18151	0.1512	-0.23273	0.1512	-0.29321			0.1512	-0.322	0.1512	-0.56432	0.1512	-0.74235	0.1512	-0.95416	0.1512	-1.21064			21.1211	0.0399	21.1211	0.14196	21.1211	0.60247
0.14919	-0.02134	0.14919	-0.03756	0.14919	-0.05264	0.14919	-0.06837	0.14919	-0.08457		0.14919	-0.08095	0.14919	-0.13889	0.14919	-0.18112	0.14919	-0.23669	0.14919	-0.29447			0.14919	-0.32487	0.14919	-0.56694	0.14919	-0.74294	0.14919	-0.96877	0.14919	-1.2116			21.2012	0.04003	21.2012	0.14242	21.2012	0.60433
0.14716	-0.02166	0.14716	-0.0382	0.14716	-0.05362	0.14716	-0.06876	0.14716	-0.08441		0.14716	-0.08192	0.14716	-0.14087	0.14716	-0.18427	0.14716	-0.2386	0.14716	-0.29358			0.14716	-0.32868	0.14716	-0.57521	0.14716	-0.75376	0.14716	-0.98064	0.14716	-1.21215			21.2813	0.04016	21.2813	0.14287	21.2813	0.60619
0.14519	-0.02182	0.14519	-0.03842	0.14519	-0.05365	0.14519	-0.06849	0.14519	-0.08556		0.14519	-0.08236	0.14519	-0.14226	0.14519	-0.18384	0.14519	-0.23826	0.14519	-0.29731			0.14519	-0.3305	0.14519	-0.57949	0.14519	-0.75197	0.14519	-0.9752	0.14519	-1.22441			21.3614	0.04028	21.3614	0.14333	21.3614	0.60805
0.14321	-0.02224	0.14321	-0.03867	0.14321	-0.05399	0.14321	-0.06962	0.14321	-0.08541		0.14321	-0.08418	0.14321	-0.14248	0.14321	-0.18578	0.14321	-0.24105	0.14321	-0.2984			0.14321	-0.33736	0.14321	-0.58068	0.14321	-0.76072	0.14321	-0.98738	0.14321	-1.22806			21.4414	0.04041	21.4414	0.14378	21.4414	0.60991
0.14121	-0.02244	0.14121	-0.03916	0.14121	-0.05468	0.14121	-0.06972	0.14121	-0.08625		0.14121	-0.08478	0.14121	-0.14469	0.14121	-0.18833	0.14121	-0.24094	0.14121	-0.29953			0.14121	-0.34051	0.14121	-0.58975	0.14121	-0.77186	0.14121	-0.98865	0.14121	-1.23395			21.5215	0.04054	21.5215	0.14423	21.5215	0.61178
0.13918	-0.02292	0.13918	-0.04	0.13918	-0.05556	0.13918	-0.06998	0.13918	-0.08668		0.13918	-0.08638	0.13918	-0.14731	0.13918	-0.1904	0.13918	-0.24247	0.13918	-0.30277			0.13918	-0.34718	0.13918	-0.60022	0.13918	-0.77926	0.13918	-1.00036	0.13918	-1.25023			21.6016	0.04066	21.6016	0.14469	21.6016	0.61364
0.13717	-0.02316	0.13717	-0.03962	0.13717	-0.05542	0.13717	-0.07057	0.13717	-0.08794		0.13717	-0.08689	0.13717	-0.14627	0.13717	-0.1909	0.13717	-0.24583	0.13717	-0.30663			0.13717	-0.34979	0.13717	-0.59689	0.13717	-0.78253	0.13717	-1.00767	0.13717	-1.26452			21.6817	0.04079	21.6817	0.14514	21.6817	0.6155
0.13522	-0.02324	0.13522	-0.04038	0.13522	-0.05585	0.13522	-0.0718	0.13522	-0.08807		0.13522	-0.08758	0.13522	-0.14865	0.13522	-0.19267	0.13522	-0.24899	0.13522	-0.30636			0.13522	-0.35221	0.13522	-0.60634	0.13522	-0.78759	0.13522	-1.02081	0.13522	-1.26458			21.7618	0.04092	21.7618	0.1456	21.7618	0.61736
0.13317	-0.02369	0.13317	-0.04036	0.13317	-0.05604	0.13317	-0.07171	0.13317	-0.0884		0.13317	-0.0889	0.13317	-0.14884	0.13317	-0.19253	0.13317	-0.24845	0.13317	-0.3082			0.13317	-0.35769	0.13317	-0.60582	0.13317	-0.78773	0.13317	-1.02033	0.13317	-1.27218			21.8418	0.04104	21.8418	0.14605	21.8418	0.61922
0.13126	-0.02403	0.13126	-0.04101	0.13126	-0.05675	0.13126	-0.07228	0.13126	-0.08841		0.13126	-0.09025	0.13126	-0.15102	0.13126	-0.19516	0.13126	-0.25037	0.13126	-0.30838			0.13126	-0.36305	0.13126	-0.61684	0.13126	-0.80174	0.13126	-1.03124	0.13126	-1.26788			21.9219	0.04117	21.9219	0.14651	21.9219	0.62108
0.12928	-0.02418	0.12928	-0.04132	0.12928	-0.05682	0.12928	-0.07214	0.12928	-0.08953		0.12928	-0.09065	0.12928	-0.15245	0.12928	-0.1962	0.12928	-0.25132	0.12928	-0.3121			0.12928	-0.36472	0.12928	-0.62116	0.12928	-0.80421	0.12928	-1.03039	0.12928	-1.28566			22.002	0.0413	22.002	0.14696	22.002	0.62295
0.12721	-0.02467	0.12721	-0.04187	0.12721	-0.05795	0.12721	-0.07351	0.12721	-0.08969		0.12721	-0.09239	0.12721	-0.15412	0.12721	-0.19922	0.12721	-0.25386	0.12721	-0.31283			0.12721	-0.37223	0.12721	-0.6287	0.12721	-0.81651	0.12721	-1.04354	0.12721	-1.28801			22.0821	0.04142	22.0821	0.14742	22.0821	0.62481
0.12516	-0.02516	0.12516	-0.0421	0.12516	-0.05802	0.12516	-0.07341	0.12516	-0.09097		0.12516	-0.09407	0.12516	-0.15511	0.12516	-0.20043	0.12516	-0.25506	0.12516	-0.31718			0.12516	-0.37895	0.12516	-0.63373	0.12516	-0.82079	0.12516	-1.04116	0.12516	-1.30781			22.1622	0.04155	22.1622	0.14787	22.1622	0.62667
0.12315	-0.02516	0.12315	-0.04242	0.12315	-0.05811	0.12315	-0.07446	0.12315	-0.09138		0.12315	-0.09408	0.12315	-0.15595	0.12315	-0.2007	0.12315	-0.25784	0.12315	-0.31853			0.12315	-0.37958	0.12315	-0.63581	0.12315	-0.82329	0.12315	-1.0642	0.12315	-1.31167			22.2422	0.04168	22.2422	0.14832	22.2422	0.62853
0.12119	-0.02563	0.12119	-0.04263	0.12119	-0.05901	0.12119	-0.07457	0.12119	-0.09132		0.12119	-0.09582	0.12119	-0.1569	0.12119	-0.20306	0.12119	-0.26009	0.12119	-0.31827			0.12119	-0.38589	0.12119	-0.6398	0.12119	-0.83194	0.12119	-1.06879	0.12119	-1.30848			22.3223	0.0418	22.3223	0.14878	22.3223	0.63039
0.11921	-0.02579	0.11921	-0.0434	0.11921	-0.0591	0.11921	-0.07478	0.11921	-0.09206		0.11921	-0.0965	0.11921	-0.15965	0.11921	-0.20415	0.11921	-0.25985	0.11921	-0.32171			0.11921	-0.38867	0.11921	-0.65032	0.11921	-0.83799	0.11921	-1.06416	0.11921	-1.32733			22.4024	0.04193	22.4024	0.14923	22.4024	0.63226
0.11724	-0.02626	0.11724	-0.04345	0.11724	-0.05968	0.11724	-0.07573	0.11724	-0.09257		0.11724	-0.09797	0.11724	-0.15961	0.11724	-0.20606	0.11724	-0.26284	0.11724	-0.32369			0.11724	-0.39492	0.11724	-0.65232	0.11724	-0.84152	0.11724	-1.07859	0.11724	-1.33313			22.4825	0.04206	22.4825	0.14969	22.4825	0.63412
0.11513	-0.02661	0.11513	-0.0442	0.11513	-0.06039	0.11513	-0.076	0.11513	-0.09277		0.11513	-0.09931	0.11513	-0.16206	0.11513	-0.20797	0.11513	-0.26376	0.11513	-0.32434			0.11513	-0.40077	0.11513	-0.66191	0.11513	-0.85168	0.11513	-1.08737	0.11513	-1.33784			22.5626	0.04218	22.5626	0.15014	22.5626	0.63598
0.11321	-0.02688	0.11321	-0.04447	0.11321	-0.06046	0.11321	-0.07614	0.11321	-0.09412		0.11321	-0.10019	0.11321	-0.16363	0.11321	-0.20906	0.11321	-0.2653	0.11321	-0.32814			0.11321	-0.40399	0.11321	-0.66749	0.11321	-0.85717	0.11321	-1.09001	0.11321	-1.34928			22.6426	0.04231	22.6426	0.1506	22.6426	0.63784
0.11121	-0.02733	0.11121	-0.04478	0.11121	-0.06124	0.11121	-0.07735	0.11121	-0.09427		0.11121	-0.10189	0.11121	-0.16438	0.11121	-0.21133	0.11121	-0.2682	0.11121	-0.32935			0.11121	-0.41073	0.11121	-0.66979	0.11121	-0.86624	0.11121	-1.10049	0.11121	-1.35712			22.7227	0.04244	22.7227	0.15105	22.7227	0.6397
0.10923	-0.02766	0.10923	-0.04522	0.10923	-0.06165	0.10923	-0.07742	0.10923	-0.0949		0.10923	-0.10293	0.10923	-0.16601	0.10923	-0.21262	0.10923	-0.2692	0.10923	-0.3306			0.10923	-0.41545	0.10923	-0.67966	0.10923	-0.87127	0.10923	-1.10763	0.10923	-1.3628			22.8028	0.04256	22.8028	0.15151	22.8028	0.64157
0.10723	-0.02786	0.10723	-0.04569	0.10723	-0.06164	0.10723	-0.078	0.10723	-0.09584		0.10723	-0.1035	0.10723	-0.16773	0.10723	-0.2135	0.10723	-0.2713	0.10723	-0.33404			0.10723	-0.41845	0.10723	-0.68283	0.10723	-0.87676	0.10723	-1.11634	0.10723	-1.37782			22.8829	0.04269	22.8829	0.15196	22.8829	0.64343
0.10518	-0.02837	0.10518	-0.04593	0.10518	-0.06277	0.10518	-0.07865	0.10518	-0.09578		0.10518	-0.10555	0.10518	-0.16858	0.10518	-0.21684	0.10518	-0.27373	0.10518	-0.33404			0.10518	-0.42647	0.10518	-0.68937	0.10518	-0.88892	0.10518	-1.12282	0.10518	-1.38025			22.963	0.04281	22.963	0.15241	22.963	0.64529
0.10318	-0.02863	0.10318	-0.04673	0.10318	-0.06318	0.10318	-0.07884	0.10318	-0.09718		0.10318	-0.10638	0.10318	-0.17113	0.10318	-0.21799	0.10318	-0.27444	0.10318	-0.33852			0.10318	-0.42957	0.10318	-0.6994	0.10318	-0.89259	0.10318	-1.12571	0.10318	-1.39475			23.043	0.04294	23.043	0.15287	23.043	0.64715
0.10116	-0.02928	0.10116	-0.04725	0.10116	-0.06377	0.10116	-0.08008	0.10116	-0.09735		0.10116	-0.10876	0.10116	-0.17364	0.10116	-0.22092	0.10116	-0.27755	0.10116	-0.34052			0.10116	-0.43913	0.10116	-0.70796	0.10116	-0.90527	0.10116	-1.14211	0.10116	-1.40262			23.1231	0.04307	23.1231	0.15332	23.1231	0.64901
0.0999	-0.02923	0.0999	-0.04694	0.0999	-0.06349	0.0999	-0.08033	0.0999	-0.09845		0.0999	-0.1088	0.0999	-0.16986	0.0999	-0.21431	0.0999	-0.2795	0.0999	-0.3442			0.0999	-0.43948	0.0999	-0.69388	0.0999	-0.87168	0.0999	-1.15136	0.0999	-1.41998			23.2032	0.04319	23.2032	0.15378	23.2032	0.65087
0.09969	-0.02937	0.09969	0.0131	0.09969	0.00699	0.09969	-0.08126	0.09969	-0.09758		0.09969	-0.10848	0.09969	-0.12771	0.09969	-0.20016	0.09969	-0.28306	0.09969	-0.34311			0.09969	-0.4417	0.09969	-0.5911	0.09969	-0.73233	0.09969	-1.16154	0.09969	-1.40456			23.2833	0.04332	23.2833	0.15423	23.2833	0.65274
0.10075	-0.00011297	0.10075	0.01815	0.10075	0.0223	0.10075	0.03203	0.10075	0.0384		0.10075	-0.00461	0.10075	-0.10803	0.10075	-0.18288	0.10075	-0.27184	0.10075	-0.3442			0.10075	0.04478	0.10075	-0.35783	0.10075	-0.6004	0.10075	-1.12231	0.10075	-1.40932			23.3634	0.04345	23.3634	0.15469	23.3634	0.6546
0.10268	0.0038	0.10268	0.02051	0.10268	0.02723	0.10268	0.04018	0.10268	0.05154		0.10268	0.00936	0.10268	0.03282	0.10268	0.04464	0.10268	0.03664	0.10268	0.02506			0.10268	0.12455	0.10268	0.3483	0.10268	0.14241	0.10268	0.16789	0.10268	0.11974			23.4434	0.04357	23.4434	0.15514	23.4434	0.65646
0.10469	0.00557	0.10469	0.02162	0.10469	0.03035	0.10469	0.04251	0.10469	0.05498		0.10469	0.0155	0.10469	0.07225	0.10469	0.09093	0.10469	0.11717	0.10469	0.14447			0.10469	0.0882	0.10469	0.31039	0.10469	0.48484	0.10469	0.49483	0.10469	0.60956			23.5235	0.0437	23.5235	0.1556	23.5235	0.65832
0.10667	0.00665	0.10667	0.0228	0.10667	0.03286	0.10667	0.04418	0.10667	0.05681		0.10667	0.01945	0.10667	0.0763	0.10667	0.12411	0.10667	0.14078	0.10667	0.17424			0.10667	0.10171	0.10667	0.3274	0.10667	0.52734	0.10667	0.59057	0.10667	0.73368			23.6036	0.04383	23.6036	0.15605	23.6036	0.66018
0.10869	0.00772	0.10869	0.02373	0.10869	0.0346	0.10869	0.04505	0.10869	0.05916		0.10869	0.02332	0.10869	0.07983	0.10869	0.13008	0.10869	0.15495	0.10869	0.19366			0.10869	0.11373	0.10869	0.34258	0.10869	0.55005	0.10869	0.65466	0.10869	0.81462			23.6837	0.04395	23.6837	0.1565	23.6837	0.66205
0.11075	0.00844	0.11075	0.02499	0.11075	0.03637	0.11075	0.04761	0.11075	0.06008		0.11075	0.02552	0.11075	0.08393	0.11075	0.13607	0.11075	0.16751	0.11075	0.20968			0.11075	0.12635	0.11075	0.35932	0.11075	0.57374	0.11075	0.70495	0.11075	0.87589			23.7638	0.04408	23.7638	0.15696	23.7638	0.66391
0.1127	0.00926	0.1127	0.02544	0.1127	0.03762	0.1127	0.04911	0.1127	0.06167		0.1127	0.02562	0.1127	0.08564	0.1127	0.1414	0.1127	0.17442	0.1127	0.21845			0.1127	0.13191	0.1127	0.36561	0.1127	0.5959	0.1127	0.733	0.1127	0.91439			23.8438	0.04421	23.8438	0.15741	23.8438	0.66577
0.11497	0.00925	0.11497	0.02644	0.11497	0.03853	0.11497	0.0497	0.11497	0.06236		0.11497	0.02825	0.11497	0.08915	0.11497	0.1441	0.11497	0.18378	0.11497	0.22918			0.11497	0.12968	0.11497	0.38136	0.11497	0.60782	0.11497	0.76995	0.11497	0.96097			23.9239	0.04433	23.9239	0.15787	23.9239	0.66763
0.11721	0.00956	0.11721	0.02715	0.11721	0.03984	0.11721	0.05134	0.11721	0.06442		0.11721	0.02948	0.11721	0.09163	0.11721	0.14843	0.11721	0.18936	0.11721	0.23641			0.11721	0.14068	0.11721	0.3896	0.11721	0.62461	0.11721	0.79474	0.11721	0.98895			24.004	0.04446	24.004	0.15832	24.004	0.66949
0.11926	0.01011	0.11926	0.02746	0.11926	0.04036	0.11926	0.05219	0.11926	0.06553		0.11926	0.03151	0.11926	0.0928	0.11926	0.15103	0.11926	0.19269	0.11926	0.24092			0.11926	0.14466	0.11926	0.39522	0.11926	0.63747	0.11926	0.81111	0.11926	1.00853			24.0841	0.04459	24.0841	0.15878	24.0841	0.67135
0.12134	0.01073	0.12134	0.0283	0.12134	0.04133	0.12134	0.05397	0.12134	0.06783		0.12134	0.03363	0.12134	0.09568	0.12134	0.15416	0.12134	0.19883	0.12134	0.24778			0.12134	0.15237	0.12134	0.40753	0.12134	0.64912	0.12134	0.83452	0.12134	1.03522			24.1642	0.04471	24.1642	0.15923	24.1642	0.67322
0.12324	0.01088	0.12324	0.02909	0.12324	0.04235	0.12324	0.05484	0.12324	0.06853		0.12324	0.03418	0.12324	0.09868	0.12324	0.1571	0.12324	0.20239	0.12324	0.25119			0.12324	0.16014	0.12324	0.41837	0.12324	0.66133	0.12324	0.84459	0.12324	1.05071			24.2442	0.04484	24.2442	0.15969	24.2442	0.67508
0.12531	0.0115	0.12531	0.02917	0.12531	0.04302	0.12531	0.0557	0.12531	0.07012		0.12531	0.03647	0.12531	0.09843	0.12531	0.16058	0.12531	0.20486	0.12531	0.25623			0.12531	0.16619	0.12531	0.4181	0.12531	0.67547	0.12531	0.86299	0.12531	1.07293			24.3243	0.04497	24.3243	0.16014	24.3243	0.67694
0.12726	0.01201	0.12726	0.02986	0.12726	0.04373	0.12726	0.057	0.12726	0.07136		0.12726	0.03824	0.12726	0.10143	0.12726	0.16238	0.12726	0.20946	0.12726	0.26066			0.12726	0.17055	0.12726	0.43103	0.12726	0.68314	0.12726	0.88068	0.12726	1.09083			24.4044	0.04509	24.4044	0.16059	24.4044	0.6788
0.12927	0.01214	0.12927	0.03005	0.12927	0.04426	0.12927	0.05817	0.12927	0.07265		0.12927	0.03863	0.12927	0.10145	0.12927	0.16386	0.12927	0.2138	0.12927	0.26572			0.12927	0.17574	0.12927	0.43074	0.12927	0.68974	0.12927	0.89672	0.12927	1.11001			24.4845	0.04522	24.4845	0.16105	24.4845	0.68066
0.13129	0.01276	0.13129	0.03076	0.13129	0.04439	0.13129	0.0588	0.13129	0.07367		0.13129	0.04061	0.13129	0.10431	0.13129	0.16504	0.13129	0.21552	0.13129	0.26854			0.13129	0.17856	0.13129	0.44228	0.13129	0.69416	0.13129	0.90241	0.13129	1.12083			24.5646	0.04535	24.5646	0.1615	24.5646	0.68253
0.13334	0.01288	0.13334	0.03113	0.13334	0.04551	0.13334	0.05955	0.13334	0.07437		0.13334	0.0411	0.13334	0.1054	0.13334	0.16853	0.13334	0.21812	0.13334	0.27097			0.13334	0.18719	0.13334	0.44691	0.13334	0.70864	0.13334	0.9155	0.13334	1.13097			24.6446	0.04547	24.6446	0.16196	24.6446	0.68439
0.13532	0.01334	0.13532	0.03193	0.13532	0.04583	0.13532	0.05962	0.13532	0.07454		0.13532	0.04248	0.13532	0.10829	0.13532	0.16911	0.13532	0.21872	0.13532	0.27238			0.13532	0.18898	0.13532	0.4577	0.13532	0.70791	0.13532	0.91905	0.13532	1.13911			24.7247	0.0456	24.7247	0.16241	24.7247	0.68625
0.13719	0.01368	0.13719	0.03199	0.13719	0.0465	0.13719	0.06098	0.13719	0.07592		0.13719	0.04407	0.13719	0.10869	0.13719	0.17255	0.13719	0.2234	0.13719	0.27694			0.13719	0.20923	0.13719	0.45984	0.13719	0.72579	0.13719	0.93483	0.13719	1.15547			24.8048	0.04572	24.8048	0.16287	24.8048	0.68811
0.13928	0.01417	0.13928	0.03236	0.13928	0.04712	0.13928	0.06116	0.13928	0.07634		0.13928	0.04568	0.13928	0.10968	0.13928	0.17422	0.13928	0.22415	0.13928	0.27778			0.13928	0.21396	0.13928	0.46414	0.13928	0.73055	0.13928	0.93759	0.13928	1.16108			24.8849	0.04585	24.8849	0.16332	24.8849	0.68997
0.14129	0.01429	0.14129	0.03254	0.14129	0.04732	0.14129	0.06265	0.14129	0.07802		0.14129	0.04606	0.14129	0.11007	0.14129	0.17408	0.14129	0.22848	0.14129	0.28382			0.14129	0.21936	0.14129	0.46626	0.14129	0.72909	0.14129	0.95847	0.14129	1.18268			24.965	0.04598	24.965	0.16378	24.965	0.69184
0.14331	0.0146	0.14331	0.03324	0.14331	0.04767	0.14331	0.06284	0.14331	0.07846		0.14331	0.047	0.14331	0.1129	0.14331	0.17692	0.14331	0.22989	0.14331	0.28546			0.14331	0.22197	0.14331	0.47708	0.14331	0.74159	0.14331	0.9653	0.14331	1.19108			25.045	0.0461	25.045	0.16423	25.045	0.6937
0.14532	0.01477	0.14532	0.03325	0.14532	0.0485	0.14532	0.06295	0.14532	0.0782		0.14532	0.04754	0.14532	0.11275	0.14532	0.17871	0.14532	0.22979	0.14532	0.28477			0.14532	0.22819	0.14532	0.47706	0.14532	0.74858	0.14532	0.96105	0.14532	1.19035			25.1251	0.04623	25.1251	0.16469	25.1251	0.69556
0.1473	0.01531	0.1473	0.03414	0.1473	0.04853	0.1473	0.06387	0.1473	0.07955		0.1473	0.05333	0.1473	0.11578	0.1473	0.17828	0.1473	0.23361	0.1473	0.28912			0.1473	0.23001	0.1473	0.4886	0.1473	0.74902	0.1473	0.97358	0.1473	1.20515			25.2052	0.04636	25.2052	0.16514	25.2052	0.69742
0.14922	0.0154	0.14922	0.03438	0.14922	0.04924	0.14922	0.06442	0.14922	0.07972		0.14922	0.05387	0.14922	0.11655	0.14922	0.18162	0.14922	0.23448	0.14922	0.2902			0.14922	0.23832	0.14922	0.49311	0.14922	0.76104	0.14922	0.98291	0.14922	1.21203			25.2853	0.04648	25.2853	0.16559	25.2853	0.69928
0.15128	0.01591	0.15128	0.03439	0.15128	0.05015	0.15128	0.06439	0.15128	0.08038		0.15128	0.05494	0.15128	0.11677	0.15128	0.18427	0.15128	0.23533	0.15128	0.2914			0.15128	0.24014	0.15128	0.49352	0.15128	0.77387	0.15128	0.98727	0.15128	1.21576			25.3654	0.04661	25.3654	0.16605	25.3654	0.70114
0.15329	0.01621	0.15329	0.03506	0.15329	0.05008	0.15329	0.06546	0.15329	0.08124		0.15329	0.05596	0.15329	0.11857	0.15329	0.18339	0.15329	0.23906	0.15329	0.29526			0.15329	0.24171	0.15329	0.50082	0.15329	0.7668	0.15329	0.99652	0.15329	1.2275			25.4455	0.04674	25.4455	0.1665	25.4455	0.70301
0.15532	0.01624	0.15532	0.03525	0.15532	0.0505	0.15532	0.06645	0.15532	0.08227		0.15532	0.05674	0.15532	0.11946	0.15532	0.18564	0.15532	0.24227	0.15532	0.29903			0.15532	0.24855	0.15532	0.5032	0.15532	0.77961	0.15532	1.01046	0.15532	1.2479			25.5255	0.04686	25.5255	0.16696	25.5255	0.70487
0.15736	0.01673	0.15736	0.03544	0.15736	0.05071	0.15736	0.06629	0.15736	0.08202		0.15736	0.05719	0.15736	0.12009	0.15736	0.18639	0.15736	0.24117	0.15736	0.29798			0.15736	0.25106	0.15736	0.5073	0.15736	0.78068	0.15736	1.00868	0.15736	1.2436			25.6056	0.04699	25.6056	0.16741	25.6056	0.70673
0.15955	0.01792	0.15955	0.03616	0.15955	0.05152	0.15955	0.06688	0.15955	0.08299		0.15955	0.05872	0.15955	0.12247	0.15955	0.18817	0.15955	0.24429	0.15955	0.30107			0.15955	0.25331	0.15955	0.51787	0.15955	0.78763	0.15955	1.02073	0.15955	1.25276			25.6857	0.04712	25.6857	0.16787	25.6857	0.70859
0.16187	0.01809	0.16187	0.0363	0.16187	0.05174	0.16187	0.06705	0.16187	0.08328		0.16187	0.05917	0.16187	0.12299	0.16187	0.19026	0.16187	0.24401	0.16187	0.30151			0.16187	0.25941	0.16187	0.51827	0.16187	0.79727	0.16187	1.01752	0.16187	1.25738			25.7658	0.04724	25.7658	0.16832	25.7658	0.71045
0.16389	0.01861	0.16389	0.03682	0.16389	0.05223	0.16389	0.06802	0.16389	0.08423		0.16389	0.06065	0.16389	0.12492	0.16389	0.19129	0.16389	0.24765	0.16389	0.30506			0.16389	0.26199	0.16389	0.52588	0.16389	0.80079	0.16389	1.02942	0.16389	1.26968			25.8458	0.04737	25.8458	0.16878	25.8458	0.71232
0.16593	0.01881	0.16593	0.03713	0.16593	0.05284	0.16593	0.06854	0.16593	0.08465		0.16593	0.0615	0.16593	0.12579	0.16593	0.19277	0.16593	0.24833	0.16593	0.3066			0.16593	0.26596	0.16593	0.52995	0.16593	0.80633	0.16593	1.04048	0.16593	1.28038			25.9259	0.0475	25.9259	0.16923	25.9259	0.71418
0.16795	0.01896	0.16795	0.03725	0.16795	0.05291	0.16795	0.06876	0.16795	0.08515		0.16795	0.06174	0.16795	0.12614	0.16795	0.19409	0.16795	0.24989	0.16795	0.30844			0.16795	0.27065	0.16795	0.5318	0.16795	0.81156	0.16795	1.04751	0.16795	1.28353			26.006	0.04762	26.006	0.16968	26.006	0.71604
0.16989	0.01941	0.16989	0.03783	0.16989	0.05325	0.16989	0.06923	0.16989	0.08538		0.16989	0.06337	0.16989	0.12821	0.16989	0.19509	0.16989	0.25262	0.16989	0.30934			0.16989	0.27196	0.16989	0.53952	0.16989	0.8168	0.16989	1.0511	0.16989	1.28895			26.0861	0.04775	26.0861	0.17014	26.0861	0.7179
0.17186	0.01961	0.17186	0.03816	0.17186	0.05413	0.17186	0.06975	0.17186	0.08601		0.17186	0.06405	0.17186	0.12912	0.17186	0.19728	0.17186	0.25358	0.17186	0.31088			0.17186	0.27834	0.17186	0.54336	0.17186	0.82329	0.17186	1.05831	0.17186	1.29474			26.1662	0.04788	26.1662	0.17059	26.1662	0.71976
0.17389	0.01984	0.17389	0.0387	0.17389	0.05408	0.17389	0.07009	0.17389	0.08681		0.17389	0.06474	0.17389	0.13126	0.17389	0.19782	0.17389	0.25401	0.17389	0.31365			0.17389	0.28084	0.17389	0.55238	0.17389	0.82807	0.17389	1.06164	0.17389	1.30227			26.2462	0.048	26.2462	0.17105	26.2462	0.72163
0.17597	0.0202	0.17597	0.03913	0.17597	0.05532	0.17597	0.07097	0.17597	0.08764		0.17597	0.066	0.17597	0.13233	0.17597	0.20183	0.17597	0.25712	0.17597	0.31666			0.17597	0.28607	0.17597	0.55631	0.17597	0.8426	0.17597	1.07536	0.17597	1.32026			26.3263	0.04813	26.3263	0.1715	26.3263	0.72349
0.17788	0.02056	0.17788	0.03908	0.17788	0.05558	0.17788	0.07103	0.17788	0.08776		0.17788	0.06722	0.17788	0.13238	0.17788	0.20244	0.17788	0.25798	0.17788	0.31694			0.17788	0.28967	0.17788	0.55565	0.17788	0.84416	0.17788	1.07495	0.17788	1.3178			26.4064	0.04826	26.4064	0.17196	26.4064	0.72535
0.17994	0.02079	0.17994	0.03969	0.17994	0.05542	0.17994	0.07237	0.17994	0.08908		0.17994	0.06779	0.17994	0.13467	0.17994	0.2025	0.17994	0.26222	0.17994	0.32188			0.17994	0.29087	0.17994	0.56502	0.17994	0.84606	0.17994	1.09071	0.17994	1.33904			26.4865	0.04838	26.4865	0.17241	26.4865	0.72721
0.1819	0.02106	0.1819	0.04004	0.1819	0.05641	0.1819	0.0728	0.1819	0.08998		0.1819	0.06896	0.1819	0.13576	0.1819	0.2048	0.1819	0.26342	0.1819	0.32471			0.1819	0.2953	0.1819	0.57048	0.1819	0.85906	0.1819	1.101	0.1819	1.35098			26.5666	0.04851	26.5666	0.17287	26.5666	0.72907
0.18387	0.02115	0.18387	0.04028	0.18387	0.05676	0.18387	0.07265	0.18387	0.0897		0.18387	0.06921	0.18387	0.13614	0.18387	0.206	0.18387	0.26313	0.18387	0.32395			0.18387	0.3	0.18387	0.57168	0.18387	0.85905	0.18387	1.09904	0.18387	1.3439			26.6467	0.04864	26.6467	0.17332	26.6467	0.73093
0.1859	0.02165	0.1859	0.04088	0.1859	0.05689	0.1859	0.07378	0.1859	0.09089		0.1859	0.07075	0.1859	0.13822	0.1859	0.20767	0.1859	0.26689	0.1859	0.3278			0.1859	0.30183	0.1859	0.57983	0.1859	0.86746	0.1859	1.11179	0.1859	1.36369			26.7267	0.04876	26.7267	0.17377	26.7267	0.7328
0.18788	0.02186	0.18788	0.04168	0.18788	0.05782	0.18788	0.07406	0.18788	0.09095		0.18788	0.07149	0.18788	0.1412	0.18788	0.21021	0.18788	0.26731	0.18788	0.3278			0.18788	0.30786	0.18788	0.59279	0.18788	0.87821	0.18788	1.112	0.18788	1.36362			26.8068	0.04889	26.8068	0.17423	26.8068	0.73466
0.18991	0.02232	0.18991	0.04144	0.18991	0.05874	0.18991	0.07446	0.18991	0.09187		0.18991	0.07292	0.18991	0.14013	0.18991	0.21274	0.18991	0.26935	0.18991	0.33099			0.18991	0.31457	0.18991	0.5882	0.18991	0.88785	0.18991	1.1223	0.18991	1.37432			26.8869	0.04901	26.8869	0.17468	26.8869	0.73652
0.19188	0.02253	0.19188	0.04217	0.19188	0.05866	0.19188	0.07535	0.19188	0.0926		0.19188	0.07363	0.19188	0.14234	0.19188	0.21336	0.19188	0.27157	0.19188	0.33345			0.19188	0.31306	0.19188	0.59752	0.19188	0.89078	0.19188	1.13658	0.19188	1.38861			26.967	0.04914	26.967	0.17514	26.967	0.73838
0.19392	0.02262	0.19392	0.04209	0.19392	0.0594	0.19392	0.0765	0.19392	0.09412		0.19392	0.07382	0.19392	0.14231	0.19392	0.21531	0.19392	0.27621	0.19392	0.33858			0.19392	0.31832	0.19392	0.59636	0.19392	0.89861	0.19392	1.14843	0.19392	1.40383			27.047	0.04927	27.047	0.17559	27.047	0.74024
0.19586	0.02298	0.19586	0.04293	0.19586	0.05938	0.19586	0.07663	0.19586	0.0942		0.19586	0.07507	0.19586	0.14502	0.19586	0.21487	0.19586	0.27673	0.19586	0.3391			0.19586	0.31977	0.19586	0.60882	0.19586	0.89451	0.19586	1.15141	0.19586	1.40993			27.1271	0.04939	27.1271	0.17605	27.1271	0.74211
0.19795	0.02335	0.19795	0.04277	0.19795	0.06028	0.19795	0.07714	0.19795	0.09473		0.19795	0.07621	0.19795	0.14857	0.19795	0.21871	0.19795	0.27825	0.19795	0.34073			0.19795	0.32563	0.19795	0.60114	0.19795	0.9129	0.19795	1.15861	0.19795	1.41829			27.2072	0.04952	27.2072	0.1765	27.2072	0.74397
0.19924	0.02358	0.19924	0.02358	0.19924	0.05868	0.19924	0.07722	0.19924	0.09509		0.19924	0.07638	0.19924	0.15	0.19924	0.21103	0.19924	0.27794	0.19924	0.34151			0.19924	0.33407	0.19924	0.61	0.19924	0.87989	0.19924	1.16029	0.19924	1.42121			27.2873	0.04965	27.2873	0.17696	27.2873	0.74583
0.19952	0.02303	0.19952	0.02303	0.19952	0	0.19952	0.07841	0.19952	0.09618		0.19952	0.07807	0.19952	0.07092	0.19952	0	0.19952	0.28259	0.19952	0.34593			0.19952	0.32528	0.19952	0.61551	0.19952	0	0.19952	1.17475	0.19952	1.43768			27.3674	0.04977	27.3674	0.17741	27.3674	0.74769
																																			27.4474	0.0499	27.4474	0.17786	27.4474	0.74955
																																			27.5275	0.05003	27.5275	0.17832	27.5275	0.75142
																																			27.6076	0.05015	27.6076	0.17877	27.6076	0.75328
																																			27.6877	0.05028	27.6877	0.17923	27.6877	0.75514
																																			27.7678	0.05041	27.7678	0.17968	27.7678	0.757
																																			27.8479	0.05053	27.8479	0.18014	27.8479	0.75886
																																			27.9279	0.05066	27.9279	0.18059	27.9279	0.76072
																																			28.008	0.05079	28.008	0.18105	28.008	0.76259
																																			28.0881	0.05091	28.0881	0.1815	28.0881	0.76445
																																			28.1682	0.05104	28.1682	0.18195	28.1682	0.76631
																																			28.2482	0.05117	28.2482	0.18241	28.2482	0.76817
																																			28.3283	0.05129	28.3283	0.18286	28.3283	0.77003
																																			28.4084	0.05142	28.4084	0.18332	28.4084	0.7719
																																			28.4885	0.05155	28.4885	0.18377	28.4885	0.77376
																																			28.5686	0.05167	28.5686	0.18423	28.5686	0.77562
																																			28.6486	0.0518	28.6486	0.18468	28.6486	0.77748
																																			28.7287	0.05192	28.7287	0.18514	28.7287	0.77934
																																			28.8088	0.05205	28.8088	0.18559	28.8088	0.7812
																																			28.8889	0.05218	28.8889	0.18604	28.8889	0.78307
																																			28.969	0.0523	28.969	0.1865	28.969	0.78493
																																			29.0491	0.05243	29.0491	0.18695	29.0491	0.78679
																																			29.1291	0.05256	29.1291	0.18741	29.1291	0.78865
																																			29.2092	0.05268	29.2092	0.18786	29.2092	0.79051
																																			29.2893	0.05281	29.2893	0.18832	29.2893	0.79238
																																			29.3694	0.05294	29.3694	0.18877	29.3694	0.79424
																																			29.4494	0.05306	29.4494	0.18923	29.4494	0.7961
																																			29.5295	0.05319	29.5295	0.18968	29.5295	0.79796
																																			29.6096	0.05332	29.6096	0.19013	29.6096	0.79982
																																			29.6897	0.05344	29.6897	0.19059	29.6897	0.80169
																																			29.7698	0.05357	29.7698	0.19104	29.7698	0.80355
																																			29.8498	0.0537	29.8498	0.1915	29.8498	0.80541
																																			29.9299	0.05382	29.9299	0.19195	29.9299	0.80727
																																			30.01	0.05395	30.01	0.19241	30.01	0.80913
																																			30.0901	0.05408	30.0901	0.19286	30.0901	0.81099
																																			30.1702	0.0542	30.1702	0.19332	30.1702	0.81286
																																			30.2503	0.05433	30.2503	0.19377	30.2503	0.81472
																																			30.3303	0.05446	30.3303	0.19422	30.3303	0.81658
																																			30.4104	0.05458	30.4104	0.19468	30.4104	0.81844
																																			30.4905	0.05471	30.4905	0.19513	30.4905	0.8203
																																			30.5706	0.05483	30.5706	0.19559	30.5706	0.82217
																																			30.6506	0.05496	30.6506	0.19604	30.6506	0.82403
																																			30.7307	0.05509	30.7307	0.1965	30.7307	0.82589
																																			30.8108	0.05521	30.8108	0.19695	30.8108	0.82775
																																			30.8909	0.05534	30.8909	0.19741	30.8909	0.82961
																																			30.971	0.05547	30.971	0.19786	30.971	0.83148
																																			31.0511	0.05559	31.0511	0.19831	31.0511	0.83334
																																			31.1311	0.05572	31.1311	0.19877	31.1311	0.8352
																																			31.2112	0.05585	31.2112	0.19922	31.2112	0.83706
																																			31.2913	0.05597	31.2913	0.19968	31.2913	0.83892
																																			31.3714	0.0561	31.3714	0.20013	31.3714	0.84078
																																			31.4515	0.05623	31.4515	0.20059	31.4515	0.84265
																																			31.5315	0.05635	31.5315	0.20104	31.5315	0.84451
																																			31.6116	0.05648	31.6116	0.2015	31.6116	0.84637
																																			31.6917	0.05661	31.6917	0.20195	31.6917	0.84823
																																			31.7718	0.05673	31.7718	0.2024	31.7718	0.85009
																																			31.8518	0.05686	31.8518	0.20286	31.8518	0.85196
																																			31.9319	0.05699	31.9319	0.20331	31.9319	0.85382
																																			32.012	0.05711	32.012	0.20377	32.012	0.85568
																																			32.0921	0.05724	32.0921	0.20422	32.0921	0.85754
																																			32.1722	0.05737	32.1722	0.20468	32.1722	0.8594
																																			32.2522	0.05749	32.2522	0.20513	32.2522	0.86126
																																			32.3323	0.05762	32.3323	0.20559	32.3323	0.86313
																																			32.4124	0.05774	32.4124	0.20604	32.4124	0.86499
																																			32.4925	0.05787	32.4925	0.20649	32.4925	0.86685
																																			32.5726	0.058	32.5726	0.20695	32.5726	0.86871
																																			32.6527	0.05812	32.6527	0.2074	32.6527	0.87057
																																			32.7327	0.05825	32.7327	0.20786	32.7327	0.87244
																																			32.8128	0.05838	32.8128	0.20831	32.8128	0.8743
																																			32.8929	0.0585	32.8929	0.20877	32.8929	0.87616
																																			32.973	0.05863	32.973	0.20922	32.973	0.87802
																																			33.053	0.05876	33.053	0.20968	33.053	0.87988
																																			33.1331	0.05888	33.1331	0.21013	33.1331	0.88175
																																			33.2132	0.05901	33.2132	0.21058	33.2132	0.88361
																																			33.2933	0.05914	33.2933	0.21104	33.2933	0.88547
																																			33.3734	0.05926	33.3734	0.21149	33.3734	0.88733
																																			33.4534	0.05939	33.4534	0.21195	33.4534	0.88919
																																			33.5335	0.05952	33.5335	0.2124	33.5335	0.89105
																																			33.6136	0.05964	33.6136	0.21286	33.6136	0.89292
																																			33.6937	0.05977	33.6937	0.21331	33.6937	0.89478
																																			33.7738	0.0599	33.7738	0.21377	33.7738	0.89664
																																			33.8539	0.06002	33.8539	0.21422	33.8539	0.8985
																																			33.9339	0.06015	33.9339	0.21468	33.9339	0.90036
																																			34.014	0.06028	34.014	0.21513	34.014	0.90223
																																			34.0941	0.0604	34.0941	0.21558	34.0941	0.90409
																																			34.1742	0.06053	34.1742	0.21604	34.1742	0.90595
																																			34.2542	0.06066	34.2542	0.21649	34.2542	0.90781
																																			34.3343	0.06078	34.3343	0.21695	34.3343	0.90967
																																			34.4144	0.06091	34.4144	0.2174	34.4144	0.91154
																																			34.4945	0.06103	34.4945	0.21786	34.4945	0.9134
																																			34.5746	0.06116	34.5746	0.21831	34.5746	0.91526
																																			34.6546	0.06129	34.6546	0.21877	34.6546	0.91712
																																			34.7347	0.06141	34.7347	0.21922	34.7347	0.91898
																																			34.8148	0.06154	34.8148	0.21967	34.8148	0.92084
																																			34.8949	0.06167	34.8949	0.22013	34.8949	0.92271
																																			34.975	0.06179	34.975	0.22058	34.975	0.92457
																																			35.0551	0.06192	35.0551	0.22104	35.0551	0.92643
																																			35.1351	0.06205	35.1351	0.22149	35.1351	0.92829
																																			35.2152	0.06217	35.2152	0.22195	35.2152	0.93015
																																			35.2953	0.0623	35.2953	0.2224	35.2953	0.93202
																																			35.3754	0.06243	35.3754	0.22286	35.3754	0.93388
																																			35.4555	0.06255	35.4555	0.22331	35.4555	0.93574
																																			35.5355	0.06268	35.5355	0.22376	35.5355	0.9376
																																			35.6156	0.06281	35.6156	0.22422	35.6156	0.93946
																																			35.6957	0.06293	35.6957	0.22467	35.6957	0.94132
																																			35.7758	0.06306	35.7758	0.22513	35.7758	0.94319
																																			35.8559	0.06319	35.8559	0.22558	35.8559	0.94505
																																			35.9359	0.06331	35.9359	0.22604	35.9359	0.94691
																																			36.016	0.06344	36.016	0.22649	36.016	0.94877
																																			36.0961	0.06357	36.0961	0.22695	36.0961	0.95063
																																			36.1762	0.06369	36.1762	0.2274	36.1762	0.9525
																																			36.2563	0.06382	36.2563	0.22785	36.2563	0.95436
																																			36.3363	0.06394	36.3363	0.22831	36.3363	0.95622
																																			36.4164	0.06407	36.4164	0.22876	36.4164	0.95808
																																			36.4965	0.0642	36.4965	0.22922	36.4965	0.95994
																																			36.5766	0.06432	36.5766	0.22967	36.5766	0.96181
																																			36.6567	0.06445	36.6567	0.23013	36.6567	0.96367
																																			36.7367	0.06458	36.7367	0.23058	36.7367	0.96553
																																			36.8168	0.0647	36.8168	0.23104	36.8168	0.96739
																																			36.8969	0.06483	36.8969	0.23149	36.8969	0.96925
																																			36.977	0.06496	36.977	0.23194	36.977	0.97111
																																			37.0571	0.06508	37.0571	0.2324	37.0571	0.97298
																																			37.1371	0.06521	37.1371	0.23285	37.1371	0.97484
																																			37.2172	0.06534	37.2172	0.23331	37.2172	0.9767
																																			37.2973	0.06546	37.2973	0.23376	37.2973	0.97856
																																			37.3774	0.06559	37.3774	0.23422	37.3774	0.98042
																																			37.4575	0.06572	37.4575	0.23467	37.4575	0.98229
																																			37.5375	0.06584	37.5375	0.23513	37.5375	0.98415
																																			37.6176	0.06597	37.6176	0.23558	37.6176	0.98601
																																			37.6977	0.0661	37.6977	0.23603	37.6977	0.98787
																																			37.7778	0.06622	37.7778	0.23649	37.7778	0.98973
																																			37.8579	0.06635	37.8579	0.23694	37.8579	0.9916
																																			37.9379	0.06648	37.9379	0.2374	37.9379	0.99346
																																			38.018	0.0666	38.018	0.23785	38.018	0.99532
																																			38.0981	0.06673	38.0981	0.23831	38.0981	0.99718
																																			38.1782	0.06685	38.1782	0.23876	38.1782	0.99904
																																			38.2583	0.06698	38.2583	0.23922	38.2583	1.0009
																																			38.3383	0.06711	38.3383	0.23967	38.3383	1.00277
																																			38.4184	0.06723	38.4184	0.24012	38.4184	1.00463
																																			38.4985	0.06736	38.4985	0.24058	38.4985	1.00649
																																			38.5786	0.06749	38.5786	0.24103	38.5786	1.00835
																																			38.6587	0.06761	38.6587	0.24149	38.6587	1.01021
																																			38.7387	0.06774	38.7387	0.24194	38.7387	1.01208
																																			38.8188	0.06787	38.8188	0.2424	38.8188	1.01394
																																			38.8989	0.06799	38.8989	0.24285	38.8989	1.0158
																																			38.979	0.06812	38.979	0.24331	38.979	1.01766
																																			39.0591	0.06825	39.0591	0.24376	39.0591	1.01952
																																			39.1391	0.06837	39.1391	0.24421	39.1391	1.02138
																																			39.2192	0.0685	39.2192	0.24467	39.2192	1.02325
																																			39.2993	0.06863	39.2993	0.24512	39.2993	1.02511
																																			39.3794	0.06875	39.3794	0.24558	39.3794	1.02697
																																			39.4595	0.06888	39.4595	0.24603	39.4595	1.02883
																																			39.5395	0.06901	39.5395	0.24649	39.5395	1.03069
																																			39.6196	0.06913	39.6196	0.24694	39.6196	1.03256
																																			39.6997	0.06926	39.6997	0.2474	39.6997	1.03442
																																			39.7798	0.06939	39.7798	0.24785	39.7798	1.03628
																																			39.8599	0.06951	39.8599	0.2483	39.8599	1.03814
																																			39.9399	0.06964	39.9399	0.24876	39.9399	1.04
																																			40.02	0.06976	40.02	0.24921	40.02	1.04187
																																			40.1001	0.06989	40.1001	0.24967	40.1001	1.04373
																																			40.1802	0.07002	40.1802	0.25012	40.1802	1.04559
																																			40.2603	0.07014	40.2603	0.25058	40.2603	1.04745
																																			40.3403	0.07027	40.3403	0.25103	40.3403	1.04931
																																			40.4204	0.0704	40.4204	0.25149	40.4204	1.05117
																																			40.5005	0.07052	40.5005	0.25194	40.5005	1.05304
																																			40.5806	0.07065	40.5806	0.25239	40.5806	1.0549
																																			40.6607	0.07078	40.6607	0.25285	40.6607	1.05676
																																			40.7407	0.0709	40.7407	0.2533	40.7407	1.05862
																																			40.8208	0.07103	40.8208	0.25376	40.8208	1.06048
																																			40.9009	0.07116	40.9009	0.25421	40.9009	1.06235
																																			40.981	0.07128	40.981	0.25467	40.981	1.06421
																																			41.0611	0.07141	41.0611	0.25512	41.0611	1.06607
																																			41.1411	0.07154	41.1411	0.25558	41.1411	1.06793
																																			41.2212	0.07166	41.2212	0.25603	41.2212	1.06979
																																			41.3013	0.07179	41.3013	0.25648	41.3013	1.07166
																																			41.3814	0.07192	41.3814	0.25694	41.3814	1.07352
																																			41.4615	0.07204	41.4615	0.25739	41.4615	1.07538
																																			41.5415	0.07217	41.5415	0.25785	41.5415	1.07724
																																			41.6216	0.0723	41.6216	0.2583	41.6216	1.0791
																																			41.7017	0.07242	41.7017	0.25876	41.7017	1.08096
																																			41.7818	0.07255	41.7818	0.25921	41.7818	1.08283
																																			41.8619	0.07268	41.8619	0.25967	41.8619	1.08469
																																			41.9419	0.0728	41.9419	0.26012	41.9419	1.08655
																																			42.022	0.07293	42.022	0.26057	42.022	1.08841
																																			42.1021	0.07305	42.1021	0.26103	42.1021	1.09027
																																			42.1822	0.07318	42.1822	0.26148	42.1822	1.09214
																																			42.2623	0.07331	42.2623	0.26194	42.2623	1.094
																																			42.3423	0.07343	42.3423	0.26239	42.3423	1.09586
																																			42.4224	0.07356	42.4224	0.26285	42.4224	1.09772
																																			42.5025	0.07369	42.5025	0.2633	42.5025	1.09958
																																			42.5826	0.07381	42.5826	0.26376	42.5826	1.10145
																																			42.6627	0.07394	42.6627	0.26421	42.6627	1.10331
																																			42.7427	0.07407	42.7427	0.26467	42.7427	1.10517
																																			42.8228	0.07419	42.8228	0.26512	42.8228	1.10703
																																			42.9029	0.07432	42.9029	0.26557	42.9029	1.10889
																																			42.983	0.07445	42.983	0.26603	42.983	1.11075
																																			43.0631	0.07457	43.0631	0.26648	43.0631	1.11262
																																			43.1431	0.0747	43.1431	0.26694	43.1431	1.11448
																																			43.2232	0.07483	43.2232	0.26739	43.2232	1.11634
																																			43.3033	0.07495	43.3033	0.26785	43.3033	1.1182
																																			43.3834	0.07508	43.3834	0.2683	43.3834	1.12006
																																			43.4635	0.07521	43.4635	0.26876	43.4635	1.12193
																																			43.5435	0.07533	43.5435	0.26921	43.5435	1.12379
																																			43.6236	0.07546	43.6236	0.26966	43.6236	1.12565
																																			43.7037	0.07559	43.7037	0.27012	43.7037	1.12751
																																			43.7838	0.07571	43.7838	0.27057	43.7838	1.12937
																																			43.8639	0.07584	43.8639	0.27103	43.8639	1.13123
																																			43.9439	0.07596	43.9439	0.27148	43.9439	1.1331
																																			44.024	0.07609	44.024	0.27194	44.024	1.13496
																																			44.1041	0.07622	44.1041	0.27239	44.1041	1.13682
																																			44.1842	0.07634	44.1842	0.27285	44.1842	1.13868
																																			44.2643	0.07647	44.2643	0.2733	44.2643	1.14054
																																			44.3443	0.0766	44.3443	0.27375	44.3443	1.14241
																																			44.4244	0.07672	44.4244	0.27421	44.4244	1.14427
																																			44.5045	0.07685	44.5045	0.27466	44.5045	1.14613
																																			44.5846	0.07698	44.5846	0.27512	44.5846	1.14799
																																			44.6647	0.0771	44.6647	0.27557	44.6647	1.14985
																																			44.7447	0.07723	44.7447	0.27603	44.7447	1.15172
																																			44.8248	0.07736	44.8248	0.27648	44.8248	1.15358
																																			44.9049	0.07748	44.9049	0.27694	44.9049	1.15544
																																			44.985	0.07761	44.985	0.27739	44.985	1.1573
																																			45.0651	0.07774	45.0651	0.27784	45.0651	1.15916
																																			45.1452	0.07786	45.1452	0.2783	45.1452	1.16102
																																			45.2252	0.07799	45.2252	0.27875	45.2252	1.16289
																																			45.3053	0.07812	45.3053	0.27921	45.3053	1.16475
																																			45.3854	0.07824	45.3854	0.27966	45.3854	1.16661
																																			45.4655	0.07837	45.4655	0.28012	45.4655	1.16847
																																			45.5455	0.0785	45.5455	0.28057	45.5455	1.17033
																																			45.6256	0.07862	45.6256	0.28103	45.6256	1.1722
																																			45.7057	0.07875	45.7057	0.28148	45.7057	1.17406
																																			45.7858	0.07887	45.7858	0.28193	45.7858	1.17592
																																			45.8659	0.079	45.8659	0.28239	45.8659	1.17778
																																			45.946	0.07913	45.946	0.28284	45.946	1.17964
																																			46.026	0.07925	46.026	0.2833	46.026	1.18151
																																			46.1061	0.07938	46.1061	0.28375	46.1061	1.18337
																																			46.1862	0.07951	46.1862	0.28421	46.1862	1.18523
																																			46.2663	0.07963	46.2663	0.28466	46.2663	1.18709
																																			46.3464	0.07976	46.3464	0.28512	46.3464	1.18895
																																			46.4264	0.07989	46.4264	0.28557	46.4264	1.19081
																																			46.5065	0.08001	46.5065	0.28602	46.5065	1.19268
																																			46.5866	0.08014	46.5866	0.28648	46.5866	1.19454
																																			46.6667	0.08027	46.6667	0.28693	46.6667	1.1964
																																			46.7467	0.08039	46.7467	0.28739	46.7467	1.19826
																																			46.8268	0.08052	46.8268	0.28784	46.8268	1.20012
																																			46.9069	0.08065	46.9069	0.2883	46.9069	1.20199
																																			46.987	0.08077	46.987	0.28875	46.987	1.20385
																																			47.0671	0.0809	47.0671	0.28921	47.0671	1.20571
																																			47.1472	0.08103	47.1472	0.28966	47.1472	1.20757
																																			47.2272	0.08115	47.2272	0.29011	47.2272	1.20943
																																			47.3073	0.08128	47.3073	0.29057	47.3073	1.21129
																																			47.3874	0.08141	47.3874	0.29102	47.3874	1.21316
																																			47.4675	0.08153	47.4675	0.29148	47.4675	1.21502
																																			47.5476	0.08166	47.5476	0.29193	47.5476	1.21688
																																			47.6276	0.08178	47.6276	0.29239	47.6276	1.21874
																																			47.7077	0.08191	47.7077	0.29284	47.7077	1.2206
																																			47.7878	0.08204	47.7878	0.2933	47.7878	1.22247
																																			47.8679	0.08216	47.8679	0.29375	47.8679	1.22433
																																			47.9479	0.08229	47.9479	0.2942	47.9479	1.22619
																																			48.028	0.08242	48.028	0.29466	48.028	1.22805
																																			48.1081	0.08254	48.1081	0.29511	48.1081	1.22991
																																			48.1882	0.08267	48.1882	0.29557	48.1882	1.23178
																																			48.2683	0.0828	48.2683	0.29602	48.2683	1.23364
																																			48.3484	0.08292	48.3484	0.29648	48.3484	1.2355
																																			48.4284	0.08305	48.4284	0.29693	48.4284	1.23736
																																			48.5085	0.08318	48.5085	0.29739	48.5085	1.23922
																																			48.5886	0.0833	48.5886	0.29784	48.5886	1.24108
																																			48.6687	0.08343	48.6687	0.29829	48.6687	1.24295
																																			48.7488	0.08356	48.7488	0.29875	48.7488	1.24481
																																			48.8288	0.08368	48.8288	0.2992	48.8288	1.24667
																																			48.9089	0.08381	48.9089	0.29966	48.9089	1.24853
																																			48.989	0.08394	48.989	0.30011	48.989	1.25039
																																			49.0691	0.08406	49.0691	0.30057	49.0691	1.25226
																																			49.1491	0.08419	49.1491	0.30102	49.1491	1.25412
																																			49.2292	0.08432	49.2292	0.30148	49.2292	1.25598
																																			49.3093	0.08444	49.3093	0.30193	49.3093	1.25784
																																			49.3894	0.08457	49.3894	0.30238	49.3894	1.2597
																																			49.4695	0.0847	49.4695	0.30284	49.4695	1.26157
																																			49.5496	0.08482	49.5496	0.30329	49.5496	1.26343
																																			49.6296	0.08495	49.6296	0.30375	49.6296	1.26529
																																			49.7097	0.08507	49.7097	0.3042	49.7097	1.26715
																																			49.7898	0.0852	49.7898	0.30466	49.7898	1.26901
																																			49.8699	0.08533	49.8699	0.30511	49.8699	1.27087
																																			49.95	0.08545	49.95	0.30557	49.95	1.27274
																																			50.03	0.08558	50.03	0.30602	50.03	1.2746
																																			50.1101	0.08571	50.1101	0.30647	50.1101	1.27646
																																			50.1902	0.08583	50.1902	0.30693	50.1902	1.27832
																																			50.2703	0.08596	50.2703	0.30738	50.2703	1.28018
																																			50.3503	0.08609	50.3503	0.30784	50.3503	1.28205
																																			50.4304	0.08621	50.4304	0.30829	50.4304	1.28391
																																			50.5105	0.08634	50.5105	0.30875	50.5105	1.28577
																																			50.5906	0.08647	50.5906	0.3092	50.5906	1.28763
																																			50.6707	0.08659	50.6707	0.30966	50.6707	1.28949
																																			50.7507	0.08672	50.7507	0.31011	50.7507	1.29135
																																			50.8308	0.08685	50.8308	0.31056	50.8308	1.29322
																																			50.9109	0.08697	50.9109	0.31102	50.9109	1.29508
																																			50.991	0.0871	50.991	0.31147	50.991	1.29694
																																			51.0711	0.08723	51.0711	0.31193	51.0711	1.2988
																																			51.1512	0.08735	51.1512	0.31238	51.1512	1.30066
																																			51.2312	0.08748	51.2312	0.31284	51.2312	1.30253
																																			51.3113	0.08761	51.3113	0.31329	51.3113	1.30439
																																			51.3914	0.08773	51.3914	0.31375	51.3914	1.30625
																																			51.4715	0.08786	51.4715	0.3142	51.4715	1.30811
																																			51.5515	0.08798	51.5515	0.31466	51.5515	1.30997
																																			51.6316	0.08811	51.6316	0.31511	51.6316	1.31184
																																			51.7117	0.08824	51.7117	0.31556	51.7117	1.3137
																																			51.7918	0.08836	51.7918	0.31602	51.7918	1.31556
																																			51.8719	0.08849	51.8719	0.31647	51.8719	1.31742
																																			51.9519	0.08862	51.9519	0.31693	51.9519	1.31928
																																			52.032	0.08874	52.032	0.31738	52.032	1.32114
																																			52.1121	0.08887	52.1121	0.31784	52.1121	1.32301
																																			52.1922	0.089	52.1922	0.31829	52.1922	1.32487
																																			52.2723	0.08912	52.2723	0.31875	52.2723	1.32673
																																			52.3524	0.08925	52.3524	0.3192	52.3524	1.32859
																																			52.4324	0.08938	52.4324	0.31965	52.4324	1.33045
																																			52.5125	0.0895	52.5125	0.32011	52.5125	1.33232
																																			52.5926	0.08963	52.5926	0.32056	52.5926	1.33418
																																			52.6727	0.08976	52.6727	0.32102	52.6727	1.33604
																																			52.7527	0.08988	52.7527	0.32147	52.7527	1.3379
																																			52.8328	0.09001	52.8328	0.32193	52.8328	1.33976
																																			52.9129	0.09014	52.9129	0.32238	52.9129	1.34163
																																			52.993	0.09026	52.993	0.32284	52.993	1.34349
																																			53.0731	0.09039	53.0731	0.32329	53.0731	1.34535
																																			53.1531	0.09052	53.1531	0.32374	53.1531	1.34721
																																			53.2332	0.09064	53.2332	0.3242	53.2332	1.34907
																																			53.3133	0.09077	53.3133	0.32465	53.3133	1.35093
																																			53.3934	0.09089	53.3934	0.32511	53.3934	1.3528
																																			53.4735	0.09102	53.4735	0.32556	53.4735	1.35466
																																			53.5536	0.09115	53.5536	0.32602	53.5536	1.35652
																																			53.6336	0.09127	53.6336	0.32647	53.6336	1.35838
																																			53.7137	0.0914	53.7137	0.32693	53.7137	1.36024
																																			53.7938	0.09153	53.7938	0.32738	53.7938	1.36211
																																			53.8739	0.09165	53.8739	0.32783	53.8739	1.36397
																																			53.9539	0.09178	53.9539	0.32829	53.9539	1.36583
																																			54.034	0.09191	54.034	0.32874	54.034	1.36769
																																			54.1141	0.09203	54.1141	0.3292	54.1141	1.36955
																																			54.1942	0.09216	54.1942	0.32965	54.1942	1.37142
																																			54.2743	0.09229	54.2743	0.33011	54.2743	1.37328
																																			54.3543	0.09241	54.3543	0.33056	54.3543	1.37514
																																			54.4344	0.09254	54.4344	0.33102	54.4344	1.377
																																			54.5145	0.09267	54.5145	0.33147	54.5145	1.37886
																																			54.5946	0.09279	54.5946	0.33192	54.5946	1.38072
																																			54.6747	0.09292	54.6747	0.33238	54.6747	1.38259
																																			54.7548	0.09305	54.7548	0.33283	54.7548	1.38445
																																			54.8348	0.09317	54.8348	0.33329	54.8348	1.38631
																																			54.9149	0.0933	54.9149	0.33374	54.9149	1.38817
																																			54.995	0.09343	54.995	0.3342	54.995	1.39003
																																			55.0751	0.09355	55.0751	0.33465	55.0751	1.3919
																																			55.1552	0.09368	55.1552	0.33511	55.1552	1.39376
																																			55.2352	0.09381	55.2352	0.33556	55.2352	1.39562
																																			55.3153	0.09393	55.3153	0.33601	55.3153	1.39748
																																			55.3954	0.09406	55.3954	0.33647	55.3954	1.39934
																																			55.4755	0.09418	55.4755	0.33692	55.4755	1.4012
																																			55.5556	0.09431	55.5556	0.33738	55.5556	1.40307
																																			55.6356	0.09444	55.6356	0.33783	55.6356	1.40493
																																			55.7157	0.09456	55.7157	0.33829	55.7157	1.40679
																																			55.7958	0.09469	55.7958	0.33874	55.7958	1.40865
																																			55.8759	0.09482	55.8759	0.3392	55.8759	1.41051
																																			55.956	0.09494	55.956	0.33965	55.956	1.41238
																																			56.036	0.09507	56.036	0.3401	56.036	1.41424
																																			56.1161	0.0952	56.1161	0.34056	56.1161	1.4161
																																			56.1962	0.09532	56.1962	0.34101	56.1962	1.41796
																																			56.2763	0.09545	56.2763	0.34147	56.2763	1.41982
																																			56.3564	0.09558	56.3564	0.34192	56.3564	1.42169
																																			56.4364	0.0957	56.4364	0.34238	56.4364	1.42355
																																			56.5165	0.09583	56.5165	0.34283	56.5165	1.42541
																																			56.5966	0.09596	56.5966	0.34329	56.5966	1.42727
																																			56.6767	0.09608	56.6767	0.34374	56.6767	1.42913
																																			56.7568	0.09621	56.7568	0.34419	56.7568	1.43099
																																			56.8368	0.09634	56.8368	0.34465	56.8368	1.43286
																																			56.9169	0.09646	56.9169	0.3451	56.9169	1.43472
																																			56.997	0.09659	56.997	0.34556	56.997	1.43658
																																			57.0771	0.09672	57.0771	0.34601	57.0771	1.43844
																																			57.1572	0.09684	57.1572	0.34647	57.1572	1.4403
																																			57.2372	0.09697	57.2372	0.34692	57.2372	1.44217
																																			57.3173	0.09709	57.3173	0.34738	57.3173	1.44403
																																			57.3974	0.09722	57.3974	0.34783	57.3974	1.44589
																																			57.4775	0.09735	57.4775	0.34828	57.4775	1.44775
																																			57.5576	0.09747	57.5576	0.34874	57.5576	1.44961
																																			57.6376	0.0976	57.6376	0.34919	57.6376	1.45148
																																			57.7177	0.09773	57.7177	0.34965	57.7177	1.45334
																																			57.7978	0.09785	57.7978	0.3501	57.7978	1.4552
																																			57.8779	0.09798	57.8779	0.35056	57.8779	1.45706
																																			57.958	0.09811	57.958	0.35101	57.958	1.45892
																																			58.038	0.09823	58.038	0.35147	58.038	1.46078
																																			58.1181	0.09836	58.1181	0.35192	58.1181	1.46265
																																			58.1982	0.09849	58.1982	0.35237	58.1982	1.46451
																																			58.2783	0.09861	58.2783	0.35283	58.2783	1.46637
																																			58.3584	0.09874	58.3584	0.35328	58.3584	1.46823
																																			58.4384	0.09887	58.4384	0.35374	58.4384	1.47009
																																			58.5185	0.09899	58.5185	0.35419	58.5185	1.47196
																																			58.5986	0.09912	58.5986	0.35465	58.5986	1.47382
																																			58.6787	0.09925	58.6787	0.3551	58.6787	1.47568
																																			58.7588	0.09937	58.7588	0.35556	58.7588	1.47754
																																			58.8388	0.0995	58.8388	0.35601	58.8388	1.4794
																																			58.9189	0.09963	58.9189	0.35646	58.9189	1.48126
																																			58.999	0.09975	58.999	0.35692	58.999	1.48313
																																			59.0791	0.09988	59.0791	0.35737	59.0791	1.48499
																																			59.1592	0.1	59.1592	0.35783	59.1592	1.48685
																																			59.2392	0.10013	59.2392	0.35828	59.2392	1.48871
																																			59.3193	0.10026	59.3193	0.35874	59.3193	1.49057
																																			59.3994	0.10038	59.3994	0.35919	59.3994	1.49244
																																			59.4795	0.10051	59.4795	0.35965	59.4795	1.4943
																																			59.5596	0.10064	59.5596	0.3601	59.5596	1.49616
																																			59.6396	0.10076	59.6396	0.36055	59.6396	1.49802
																																			59.7197	0.10089	59.7197	0.36101	59.7197	1.49988
																																			59.7998	0.10102	59.7998	0.36146	59.7998	1.50175
																																			59.8799	0.10114	59.8799	0.36192	59.8799	1.50361
																																			59.96	0.10127	59.96	0.36237	59.96	1.50547
																																			60.04	0.1014	60.04	0.36283	60.04	1.50733
																																			60.1201	0.10152	60.1201	0.36328	60.1201	1.50919
																																			60.2002	0.10165	60.2002	0.36374	60.2002	1.51105
																																			60.2803	0.10178	60.2803	0.36419	60.2803	1.51292
																																			60.3604	0.1019	60.3604	0.36465	60.3604	1.51478
																																			60.4404	0.10203	60.4404	0.3651	60.4404	1.51664
																																			60.5205	0.10216	60.5205	0.36555	60.5205	1.5185
																																			60.6006	0.10228	60.6006	0.36601	60.6006	1.52036
																																			60.6807	0.10241	60.6807	0.36646	60.6807	1.52223
																																			60.7608	0.10254	60.7608	0.36692	60.7608	1.52409
																																			60.8408	0.10266	60.8408	0.36737	60.8408	1.52595
																																			60.9209	0.10279	60.9209	0.36783	60.9209	1.52781
																																			61.001	0.10291	61.001	0.36828	61.001	1.52967
																																			61.0811	0.10304	61.0811	0.36874	61.0811	1.53154
																																			61.1612	0.10317	61.1612	0.36919	61.1612	1.5334
																																			61.2412	0.10329	61.2412	0.36964	61.2412	1.53526
																																			61.3213	0.10342	61.3213	0.3701	61.3213	1.53712
																																			61.4014	0.10355	61.4014	0.37055	61.4014	1.53898
																																			61.4815	0.10367	61.4815	0.37101	61.4815	1.54084
																																			61.5616	0.1038	61.5616	0.37146	61.5616	1.54271
																																			61.6416	0.10393	61.6416	0.37192	61.6416	1.54457
																																			61.7217	0.10405	61.7217	0.37237	61.7217	1.54643
																																			61.8018	0.10418	61.8018	0.37283	61.8018	1.54829
																																			61.8819	0.10431	61.8819	0.37328	61.8819	1.55015
																																			61.962	0.10443	61.962	0.37373	61.962	1.55202
																																			62.042	0.10456	62.042	0.37419	62.042	1.55388
																																			62.1221	0.10469	62.1221	0.37464	62.1221	1.55574
																																			62.2022	0.10481	62.2022	0.3751	62.2022	1.5576
																																			62.2823	0.10494	62.2823	0.37555	62.2823	1.55946
																																			62.3624	0.10507	62.3624	0.37601	62.3624	1.56132
																																			62.4424	0.10519	62.4424	0.37646	62.4424	1.56319
																																			62.5225	0.10532	62.5225	0.37692	62.5225	1.56505
																																			62.6026	0.10545	62.6026	0.37737	62.6026	1.56691
																																			62.6827	0.10557	62.6827	0.37782	62.6827	1.56877
																																			62.7628	0.1057	62.7628	0.37828	62.7628	1.57063
																																			62.8428	0.10583	62.8428	0.37873	62.8428	1.5725
																																			62.9229	0.10595	62.9229	0.37919	62.9229	1.57436
																																			63.003	0.10608	63.003	0.37964	63.003	1.57622
																																			63.0831	0.1062	63.0831	0.3801	63.0831	1.57808
																																			63.1632	0.10633	63.1632	0.38055	63.1632	1.57994
																																			63.2432	0.10646	63.2432	0.38101	63.2432	1.58181
																																			63.3233	0.10658	63.3233	0.38146	63.3233	1.58367
																																			63.4034	0.10671	63.4034	0.38191	63.4034	1.58553
																																			63.4835	0.10684	63.4835	0.38237	63.4835	1.58739
																																			63.5636	0.10696	63.5636	0.38282	63.5636	1.58925
																																			63.6436	0.10709	63.6436	0.38328	63.6436	1.59111
																																			63.7237	0.10722	63.7237	0.38373	63.7237	1.59298
																																			63.8038	0.10734	63.8038	0.38419	63.8038	1.59484
																																			63.8839	0.10747	63.8839	0.38464	63.8839	1.5967
																																			63.964	0.1076	63.964	0.3851	63.964	1.59856
																																			64.044	0.10772	64.044	0.38555	64.044	1.60042
																																			64.1241	0.10785	64.1241	0.386	64.1241	1.60229
																																			64.2042	0.10798	64.2042	0.38646	64.2042	1.60415
																																			64.2843	0.1081	64.2843	0.38691	64.2843	1.60601
																																			64.3644	0.10823	64.3644	0.38737	64.3644	1.60787
																																			64.4444	0.10836	64.4444	0.38782	64.4444	1.60973
																																			64.5245	0.10848	64.5245	0.38828	64.5245	1.6116
																																			64.6046	0.10861	64.6046	0.38873	64.6046	1.61346
																																			64.6847	0.10874	64.6847	0.38919	64.6847	1.61532
																																			64.7648	0.10886	64.7648	0.38964	64.7648	1.61718
																																			64.8448	0.10899	64.8448	0.39009	64.8448	1.61904
																																			64.9249	0.10911	64.9249	0.39055	64.9249	1.6209
																																			65.005	0.10924	65.005	0.391	65.005	1.62277
																																			65.0851	0.10937	65.0851	0.39146	65.0851	1.62463
																																			65.1652	0.10949	65.1652	0.39191	65.1652	1.62649
																																			65.2452	0.10962	65.2452	0.39237	65.2452	1.62835
																																			65.3253	0.10975	65.3253	0.39282	65.3253	1.63021
																																			65.4054	0.10987	65.4054	0.39328	65.4054	1.63208
																																			65.4855	0.11	65.4855	0.39373	65.4855	1.63394
																																			65.5656	0.11013	65.5656	0.39418	65.5656	1.6358
																																			65.6457	0.11025	65.6457	0.39464	65.6457	1.63766
																																			65.7257	0.11038	65.7257	0.39509	65.7257	1.63952
																																			65.8058	0.11051	65.8058	0.39555	65.8058	1.64138
																																			65.8859	0.11063	65.8859	0.396	65.8859	1.64325
																																			65.966	0.11076	65.966	0.39646	65.966	1.64511
																																			66.046	0.11089	66.046	0.39691	66.046	1.64697
																																			66.1261	0.11101	66.1261	0.39737	66.1261	1.64883
																																			66.2062	0.11114	66.2062	0.39782	66.2062	1.65069
																																			66.2863	0.11127	66.2863	0.39827	66.2863	1.65256
																																			66.3664	0.11139	66.3664	0.39873	66.3664	1.65442
																																			66.4464	0.11152	66.4464	0.39918	66.4464	1.65628
																																			66.5265	0.11165	66.5265	0.39964	66.5265	1.65814
																																			66.6066	0.11177	66.6066	0.40009	66.6066	1.66
																																			66.6867	0.1119	66.6867	0.40055	66.6867	1.66187
																																			66.7668	0.11202	66.7668	0.401	66.7668	1.66373
																																			66.8469	0.11215	66.8469	0.40146	66.8469	1.66559
																																			66.9269	0.11228	66.9269	0.40191	66.9269	1.66745
																																			67.007	0.1124	67.007	0.40236	67.007	1.66931
																																			67.0871	0.11253	67.0871	0.40282	67.0871	1.67117
																																			67.1672	0.11266	67.1672	0.40327	67.1672	1.67304
																																			67.2472	0.11278	67.2472	0.40373	67.2472	1.6749
																																			67.3273	0.11291	67.3273	0.40418	67.3273	1.67676
																																			67.4074	0.11304	67.4074	0.40464	67.4074	1.67862
																																			67.4875	0.11316	67.4875	0.40509	67.4875	1.68048
																																			67.5676	0.11329	67.5676	0.40555	67.5676	1.68235
																																			67.6476	0.11342	67.6476	0.406	67.6476	1.68421
																																			67.7277	0.11354	67.7277	0.40645	67.7277	1.68607
																																			67.8078	0.11367	67.8078	0.40691	67.8078	1.68793
																																			67.8879	0.1138	67.8879	0.40736	67.8879	1.68979
																																			67.968	0.11392	67.968	0.40782	67.968	1.69166
																																			68.0481	0.11405	68.0481	0.40827	68.0481	1.69352
																																			68.1281	0.11418	68.1281	0.40873	68.1281	1.69538
																																			68.2082	0.1143	68.2082	0.40918	68.2082	1.69724
																																			68.2883	0.11443	68.2883	0.40964	68.2883	1.6991
																																			68.3684	0.11456	68.3684	0.41009	68.3684	1.70096
																																			68.4484	0.11468	68.4484	0.41054	68.4484	1.70283
																																			68.5285	0.11481	68.5285	0.411	68.5285	1.70469
																																			68.6086	0.11493	68.6086	0.41145	68.6086	1.70655
																																			68.6887	0.11506	68.6887	0.41191	68.6887	1.70841
																																			68.7688	0.11519	68.7688	0.41236	68.7688	1.71027
																																			68.8488	0.11531	68.8488	0.41282	68.8488	1.71214
																																			68.9289	0.11544	68.9289	0.41327	68.9289	1.714
																																			69.009	0.11557	69.009	0.41373	69.009	1.71586
																																			69.0891	0.11569	69.0891	0.41418	69.0891	1.71772
																																			69.1692	0.11582	69.1692	0.41464	69.1692	1.71958
																																			69.2493	0.11595	69.2493	0.41509	69.2493	1.72145
																																			69.3293	0.11607	69.3293	0.41554	69.3293	1.72331
																																			69.4094	0.1162	69.4094	0.416	69.4094	1.72517
																																			69.4895	0.11633	69.4895	0.41645	69.4895	1.72703
																																			69.5696	0.11645	69.5696	0.41691	69.5696	1.72889
																																			69.6496	0.11658	69.6496	0.41736	69.6496	1.73075
																																			69.7297	0.11671	69.7297	0.41782	69.7297	1.73262
																																			69.8098	0.11683	69.8098	0.41827	69.8098	1.73448
																																			69.8899	0.11696	69.8899	0.41873	69.8899	1.73634
																																			69.97	0.11709	69.97	0.41918	69.97	1.7382
																																			70.05	0.11721	70.05	0.41963	70.05	1.74006
																																			70.1301	0.11734	70.1301	0.42009	70.1301	1.74193
																																			70.2102	0.11747	70.2102	0.42054	70.2102	1.74379
																																			70.2903	0.11759	70.2903	0.421	70.2903	1.74565
																																			70.3704	0.11772	70.3704	0.42145	70.3704	1.74751
																																			70.4505	0.11785	70.4505	0.42191	70.4505	1.74937
																																			70.5305	0.11797	70.5305	0.42236	70.5305	1.75123
																																			70.6106	0.1181	70.6106	0.42282	70.6106	1.7531
																																			70.6907	0.11822	70.6907	0.42327	70.6907	1.75496
																																			70.7708	0.11835	70.7708	0.42372	70.7708	1.75682
																																			70.8508	0.11848	70.8508	0.42418	70.8508	1.75868
																																			70.9309	0.1186	70.9309	0.42463	70.9309	1.76054
																																			71.011	0.11873	71.011	0.42509	71.011	1.76241
																																			71.0911	0.11886	71.0911	0.42554	71.0911	1.76427
																																			71.1712	0.11898	71.1712	0.426	71.1712	1.76613
																																			71.2512	0.11911	71.2512	0.42645	71.2512	1.76799
																																			71.3313	0.11924	71.3313	0.42691	71.3313	1.76985
																																			71.4114	0.11936	71.4114	0.42736	71.4114	1.77172
																																			71.4915	0.11949	71.4915	0.42781	71.4915	1.77358
																																			71.5716	0.11962	71.5716	0.42827	71.5716	1.77544
																																			71.6517	0.11974	71.6517	0.42872	71.6517	1.7773
																																			71.7317	0.11987	71.7317	0.42918	71.7317	1.77916
																																			71.8118	0.12	71.8118	0.42963	71.8118	1.78102
																																			71.8919	0.12012	71.8919	0.43009	71.8919	1.78289
																																			71.972	0.12025	71.972	0.43054	71.972	1.78475
																																			72.052	0.12038	72.052	0.431	72.052	1.78661
																																			72.1321	0.1205	72.1321	0.43145	72.1321	1.78847
																																			72.2122	0.12063	72.2122	0.4319	72.2122	1.79033
																																			72.2923	0.12076	72.2923	0.43236	72.2923	1.7922
																																			72.3724	0.12088	72.3724	0.43281	72.3724	1.79406
																																			72.4524	0.12101	72.4524	0.43327	72.4524	1.79592
																																			72.5325	0.12113	72.5325	0.43372	72.5325	1.79778
																																			72.6126	0.12126	72.6126	0.43418	72.6126	1.79964
																																			72.6927	0.12139	72.6927	0.43463	72.6927	1.80151
																																			72.7728	0.12151	72.7728	0.43509	72.7728	1.80337
																																			72.8529	0.12164	72.8529	0.43554	72.8529	1.80523
																																			72.9329	0.12177	72.9329	0.43599	72.9329	1.80709
																																			73.013	0.12189	73.013	0.43645	73.013	1.80895
																																			73.0931	0.12202	73.0931	0.4369	73.0931	1.81081
																																			73.1732	0.12215	73.1732	0.43736	73.1732	1.81268
																																			73.2532	0.12227	73.2532	0.43781	73.2532	1.81454
																																			73.3333	0.1224	73.3333	0.43827	73.3333	1.8164
																																			73.4134	0.12253	73.4134	0.43872	73.4134	1.81826
																																			73.4935	0.12265	73.4935	0.43918	73.4935	1.82012
																																			73.5736	0.12278	73.5736	0.43963	73.5736	1.82199
																																			73.6536	0.12291	73.6536	0.44008	73.6536	1.82385
																																			73.7337	0.12303	73.7337	0.44054	73.7337	1.82571
																																			73.8138	0.12316	73.8138	0.44099	73.8138	1.82757
																																			73.8939	0.12329	73.8939	0.44145	73.8939	1.82943
																																			73.974	0.12341	73.974	0.4419	73.974	1.83129
																																			74.0541	0.12354	74.0541	0.44236	74.0541	1.83316
																																			74.1341	0.12367	74.1341	0.44281	74.1341	1.83502
																																			74.2142	0.12379	74.2142	0.44327	74.2142	1.83688
																																			74.2943	0.12392	74.2943	0.44372	74.2943	1.83874
																																			74.3744	0.12404	74.3744	0.44417	74.3744	1.8406
																																			74.4544	0.12417	74.4544	0.44463	74.4544	1.84247
																																			74.5345	0.1243	74.5345	0.44508	74.5345	1.84433
																																			74.6146	0.12442	74.6146	0.44554	74.6146	1.84619
																																			74.6947	0.12455	74.6947	0.44599	74.6947	1.84805
																																			74.7748	0.12468	74.7748	0.44645	74.7748	1.84991
																																			74.8548	0.1248	74.8548	0.4469	74.8548	1.85178
																																			74.9349	0.12493	74.9349	0.44736	74.9349	1.85364
																																			75.015	0.12506	75.015	0.44781	75.015	1.8555
																																			75.0951	0.12518	75.0951	0.44826	75.0951	1.85736
																																			75.1752	0.12531	75.1752	0.44872	75.1752	1.85922
																																			75.2553	0.12544	75.2553	0.44917	75.2553	1.86108
																																			75.3353	0.12556	75.3353	0.44963	75.3353	1.86295
																																			75.4154	0.12569	75.4154	0.45008	75.4154	1.86481
																																			75.4955	0.12582	75.4955	0.45054	75.4955	1.86667
																																			75.5756	0.12594	75.5756	0.45099	75.5756	1.86853
																																			75.6557	0.12607	75.6557	0.45145	75.6557	1.87039
																																			75.7357	0.1262	75.7357	0.4519	75.7357	1.87226
																																			75.8158	0.12632	75.8158	0.45235	75.8158	1.87412
																																			75.8959	0.12645	75.8959	0.45281	75.8959	1.87598
																																			75.976	0.12658	75.976	0.45326	75.976	1.87784
																																			76.0561	0.1267	76.0561	0.45372	76.0561	1.8797
																																			76.1361	0.12683	76.1361	0.45417	76.1361	1.88157
																																			76.2162	0.12695	76.2162	0.45463	76.2162	1.88343
																																			76.2963	0.12708	76.2963	0.45508	76.2963	1.88529
																																			76.3764	0.12721	76.3764	0.45554	76.3764	1.88715
																																			76.4565	0.12733	76.4565	0.45599	76.4565	1.88901
																																			76.5365	0.12746	76.5365	0.45644	76.5365	1.89087
																																			76.6166	0.12759	76.6166	0.4569	76.6166	1.89274
																																			76.6967	0.12771	76.6967	0.45735	76.6967	1.8946
																																			76.7768	0.12784	76.7768	0.45781	76.7768	1.89646
																																			76.8569	0.12797	76.8569	0.45826	76.8569	1.89832
																																			76.9369	0.12809	76.9369	0.45872	76.9369	1.90018
																																			77.017	0.12822	77.017	0.45917	77.017	1.90205
																																			77.0971	0.12835	77.0971	0.45963	77.0971	1.90391
																																			77.1772	0.12847	77.1772	0.46008	77.1772	1.90577
																																			77.2573	0.1286	77.2573	0.46053	77.2573	1.90763
																																			77.3373	0.12873	77.3373	0.46099	77.3373	1.90949
																																			77.4174	0.12885	77.4174	0.46144	77.4174	1.91135
																																			77.4975	0.12898	77.4975	0.4619	77.4975	1.91322
																																			77.5776	0.12911	77.5776	0.46235	77.5776	1.91508
																																			77.6577	0.12923	77.6577	0.46281	77.6577	1.91694
																																			77.7377	0.12936	77.7377	0.46326	77.7377	1.9188
																																			77.8178	0.12949	77.8178	0.46372	77.8178	1.92066
																																			77.8979	0.12961	77.8979	0.46417	77.8979	1.92253
																																			77.978	0.12974	77.978	0.46463	77.978	1.92439
																																			78.0581	0.12987	78.0581	0.46508	78.0581	1.92625
																																			78.1381	0.12999	78.1381	0.46553	78.1381	1.92811
																																			78.2182	0.13012	78.2182	0.46599	78.2182	1.92997
																																			78.2983	0.13024	78.2983	0.46644	78.2983	1.93184
																																			78.3784	0.13037	78.3784	0.4669	78.3784	1.9337
																																			78.4585	0.1305	78.4585	0.46735	78.4585	1.93556
																																			78.5385	0.13062	78.5385	0.46781	78.5385	1.93742
																																			78.6186	0.13075	78.6186	0.46826	78.6186	1.93928
																																			78.6987	0.13088	78.6987	0.46872	78.6987	1.94114
																																			78.7788	0.131	78.7788	0.46917	78.7788	1.94301
																																			78.8589	0.13113	78.8589	0.46962	78.8589	1.94487
																																			78.9389	0.13126	78.9389	0.47008	78.9389	1.94673
																																			79.019	0.13138	79.019	0.47053	79.019	1.94859
																																			79.0991	0.13151	79.0991	0.47099	79.0991	1.95045
																																			79.1792	0.13164	79.1792	0.47144	79.1792	1.95232
																																			79.2593	0.13176	79.2593	0.4719	79.2593	1.95418
																																			79.3393	0.13189	79.3393	0.47235	79.3393	1.95604
																																			79.4194	0.13202	79.4194	0.47281	79.4194	1.9579
																																			79.4995	0.13214	79.4995	0.47326	79.4995	1.95976
																																			79.5796	0.13227	79.5796	0.47371	79.5796	1.96163
																																			79.6597	0.1324	79.6597	0.47417	79.6597	1.96349
																																			79.7397	0.13252	79.7397	0.47462	79.7397	1.96535
																																			79.8198	0.13265	79.8198	0.47508	79.8198	1.96721
																																			79.8999	0.13278	79.8999	0.47553	79.8999	1.96907
																																			79.98	0.1329	79.98	0.47599	79.98	1.97093
																																			80.0601	0.13303	80.0601	0.47644	80.0601	1.9728
																																			80.1401	0.13315	80.1401	0.4769	80.1401	1.97466
																																			80.2202	0.13328	80.2202	0.47735	80.2202	1.97652
																																			80.3003	0.13341	80.3003	0.4778	80.3003	1.97838
																																			80.3804	0.13353	80.3804	0.47826	80.3804	1.98024
																																			80.4605	0.13366	80.4605	0.47871	80.4605	1.98211
																																			80.5405	0.13379	80.5405	0.47917	80.5405	1.98397
																																			80.6206	0.13391	80.6206	0.47962	80.6206	1.98583
																																			80.7007	0.13404	80.7007	0.48008	80.7007	1.98769
																																			80.7808	0.13417	80.7808	0.48053	80.7808	1.98955
																																			80.8609	0.13429	80.8609	0.48099	80.8609	1.99142
																																			80.9409	0.13442	80.9409	0.48144	80.9409	1.99328
																																			81.021	0.13455	81.021	0.48189	81.021	1.99514
																																			81.1011	0.13467	81.1011	0.48235	81.1011	1.997
																																			81.1812	0.1348	81.1812	0.4828	81.1812	1.99886
																																			81.2613	0.13493	81.2613	0.48326	81.2613	2.00072
																																			81.3413	0.13505	81.3413	0.48371	81.3413	2.00259
																																			81.4214	0.13518	81.4214	0.48417	81.4214	2.00445
																																			81.5015	0.13531	81.5015	0.48462	81.5015	2.00631
																																			81.5816	0.13543	81.5816	0.48508	81.5816	2.00817
																																			81.6617	0.13556	81.6617	0.48553	81.6617	2.01003
																																			81.7417	0.13569	81.7417	0.48598	81.7417	2.0119
																																			81.8218	0.13581	81.8218	0.48644	81.8218	2.01376
																																			81.9019	0.13594	81.9019	0.48689	81.9019	2.01562
																																			81.982	0.13606	81.982	0.48735	81.982	2.01748
																																			82.0621	0.13619	82.0621	0.4878	82.0621	2.01934
																																			82.1421	0.13632	82.1421	0.48826	82.1421	2.0212
																																			82.2222	0.13644	82.2222	0.48871	82.2222	2.02307
																																			82.3023	0.13657	82.3023	0.48917	82.3023	2.02493
																																			82.3824	0.1367	82.3824	0.48962	82.3824	2.02679
																																			82.4625	0.13682	82.4625	0.49007	82.4625	2.02865
																																			82.5425	0.13695	82.5425	0.49053	82.5425	2.03051
																																			82.6226	0.13708	82.6226	0.49098	82.6226	2.03238
																																			82.7027	0.1372	82.7027	0.49144	82.7027	2.03424
																																			82.7828	0.13733	82.7828	0.49189	82.7828	2.0361
																																			82.8629	0.13746	82.8629	0.49235	82.8629	2.03796
																																			82.9429	0.13758	82.9429	0.4928	82.9429	2.03982
																																			83.023	0.13771	83.023	0.49326	83.023	2.04169
																																			83.1031	0.13784	83.1031	0.49371	83.1031	2.04355
																																			83.1832	0.13796	83.1832	0.49416	83.1832	2.04541
																																			83.2633	0.13809	83.2633	0.49462	83.2633	2.04727
																																			83.3433	0.13822	83.3433	0.49507	83.3433	2.04913
																																			83.4234	0.13834	83.4234	0.49553	83.4234	2.05099
																																			83.5035	0.13847	83.5035	0.49598	83.5035	2.05286
																																			83.5836	0.1386	83.5836	0.49644	83.5836	2.05472
																																			83.6637	0.13872	83.6637	0.49689	83.6637	2.05658
																																			83.7437	0.13885	83.7437	0.49735	83.7437	2.05844
																																			83.8238	0.13897	83.8238	0.4978	83.8238	2.0603
																																			83.9039	0.1391	83.9039	0.49825	83.9039	2.06217
																																			83.984	0.13923	83.984	0.49871	83.984	2.06403
																																			84.0641	0.13935	84.0641	0.49916	84.0641	2.06589
																																			84.1441	0.13948	84.1441	0.49962	84.1441	2.06775
																																			84.2242	0.13961	84.2242	0.50007	84.2242	2.06961
																																			84.3043	0.13973	84.3043	0.50053	84.3043	2.07148
																																			84.3844	0.13986	84.3844	0.50098	84.3844	2.07334
																																			84.4645	0.13999	84.4645	0.50144	84.4645	2.0752
																																			84.5445	0.14011	84.5445	0.50189	84.5445	2.07706
																																			84.6246	0.14024	84.6246	0.50234	84.6246	2.07892
																																			84.7047	0.14037	84.7047	0.5028	84.7047	2.08078
																																			84.7848	0.14049	84.7848	0.50325	84.7848	2.08265
																																			84.8649	0.14062	84.8649	0.50371	84.8649	2.08451
																																			84.9449	0.14075	84.9449	0.50416	84.9449	2.08637
																																			85.025	0.14087	85.025	0.50462	85.025	2.08823
																																			85.1051	0.141	85.1051	0.50507	85.1051	2.09009
																																			85.1852	0.14113	85.1852	0.50553	85.1852	2.09196
																																			85.2653	0.14125	85.2653	0.50598	85.2653	2.09382
																																			85.3453	0.14138	85.3453	0.50643	85.3453	2.09568
																																			85.4254	0.14151	85.4254	0.50689	85.4254	2.09754
																																			85.5055	0.14163	85.5055	0.50734	85.5055	2.0994
																																			85.5856	0.14176	85.5856	0.5078	85.5856	2.10126
																																			85.6657	0.14189	85.6657	0.50825	85.6657	2.10313
																																			85.7458	0.14201	85.7458	0.50871	85.7458	2.10499
																																			85.8258	0.14214	85.8258	0.50916	85.8258	2.10685
																																			85.9059	0.14226	85.9059	0.50962	85.9059	2.10871
																																			85.986	0.14239	85.986	0.51007	85.986	2.11057
																																			86.0661	0.14252	86.0661	0.51052	86.0661	2.11244
																																			86.1462	0.14264	86.1462	0.51098	86.1462	2.1143
																																			86.2262	0.14277	86.2262	0.51143	86.2262	2.11616
																																			86.3063	0.1429	86.3063	0.51189	86.3063	2.11802
																																			86.3864	0.14302	86.3864	0.51234	86.3864	2.11988
																																			86.4665	0.14315	86.4665	0.5128	86.4665	2.12175
																																			86.5465	0.14328	86.5465	0.51325	86.5465	2.12361
																																			86.6266	0.1434	86.6266	0.51371	86.6266	2.12547
																																			86.7067	0.14353	86.7067	0.51416	86.7067	2.12733
																																			86.7868	0.14366	86.7868	0.51462	86.7868	2.12919
																																			86.8669	0.14378	86.8669	0.51507	86.8669	2.13105
																																			86.947	0.14391	86.947	0.51552	86.947	2.13292
																																			87.027	0.14404	87.027	0.51598	87.027	2.13478
																																			87.1071	0.14416	87.1071	0.51643	87.1071	2.13664
																																			87.1872	0.14429	87.1872	0.51689	87.1872	2.1385
																																			87.2673	0.14442	87.2673	0.51734	87.2673	2.14036
																																			87.3474	0.14454	87.3474	0.5178	87.3474	2.14223
																																			87.4274	0.14467	87.4274	0.51825	87.4274	2.14409
																																			87.5075	0.1448	87.5075	0.51871	87.5075	2.14595
																																			87.5876	0.14492	87.5876	0.51916	87.5876	2.14781
																																			87.6677	0.14505	87.6677	0.51961	87.6677	2.14967
																																			87.7477	0.14517	87.7477	0.52007	87.7477	2.15154
																																			87.8278	0.1453	87.8278	0.52052	87.8278	2.1534
																																			87.9079	0.14543	87.9079	0.52098	87.9079	2.15526
																																			87.988	0.14555	87.988	0.52143	87.988	2.15712
																																			88.0681	0.14568	88.0681	0.52189	88.0681	2.15898
																																			88.1482	0.14581	88.1482	0.52234	88.1482	2.16084
																																			88.2282	0.14593	88.2282	0.5228	88.2282	2.16271
																																			88.3083	0.14606	88.3083	0.52325	88.3083	2.16457
																																			88.3884	0.14619	88.3884	0.5237	88.3884	2.16643
																																			88.4685	0.14631	88.4685	0.52416	88.4685	2.16829
																																			88.5486	0.14644	88.5486	0.52461	88.5486	2.17015
																																			88.6286	0.14657	88.6286	0.52507	88.6286	2.17202
																																			88.7087	0.14669	88.7087	0.52552	88.7087	2.17388
																																			88.7888	0.14682	88.7888	0.52598	88.7888	2.17574
																																			88.8689	0.14695	88.8689	0.52643	88.8689	2.1776
																																			88.9489	0.14707	88.9489	0.52689	88.9489	2.17946
																																			89.029	0.1472	89.029	0.52734	89.029	2.18132
																																			89.1091	0.14733	89.1091	0.52779	89.1091	2.18319
																																			89.1892	0.14745	89.1892	0.52825	89.1892	2.18505
																																			89.2693	0.14758	89.2693	0.5287	89.2693	2.18691
																																			89.3494	0.14771	89.3494	0.52916	89.3494	2.18877
																																			89.4294	0.14783	89.4294	0.52961	89.4294	2.19063
																																			89.5095	0.14796	89.5095	0.53007	89.5095	2.1925
																																			89.5896	0.14808	89.5896	0.53052	89.5896	2.19436
																																			89.6697	0.14821	89.6697	0.53098	89.6697	2.19622
																																			89.7498	0.14834	89.7498	0.53143	89.7498	2.19808
																																			89.8298	0.14846	89.8298	0.53188	89.8298	2.19994
																																			89.9099	0.14859	89.9099	0.53234	89.9099	2.20181
																																			89.99	0.14872	89.99	0.53279	89.99	2.20367
																																			90.0701	0.14884	90.0701	0.53325	90.0701	2.20553
																																			90.1501	0.14897	90.1501	0.5337	90.1501	2.20739
																																			90.2302	0.1491	90.2302	0.53416	90.2302	2.20925
																																			90.3103	0.14922	90.3103	0.53461	90.3103	2.21111
																																			90.3904	0.14935	90.3904	0.53507	90.3904	2.21298
																																			90.4705	0.14948	90.4705	0.53552	90.4705	2.21484
																																			90.5506	0.1496	90.5506	0.53597	90.5506	2.2167
																																			90.6306	0.14973	90.6306	0.53643	90.6306	2.21856
																																			90.7107	0.14986	90.7107	0.53688	90.7107	2.22042
																																			90.7908	0.14998	90.7908	0.53734	90.7908	2.22229
																																			90.8709	0.15011	90.8709	0.53779	90.8709	2.22415
																																			90.951	0.15024	90.951	0.53825	90.951	2.22601
																																			91.031	0.15036	91.031	0.5387	91.031	2.22787
																																			91.1111	0.15049	91.1111	0.53916	91.1111	2.22973
																																			91.1912	0.15062	91.1912	0.53961	91.1912	2.2316
																																			91.2713	0.15074	91.2713	0.54006	91.2713	2.23346
																																			91.3513	0.15087	91.3513	0.54052	91.3513	2.23532
																																			91.4314	0.15099	91.4314	0.54097	91.4314	2.23718
																																			91.5115	0.15112	91.5115	0.54143	91.5115	2.23904
																																			91.5916	0.15125	91.5916	0.54188	91.5916	2.2409
																																			91.6717	0.15137	91.6717	0.54234	91.6717	2.24277
																																			91.7518	0.1515	91.7518	0.54279	91.7518	2.24463
																																			91.8318	0.15163	91.8318	0.54325	91.8318	2.24649
																																			91.9119	0.15175	91.9119	0.5437	91.9119	2.24835
																																			91.992	0.15188	91.992	0.54415	91.992	2.25021
																																			92.0721	0.15201	92.0721	0.54461	92.0721	2.25208
																																			92.1522	0.15213	92.1522	0.54506	92.1522	2.25394
																																			92.2322	0.15226	92.2322	0.54552	92.2322	2.2558
																																			92.3123	0.15239	92.3123	0.54597	92.3123	2.25766
																																			92.3924	0.15251	92.3924	0.54643	92.3924	2.25952
																																			92.4725	0.15264	92.4725	0.54688	92.4725	2.26138
																																			92.5525	0.15277	92.5525	0.54734	92.5525	2.26325
																																			92.6326	0.15289	92.6326	0.54779	92.6326	2.26511
																																			92.7127	0.15302	92.7127	0.54824	92.7127	2.26697
																																			92.7928	0.15315	92.7928	0.5487	92.7928	2.26883
																																			92.8729	0.15327	92.8729	0.54915	92.8729	2.27069
																																			92.953	0.1534	92.953	0.54961	92.953	2.27256
																																			93.033	0.15353	93.033	0.55006	93.033	2.27442
																																			93.1131	0.15365	93.1131	0.55052	93.1131	2.27628
																																			93.1932	0.15378	93.1932	0.55097	93.1932	2.27814
																																			93.2733	0.15391	93.2733	0.55143	93.2733	2.28
																																			93.3534	0.15403	93.3534	0.55188	93.3534	2.28187
																																			93.4334	0.15416	93.4334	0.55233	93.4334	2.28373
																																			93.5135	0.15428	93.5135	0.55279	93.5135	2.28559
																																			93.5936	0.15441	93.5936	0.55324	93.5936	2.28745
																																			93.6737	0.15454	93.6737	0.5537	93.6737	2.28931
																																			93.7537	0.15466	93.7537	0.55415	93.7537	2.29117
																																			93.8338	0.15479	93.8338	0.55461	93.8338	2.29304
																																			93.9139	0.15492	93.9139	0.55506	93.9139	2.2949
																																			93.994	0.15504	93.994	0.55552	93.994	2.29676
																																			94.0741	0.15517	94.0741	0.55597	94.0741	2.29862
																																			94.1542	0.1553	94.1542	0.55642	94.1542	2.30048
																																			94.2342	0.15542	94.2342	0.55688	94.2342	2.30235
																																			94.3143	0.15555	94.3143	0.55733	94.3143	2.30421
																																			94.3944	0.15568	94.3944	0.55779	94.3944	2.30607
																																			94.4745	0.1558	94.4745	0.55824	94.4745	2.30793
																																			94.5546	0.15593	94.5546	0.5587	94.5546	2.30979
																																			94.6346	0.15606	94.6346	0.55915	94.6346	2.31166
																																			94.7147	0.15618	94.7147	0.55961	94.7147	2.31352
																																			94.7948	0.15631	94.7948	0.56006	94.7948	2.31538
																																			94.8749	0.15644	94.8749	0.56051	94.8749	2.31724
																																			94.9549	0.15656	94.9549	0.56097	94.9549	2.3191
																																			95.035	0.15669	95.035	0.56142	95.035	2.32096
																																			95.1151	0.15682	95.1151	0.56188	95.1151	2.32283
																																			95.1952	0.15694	95.1952	0.56233	95.1952	2.32469
																																			95.2753	0.15707	95.2753	0.56279	95.2753	2.32655
																																			95.3554	0.15719	95.3554	0.56324	95.3554	2.32841
																																			95.4354	0.15732	95.4354	0.5637	95.4354	2.33027
																																			95.5155	0.15745	95.5155	0.56415	95.5155	2.33214
																																			95.5956	0.15757	95.5956	0.56461	95.5956	2.334
																																			95.6757	0.1577	95.6757	0.56506	95.6757	2.33586
																																			95.7558	0.15783	95.7558	0.56551	95.7558	2.33772
																																			95.8358	0.15795	95.8358	0.56597	95.8358	2.33958
																																			95.9159	0.15808	95.9159	0.56642	95.9159	2.34145
																																			95.996	0.15821	95.996	0.56688	95.996	2.34331
																																			96.0761	0.15833	96.0761	0.56733	96.0761	2.34517
																																			96.1562	0.15846	96.1562	0.56779	96.1562	2.34703
																																			96.2362	0.15859	96.2362	0.56824	96.2362	2.34889
																																			96.3163	0.15871	96.3163	0.5687	96.3163	2.35075
																																			96.3964	0.15884	96.3964	0.56915	96.3964	2.35262
																																			96.4765	0.15897	96.4765	0.5696	96.4765	2.35448
																																			96.5566	0.15909	96.5566	0.57006	96.5566	2.35634
																																			96.6366	0.15922	96.6366	0.57051	96.6366	2.3582
																																			96.7167	0.15935	96.7167	0.57097	96.7167	2.36006
																																			96.7968	0.15947	96.7968	0.57142	96.7968	2.36193
																																			96.8769	0.1596	96.8769	0.57188	96.8769	2.36379
																																			96.957	0.15973	96.957	0.57233	96.957	2.36565
																																			97.037	0.15985	97.037	0.57279	97.037	2.36751
																																			97.1171	0.15998	97.1171	0.57324	97.1171	2.36937
																																			97.1972	0.1601	97.1972	0.57369	97.1972	2.37123
																																			97.2773	0.16023	97.2773	0.57415	97.2773	2.3731
																																			97.3574	0.16036	97.3574	0.5746	97.3574	2.37496
																																			97.4374	0.16048	97.4374	0.57506	97.4374	2.37682
																																			97.5175	0.16061	97.5175	0.57551	97.5175	2.37868
																																			97.5976	0.16074	97.5976	0.57597	97.5976	2.38054
																																			97.6777	0.16086	97.6777	0.57642	97.6777	2.38241
																																			97.7578	0.16099	97.7578	0.57688	97.7578	2.38427
																																			97.8378	0.16112	97.8378	0.57733	97.8378	2.38613
																																			97.9179	0.16124	97.9179	0.57778	97.9179	2.38799
																																			97.998	0.16137	97.998	0.57824	97.998	2.38985
																																			98.0781	0.1615	98.0781	0.57869	98.0781	2.39172
																																			98.1582	0.16162	98.1582	0.57915	98.1582	2.39358
																																			98.2382	0.16175	98.2382	0.5796	98.2382	2.39544
																																			98.3183	0.16188	98.3183	0.58006	98.3183	2.3973
																																			98.3984	0.162	98.3984	0.58051	98.3984	2.39916
																																			98.4785	0.16213	98.4785	0.58097	98.4785	2.40102
																																			98.5586	0.16226	98.5586	0.58142	98.5586	2.40289
																																			98.6386	0.16238	98.6386	0.58187	98.6386	2.40475
																																			98.7187	0.16251	98.7187	0.58233	98.7187	2.40661
																																			98.7988	0.16264	98.7988	0.58278	98.7988	2.40847
																																			98.8789	0.16276	98.8789	0.58324	98.8789	2.41033
																																			98.959	0.16289	98.959	0.58369	98.959	2.4122
																																			99.039	0.16302	99.039	0.58415	99.039	2.41406
																																			99.1191	0.16314	99.1191	0.5846	99.1191	2.41592
																																			99.1992	0.16327	99.1992	0.58506	99.1992	2.41778
																																			99.2793	0.16339	99.2793	0.58551	99.2793	2.41964
																																			99.3594	0.16352	99.3594	0.58596	99.3594	2.42151
																																			99.4394	0.16365	99.4394	0.58642	99.4394	2.42337
																																			99.5195	0.16377	99.5195	0.58687	99.5195	2.42523
																																			99.5996	0.1639	99.5996	0.58733	99.5996	2.42709
																																			99.6797	0.16403	99.6797	0.58778	99.6797	2.42895
																																			99.7598	0.16415	99.7598	0.58824	99.7598	2.43081
																																			99.8398	0.16428	99.8398	0.58869	99.8398	2.43268
																																			99.9199	0.16441	99.9199	0.58915	99.9199	2.43454
																																			100	0.16453	100	0.5896	100	2.4364

## Sheet: Supplementary Figure 4
Supplementary Figure 4a								Supplementary Figure 4b								Supplementary Figure 4c
Ag powder		Ag HPE		CD-Ag HPE				Ag powder		Ag HPE		CD-Ag HPE				Ag powder		Ag HPE		CD-Ag HPE
2-theta (x)	Intensity (y)	2-theta (x)	Intensity (y)	2-theta (x)	Intensity (y)			2-theta (x)	Intensity (y)	2-theta (x)	Intensity (y)	2-theta (x)	Intensity (y)			Binding energy (eV)	Intensity (y)	Binding energy (eV)	Intensity (y)	Binding energy (eV)	Intensity (y)
5	138	5	134	5	142			34	17	34	21	34	21			380	18183.6	394	14230.4	394	18544.6
5.02	163	5.02	144	5.02	131			34.02	10	34.02	24	34.02	16			379.9	18815.7	393.9	14435.5	393.9	18452.7
5.04	172	5.04	146	5.04	135			34.04	13	34.04	23	34.04	12			379.8	18981.5	393.8	14394.1	393.8	18411.1
5.06	165	5.06	138	5.06	125			34.06	17	34.06	19	34.06	19			379.7	18622.8	393.7	14762.2	393.7	18529.1
5.08	137	5.08	134	5.08	139			34.08	14	34.08	22	34.08	15			379.6	18194.5	393.6	14575	393.6	18799.9
5.1	155	5.1	157	5.1	145			34.1	16	34.1	14	34.1	22			379.5	17663.1	393.5	14402.5	393.5	18075.9
5.12	155	5.12	148	5.12	135			34.12	15	34.12	22	34.12	24			379.4	18080	393.4	14352.1	393.4	18330.3
5.14	163	5.14	115	5.14	142			34.14	13	34.14	22	34.14	20			379.3	18724.5	393.3	14146.6	393.3	18264.3
5.16	147	5.16	139	5.16	137			34.16	10	34.16	21	34.16	15			379.2	18706.8	393.2	13782.4	393.2	18431.5
5.18	184	5.18	121	5.18	129			34.18	7	34.18	19	34.18	11			379.1	18285.9	393.1	14335.9	393.1	18774.1
5.2	146	5.2	148	5.2	151			34.2	18	34.2	22	34.2	15			379	18013.5	393	14791.4	393	18343.1
5.22	146	5.22	134	5.22	141			34.22	13	34.22	20	34.22	18			378.9	18008.1	392.9	14307.3	392.9	18816.6
5.24	149	5.24	126	5.24	139			34.24	8	34.24	16	34.24	21			378.8	17517.2	392.8	14298.8	392.8	17946.9
5.26	143	5.26	137	5.26	128			34.26	8	34.26	25	34.26	21			378.7	17463.3	392.7	14684	392.7	18160.2
5.28	149	5.28	142	5.28	153			34.28	14	34.28	22	34.28	17			378.6	17970.9	392.6	14482.5	392.6	18422.2
5.3	154	5.3	139	5.3	135			34.3	12	34.3	28	34.3	15			378.5	18200.1	392.5	14730.3	392.5	18322.5
5.32	157	5.32	149	5.32	141			34.32	14	34.32	22	34.32	25			378.4	18017.1	392.4	13855.8	392.4	18247.1
5.34	135	5.34	157	5.34	152			34.34	10	34.34	22	34.34	22			378.3	18000.2	392.3	14366.7	392.3	17988.8
5.36	170	5.36	143	5.36	151			34.36	20	34.36	15	34.36	19			378.2	17901.6	392.2	14772.4	392.2	17995.5
5.38	149	5.38	146	5.38	166			34.38	12	34.38	22	34.38	16			378.1	17585.2	392.1	14331.4	392.1	17904.1
5.4	115	5.4	176	5.4	169			34.4	13	34.4	21	34.4	21			378	18328.2	392	14321.4	392	17981.2
5.42	148	5.42	146	5.42	172			34.42	9	34.42	25	34.42	20			377.9	18260.4	391.9	14352.9	391.9	18269.3
5.44	153	5.44	162	5.44	147			34.44	12	34.44	13	34.44	22			377.8	18057.9	391.8	14532.7	391.8	18094.1
5.46	155	5.46	157	5.46	157			34.46	15	34.46	14	34.46	18			377.7	17754.3	391.7	14155.5	391.7	18143.2
5.48	165	5.48	157	5.48	162			34.48	17	34.48	21	34.48	18			377.6	17560.8	391.6	14262	391.6	18146.1
5.5	160	5.5	166	5.5	171			34.5	17	34.5	20	34.5	18			377.5	17561.8	391.5	14095.2	391.5	18255.6
5.52	162	5.52	148	5.52	169			34.52	20	34.52	19	34.52	16			377.4	17279.8	391.4	13878.4	391.4	17988.3
5.54	146	5.54	136	5.54	156			34.54	10	34.54	25	34.54	12			377.3	16993.8	391.3	14275.7	391.3	17810
5.56	121	5.56	165	5.56	161			34.56	18	34.56	14	34.56	20			377.2	17079.5	391.2	14303.8	391.2	17903.3
5.58	149	5.58	150	5.58	149			34.58	10	34.58	22	34.58	13			377.1	16639.7	391.1	14386.1	391.1	17684.1
5.6	158	5.6	140	5.6	171			34.6	24	34.6	14	34.6	19			377	16780	391	13845.1	391	18081.9
5.62	158	5.62	150	5.62	154			34.62	13	34.62	17	34.62	17			376.9	16887.2	390.9	13715.9	390.9	18046.9
5.64	147	5.64	146	5.64	161			34.64	16	34.64	22	34.64	19			376.8	16704.6	390.8	13576.4	390.8	18198
5.66	155	5.66	142	5.66	140			34.66	19	34.66	19	34.66	27			376.7	16868.5	390.7	14068.7	390.7	18044.4
5.68	152	5.68	168	5.68	145			34.68	12	34.68	21	34.68	15			376.6	16856.5	390.6	13956	390.6	18038.7
5.7	139	5.7	149	5.7	158			34.7	16	34.7	15	34.7	22			376.5	17126.4	390.5	14066.6	390.5	17781.5
5.72	139	5.72	158	5.72	154			34.72	13	34.72	26	34.72	24			376.4	16435.2	390.4	14180.8	390.4	17487.3
5.74	141	5.74	147	5.74	165			34.74	17	34.74	20	34.74	20			376.3	16926.9	390.3	13875.5	390.3	17692
5.76	128	5.76	149	5.76	149			34.76	9	34.76	26	34.76	14			376.2	17002.3	390.2	13572.9	390.2	17456.1
5.78	146	5.78	138	5.78	153			34.78	9	34.78	15	34.78	12			376.1	16770.9	390.1	13970.9	390.1	17720.2
5.8	145	5.8	154	5.8	144			34.8	11	34.8	21	34.8	26			376	16889.1	390	13821.4	390	17328.7
5.82	144	5.82	146	5.82	144			34.82	15	34.82	12	34.82	14			375.9	17243.7	389.9	13518.8	389.9	17524.7
5.84	119	5.84	142	5.84	143			34.84	19	34.84	18	34.84	9			375.8	17436.3	389.8	13637.5	389.8	17024.8
5.86	130	5.86	154	5.86	144			34.86	16	34.86	19	34.86	23			375.7	18048.6	389.7	13590.4	389.7	17340.3
5.88	148	5.88	133	5.88	146			34.88	10	34.88	23	34.88	20			375.6	18830.7	389.6	13388	389.6	17272.3
5.9	133	5.9	156	5.9	125			34.9	17	34.9	13	34.9	19			375.5	19592.8	389.5	13568.3	389.5	17279.2
5.92	131	5.92	150	5.92	130			34.92	20	34.92	14	34.92	21			375.4	20553.5	389.4	13492.6	389.4	17328.8
5.94	128	5.94	154	5.94	136			34.94	15	34.94	22	34.94	17			375.3	21172.7	389.3	13278.1	389.3	17141.6
5.96	139	5.96	133	5.96	145			34.96	11	34.96	25	34.96	22			375.2	22775.8	389.2	13379.2	389.2	16866
5.98	135	5.98	147	5.98	132			34.98	20	34.98	18	34.98	25			375.1	25755.6	389.1	13664	389.1	17527
6	129	6	123	6	137			35	12	35	29	35	18			375	27691.5	389	13543.1	389	17528.7
6.02	140	6.02	156	6.02	165			35.02	10	35.02	18	35.02	21			374.9	33571.3	388.9	13571.1	388.9	17031.5
6.04	132	6.04	156	6.04	122			35.04	16	35.04	13	35.04	15			374.8	40082.4	388.8	13554.5	388.8	16770.7
6.06	134	6.06	135	6.06	126			35.06	10	35.06	15	35.06	24			374.7	49784.6	388.7	13249.3	388.7	16930.5
6.08	127	6.08	140	6.08	133			35.08	19	35.08	23	35.08	23			374.6	62267.4	388.6	13211.1	388.6	17172
6.1	125	6.1	146	6.1	123			35.1	19	35.1	18	35.1	23			374.5	74749.5	388.5	13159.5	388.5	17116.5
6.12	129	6.12	138	6.12	126			35.12	17	35.12	21	35.12	20			374.4	85030.9	388.4	13373.7	388.4	16923.2
6.14	134	6.14	151	6.14	121			35.14	15	35.14	28	35.14	17			374.3	91810.5	388.3	13153.1	388.3	16689.3
6.16	129	6.16	144	6.16	141			35.16	18	35.16	12	35.16	17			374.2	91903.6	388.2	13182	388.2	17057.7
6.18	113	6.18	133	6.18	135			35.18	15	35.18	18	35.18	25			374.1	86512.4	388.1	13174.8	388.1	17263.8
6.2	143	6.2	128	6.2	124			35.2	11	35.2	27	35.2	20			374	76445.9	388	13143	388	17028.4
6.22	120	6.22	129	6.22	141			35.22	19	35.22	20	35.22	29			373.9	65663.1	387.9	13441.7	387.9	16928.1
6.24	114	6.24	109	6.24	127			35.24	20	35.24	20	35.24	12			373.8	56444.1	387.8	13402.1	387.8	16676.6
6.26	113	6.26	144	6.26	155			35.26	20	35.26	27	35.26	16			373.7	46112.7	387.7	13102	387.7	16389.6
6.28	128	6.28	151	6.28	135			35.28	20	35.28	21	35.28	25			373.6	39377.2	387.6	13055.1	387.6	16687.1
6.3	127	6.3	143	6.3	113			35.3	14	35.3	19	35.3	28			373.5	34146	387.5	12822.5	387.5	17110.2
6.32	124	6.32	143	6.32	136			35.32	20	35.32	21	35.32	12			373.4	30393.3	387.4	12997.7	387.4	16534.1
6.34	114	6.34	146	6.34	131			35.34	15	35.34	28	35.34	29			373.3	26397.6	387.3	13441.4	387.3	16585.5
6.36	117	6.36	138	6.36	126			35.36	17	35.36	18	35.36	25			373.2	22844.8	387.2	13209.9	387.2	16772.7
6.38	127	6.38	133	6.38	143			35.38	18	35.38	18	35.38	17			373.1	20428.2	387.1	12621.3	387.1	16469
6.4	120	6.4	155	6.4	137			35.4	16	35.4	23	35.4	26			373	18441.6	387	12706.7	387	16807.2
6.42	115	6.42	128	6.42	138			35.42	19	35.42	17	35.42	20			372.9	17417.1	386.9	12749.3	386.9	16376.3
6.44	121	6.44	141	6.44	144			35.44	17	35.44	16	35.44	21			372.8	16368.8	386.8	13007.6	386.8	16286.1
6.46	128	6.46	106	6.46	117			35.46	11	35.46	18	35.46	22			372.7	15612.6	386.7	12765.6	386.7	16324.7
6.48	131	6.48	117	6.48	146			35.48	13	35.48	24	35.48	15			372.6	15696.3	386.6	12592.9	386.6	16172
6.5	151	6.5	139	6.5	120			35.5	21	35.5	23	35.5	22			372.5	15100.4	386.5	13034.8	386.5	16302.9
6.52	107	6.52	143	6.52	122			35.52	14	35.52	12	35.52	19			372.4	14922.4	386.4	12639.7	386.4	16031.9
6.54	128	6.54	121	6.54	147			35.54	16	35.54	20	35.54	17			372.3	15311.2	386.3	12449.8	386.3	15770
6.56	116	6.56	114	6.56	118			35.56	19	35.56	29	35.56	21			372.2	15057.5	386.2	12574.5	386.2	16255.7
6.58	113	6.58	129	6.58	130			35.58	22	35.58	31	35.58	24			372.1	14735.8	386.1	12890.7	386.1	16124.8
6.6	113	6.6	133	6.6	109			35.6	16	35.6	27	35.6	18			372	15033.6	386	12634.3	386	15878.4
6.62	105	6.62	125	6.62	126			35.62	23	35.62	27	35.62	18			371.9	14787.9	385.9	12527	385.9	16331.3
6.64	106	6.64	144	6.64	126			35.64	14	35.64	30	35.64	16			371.8	14567.3	385.8	12370.1	385.8	15908.6
6.66	113	6.66	120	6.66	134			35.66	20	35.66	18	35.66	20			371.7	14844.5	385.7	12553.3	385.7	15939.5
6.68	135	6.68	133	6.68	111			35.68	16	35.68	31	35.68	21			371.6	14452.8	385.6	12222.6	385.6	15662.2
6.7	106	6.7	120	6.7	129			35.7	19	35.7	25	35.7	23			371.5	14215	385.5	12253.8	385.5	15531.3
6.72	105	6.72	117	6.72	115			35.72	25	35.72	29	35.72	23			371.4	14444.6	385.4	12044.4	385.4	15215.2
6.74	102	6.74	146	6.74	121			35.74	30	35.74	20	35.74	23			371.3	13610.4	385.3	12233	385.3	15296.9
6.76	123	6.76	134	6.76	125			35.76	12	35.76	22	35.76	28			371.2	13547.6	385.2	12035.2	385.2	15424.6
6.78	100	6.78	121	6.78	115			35.78	27	35.78	29	35.78	16			371.1	13651.1	385.1	12210.5	385.1	15222.3
6.8	134	6.8	133	6.8	119			35.8	23	35.8	36	35.8	22			371	13943.1	385	12277.4	385	15355.4
6.82	123	6.82	106	6.82	133			35.82	24	35.82	27	35.82	25			370.9	13771.1	384.9	11493.6	384.9	15497.7
6.84	110	6.84	118	6.84	125			35.84	28	35.84	24	35.84	25			370.8	13081.5	384.8	11747.7	384.8	15339.2
6.86	124	6.86	122	6.86	141			35.86	31	35.86	23	35.86	21			370.7	13394.6	384.7	11455.3	384.7	15277.2
6.88	118	6.88	123	6.88	108			35.88	27	35.88	26	35.88	25			370.6	13669.3	384.6	11555.3	384.6	15207.3
6.9	105	6.9	127	6.9	123			35.9	36	35.9	20	35.9	26			370.5	13826.8	384.5	11727.8	384.5	14919.2
6.92	113	6.92	117	6.92	136			35.92	29	35.92	25	35.92	22			370.4	14215.2	384.4	11883.6	384.4	14574.2
6.94	121	6.94	119	6.94	111			35.94	29	35.94	28	35.94	22			370.3	14185.8	384.3	11830.9	384.3	14798.3
6.96	102	6.96	116	6.96	131			35.96	40	35.96	36	35.96	24			370.2	14419.4	384.2	11884.8	384.2	14749
6.98	92	6.98	101	6.98	119			35.98	28	35.98	29	35.98	23			370.1	14913.6	384.1	11349.7	384.1	15123.7
7	107	7	108	7	121			36	30	36	26	36	26			370	15081.6	384	11758.3	384	15199.6
7.02	107	7.02	108	7.02	133			36.02	21	36.02	29	36.02	29			369.9	15300.6	383.9	11527.9	383.9	15079.8
7.04	123	7.04	122	7.04	144			36.04	28	36.04	23	36.04	38			369.8	15970.8	383.8	11761.2	383.8	14379.2
7.06	115	7.06	126	7.06	115			36.06	26	36.06	25	36.06	26			369.7	16536.6	383.7	11601.9	383.7	14857.4
7.08	114	7.08	112	7.08	116			36.08	29	36.08	23	36.08	21			369.6	17138.5	383.6	11598.2	383.6	14602.5
7.1	116	7.1	137	7.1	123			36.1	21	36.1	27	36.1	23			369.5	18410.8	383.5	11530.2	383.5	15021.9
7.12	104	7.12	112	7.12	127			36.12	17	36.12	25	36.12	29			369.4	19410.2	383.4	11604.3	383.4	14570.5
7.14	106	7.14	119	7.14	110			36.14	19	36.14	26	36.14	28			369.3	21828.6	383.3	11244.2	383.3	14560.7
7.16	107	7.16	124	7.16	107			36.16	34	36.16	32	36.16	30			369.2	24269.2	383.2	11561.3	383.2	14751.5
7.18	99	7.18	111	7.18	126			36.18	22	36.18	26	36.18	27			369.1	27678.3	383.1	11520.7	383.1	14845.8
7.2	118	7.2	132	7.2	114			36.2	30	36.2	33	36.2	31			369	31572.9	383	11357	383	14579.4
7.22	126	7.22	127	7.22	100			36.22	19	36.22	23	36.22	24			368.9	39005.1	382.9	11214.9	382.9	14677.5
7.24	108	7.24	101	7.24	113			36.24	32	36.24	31	36.24	23			368.8	49279.8	382.8	11143.5	382.8	14437.5
7.26	93	7.26	110	7.26	123			36.26	31	36.26	18	36.26	28			368.7	62468.8	382.7	11110.4	382.7	14275.8
7.28	111	7.28	114	7.28	113			36.28	25	36.28	33	36.28	22			368.6	80405.7	382.6	11209.2	382.6	14050
7.3	110	7.3	119	7.3	128			36.3	32	36.3	28	36.3	19			368.5	97612.1	382.5	11103.7	382.5	14361.9
7.32	106	7.32	117	7.32	117			36.32	27	36.32	26	36.32	25			368.4	113724	382.4	11123.3	382.4	13858
7.34	97	7.34	125	7.34	98			36.34	27	36.34	31	36.34	29			368.3	123750	382.3	11140.3	382.3	14357.1
7.36	101	7.36	123	7.36	119			36.36	29	36.36	39	36.36	28			368.2	124726	382.2	11072.4	382.2	14110.8
7.38	117	7.38	124	7.38	137			36.38	37	36.38	30	36.38	37			368.1	118536	382.1	11130.5	382.1	14106.7
7.4	99	7.4	120	7.4	114			36.4	30	36.4	25	36.4	30			368	104659	382	11416.1	382	13904.5
7.42	113	7.42	111	7.42	119			36.42	29	36.42	26	36.42	32			367.9	88583.6	381.9	11026.6	381.9	13871.2
7.44	98	7.44	105	7.44	129			36.44	27	36.44	37	36.44	21			367.8	73154.1	381.8	10914.8	381.8	13854.2
7.46	104	7.46	111	7.46	115			36.46	26	36.46	36	36.46	33			367.7	62012.4	381.7	11116.4	381.7	13740
7.48	107	7.48	140	7.48	117			36.48	34	36.48	38	36.48	29			367.6	49871.6	381.6	11075.8	381.6	13685.1
7.5	114	7.5	105	7.5	110			36.5	25	36.5	22	36.5	30			367.5	41861.8	381.5	10972.9	381.5	14030.2
7.52	114	7.52	108	7.52	118			36.52	37	36.52	29	36.52	43			367.4	35122.7	381.4	11020.3	381.4	13793
7.54	103	7.54	129	7.54	103			36.54	33	36.54	35	36.54	31			367.3	29521.2	381.3	10778.4	381.3	13658.1
7.56	102	7.56	113	7.56	99			36.56	25	36.56	33	36.56	36			367.2	25290.2	381.2	10904.1	381.2	13474.5
7.58	93	7.58	113	7.58	117			36.58	25	36.58	37	36.58	39			367.1	21718.5	381.1	10862.6	381.1	13986.7
7.6	97	7.6	94	7.6	114			36.6	34	36.6	36	36.6	23			367	18924.2	381	10533	381	13217.7
7.62	125	7.62	139	7.62	115			36.62	37	36.62	45	36.62	32			366.9	16289.1	380.9	10588.1	380.9	13170
7.64	102	7.64	112	7.64	132			36.64	30	36.64	37	36.64	37			366.8	14789.9	380.8	10625.8	380.8	13538.6
7.66	92	7.66	113	7.66	107			36.66	32	36.66	33	36.66	30			366.7	13833.5	380.7	10569.7	380.7	13744.7
7.68	103	7.68	117	7.68	103			36.68	39	36.68	47	36.68	38			366.6	13047.2	380.6	10472.2	380.6	13384.7
7.7	102	7.7	120	7.7	103			36.7	31	36.7	39	36.7	35			366.5	12373	380.5	10066	380.5	13484.3
7.72	105	7.72	108	7.72	99			36.72	48	36.72	55	36.72	35			366.4	12078.1	380.4	10138.8	380.4	12851.4
7.74	106	7.74	106	7.74	92			36.74	30	36.74	45	36.74	36			366.3	12129.5	380.3	10475.5	380.3	12984
7.76	107	7.76	118	7.76	94			36.76	33	36.76	46	36.76	37			366.2	11450.6	380.2	10271.4	380.2	12867.9
7.78	82	7.78	114	7.78	104			36.78	41	36.78	44	36.78	31			366.1	11235.4	380.1	10006.8	380.1	13132.7
7.8	103	7.8	98	7.8	115			36.8	44	36.8	35	36.8	39			366	10959.6	380	9965.94	380	12465.8
7.82	99	7.82	101	7.82	107			36.82	46	36.82	37	36.82	39			365.9	10556.1	379.9	10262	379.9	13108.5
7.84	99	7.84	114	7.84	94			36.84	37	36.84	38	36.84	50			365.8	10565.1	379.8	10236.8	379.8	12745.6
7.86	91	7.86	100	7.86	113			36.86	34	36.86	36	36.86	43			365.7	10521.3	379.7	10113.7	379.7	12727
7.88	91	7.88	125	7.88	131			36.88	37	36.88	33	36.88	33			365.6	10301.8	379.6	10112.4	379.6	12432.7
7.9	89	7.9	101	7.9	107			36.9	33	36.9	41	36.9	35			365.5	10170.5	379.5	10322.7	379.5	12654.4
7.92	93	7.92	101	7.92	99			36.92	41	36.92	42	36.92	41			365.4	10106.6	379.4	10159	379.4	12622.9
7.94	86	7.94	113	7.94	98			36.94	52	36.94	41	36.94	26			365.3	10260.1	379.3	10044.3	379.3	12561.2
7.96	91	7.96	110	7.96	95			36.96	44	36.96	31	36.96	42			365.2	10287	379.2	9904.95	379.2	12561
7.98	88	7.98	106	7.98	141			36.98	39	36.98	46	36.98	48			365.1	10331.5	379.1	10047	379.1	12447.1
8	94	8	95	8	114			37	38	37	38	37	40			365	10439.6	379	9850.49	379	12366.7
8.02	101	8.02	102	8.02	109			37.02	49	37.02	41	37.02	40			364.9	10019.6	378.9	10118.5	378.9	12782.7
8.04	100	8.04	96	8.04	105			37.04	48	37.04	46	37.04	45			364.8	10076.1	378.8	10201.1	378.8	13214.7
8.06	96	8.06	95	8.06	107			37.06	44	37.06	54	37.06	46			364.7	9685.97	378.7	10390.4	378.7	12592.9
8.08	96	8.08	114	8.08	92			37.08	56	37.08	52	37.08	45			364.6	9892.92	378.6	10272	378.6	12984.4
8.1	97	8.1	114	8.1	105			37.1	63	37.1	56	37.1	43			364.5	9672.69	378.5	10372	378.5	12594.5
8.12	85	8.12	100	8.12	102			37.12	55	37.12	65	37.12	51			364.4	9873.96	378.4	11030.3	378.4	13428.7
8.14	91	8.14	111	8.14	110			37.14	67	37.14	65	37.14	62			364.3	9689.22	378.3	10830.7	378.3	13532.1
8.16	94	8.16	100	8.16	95			37.16	47	37.16	57	37.16	47			364.2	9976.18	378.2	10974.9	378.2	13813.1
8.18	81	8.18	109	8.18	110			37.18	70	37.18	63	37.18	48			364.1	9841.68	378.1	10990.6	378.1	14015
8.2	90	8.2	124	8.2	113			37.2	56	37.2	54	37.2	44			364	9653.49	378	11301.3	378	14429.6
8.22	85	8.22	105	8.22	82			37.22	85	37.22	54	37.22	56			363.9	9851.46	377.9	11538.1	377.9	14240.7
8.24	91	8.24	111	8.24	101			37.24	69	37.24	68	37.24	46			363.8	9803	377.8	11143.5	377.8	14418.9
8.26	91	8.26	86	8.26	84			37.26	88	37.26	59	37.26	58			363.7	9812.52	377.7	11265.3	377.7	14284.3
8.28	99	8.28	107	8.28	91			37.28	68	37.28	62	37.28	66			363.6	9680.92	377.6	11248.9	377.6	14120.4
8.3	97	8.3	83	8.3	102			37.3	74	37.3	59	37.3	53			363.5	9955.49	377.5	11269.8	377.5	13781.8
8.32	85	8.32	112	8.32	111			37.32	81	37.32	72	37.32	51			363.4	9851.17	377.4	10908.1	377.4	13975.6
8.34	97	8.34	118	8.34	109			37.34	91	37.34	68	37.34	70			363.3	9689.76	377.3	10864.3	377.3	13538.7
8.36	115	8.36	90	8.36	128			37.36	105	37.36	72	37.36	67			363.2	10011.7	377.2	10441.4	377.2	13572.2
8.38	88	8.38	92	8.38	105			37.38	108	37.38	70	37.38	66			363.1	9769.82	377.1	10663	377.1	13134.6
8.4	90	8.4	119	8.4	107			37.4	109	37.4	74	37.4	62			363	9519.19	377	10463.8	377	13459.9
8.42	98	8.42	98	8.42	121			37.42	140	37.42	88	37.42	83			362.9	9761.66	376.9	10210.6	376.9	12706
8.44	102	8.44	93	8.44	115			37.44	159	37.44	85	37.44	64			362.8	9881.37	376.8	10149.3	376.8	13321.8
8.46	112	8.46	94	8.46	121			37.46	139	37.46	98	37.46	86			362.7	9637.27	376.7	10064.4	376.7	13288.3
8.48	75	8.48	107	8.48	100			37.48	136	37.48	82	37.48	87			362.6	9761.28	376.6	10251.7	376.6	12978.2
8.5	89	8.5	111	8.5	76			37.5	133	37.5	89	37.5	83			362.5	9484.73	376.5	10307.5	376.5	13049.8
8.52	94	8.52	95	8.52	108			37.52	175	37.52	104	37.52	105			362.4	9556.64	376.4	10202.4	376.4	12939.3
8.54	86	8.54	88	8.54	96			37.54	166	37.54	105	37.54	103			362.3	9344.88	376.3	10294.5	376.3	13405.6
8.56	102	8.56	106	8.56	104			37.56	178	37.56	132	37.56	116			362.2	9488.06	376.2	10512.2	376.2	13735.6
8.58	91	8.58	88	8.58	115			37.58	178	37.58	132	37.58	114			362.1	9473.44	376.1	10811.6	376.1	13468.4
8.6	78	8.6	109	8.6	95			37.6	208	37.6	115	37.6	129			362	9415.75	376	10766.3	376	13949.9
8.62	85	8.62	118	8.62	119			37.62	194	37.62	122	37.62	131			361.9	9723.45	375.9	11223.5	375.9	14437.2
8.64	103	8.64	108	8.64	116			37.64	232	37.64	136	37.64	143			361.8	9565.32	375.8	11706.5	375.8	14698.7
8.66	116	8.66	108	8.66	109			37.66	237	37.66	155	37.66	153			361.7	9892.95	375.7	12199.8	375.7	14802.3
8.68	80	8.68	115	8.68	88			37.68	283	37.68	166	37.68	162			361.6	9834.54	375.6	12545.4	375.6	15648.7
8.7	92	8.7	115	8.7	96			37.7	230	37.7	196	37.7	177			361.5	9603.98	375.5	13952.4	375.5	17077.5
8.72	77	8.72	97	8.72	81			37.72	238	37.72	218	37.72	184			361.4	9464.61	375.4	14103.2	375.4	17794.2
8.74	76	8.74	101	8.74	103			37.74	337	37.74	207	37.74	223			361.3	9673.58	375.3	15632.5	375.3	19368.2
8.76	106	8.76	101	8.76	98			37.76	342	37.76	206	37.76	206			361.2	9447.47	375.2	16990.2	375.2	21182.8
8.78	83	8.78	98	8.78	95			37.78	384	37.78	272	37.78	262			361.1	9424.07	375.1	19448.6	375.1	23591.2
8.8	93	8.8	109	8.8	101			37.8	399	37.8	246	37.8	262			361	9447.58	375	22553.4	375	28604.6
8.82	80	8.82	108	8.82	104			37.82	474	37.82	290	37.82	333			360.9	9313.2	374.9	28160	374.9	34557.9
8.84	71	8.84	80	8.84	104			37.84	529	37.84	344	37.84	340			360.8	9751.02	374.8	35880.2	374.8	44301
8.86	81	8.86	83	8.86	95			37.86	588	37.86	349	37.86	354			360.7	9662.94	374.7	47000.6	374.7	57615.3
8.88	99	8.88	96	8.88	99			37.88	652	37.88	407	37.88	402			360.6	9820.56	374.6	58324.8	374.6	73102
8.9	94	8.9	97	8.9	89			37.9	678	37.9	433	37.9	484			360.5	9459.18	374.5	71778.5	374.5	89453.6
8.92	92	8.92	105	8.92	88			37.92	774	37.92	494	37.92	577			360.4	9730.88	374.4	80769.4	374.4	102537
8.94	88	8.94	105	8.94	79			37.94	835	37.94	554	37.94	607			360.3	9743.42	374.3	83668.7	374.3	109170
8.96	81	8.96	84	8.96	91			37.96	1020	37.96	644	37.96	733			360.2	9239.59	374.2	80439.2	374.2	104764
8.98	77	8.98	91	8.98	79			37.98	1122	37.98	728	37.98	828			360.1	9214.51	374.1	70807.2	374.1	92575.4
9	80	9	104	9	98			38	1130	38	742	38	910			360	9398.81	374	57563.7	374	76593.9
9.02	84	9.02	87	9.02	102			38.02	1266	38.02	822	38.02	1030					373.9	44810.8	373.9	58321.6
9.04	77	9.04	78	9.04	92			38.04	1322	38.04	877	38.04	1092					373.8	33585.3	373.8	43247.5
9.06	83	9.06	98	9.06	105			38.06	1362	38.06	906	38.06	1171					373.7	24809.4	373.7	31337.2
9.08	73	9.08	87	9.08	82			38.08	1356	38.08	917	38.08	1191					373.6	19342.4	373.6	23675.7
9.1	92	9.1	91	9.1	95			38.1	1420	38.1	920	38.1	1219					373.5	15946.6	373.5	19245.5
9.12	95	9.12	91	9.12	88			38.12	1378	38.12	865	38.12	1141					373.4	13273.8	373.4	16719.1
9.14	83	9.14	98	9.14	92			38.14	1312	38.14	855	38.14	1104					373.3	11787.4	373.3	14327.4
9.16	84	9.16	94	9.16	101			38.16	1175	38.16	787	38.16	1020					373.2	10754.6	373.2	13228
9.18	93	9.18	92	9.18	90			38.18	1068	38.18	782	38.18	937					373.1	9778.77	373.1	12168.7
9.2	82	9.2	98	9.2	93			38.2	991	38.2	669	38.2	778					373	9363.95	373	11264.8
9.22	93	9.22	97	9.22	114			38.22	863	38.22	660	38.22	705					372.9	8773.61	372.9	11123.2
9.24	101	9.24	78	9.24	89			38.24	752	38.24	586	38.24	582					372.8	8541.02	372.8	10687
9.26	87	9.26	93	9.26	74			38.26	623	38.26	492	38.26	568					372.7	8487.86	372.7	10894.9
9.28	88	9.28	104	9.28	100			38.28	562	38.28	463	38.28	473					372.6	8261.52	372.6	10562.4
9.3	76	9.3	93	9.3	96			38.3	529	38.3	406	38.3	407					372.5	8369.97	372.5	10722.6
9.32	99	9.32	96	9.32	103			38.32	469	38.32	359	38.32	338					372.4	8437.29	372.4	10456.6
9.34	78	9.34	119	9.34	98			38.34	401	38.34	319	38.34	301					372.3	8569.67	372.3	10561
9.36	71	9.36	93	9.36	105			38.36	335	38.36	298	38.36	298					372.2	8831.42	372.2	10819
9.38	88	9.38	82	9.38	89			38.38	312	38.38	269	38.38	262					372.1	8853.78	372.1	11049.6
9.4	94	9.4	74	9.4	101			38.4	292	38.4	233	38.4	223					372	8792.57	372	10981
9.42	87	9.42	71	9.42	93			38.42	292	38.42	232	38.42	199					371.9	8895.45	371.9	11546.9
9.44	69	9.44	107	9.44	103			38.44	264	38.44	211	38.44	193					371.8	8936.89	371.8	11391.2
9.46	78	9.46	93	9.46	87			38.46	216	38.46	188	38.46	173					371.7	8695	371.7	11572.6
9.48	70	9.48	79	9.48	85			38.48	202	38.48	201	38.48	161					371.6	8496.95	371.6	10758.6
9.5	60	9.5	99	9.5	75			38.5	196	38.5	120	38.5	152					371.5	8318.32	371.5	10843.4
9.52	93	9.52	91	9.52	83			38.52	189	38.52	154	38.52	121					371.4	8228.4	371.4	10312.3
9.54	80	9.54	91	9.54	89			38.54	149	38.54	134	38.54	146					371.3	8237.63	371.3	10168.7
9.56	84	9.56	77	9.56	101			38.56	144	38.56	137	38.56	104					371.2	7844.15	371.2	10025.8
9.58	84	9.58	99	9.58	89			38.58	123	38.58	112	38.58	113					371.1	7306.92	371.1	9450.8
9.6	79	9.6	82	9.6	93			38.6	122	38.6	124	38.6	108					371	7437.58	371	9340.8
9.62	78	9.62	100	9.62	107			38.62	131	38.62	117	38.62	99					370.9	7467.67	370.9	9013.9
9.64	76	9.64	97	9.64	91			38.64	109	38.64	102	38.64	95					370.8	7106.09	370.8	9266.54
9.66	103	9.66	91	9.66	93			38.66	121	38.66	100	38.66	91					370.7	7200.92	370.7	9212.14
9.68	82	9.68	95	9.68	81			38.68	106	38.68	93	38.68	81					370.6	7230.99	370.6	8791.42
9.7	63	9.7	89	9.7	83			38.7	95	38.7	89	38.7	88					370.5	7394.01	370.5	9245.92
9.72	68	9.72	95	9.72	92			38.72	105	38.72	90	38.72	77					370.4	7515.19	370.4	9822.22
9.74	59	9.74	83	9.74	92			38.74	78	38.74	92	38.74	73					370.3	7584.54	370.3	9865.61
9.76	85	9.76	99	9.76	87			38.76	81	38.76	87	38.76	69					370.2	7861.51	370.2	10052.5
9.78	84	9.78	91	9.78	93			38.78	75	38.78	77	38.78	42					370.1	8458.78	370.1	10513.5
9.8	83	9.8	93	9.8	87			38.8	86	38.8	69	38.8	66					370	8640.52	370	11038.7
9.82	78	9.82	77	9.82	92			38.82	75	38.82	75	38.82	60					369.9	9315.47	369.9	11470.4
9.84	79	9.84	99	9.84	103			38.84	70	38.84	58	38.84	78					369.8	9904.5	369.8	12186.2
9.86	84	9.86	73	9.86	84			38.86	79	38.86	64	38.86	56					369.7	10579.8	369.7	13162
9.88	100	9.88	106	9.88	106			38.88	60	38.88	68	38.88	61					369.6	10935.5	369.6	13913.1
9.9	83	9.9	71	9.9	88			38.9	68	38.9	62	38.9	61					369.5	12585.4	369.5	15345.1
9.92	80	9.92	78	9.92	88			38.92	72	38.92	57	38.92	49					369.4	13729.4	369.4	16883
9.94	82	9.94	91	9.94	92			38.94	56	38.94	56	38.94	35					369.3	15215.8	369.3	19366.5
9.96	87	9.96	88	9.96	77			38.96	51	38.96	49	38.96	49					369.2	18051.8	369.2	22059.8
9.98	59	9.98	94	9.98	77			38.98	71	38.98	56	38.98	60					369.1	21627	369.1	26242.6
10	82	10	78	10	82			39	74	39	57	39	52					369	25867.8	369	32133.6
10.02	74	10.02	100	10.02	90			39.02	52	39.02	67	39.02	59					368.9	34071.2	368.9	42572.5
10.04	85	10.04	98	10.04	76			39.04	59	39.04	57	39.04	49					368.8	45081.2	368.8	55756.9
10.06	88	10.06	90	10.06	90			39.06	71	39.06	55	39.06	42					368.7	59476.5	368.7	73992.9
10.08	73	10.08	83	10.08	99			39.08	55	39.08	53	39.08	50					368.6	78974.2	368.6	96550.4
10.1	85	10.1	76	10.1	95			39.1	56	39.1	56	39.1	39					368.5	97656.6	368.5	121427
10.12	88	10.12	96	10.12	90			39.12	50	39.12	46	39.12	45					368.4	108298	368.4	138692
10.14	82	10.14	82	10.14	89			39.14	56	39.14	62	39.14	47					368.3	113886	368.3	146272
10.16	49	10.16	86	10.16	70			39.16	68	39.16	49	39.16	51					368.2	109657	368.2	143436
10.18	65	10.18	83	10.18	104			39.18	51	39.18	50	39.18	41					368.1	97018	368.1	129175
10.2	75	10.2	77	10.2	83			39.2	59	39.2	41	39.2	37					368	78541.9	368	105065
10.22	68	10.22	76	10.22	77			39.22	66	39.22	39	39.22	62					367.9	59582.3	367.9	78921.9
10.24	76	10.24	80	10.24	74			39.24	40	39.24	49	39.24	38					367.8	43085.9	367.8	56236.7
10.26	65	10.26	78	10.26	66			39.26	50	39.26	52	39.26	30					367.7	31732.1	367.7	41303
10.28	85	10.28	74	10.28	84			39.28	54	39.28	41	39.28	46					367.6	22228.9	367.6	27585.2
10.3	82	10.3	82	10.3	69			39.3	40	39.3	38	39.3	40					367.5	17502.1	367.5	20467
10.32	75	10.32	66	10.32	72			39.32	54	39.32	54	39.32	35					367.4	13779.8	367.4	16085.1
10.34	93	10.34	91	10.34	74			39.34	45	39.34	46	39.34	42					367.3	11650.8	367.3	13430
10.36	93	10.36	81	10.36	75			39.36	48	39.36	42	39.36	30					367.2	9680.92	367.2	11243
10.38	78	10.38	100	10.38	86			39.38	33	39.38	56	39.38	27					367.1	7932.04	367.1	9635.75
10.4	74	10.4	80	10.4	73			39.4	41	39.4	45	39.4	41					367	6759.53	367	8331.51
10.42	74	10.42	98	10.42	84			39.42	46	39.42	48	39.42	39					366.9	5993.64	366.9	7539.02
10.44	75	10.44	82	10.44	76			39.44	30	39.44	49	39.44	36					366.8	5822.46	366.8	6835.75
10.46	61	10.46	78	10.46	78			39.46	35	39.46	30	39.46	26					366.7	5510.69	366.7	6328.06
10.48	66	10.48	83	10.48	76			39.48	34	39.48	44	39.48	41					366.6	5097.38	366.6	6221.5
10.5	84	10.5	76	10.5	85			39.5	30	39.5	37	39.5	40					366.5	4804.65	366.5	5781.68
10.52	81	10.52	84	10.52	79			39.52	39	39.52	42	39.52	46					366.4	4489.42	366.4	5633.43
10.54	76	10.54	92	10.54	65			39.54	45	39.54	25	39.54	35					366.3	4376.93	366.3	5146.88
10.56	87	10.56	106	10.56	92			39.56	32	39.56	36	39.56	42					366.2	4125.7	366.2	4940.68
10.58	59	10.58	64	10.58	81			39.58	36	39.58	37	39.58	41					366.1	3874.93	366.1	4745.87
10.6	74	10.6	89	10.6	77			39.6	39	39.6	30	39.6	47					366	3721.98	366	4628.67
10.62	55	10.62	78	10.62	80			39.62	35	39.62	35	39.62	51					365.9	3887.64	365.9	4671.87
10.64	69	10.64	83	10.64	83			39.64	37	39.64	42	39.64	41					365.8	3855.66	365.8	4580.29
10.66	52	10.66	72	10.66	91			39.66	44	39.66	33	39.66	34					365.7	3687.11	365.7	4313.58
10.68	67	10.68	84	10.68	78			39.68	33	39.68	37	39.68	30					365.6	3533.95	365.6	4363.53
10.7	74	10.7	91	10.7	76			39.7	30	39.7	29	39.7	32					365.5	3597.6	365.5	4222.59
10.72	78	10.72	77	10.72	77			39.72	44	39.72	33	39.72	39					365.4	3447.42	365.4	4143.93
10.74	81	10.74	64	10.74	86			39.74	38	39.74	23	39.74	31					365.3	3301.26	365.3	4081.87
10.76	59	10.76	94	10.76	75			39.76	28	39.76	32	39.76	28					365.2	3392.25	365.2	3888.42
10.78	70	10.78	88	10.78	87			39.78	33	39.78	28	39.78	33					365.1	3470.47	365.1	4011.52
10.8	65	10.8	73	10.8	71			39.8	34	39.8	31	39.8	34					365	3283.48	365	4173.98
10.82	67	10.82	82	10.82	82			39.82	32	39.82	28	39.82	35					364.9	3306.89	364.9	4128.3
10.84	65	10.84	79	10.84	69			39.84	35	39.84	28	39.84	31					364.8	3217.09	364.8	3898.47
10.86	69	10.86	85	10.86	78			39.86	32	39.86	29	39.86	32					364.7	3201.88	364.7	3984.31
10.88	76	10.88	78	10.88	93			39.88	36	39.88	28	39.88	27					364.6	3147.09	364.6	4105.71
10.9	75	10.9	91	10.9	70			39.9	37	39.9	26	39.9	39					364.5	3239.41	364.5	3831.01
10.92	79	10.92	92	10.92	83			39.92	33	39.92	34	39.92	25					364.4	3181.83	364.4	3996.05
10.94	63	10.94	94	10.94	100			39.94	27	39.94	32	39.94	31					364.3	3080.85	364.3	3857.97
10.96	70	10.96	60	10.96	83			39.96	42	39.96	34	39.96	39					364.2	3021.66	364.2	3680.06
10.98	77	10.98	99	10.98	88			39.98	31	39.98	37	39.98	20					364.1	3257.99	364.1	3767.9
11	73	11	91	11	80			40	24	40	24	40	36					364	3129.64	364	3561.21
11.02	63	11.02	77	11.02	89			40.02	26	40.02	25	40.02	24					363.9	3052.34	363.9	3781.38
11.04	72	11.04	68	11.04	86			40.04	31	40.04	29	40.04	29					363.8	3073.43	363.8	3719.33
11.06	80	11.06	82	11.06	74			40.06	29	40.06	35	40.06	22					363.7	3229.08	363.7	3640.68
11.08	73	11.08	71	11.08	87			40.08	28	40.08	22	40.08	28					363.6	3150.76	363.6	3539.35
11.1	56	11.1	65	11.1	78			40.1	23	40.1	29	40.1	27					363.5	3134.43	363.5	3684.08
11.12	68	11.12	73	11.12	78			40.12	33	40.12	30	40.12	21					363.4	2990.34	363.4	3669.33
11.14	69	11.14	69	11.14	75			40.14	38	40.14	25	40.14	27					363.3	3036.28	363.3	3752.49
11.16	75	11.16	84	11.16	63			40.16	28	40.16	24	40.16	21					363.2	3064.47	363.2	3754.46
11.18	76	11.18	77	11.18	80			40.18	32	40.18	31	40.18	28					363.1	2962.19	363.1	3577.25
11.2	71	11.2	81	11.2	87			40.2	21	40.2	32	40.2	24					363	2951.02	363	3596.87
11.22	84	11.22	64	11.22	79			40.22	33	40.22	33	40.22	21					362.9	3119.86	362.9	3468.52
11.24	63	11.24	75	11.24	73			40.24	27	40.24	35	40.24	23					362.8	3007.98	362.8	3450.41
11.26	69	11.26	78	11.26	84			40.26	23	40.26	27	40.26	29					362.7	2996.36	362.7	3633.22
11.28	63	11.28	83	11.28	94			40.28	33	40.28	24	40.28	28					362.6	2953.04	362.6	3489.54
11.3	71	11.3	76	11.3	97			40.3	29	40.3	30	40.3	25					362.5	2894.17	362.5	3545.15
11.32	65	11.32	64	11.32	71			40.32	21	40.32	28	40.32	21					362.4	3012.22	362.4	3674.69
11.34	64	11.34	87	11.34	85			40.34	33	40.34	28	40.34	23					362.3	3070.92	362.3	3465.43
11.36	72	11.36	72	11.36	75			40.36	25	40.36	37	40.36	29					362.2	2802	362.2	3448.8
11.38	71	11.38	75	11.38	70			40.38	23	40.38	35	40.38	30					362.1	2922.81	362.1	3575.99
11.4	65	11.4	60	11.4	67			40.4	28	40.4	17	40.4	23					362	2922.25	362	3362.77
11.42	59	11.42	81	11.42	79			40.42	26	40.42	30	40.42	23					361.9	2956.13	361.9	3552.63
11.44	65	11.44	79	11.44	69			40.44	33	40.44	27	40.44	30					361.8	2915.31	361.8	3409.14
11.46	59	11.46	74	11.46	75			40.46	29	40.46	38	40.46	19					361.7	2877.12	361.7	3568.75
11.48	81	11.48	66	11.48	75			40.48	29	40.48	32	40.48	24					361.6	3013.59	361.6	3485.33
11.5	71	11.5	81	11.5	77			40.5	23	40.5	28	40.5	21					361.5	3062.21	361.5	3454.54
11.52	55	11.52	59	11.52	73			40.52	28	40.52	30	40.52	36					361.4	3019.28	361.4	3481.44
11.54	68	11.54	72	11.54	83			40.54	23	40.54	31	40.54	30					361.3	2861.12	361.3	3491.38
11.56	58	11.56	70	11.56	75			40.56	26	40.56	26	40.56	30					361.2	3013.52	361.2	3458.86
11.58	77	11.58	71	11.58	71			40.58	23	40.58	26	40.58	20					361.1	2944.57	361.1	3572.1
11.6	64	11.6	79	11.6	70			40.6	21	40.6	30	40.6	30					361	2932.91	361	3508.11
11.62	48	11.62	73	11.62	78			40.62	27	40.62	19	40.62	26					360.9	3116.11	360.9	3503.38
11.64	59	11.64	67	11.64	90			40.64	33	40.64	32	40.64	20					360.8	2987.36	360.8	3532.99
11.66	59	11.66	58	11.66	80			40.66	27	40.66	35	40.66	27					360.7	2930.26	360.7	3432.48
11.68	61	11.68	76	11.68	70			40.68	29	40.68	25	40.68	26					360.6	2777.71	360.6	3327.12
11.7	47	11.7	63	11.7	74			40.7	27	40.7	26	40.7	26					360.5	2833.49	360.5	3391.2
11.72	62	11.72	71	11.72	75			40.72	25	40.72	28	40.72	16					360.4	2966.95	360.4	3360.48
11.74	66	11.74	67	11.74	96			40.74	28	40.74	38	40.74	20					360.3	3030.29	360.3	3575.65
11.76	60	11.76	68	11.76	73			40.76	22	40.76	31	40.76	25					360.2	3036.97	360.2	3443.59
11.78	72	11.78	69	11.78	67			40.78	28	40.78	31	40.78	29					360.1	3127.9	360.1	3571.48
11.8	69	11.8	72	11.8	83			40.8	20	40.8	23	40.8	22					360	3072.67	360	3428.61
11.82	75	11.82	80	11.82	81			40.82	29	40.82	29	40.82	20
11.84	67	11.84	66	11.84	81			40.84	21	40.84	28	40.84	25
11.86	56	11.86	68	11.86	69			40.86	22	40.86	29	40.86	30
11.88	72	11.88	59	11.88	63			40.88	15	40.88	27	40.88	19
11.9	59	11.9	74	11.9	81			40.9	29	40.9	23	40.9	29
11.92	65	11.92	60	11.92	82			40.92	24	40.92	38	40.92	21
11.94	45	11.94	74	11.94	91			40.94	19	40.94	22	40.94	19
11.96	72	11.96	67	11.96	87			40.96	26	40.96	26	40.96	19
11.98	65	11.98	60	11.98	80			40.98	33	40.98	24	40.98	25
12	57	12	89	12	81			41	28	41	24	41	20
12.02	69	12.02	71	12.02	88			41.02	27	41.02	21	41.02	20
12.04	76	12.04	77	12.04	70			41.04	36	41.04	21	41.04	22
12.06	48	12.06	66	12.06	76			41.06	26	41.06	28	41.06	18
12.08	58	12.08	63	12.08	87			41.08	19	41.08	26	41.08	22
12.1	59	12.1	84	12.1	66			41.1	24	41.1	26	41.1	15
12.12	52	12.12	58	12.12	64			41.12	25	41.12	41	41.12	27
12.14	65	12.14	72	12.14	82			41.14	22	41.14	28	41.14	28
12.16	59	12.16	76	12.16	72			41.16	27	41.16	17	41.16	28
12.18	71	12.18	72	12.18	62			41.18	25	41.18	23	41.18	15
12.2	69	12.2	67	12.2	58			41.2	21	41.2	19	41.2	23
12.22	73	12.22	81	12.22	66			41.22	29	41.22	25	41.22	22
12.24	57	12.24	72	12.24	60			41.24	27	41.24	24	41.24	36
12.26	59	12.26	85	12.26	77			41.26	22	41.26	30	41.26	23
12.28	70	12.28	58	12.28	85			41.28	26	41.28	30	41.28	28
12.3	55	12.3	56	12.3	77			41.3	40	41.3	30	41.3	21
12.32	66	12.32	55	12.32	57			41.32	41	41.32	35	41.32	21
12.34	52	12.34	66	12.34	64			41.34	22	41.34	34	41.34	25
12.36	58	12.36	79	12.36	61			41.36	29	41.36	30	41.36	35
12.38	62	12.38	55	12.38	81			41.38	22	41.38	33	41.38	20
12.4	61	12.4	64	12.4	67			41.4	29	41.4	29	41.4	26
12.42	66	12.42	70	12.42	70			41.42	15	41.42	18	41.42	16
12.44	64	12.44	73	12.44	65			41.44	23	41.44	28	41.44	30
12.46	69	12.46	73	12.46	55			41.46	17	41.46	23	41.46	20
12.48	61	12.48	68	12.48	64			41.48	25	41.48	27	41.48	21
12.5	66	12.5	76	12.5	57			41.5	29	41.5	23	41.5	20
12.52	75	12.52	52	12.52	64			41.52	15	41.52	24	41.52	27
12.54	52	12.54	63	12.54	64			41.54	23	41.54	19	41.54	22
12.56	64	12.56	71	12.56	74			41.56	20	41.56	19	41.56	29
12.58	62	12.58	73	12.58	61			41.58	22	41.58	17	41.58	21
12.6	63	12.6	62	12.6	51			41.6	22	41.6	26	41.6	23
12.62	59	12.62	86	12.62	73			41.62	27	41.62	21	41.62	20
12.64	57	12.64	62	12.64	67			41.64	31	41.64	31	41.64	29
12.66	51	12.66	72	12.66	63			41.66	19	41.66	21	41.66	19
12.68	56	12.68	65	12.68	78			41.68	27	41.68	28	41.68	25
12.7	64	12.7	66	12.7	73			41.7	29	41.7	28	41.7	22
12.72	47	12.72	81	12.72	64			41.72	27	41.72	26	41.72	32
12.74	52	12.74	75	12.74	68			41.74	21	41.74	29	41.74	30
12.76	59	12.76	65	12.76	82			41.76	31	41.76	23	41.76	24
12.78	52	12.78	60	12.78	68			41.78	28	41.78	22	41.78	16
12.8	48	12.8	67	12.8	71			41.8	25	41.8	27	41.8	19
12.82	52	12.82	65	12.82	78			41.82	21	41.82	30	41.82	15
12.84	59	12.84	58	12.84	65			41.84	31	41.84	21	41.84	15
12.86	64	12.86	61	12.86	68			41.86	38	41.86	26	41.86	30
12.88	56	12.88	68	12.88	59			41.88	30	41.88	28	41.88	26
12.9	53	12.9	70	12.9	68			41.9	33	41.9	25	41.9	23
12.92	57	12.92	66	12.92	67			41.92	32	41.92	32	41.92	25
12.94	48	12.94	62	12.94	80			41.94	19	41.94	24	41.94	22
12.96	66	12.96	61	12.96	62			41.96	34	41.96	21	41.96	22
12.98	60	12.98	54	12.98	58			41.98	24	41.98	30	41.98	18
13	59	13	62	13	70			42	39	42	23	42	18
13.02	59	13.02	64	13.02	63			42.02	22	42.02	29	42.02	22
13.04	53	13.04	69	13.04	62			42.04	29	42.04	27	42.04	27
13.06	61	13.06	65	13.06	66			42.06	25	42.06	29	42.06	23
13.08	45	13.08	70	13.08	70			42.08	28	42.08	32	42.08	30
13.1	64	13.1	64	13.1	62			42.1	27	42.1	25	42.1	24
13.12	58	13.12	63	13.12	63			42.12	29	42.12	17	42.12	29
13.14	54	13.14	64	13.14	59			42.14	26	42.14	40	42.14	25
13.16	58	13.16	52	13.16	80			42.16	23	42.16	25	42.16	18
13.18	67	13.18	59	13.18	68			42.18	39	42.18	21	42.18	22
13.2	46	13.2	73	13.2	65			42.2	21	42.2	29	42.2	22
13.22	53	13.22	65	13.22	56			42.22	32	42.22	26	42.22	33
13.24	57	13.24	73	13.24	54			42.24	30	42.24	27	42.24	17
13.26	52	13.26	61	13.26	64			42.26	25	42.26	24	42.26	32
13.28	61	13.28	72	13.28	71			42.28	38	42.28	29	42.28	31
13.3	59	13.3	71	13.3	69			42.3	25	42.3	36	42.3	14
13.32	57	13.32	74	13.32	71			42.32	21	42.32	37	42.32	30
13.34	62	13.34	60	13.34	64			42.34	28	42.34	40	42.34	32
13.36	53	13.36	57	13.36	65			42.36	42	42.36	27	42.36	29
13.38	48	13.38	77	13.38	82			42.38	27	42.38	27	42.38	25
13.4	62	13.4	53	13.4	69			42.4	18	42.4	19	42.4	29
13.42	49	13.42	73	13.42	57			42.42	22	42.42	32	42.42	26
13.44	56	13.44	69	13.44	63			42.44	32	42.44	29	42.44	27
13.46	40	13.46	60	13.46	59			42.46	29	42.46	29	42.46	19
13.48	62	13.48	62	13.48	59			42.48	25	42.48	29	42.48	21
13.5	64	13.5	83	13.5	57			42.5	27	42.5	27	42.5	27
13.52	65	13.52	70	13.52	58			42.52	30	42.52	28	42.52	31
13.54	59	13.54	68	13.54	58			42.54	34	42.54	20	42.54	25
13.56	55	13.56	65	13.56	80			42.56	43	42.56	25	42.56	33
13.58	47	13.58	81	13.58	59			42.58	43	42.58	30	42.58	22
13.6	57	13.6	84	13.6	55			42.6	26	42.6	27	42.6	24
13.62	50	13.62	67	13.62	56			42.62	33	42.62	27	42.62	27
13.64	49	13.64	63	13.64	72			42.64	28	42.64	35	42.64	37
13.66	53	13.66	59	13.66	57			42.66	31	42.66	27	42.66	33
13.68	53	13.68	69	13.68	55			42.68	34	42.68	35	42.68	25
13.7	58	13.7	48	13.7	66			42.7	27	42.7	46	42.7	22
13.72	59	13.72	77	13.72	70			42.72	26	42.72	33	42.72	32
13.74	54	13.74	45	13.74	69			42.74	32	42.74	39	42.74	27
13.76	53	13.76	55	13.76	76			42.76	41	42.76	46	42.76	31
13.78	46	13.78	59	13.78	66			42.78	29	42.78	40	42.78	28
13.8	54	13.8	51	13.8	52			42.8	28	42.8	32	42.8	30
13.82	49	13.82	50	13.82	49			42.82	31	42.82	39	42.82	34
13.84	48	13.84	66	13.84	62			42.84	29	42.84	29	42.84	29
13.86	56	13.86	57	13.86	58			42.86	26	42.86	30	42.86	24
13.88	50	13.88	62	13.88	48			42.88	36	42.88	31	42.88	45
13.9	46	13.9	60	13.9	57			42.9	38	42.9	38	42.9	26
13.92	61	13.92	61	13.92	52			42.92	53	42.92	35	42.92	30
13.94	48	13.94	66	13.94	54			42.94	33	42.94	34	42.94	31
13.96	56	13.96	62	13.96	60			42.96	18	42.96	42	42.96	31
13.98	58	13.98	70	13.98	49			42.98	35	42.98	45	42.98	31
14	48	14	74	14	67			43	44	43	52	43	43
14.02	56	14.02	54	14.02	59			43.02	39	43.02	41	43.02	29
14.04	58	14.04	66	14.04	59			43.04	41	43.04	37	43.04	39
14.06	54	14.06	59	14.06	68			43.06	43	43.06	41	43.06	43
14.08	72	14.08	45	14.08	57			43.08	50	43.08	41	43.08	42
14.1	62	14.1	54	14.1	55			43.1	51	43.1	48	43.1	34
14.12	57	14.12	47	14.12	48			43.12	33	43.12	28	43.12	42
14.14	57	14.14	66	14.14	57			43.14	45	43.14	30	43.14	34
14.16	55	14.16	55	14.16	59			43.16	39	43.16	31	43.16	39
14.18	61	14.18	50	14.18	48			43.18	45	43.18	22	43.18	39
14.2	58	14.2	65	14.2	55			43.2	41	43.2	54	43.2	33
14.22	59	14.22	47	14.22	47			43.22	54	43.22	51	43.22	37
14.24	56	14.24	55	14.24	59			43.24	51	43.24	55	43.24	43
14.26	44	14.26	47	14.26	66			43.26	50	43.26	49	43.26	44
14.28	48	14.28	65	14.28	72			43.28	52	43.28	47	43.28	32
14.3	51	14.3	60	14.3	59			43.3	66	43.3	58	43.3	45
14.32	52	14.32	60	14.32	57			43.32	64	43.32	44	43.32	36
14.34	48	14.34	61	14.34	71			43.34	71	43.34	56	43.34	32
14.36	54	14.36	49	14.36	62			43.36	70	43.36	59	43.36	42
14.38	35	14.38	59	14.38	52			43.38	45	43.38	53	43.38	42
14.4	53	14.4	54	14.4	59			43.4	67	43.4	58	43.4	40
14.42	65	14.42	55	14.42	56			43.42	58	43.42	72	43.42	56
14.44	43	14.44	47	14.44	48			43.44	69	43.44	53	43.44	39
14.46	52	14.46	51	14.46	64			43.46	76	43.46	59	43.46	52
14.48	48	14.48	57	14.48	60			43.48	83	43.48	51	43.48	30
14.5	44	14.5	62	14.5	55			43.5	85	43.5	56	43.5	52
14.52	54	14.52	57	14.52	60			43.52	80	43.52	64	43.52	54
14.54	56	14.54	53	14.54	46			43.54	73	43.54	47	43.54	53
14.56	57	14.56	62	14.56	46			43.56	81	43.56	69	43.56	69
14.58	44	14.58	55	14.58	61			43.58	81	43.58	68	43.58	63
14.6	50	14.6	54	14.6	45			43.6	90	43.6	68	43.6	64
14.62	60	14.62	55	14.62	64			43.62	116	43.62	78	43.62	68
14.64	42	14.64	46	14.64	59			43.64	108	43.64	70	43.64	76
14.66	62	14.66	59	14.66	58			43.66	95	43.66	71	43.66	66
14.68	54	14.68	70	14.68	49			43.68	117	43.68	77	43.68	64
14.7	49	14.7	49	14.7	63			43.7	109	43.7	95	43.7	72
14.72	62	14.72	53	14.72	63			43.72	98	43.72	80	43.72	76
14.74	52	14.74	59	14.74	59			43.74	102	43.74	96	43.74	82
14.76	44	14.76	53	14.76	63			43.76	146	43.76	83	43.76	94
14.78	37	14.78	63	14.78	55			43.78	146	43.78	89	43.78	105
14.8	72	14.8	48	14.8	51			43.8	163	43.8	118	43.8	102
14.82	48	14.82	60	14.82	60			43.82	153	43.82	98	43.82	110
14.84	52	14.84	65	14.84	50			43.84	165	43.84	100	43.84	98
14.86	69	14.86	55	14.86	55			43.86	158	43.86	114	43.86	131
14.88	34	14.88	60	14.88	61			43.88	151	43.88	133	43.88	131
14.9	40	14.9	52	14.9	57			43.9	187	43.9	136	43.9	125
14.92	44	14.92	59	14.92	50			43.92	196	43.92	130	43.92	138
14.94	44	14.94	64	14.94	57			43.94	193	43.94	138	43.94	137
14.96	39	14.96	48	14.96	58			43.96	250	43.96	142	43.96	167
14.98	49	14.98	52	14.98	54			43.98	242	43.98	142	43.98	205
15	48	15	62	15	69			44	268	44	171	44	179
15.02	57	15.02	56	15.02	41			44.02	262	44.02	164	44.02	188
15.04	36	15.04	52	15.04	54			44.04	277	44.04	182	44.04	212
15.06	38	15.06	47	15.06	47			44.06	292	44.06	177	44.06	204
15.08	49	15.08	48	15.08	70			44.08	324	44.08	191	44.08	233
15.1	43	15.1	47	15.1	56			44.1	390	44.1	226	44.1	228
15.12	47	15.12	61	15.12	44			44.12	372	44.12	202	44.12	255
15.14	53	15.14	45	15.14	74			44.14	395	44.14	236	44.14	296
15.16	41	15.16	46	15.16	59			44.16	375	44.16	217	44.16	303
15.18	42	15.18	59	15.18	62			44.18	470	44.18	236	44.18	361
15.2	56	15.2	55	15.2	65			44.2	441	44.2	271	44.2	327
15.22	45	15.22	56	15.22	62			44.22	463	44.22	277	44.22	387
15.24	61	15.24	45	15.24	55			44.24	502	44.24	262	44.24	388
15.26	46	15.26	58	15.26	60			44.26	477	44.26	259	44.26	393
15.28	50	15.28	47	15.28	60			44.28	514	44.28	265	44.28	337
15.3	52	15.3	60	15.3	49			44.3	471	44.3	272	44.3	379
15.32	53	15.32	62	15.32	62			44.32	466	44.32	291	44.32	365
15.34	42	15.34	53	15.34	73			44.34	461	44.34	242	44.34	335
15.36	51	15.36	53	15.36	67			44.36	413	44.36	248	44.36	365
15.38	42	15.38	49	15.38	57			44.38	390	44.38	266	44.38	329
15.4	48	15.4	44	15.4	67			44.4	390	44.4	225	44.4	292
15.42	42	15.42	72	15.42	59			44.42	327	44.42	230	44.42	271
15.44	50	15.44	57	15.44	63			44.44	279	44.44	223	44.44	264
15.46	54	15.46	42	15.46	68			44.46	325	44.46	190	44.46	244
15.48	33	15.48	54	15.48	76			44.48	271	44.48	180	44.48	202
15.5	27	15.5	62	15.5	70			44.5	207	44.5	198	44.5	202
15.52	42	15.52	51	15.52	68			44.52	257	44.52	144	44.52	170
15.54	36	15.54	65	15.54	72			44.54	190	44.54	140	44.54	168
15.56	42	15.56	54	15.56	62			44.56	191	44.56	136	44.56	141
15.58	50	15.58	55	15.58	87			44.58	167	44.58	131	44.58	131
15.6	38	15.6	49	15.6	72			44.6	135	44.6	108	44.6	117
15.62	49	15.62	50	15.62	75			44.62	170	44.62	112	44.62	114
15.64	52	15.64	44	15.64	55			44.64	139	44.64	107	44.64	118
15.66	36	15.66	42	15.66	72			44.66	127	44.66	97	44.66	90
15.68	35	15.68	57	15.68	63			44.68	128	44.68	99	44.68	98
15.7	45	15.7	50	15.7	49			44.7	111	44.7	102	44.7	83
15.72	31	15.72	57	15.72	59			44.72	118	44.72	79	44.72	76
15.74	55	15.74	72	15.74	55			44.74	99	44.74	89	44.74	88
15.76	49	15.76	37	15.76	57			44.76	90	44.76	74	44.76	86
15.78	58	15.78	60	15.78	61			44.78	83	44.78	71	44.78	78
15.8	38	15.8	56	15.8	39			44.8	75	44.8	64	44.8	72
15.82	55	15.82	49	15.82	61			44.82	66	44.82	62	44.82	57
15.84	45	15.84	48	15.84	56			44.84	79	44.84	71	44.84	48
15.86	50	15.86	67	15.86	38			44.86	69	44.86	74	44.86	59
15.88	46	15.88	61	15.88	43			44.88	59	44.88	50	44.88	48
15.9	34	15.9	63	15.9	45			44.9	65	44.9	65	44.9	55
15.92	48	15.92	58	15.92	49			44.92	52	44.92	55	44.92	47
15.94	52	15.94	47	15.94	44			44.94	60	44.94	51	44.94	56
15.96	46	15.96	61	15.96	45			44.96	58	44.96	52	44.96	47
15.98	53	15.98	59	15.98	65			44.98	52	44.98	48	44.98	45
16	41	16	55	16	53			45	45	45	55	45	40
16.02	53	16.02	57	16.02	44			45.02	38	45.02	39	45.02	46
16.04	44	16.04	66	16.04	62			45.04	43	45.04	46	45.04	45
16.06	44	16.06	54	16.06	60			45.06	38	45.06	40	45.06	39
16.08	40	16.08	57	16.08	48			45.08	27	45.08	47	45.08	50
16.1	41	16.1	47	16.1	45			45.1	38	45.1	34	45.1	50
16.12	43	16.12	43	16.12	61			45.12	49	45.12	34	45.12	37
16.14	42	16.14	38	16.14	49			45.14	37	45.14	40	45.14	38
16.16	47	16.16	47	16.16	49			45.16	38	45.16	38	45.16	32
16.18	31	16.18	47	16.18	57			45.18	45	45.18	38	45.18	37
16.2	43	16.2	52	16.2	55			45.2	20	45.2	44	45.2	33
16.22	40	16.22	54	16.22	34			45.22	29	45.22	37	45.22	31
16.24	49	16.24	43	16.24	46			45.24	37	45.24	34	45.24	30
16.26	40	16.26	45	16.26	57			45.26	28	45.26	39	45.26	27
16.28	36	16.28	47	16.28	57			45.28	30	45.28	33	45.28	35
16.3	32	16.3	52	16.3	49			45.3	41	45.3	36	45.3	25
16.32	45	16.32	55	16.32	53			45.32	39	45.32	28	45.32	28
16.34	35	16.34	47	16.34	45			45.34	23	45.34	33	45.34	16
16.36	49	16.36	49	16.36	47			45.36	24	45.36	32	45.36	29
16.38	41	16.38	44	16.38	54			45.38	41	45.38	27	45.38	26
16.4	57	16.4	50	16.4	61			45.4	28	45.4	27	45.4	29
16.42	43	16.42	44	16.42	34			45.42	23	45.42	33	45.42	26
16.44	46	16.44	64	16.44	60			45.44	17	45.44	28	45.44	27
16.46	39	16.46	41	16.46	43			45.46	30	45.46	31	45.46	18
16.48	35	16.48	51	16.48	48			45.48	40	45.48	22	45.48	19
16.5	45	16.5	50	16.5	53			45.5	25	45.5	30	45.5	33
16.52	38	16.52	61	16.52	44			45.52	27	45.52	37	45.52	19
16.54	36	16.54	42	16.54	56			45.54	22	45.54	24	45.54	22
16.56	38	16.56	52	16.56	47			45.56	19	45.56	20	45.56	30
16.58	50	16.58	49	16.58	48			45.58	21	45.58	26	45.58	31
16.6	38	16.6	43	16.6	58			45.6	25	45.6	27	45.6	22
16.62	32	16.62	48	16.62	39			45.62	21	45.62	30	45.62	20
16.64	47	16.64	52	16.64	42			45.64	18	45.64	18	45.64	28
16.66	45	16.66	34	16.66	36			45.66	21	45.66	30	45.66	18
16.68	37	16.68	53	16.68	49			45.68	14	45.68	22	45.68	18
16.7	37	16.7	56	16.7	44			45.7	19	45.7	27	45.7	21
16.72	40	16.72	45	16.72	43			45.72	20	45.72	15	45.72	23
16.74	43	16.74	50	16.74	37			45.74	16	45.74	27	45.74	31
16.76	42	16.76	37	16.76	50			45.76	28	45.76	19	45.76	24
16.78	34	16.78	41	16.78	55			45.78	25	45.78	21	45.78	21
16.8	30	16.8	52	16.8	46			45.8	16	45.8	29	45.8	24
16.82	35	16.82	53	16.82	53			45.82	15	45.82	23	45.82	24
16.84	40	16.84	55	16.84	64			45.84	15	45.84	29	45.84	25
16.86	44	16.86	44	16.86	56			45.86	27	45.86	21	45.86	25
16.88	41	16.88	38	16.88	47			45.88	18	45.88	21	45.88	18
16.9	32	16.9	49	16.9	47			45.9	15	45.9	16	45.9	15
16.92	46	16.92	55	16.92	50			45.92	14	45.92	22	45.92	20
16.94	33	16.94	39	16.94	58			45.94	17	45.94	20	45.94	32
16.96	29	16.96	48	16.96	45			45.96	23	45.96	25	45.96	22
16.98	31	16.98	45	16.98	50			45.98	21	45.98	25	45.98	22
17	41	17	47	17	43			46	15	46	19	46	22
17.02	52	17.02	42	17.02	52			46.02	18	46.02	24	46.02	21
17.04	38	17.04	45	17.04	41			46.04	17	46.04	26	46.04	25
17.06	37	17.06	47	17.06	40			46.06	31	46.06	32	46.06	25
17.08	33	17.08	35	17.08	38			46.08	11	46.08	30	46.08	30
17.1	54	17.1	50	17.1	40			46.1	15	46.1	22	46.1	36
17.12	33	17.12	52	17.12	45			46.12	13	46.12	22	46.12	32
17.14	31	17.14	51	17.14	44			46.14	13	46.14	18	46.14	17
17.16	41	17.16	40	17.16	43			46.16	13	46.16	23	46.16	26
17.18	38	17.18	39	17.18	34			46.18	20	46.18	30	46.18	26
17.2	38	17.2	40	17.2	51			46.2	16	46.2	26	46.2	27
17.22	39	17.22	44	17.22	44			46.22	15	46.22	27	46.22	18
17.24	43	17.24	43	17.24	44			46.24	14	46.24	25	46.24	24
17.26	44	17.26	39	17.26	43			46.26	16	46.26	23	46.26	29
17.28	40	17.28	40	17.28	43			46.28	19	46.28	25	46.28	37
17.3	23	17.3	43	17.3	52			46.3	11	46.3	16	46.3	23
17.32	32	17.32	37	17.32	46			46.32	23	46.32	30	46.32	21
17.34	33	17.34	45	17.34	52			46.34	23	46.34	26	46.34	18
17.36	40	17.36	43	17.36	44			46.36	8	46.36	12	46.36	14
17.38	33	17.38	52	17.38	38			46.38	12	46.38	10	46.38	19
17.4	32	17.4	40	17.4	34			46.4	15	46.4	11	46.4	17
17.42	42	17.42	35	17.42	53			46.42	10	46.42	21	46.42	20
17.44	38	17.44	58	17.44	56			46.44	12	46.44	22	46.44	20
17.46	34	17.46	37	17.46	46			46.46	11	46.46	25	46.46	12
17.48	38	17.48	43	17.48	63			46.48	13	46.48	16	46.48	13
17.5	35	17.5	43	17.5	50			46.5	15	46.5	17	46.5	23
17.52	36	17.52	61	17.52	37			46.52	12	46.52	11	46.52	18
17.54	32	17.54	49	17.54	51			46.54	10	46.54	15	46.54	15
17.56	37	17.56	53	17.56	47			46.56	13	46.56	20	46.56	19
17.58	38	17.58	39	17.58	42			46.58	12	46.58	13	46.58	13
17.6	35	17.6	47	17.6	38			46.6	17	46.6	19	46.6	20
17.62	31	17.62	41	17.62	50			46.62	13	46.62	17	46.62	15
17.64	32	17.64	56	17.64	42			46.64	15	46.64	19	46.64	20
17.66	38	17.66	38	17.66	35			46.66	12	46.66	18	46.66	17
17.68	36	17.68	32	17.68	34			46.68	9	46.68	18	46.68	11
17.7	31	17.7	36	17.7	35			46.7	14	46.7	12	46.7	11
17.72	31	17.72	42	17.72	43			46.72	16	46.72	11	46.72	17
17.74	46	17.74	50	17.74	39			46.74	15	46.74	12	46.74	17
17.76	32	17.76	42	17.76	38			46.76	8	46.76	18	46.76	18
17.78	28	17.78	41	17.78	43			46.78	7	46.78	8	46.78	12
17.8	32	17.8	48	17.8	43			46.8	9	46.8	22	46.8	11
17.82	29	17.82	41	17.82	34			46.82	16	46.82	18	46.82	10
17.84	39	17.84	39	17.84	42			46.84	18	46.84	18	46.84	16
17.86	28	17.86	61	17.86	42			46.86	13	46.86	20	46.86	18
17.88	33	17.88	39	17.88	42			46.88	15	46.88	12	46.88	14
17.9	34	17.9	47	17.9	35			46.9	7	46.9	13	46.9	17
17.92	32	17.92	43	17.92	42			46.92	13	46.92	13	46.92	18
17.94	38	17.94	46	17.94	53			46.94	16	46.94	20	46.94	13
17.96	29	17.96	38	17.96	46			46.96	13	46.96	21	46.96	13
17.98	31	17.98	38	17.98	36			46.98	14	46.98	16	46.98	19
18	31	18	50	18	52			47	9	47	25	47	13
18.02	45	18.02	41	18.02	39			47.02	9	47.02	22	47.02	21
18.04	34	18.04	30	18.04	44			47.04	16	47.04	30	47.04	10
18.06	35	18.06	45	18.06	42			47.06	12	47.06	14	47.06	12
18.08	44	18.08	45	18.08	40			47.08	10	47.08	10	47.08	18
18.1	38	18.1	47	18.1	29			47.1	14	47.1	16	47.1	16
18.12	38	18.12	46	18.12	52			47.12	10	47.12	20	47.12	18
18.14	38	18.14	42	18.14	38			47.14	10	47.14	17	47.14	12
18.16	30	18.16	39	18.16	29			47.16	10	47.16	16	47.16	15
18.18	40	18.18	36	18.18	37			47.18	13	47.18	11	47.18	19
18.2	24	18.2	50	18.2	43			47.2	15	47.2	12	47.2	11
18.22	29	18.22	47	18.22	28			47.22	16	47.22	13	47.22	12
18.24	35	18.24	42	18.24	42			47.24	13	47.24	13	47.24	16
18.26	26	18.26	42	18.26	34			47.26	9	47.26	21	47.26	17
18.28	34	18.28	45	18.28	40			47.28	13	47.28	14	47.28	14
18.3	21	18.3	46	18.3	49			47.3	8	47.3	14	47.3	11
18.32	47	18.32	44	18.32	41			47.32	18	47.32	13	47.32	17
18.34	39	18.34	49	18.34	40			47.34	14	47.34	14	47.34	12
18.36	29	18.36	35	18.36	39			47.36	9	47.36	12	47.36	6
18.38	27	18.38	52	18.38	43			47.38	14	47.38	13	47.38	16
18.4	40	18.4	38	18.4	38			47.4	10	47.4	11	47.4	17
18.42	34	18.42	38	18.42	50			47.42	16	47.42	9	47.42	16
18.44	21	18.44	46	18.44	41			47.44	9	47.44	17	47.44	9
18.46	31	18.46	40	18.46	45			47.46	10	47.46	17	47.46	18
18.48	28	18.48	44	18.48	40			47.48	15	47.48	8	47.48	10
18.5	45	18.5	57	18.5	39			47.5	10	47.5	17	47.5	13
18.52	41	18.52	39	18.52	50			47.52	9	47.52	13	47.52	14
18.54	38	18.54	39	18.54	35			47.54	15	47.54	16	47.54	15
18.56	35	18.56	49	18.56	42			47.56	14	47.56	19	47.56	12
18.58	35	18.58	40	18.58	42			47.58	13	47.58	10	47.58	13
18.6	28	18.6	40	18.6	47			47.6	14	47.6	14	47.6	13
18.62	32	18.62	41	18.62	43			47.62	8	47.62	16	47.62	10
18.64	30	18.64	49	18.64	37			47.64	9	47.64	16	47.64	9
18.66	41	18.66	35	18.66	37			47.66	9	47.66	18	47.66	9
18.68	39	18.68	46	18.68	46			47.68	6	47.68	13	47.68	7
18.7	31	18.7	29	18.7	46			47.7	4	47.7	19	47.7	11
18.72	35	18.72	55	18.72	43			47.72	13	47.72	14	47.72	13
18.74	37	18.74	34	18.74	47			47.74	7	47.74	13	47.74	10
18.76	34	18.76	46	18.76	43			47.76	14	47.76	13	47.76	15
18.78	32	18.78	42	18.78	39			47.78	10	47.78	16	47.78	14
18.8	25	18.8	49	18.8	44			47.8	14	47.8	15	47.8	9
18.82	26	18.82	39	18.82	45			47.82	7	47.82	15	47.82	16
18.84	33	18.84	51	18.84	50			47.84	9	47.84	13	47.84	12
18.86	30	18.86	49	18.86	33			47.86	14	47.86	10	47.86	7
18.88	42	18.88	37	18.88	43			47.88	8	47.88	21	47.88	15
18.9	26	18.9	42	18.9	34			47.9	8	47.9	15	47.9	10
18.92	26	18.92	25	18.92	38			47.92	11	47.92	10	47.92	16
18.94	35	18.94	42	18.94	35			47.94	12	47.94	10	47.94	14
18.96	31	18.96	40	18.96	46			47.96	16	47.96	13	47.96	9
18.98	26	18.98	38	18.98	39			47.98	9	47.98	13	47.98	13
19	26	19	43	19	45			48	13	48	15	48	11
19.02	21	19.02	42	19.02	48			48.02	15	48.02	14	48.02	10
19.04	27	19.04	39	19.04	34			48.04	10	48.04	14	48.04	10
19.06	27	19.06	43	19.06	38			48.06	10	48.06	9	48.06	10
19.08	43	19.08	37	19.08	36			48.08	8	48.08	9	48.08	15
19.1	41	19.1	37	19.1	52			48.1	14	48.1	16	48.1	11
19.12	27	19.12	47	19.12	43			48.12	9	48.12	18	48.12	16
19.14	21	19.14	43	19.14	43			48.14	14	48.14	11	48.14	9
19.16	29	19.16	36	19.16	39			48.16	5	48.16	8	48.16	9
19.18	27	19.18	46	19.18	42			48.18	13	48.18	14	48.18	9
19.2	33	19.2	37	19.2	43			48.2	12	48.2	11	48.2	12
19.22	37	19.22	44	19.22	40			48.22	14	48.22	17	48.22	6
19.24	43	19.24	28	19.24	27			48.24	11	48.24	10	48.24	10
19.26	33	19.26	37	19.26	48			48.26	10	48.26	14	48.26	11
19.28	16	19.28	42	19.28	39			48.28	15	48.28	18	48.28	16
19.3	31	19.3	48	19.3	40			48.3	6	48.3	8	48.3	16
19.32	44	19.32	37	19.32	40			48.32	10	48.32	18	48.32	14
19.34	38	19.34	31	19.34	44			48.34	12	48.34	17	48.34	13
19.36	27	19.36	42	19.36	43			48.36	9	48.36	17	48.36	17
19.38	30	19.38	39	19.38	30			48.38	15	48.38	11	48.38	11
19.4	35	19.4	41	19.4	35			48.4	9	48.4	14	48.4	10
19.42	31	19.42	42	19.42	38			48.42	11	48.42	20	48.42	19
19.44	30	19.44	35	19.44	38			48.44	13	48.44	12	48.44	9
19.46	29	19.46	43	19.46	32			48.46	9	48.46	15	48.46	14
19.48	17	19.48	37	19.48	41			48.48	13	48.48	16	48.48	11
19.5	21	19.5	32	19.5	47			48.5	11	48.5	17	48.5	14
19.52	30	19.52	45	19.52	40			48.52	5	48.52	11	48.52	12
19.54	27	19.54	40	19.54	47			48.54	14	48.54	16	48.54	8
19.56	33	19.56	45	19.56	48			48.56	6	48.56	19	48.56	18
19.58	31	19.58	39	19.58	37			48.58	11	48.58	13	48.58	21
19.6	35	19.6	35	19.6	45			48.6	8	48.6	14	48.6	8
19.62	34	19.62	51	19.62	27			48.62	11	48.62	13	48.62	15
19.64	24	19.64	40	19.64	38			48.64	4	48.64	17	48.64	13
19.66	39	19.66	36	19.66	44			48.66	7	48.66	9	48.66	15
19.68	33	19.68	38	19.68	36			48.68	12	48.68	11	48.68	13
19.7	34	19.7	40	19.7	34			48.7	8	48.7	10	48.7	15
19.72	38	19.72	34	19.72	36			48.72	9	48.72	14	48.72	15
19.74	25	19.74	31	19.74	40			48.74	11	48.74	18	48.74	14
19.76	26	19.76	54	19.76	32			48.76	16	48.76	16	48.76	12
19.78	21	19.78	38	19.78	45			48.78	9	48.78	19	48.78	15
19.8	36	19.8	40	19.8	48			48.8	10	48.8	17	48.8	16
19.82	25	19.82	32	19.82	39			48.82	5	48.82	12	48.82	15
19.84	28	19.84	45	19.84	47			48.84	7	48.84	11	48.84	12
19.86	32	19.86	47	19.86	31			48.86	10	48.86	12	48.86	10
19.88	34	19.88	45	19.88	41			48.88	11	48.88	12	48.88	12
19.9	29	19.9	44	19.9	36			48.9	13	48.9	18	48.9	14
19.92	15	19.92	49	19.92	45			48.92	10	48.92	16	48.92	8
19.94	31	19.94	46	19.94	47			48.94	8	48.94	10	48.94	14
19.96	30	19.96	36	19.96	33			48.96	15	48.96	9	48.96	12
19.98	30	19.98	44	19.98	44			48.98	15	48.98	13	48.98	10
20	29	20	37	20	36			49	8	49	12	49	11
20.02	24	20.02	41	20.02	49			49.02	10	49.02	15	49.02	19
20.04	31	20.04	38	20.04	49			49.04	12	49.04	12	49.04	8
20.06	26	20.06	36	20.06	29			49.06	9	49.06	14	49.06	13
20.08	27	20.08	41	20.08	40			49.08	10	49.08	12	49.08	11
20.1	26	20.1	48	20.1	45			49.1	7	49.1	14	49.1	7
20.12	29	20.12	46	20.12	34			49.12	10	49.12	11	49.12	13
20.14	30	20.14	36	20.14	42			49.14	8	49.14	10	49.14	13
20.16	33	20.16	36	20.16	39			49.16	15	49.16	15	49.16	16
20.18	29	20.18	44	20.18	53			49.18	10	49.18	9	49.18	13
20.2	34	20.2	42	20.2	43			49.2	7	49.2	18	49.2	18
20.22	24	20.22	41	20.22	39			49.22	7	49.22	13	49.22	16
20.24	28	20.24	39	20.24	45			49.24	13	49.24	14	49.24	12
20.26	27	20.26	44	20.26	32			49.26	7	49.26	19	49.26	14
20.28	24	20.28	39	20.28	34			49.28	11	49.28	17	49.28	13
20.3	33	20.3	33	20.3	42			49.3	3	49.3	15	49.3	11
20.32	26	20.32	36	20.32	45			49.32	7	49.32	10	49.32	7
20.34	33	20.34	34	20.34	37			49.34	10	49.34	16	49.34	11
20.36	28	20.36	39	20.36	32			49.36	4	49.36	6	49.36	14
20.38	22	20.38	43	20.38	38			49.38	6	49.38	14	49.38	12
20.4	30	20.4	44	20.4	27			49.4	7	49.4	17	49.4	7
20.42	35	20.42	44	20.42	25			49.42	12	49.42	15	49.42	11
20.44	23	20.44	45	20.44	44			49.44	8	49.44	18	49.44	6
20.46	31	20.46	39	20.46	41			49.46	5	49.46	11	49.46	15
20.48	18	20.48	34	20.48	25			49.48	15	49.48	11	49.48	10
20.5	32	20.5	31	20.5	22			49.5	6	49.5	11	49.5	26
20.52	32	20.52	41	20.52	40			49.52	8	49.52	8	49.52	16
20.54	28	20.54	32	20.54	35			49.54	8	49.54	13	49.54	8
20.56	23	20.56	42	20.56	36			49.56	11	49.56	15	49.56	9
20.58	29	20.58	39	20.58	37			49.58	14	49.58	14	49.58	14
20.6	27	20.6	38	20.6	38			49.6	7	49.6	11	49.6	15
20.62	29	20.62	30	20.62	38			49.62	12	49.62	16	49.62	8
20.64	22	20.64	39	20.64	38			49.64	6	49.64	14	49.64	12
20.66	23	20.66	41	20.66	43			49.66	8	49.66	8	49.66	15
20.68	29	20.68	29	20.68	41			49.68	8	49.68	13	49.68	11
20.7	30	20.7	39	20.7	25			49.7	12	49.7	15	49.7	14
20.72	24	20.72	40	20.72	33			49.72	11	49.72	15	49.72	15
20.74	23	20.74	30	20.74	34			49.74	13	49.74	21	49.74	9
20.76	27	20.76	35	20.76	41			49.76	10	49.76	15	49.76	8
20.78	15	20.78	19	20.78	37			49.78	9	49.78	10	49.78	7
20.8	31	20.8	39	20.8	37			49.8	2	49.8	11	49.8	8
20.82	30	20.82	39	20.82	29			49.82	6	49.82	21	49.82	6
20.84	23	20.84	51	20.84	40			49.84	10	49.84	8	49.84	11
20.86	30	20.86	41	20.86	31			49.86	10	49.86	13	49.86	15
20.88	36	20.88	42	20.88	34			49.88	13	49.88	15	49.88	8
20.9	33	20.9	25	20.9	39			49.9	6	49.9	12	49.9	15
20.92	22	20.92	32	20.92	43			49.92	10	49.92	15	49.92	13
20.94	34	20.94	36	20.94	46			49.94	7	49.94	7	49.94	11
20.96	28	20.96	38	20.96	38			49.96	5	49.96	9	49.96	18
20.98	27	20.98	36	20.98	31			49.98	4	49.98	12	49.98	12
21	24	21	40	21	32			50	8	50	11	50	11
21.02	24	21.02	34	21.02	32			50.02	15	50.02	17	50.02	14
21.04	30	21.04	46	21.04	38			50.04	11	50.04	7	50.04	13
21.06	31	21.06	40	21.06	35			50.06	4	50.06	19	50.06	11
21.08	24	21.08	36	21.08	41			50.08	8	50.08	11	50.08	10
21.1	27	21.1	40	21.1	32			50.1	3	50.1	8	50.1	10
21.12	26	21.12	55	21.12	39			50.12	4	50.12	13	50.12	14
21.14	21	21.14	38	21.14	32			50.14	10	50.14	10	50.14	13
21.16	31	21.16	40	21.16	38			50.16	8	50.16	10	50.16	8
21.18	20	21.18	50	21.18	29			50.18	6	50.18	17	50.18	10
21.2	29	21.2	35	21.2	44			50.2	9	50.2	12	50.2	9
21.22	37	21.22	33	21.22	37			50.22	8	50.22	15	50.22	16
21.24	22	21.24	43	21.24	42			50.24	8	50.24	11	50.24	11
21.26	29	21.26	41	21.26	37			50.26	4	50.26	8	50.26	9
21.28	29	21.28	40	21.28	43			50.28	8	50.28	11	50.28	4
21.3	32	21.3	44	21.3	42			50.3	5	50.3	8	50.3	15
21.32	25	21.32	40	21.32	39			50.32	8	50.32	7	50.32	8
21.34	21	21.34	40	21.34	44			50.34	8	50.34	9	50.34	11
21.36	30	21.36	26	21.36	32			50.36	6	50.36	7	50.36	9
21.38	24	21.38	46	21.38	41			50.38	8	50.38	7	50.38	14
21.4	21	21.4	43	21.4	38			50.4	17	50.4	14	50.4	7
21.42	31	21.42	42	21.42	33			50.42	4	50.42	23	50.42	9
21.44	17	21.44	35	21.44	32			50.44	12	50.44	22	50.44	12
21.46	24	21.46	39	21.46	40			50.46	4	50.46	21	50.46	9
21.48	25	21.48	43	21.48	36			50.48	3	50.48	5	50.48	8
21.5	28	21.5	43	21.5	33			50.5	1	50.5	13	50.5	11
21.52	33	21.52	34	21.52	39			50.52	6	50.52	14	50.52	10
21.54	36	21.54	40	21.54	38			50.54	7	50.54	10	50.54	13
21.56	26	21.56	33	21.56	35			50.56	8	50.56	8	50.56	11
21.58	25	21.58	51	21.58	30			50.58	11	50.58	13	50.58	13
21.6	25	21.6	39	21.6	37			50.6	5	50.6	16	50.6	6
21.62	22	21.62	33	21.62	40			50.62	12	50.62	12	50.62	13
21.64	32	21.64	35	21.64	43			50.64	7	50.64	21	50.64	12
21.66	17	21.66	34	21.66	38			50.66	5	50.66	5	50.66	10
21.68	24	21.68	49	21.68	35			50.68	9	50.68	14	50.68	12
21.7	24	21.7	37	21.7	29			50.7	9	50.7	14	50.7	11
21.72	25	21.72	34	21.72	30			50.72	13	50.72	13	50.72	13
21.74	26	21.74	47	21.74	37			50.74	8	50.74	11	50.74	17
21.76	30	21.76	37	21.76	37			50.76	10	50.76	12	50.76	11
21.78	31	21.78	40	21.78	44			50.78	15	50.78	9	50.78	8
21.8	22	21.8	35	21.8	44			50.8	7	50.8	11	50.8	10
21.82	35	21.82	40	21.82	38			50.82	12	50.82	14	50.82	10
21.84	23	21.84	43	21.84	24			50.84	11	50.84	18	50.84	4
21.86	21	21.86	30	21.86	30			50.86	9	50.86	12	50.86	8
21.88	33	21.88	43	21.88	36			50.88	8	50.88	13	50.88	10
21.9	29	21.9	38	21.9	25			50.9	8	50.9	12	50.9	7
21.92	23	21.92	42	21.92	30			50.92	5	50.92	13	50.92	10
21.94	27	21.94	41	21.94	34			50.94	13	50.94	14	50.94	7
21.96	22	21.96	36	21.96	39			50.96	6	50.96	9	50.96	11
21.98	20	21.98	30	21.98	37			50.98	10	50.98	12	50.98	11
22	27	22	24	22	35			51	9	51	19	51	11
22.02	24	22.02	37	22.02	34			51.02	7	51.02	12	51.02	14
22.04	29	22.04	38	22.04	37			51.04	7	51.04	13	51.04	10
22.06	26	22.06	39	22.06	35			51.06	6	51.06	8	51.06	7
22.08	20	22.08	33	22.08	44			51.08	12	51.08	14	51.08	12
22.1	26	22.1	44	22.1	37			51.1	6	51.1	10	51.1	8
22.12	22	22.12	36	22.12	43			51.12	9	51.12	8	51.12	9
22.14	27	22.14	35	22.14	33			51.14	11	51.14	6	51.14	11
22.16	29	22.16	35	22.16	33			51.16	11	51.16	14	51.16	7
22.18	19	22.18	30	22.18	26			51.18	6	51.18	9	51.18	10
22.2	19	22.2	48	22.2	35			51.2	9	51.2	15	51.2	16
22.22	26	22.22	40	22.22	35			51.22	13	51.22	16	51.22	13
22.24	25	22.24	38	22.24	32			51.24	6	51.24	12	51.24	14
22.26	27	22.26	36	22.26	25			51.26	8	51.26	10	51.26	17
22.28	21	22.28	35	22.28	31			51.28	8	51.28	15	51.28	12
22.3	18	22.3	29	22.3	42			51.3	6	51.3	18	51.3	15
22.32	27	22.32	52	22.32	41			51.32	6	51.32	8	51.32	16
22.34	26	22.34	36	22.34	30			51.34	10	51.34	11	51.34	11
22.36	21	22.36	31	22.36	38			51.36	9	51.36	11	51.36	10
22.38	19	22.38	26	22.38	34			51.38	4	51.38	9	51.38	12
22.4	23	22.4	33	22.4	37			51.4	12	51.4	14	51.4	9
22.42	26	22.42	27	22.42	34			51.42	10	51.42	11	51.42	9
22.44	27	22.44	40	22.44	33			51.44	6	51.44	9	51.44	14
22.46	35	22.46	37	22.46	38			51.46	7	51.46	9	51.46	9
22.48	34	22.48	39	22.48	38			51.48	9	51.48	14	51.48	7
22.5	24	22.5	33	22.5	32			51.5	9	51.5	11	51.5	17
22.52	26	22.52	39	22.52	38			51.52	2	51.52	16	51.52	5
22.54	12	22.54	42	22.54	30			51.54	9	51.54	16	51.54	13
22.56	16	22.56	42	22.56	32			51.56	11	51.56	4	51.56	12
22.58	22	22.58	38	22.58	25			51.58	10	51.58	13	51.58	9
22.6	21	22.6	33	22.6	41			51.6	9	51.6	22	51.6	12
22.62	23	22.62	24	22.62	46			51.62	7	51.62	9	51.62	11
22.64	25	22.64	47	22.64	33			51.64	10	51.64	11	51.64	8
22.66	30	22.66	37	22.66	35			51.66	11	51.66	6	51.66	12
22.68	32	22.68	41	22.68	34			51.68	4	51.68	9	51.68	12
22.7	32	22.7	39	22.7	39			51.7	9	51.7	7	51.7	8
22.72	19	22.72	44	22.72	28			51.72	9	51.72	12	51.72	10
22.74	18	22.74	39	22.74	41			51.74	8	51.74	16	51.74	11
22.76	16	22.76	33	22.76	30			51.76	8	51.76	6	51.76	7
22.78	26	22.78	31	22.78	34			51.78	10	51.78	14	51.78	7
22.8	26	22.8	42	22.8	24			51.8	9	51.8	9	51.8	6
22.82	27	22.82	29	22.82	31			51.82	7	51.82	7	51.82	16
22.84	27	22.84	37	22.84	39			51.84	9	51.84	10	51.84	5
22.86	29	22.86	28	22.86	45			51.86	2	51.86	8	51.86	7
22.88	22	22.88	45	22.88	32			51.88	6	51.88	20	51.88	10
22.9	25	22.9	49	22.9	23			51.9	6	51.9	10	51.9	10
22.92	25	22.92	33	22.92	34			51.92	7	51.92	13	51.92	9
22.94	22	22.94	37	22.94	32			51.94	8	51.94	16	51.94	5
22.96	21	22.96	36	22.96	37			51.96	11	51.96	11	51.96	15
22.98	26	22.98	34	22.98	30			51.98	11	51.98	11	51.98	5
23	31	23	33	23	34			52	8	52	14	52	9
23.02	24	23.02	34	23.02	37			52.02	8	52.02	16	52.02	5
23.04	30	23.04	39	23.04	31			52.04	12	52.04	12	52.04	15
23.06	16	23.06	24	23.06	30			52.06	10	52.06	12	52.06	6
23.08	23	23.08	36	23.08	37			52.08	12	52.08	8	52.08	14
23.1	27	23.1	28	23.1	35			52.1	14	52.1	10	52.1	11
23.12	28	23.12	26	23.12	36			52.12	8	52.12	13	52.12	10
23.14	22	23.14	37	23.14	32			52.14	6	52.14	11	52.14	11
23.16	18	23.16	28	23.16	34			52.16	7	52.16	12	52.16	5
23.18	16	23.18	22	23.18	40			52.18	8	52.18	18	52.18	12
23.2	32	23.2	32	23.2	44			52.2	6	52.2	11	52.2	6
23.22	18	23.22	44	23.22	27			52.22	16	52.22	8	52.22	14
23.24	25	23.24	45	23.24	31			52.24	9	52.24	10	52.24	8
23.26	25	23.26	32	23.26	25			52.26	7	52.26	13	52.26	14
23.28	24	23.28	37	23.28	35			52.28	6	52.28	8	52.28	7
23.3	25	23.3	45	23.3	30			52.3	6	52.3	8	52.3	8
23.32	16	23.32	46	23.32	26			52.32	7	52.32	16	52.32	17
23.34	23	23.34	31	23.34	29			52.34	7	52.34	15	52.34	14
23.36	31	23.36	36	23.36	36			52.36	6	52.36	11	52.36	8
23.38	18	23.38	43	23.38	33			52.38	5	52.38	11	52.38	12
23.4	19	23.4	38	23.4	34			52.4	9	52.4	4	52.4	12
23.42	21	23.42	28	23.42	28			52.42	17	52.42	10	52.42	9
23.44	16	23.44	42	23.44	29			52.44	8	52.44	11	52.44	15
23.46	24	23.46	43	23.46	34			52.46	13	52.46	16	52.46	17
23.48	26	23.48	33	23.48	39			52.48	7	52.48	13	52.48	13
23.5	22	23.5	40	23.5	32			52.5	5	52.5	10	52.5	15
23.52	19	23.52	41	23.52	33			52.52	8	52.52	13	52.52	13
23.54	21	23.54	31	23.54	39			52.54	12	52.54	16	52.54	9
23.56	23	23.56	33	23.56	31			52.56	10	52.56	17	52.56	13
23.58	22	23.58	35	23.58	34			52.58	2	52.58	10	52.58	9
23.6	14	23.6	40	23.6	35			52.6	9	52.6	5	52.6	12
23.62	21	23.62	28	23.62	40			52.62	13	52.62	8	52.62	15
23.64	19	23.64	24	23.64	27			52.64	9	52.64	10	52.64	10
23.66	26	23.66	33	23.66	33			52.66	9	52.66	11	52.66	14
23.68	17	23.68	42	23.68	36			52.68	11	52.68	9	52.68	12
23.7	19	23.7	29	23.7	32			52.7	12	52.7	13	52.7	8
23.72	28	23.72	39	23.72	34			52.72	5	52.72	8	52.72	3
23.74	21	23.74	30	23.74	45			52.74	6	52.74	10	52.74	13
23.76	21	23.76	40	23.76	42			52.76	9	52.76	10	52.76	9
23.78	26	23.78	28	23.78	29			52.78	7	52.78	18	52.78	14
23.8	26	23.8	31	23.8	34			52.8	5	52.8	21	52.8	12
23.82	21	23.82	30	23.82	34			52.82	11	52.82	18	52.82	11
23.84	20	23.84	36	23.84	29			52.84	3	52.84	16	52.84	15
23.86	27	23.86	28	23.86	27			52.86	9	52.86	10	52.86	7
23.88	21	23.88	38	23.88	35			52.88	7	52.88	8	52.88	9
23.9	32	23.9	36	23.9	35			52.9	4	52.9	14	52.9	13
23.92	23	23.92	39	23.92	33			52.92	7	52.92	17	52.92	14
23.94	18	23.94	46	23.94	27			52.94	9	52.94	10	52.94	9
23.96	22	23.96	39	23.96	35			52.96	3	52.96	14	52.96	7
23.98	24	23.98	38	23.98	22			52.98	14	52.98	13	52.98	10
24	29	24	34	24	29			53	8	53	13	53	10
24.02	17	24.02	31	24.02	42			53.02	8	53.02	15	53.02	14
24.04	15	24.04	37	24.04	31			53.04	10	53.04	11	53.04	16
24.06	20	24.06	31	24.06	31			53.06	11	53.06	12	53.06	10
24.08	25	24.08	37	24.08	31			53.08	6	53.08	11	53.08	10
24.1	13	24.1	38	24.1	34			53.1	7	53.1	9	53.1	11
24.12	27	24.12	34	24.12	22			53.12	7	53.12	15	53.12	9
24.14	18	24.14	36	24.14	34			53.14	10	53.14	11	53.14	16
24.16	24	24.16	44	24.16	46			53.16	8	53.16	9	53.16	15
24.18	22	24.18	46	24.18	32			53.18	13	53.18	10	53.18	10
24.2	15	24.2	38	24.2	36			53.2	7	53.2	13	53.2	6
24.22	24	24.22	41	24.22	38			53.22	18	53.22	17	53.22	9
24.24	23	24.24	42	24.24	33			53.24	0	53.24	16	53.24	5
24.26	17	24.26	38	24.26	18			53.26	2	53.26	9	53.26	9
24.28	28	24.28	30	24.28	38			53.28	10	53.28	15	53.28	14
24.3	25	24.3	45	24.3	41			53.3	6	53.3	10	53.3	7
24.32	26	24.32	33	24.32	39			53.32	12	53.32	8	53.32	9
24.34	21	24.34	41	24.34	23			53.34	9	53.34	9	53.34	12
24.36	30	24.36	48	24.36	30			53.36	7	53.36	8	53.36	11
24.38	20	24.38	38	24.38	27			53.38	6	53.38	12	53.38	10
24.4	17	24.4	34	24.4	40			53.4	9	53.4	15	53.4	3
24.42	19	24.42	32	24.42	31			53.42	2	53.42	8	53.42	11
24.44	34	24.44	42	24.44	24			53.44	5	53.44	12	53.44	9
24.46	20	24.46	34	24.46	42			53.46	13	53.46	12	53.46	11
24.48	24	24.48	39	24.48	40			53.48	7	53.48	7	53.48	10
24.5	24	24.5	32	24.5	30			53.5	3	53.5	11	53.5	9
24.52	30	24.52	42	24.52	29			53.52	4	53.52	12	53.52	9
24.54	29	24.54	40	24.54	25			53.54	10	53.54	14	53.54	7
24.56	29	24.56	41	24.56	39			53.56	9	53.56	13	53.56	7
24.58	17	24.58	38	24.58	34			53.58	12	53.58	6	53.58	14
24.6	21	24.6	35	24.6	32			53.6	3	53.6	8	53.6	14
24.62	19	24.62	38	24.62	27			53.62	8	53.62	8	53.62	9
24.64	20	24.64	29	24.64	37			53.64	12	53.64	14	53.64	8
24.66	19	24.66	32	24.66	31			53.66	10	53.66	18	53.66	12
24.68	30	24.68	29	24.68	37			53.68	11	53.68	15	53.68	12
24.7	19	24.7	27	24.7	36			53.7	7	53.7	14	53.7	12
24.72	16	24.72	31	24.72	36			53.72	11	53.72	10	53.72	6
24.74	17	24.74	28	24.74	28			53.74	8	53.74	7	53.74	7
24.76	26	24.76	21	24.76	24			53.76	10	53.76	17	53.76	10
24.78	27	24.78	35	24.78	39			53.78	7	53.78	10	53.78	10
24.8	21	24.8	32	24.8	29			53.8	8	53.8	12	53.8	5
24.82	24	24.82	37	24.82	23			53.82	5	53.82	11	53.82	9
24.84	13	24.84	27	24.84	35			53.84	10	53.84	21	53.84	10
24.86	27	24.86	37	24.86	30			53.86	10	53.86	8	53.86	12
24.88	18	24.88	25	24.88	24			53.88	4	53.88	13	53.88	11
24.9	25	24.9	33	24.9	30			53.9	7	53.9	15	53.9	16
24.92	20	24.92	35	24.92	35			53.92	6	53.92	19	53.92	10
24.94	19	24.94	52	24.94	27			53.94	10	53.94	14	53.94	8
24.96	22	24.96	23	24.96	37			53.96	5	53.96	12	53.96	10
24.98	26	24.98	27	24.98	27			53.98	11	53.98	2	53.98	11
25	17	25	39	25	32			54	15	54	13	54	10
25.02	21	25.02	38	25.02	24			54.02	19	54.02	6	54.02	11
25.04	18	25.04	41	25.04	27			54.04	10	54.04	9	54.04	10
25.06	21	25.06	26	25.06	30			54.06	6	54.06	13	54.06	5
25.08	12	25.08	33	25.08	36			54.08	6	54.08	14	54.08	10
25.1	17	25.1	28	25.1	30			54.1	10	54.1	13	54.1	13
25.12	20	25.12	31	25.12	36			54.12	11	54.12	13	54.12	10
25.14	16	25.14	20	25.14	25			54.14	15	54.14	9	54.14	7
25.16	13	25.16	34	25.16	21			54.16	6	54.16	6	54.16	12
25.18	21	25.18	32	25.18	36			54.18	6	54.18	10	54.18	15
25.2	17	25.2	32	25.2	21			54.2	4	54.2	12	54.2	10
25.22	11	25.22	23	25.22	42			54.22	10	54.22	7	54.22	7
25.24	28	25.24	31	25.24	21			54.24	7	54.24	11	54.24	10
25.26	18	25.26	33	25.26	26			54.26	7	54.26	14	54.26	10
25.28	23	25.28	22	25.28	28			54.28	9	54.28	14	54.28	14
25.3	19	25.3	25	25.3	27			54.3	11	54.3	10	54.3	12
25.32	17	25.32	24	25.32	22			54.32	8	54.32	16	54.32	17
25.34	31	25.34	33	25.34	39			54.34	4	54.34	17	54.34	10
25.36	21	25.36	33	25.36	31			54.36	12	54.36	13	54.36	19
25.38	19	25.38	22	25.38	19			54.38	14	54.38	12	54.38	11
25.4	21	25.4	31	25.4	24			54.4	4	54.4	11	54.4	12
25.42	19	25.42	41	25.42	31			54.42	5	54.42	15	54.42	10
25.44	21	25.44	25	25.44	32			54.44	8	54.44	11	54.44	11
25.46	19	25.46	30	25.46	29			54.46	11	54.46	11	54.46	13
25.48	22	25.48	37	25.48	37			54.48	13	54.48	9	54.48	9
25.5	17	25.5	34	25.5	24			54.5	4	54.5	11	54.5	12
25.52	16	25.52	36	25.52	24			54.52	7	54.52	10	54.52	14
25.54	16	25.54	34	25.54	24			54.54	8	54.54	14	54.54	14
25.56	22	25.56	29	25.56	28			54.56	7	54.56	11	54.56	11
25.58	16	25.58	29	25.58	45			54.58	6	54.58	16	54.58	16
25.6	20	25.6	30	25.6	32			54.6	4	54.6	11	54.6	7
25.62	18	25.62	37	25.62	33			54.62	4	54.62	18	54.62	9
25.64	22	25.64	32	25.64	32			54.64	9	54.64	12	54.64	7
25.66	21	25.66	18	25.66	29			54.66	6	54.66	15	54.66	9
25.68	11	25.68	35	25.68	35			54.68	11	54.68	8	54.68	15
25.7	19	25.7	28	25.7	31			54.7	10	54.7	10	54.7	7
25.72	22	25.72	25	25.72	27			54.72	10	54.72	6	54.72	6
25.74	18	25.74	31	25.74	21			54.74	9	54.74	10	54.74	12
25.76	23	25.76	27	25.76	31			54.76	3	54.76	10	54.76	12
25.78	18	25.78	39	25.78	25			54.78	8	54.78	9	54.78	20
25.8	26	25.8	39	25.8	23			54.8	9	54.8	19	54.8	6
25.82	21	25.82	29	25.82	24			54.82	6	54.82	9	54.82	13
25.84	18	25.84	32	25.84	29			54.84	10	54.84	12	54.84	15
25.86	20	25.86	19	25.86	31			54.86	11	54.86	14	54.86	11
25.88	19	25.88	33	25.88	30			54.88	11	54.88	18	54.88	15
25.9	21	25.9	26	25.9	28			54.9	14	54.9	11	54.9	10
25.92	14	25.92	38	25.92	30			54.92	6	54.92	14	54.92	15
25.94	25	25.94	36	25.94	21			54.94	7	54.94	9	54.94	11
25.96	28	25.96	23	25.96	31			54.96	6	54.96	12	54.96	17
25.98	24	25.98	27	25.98	27			54.98	6	54.98	14	54.98	14
26	20	26	39	26	27			55	1	55	16	55	13
26.02	18	26.02	28	26.02	23			55.02	8	55.02	15	55.02	7
26.04	15	26.04	35	26.04	30			55.04	11	55.04	7	55.04	11
26.06	20	26.06	30	26.06	25			55.06	8	55.06	15	55.06	13
26.08	20	26.08	27	26.08	26			55.08	10	55.08	10	55.08	9
26.1	16	26.1	24	26.1	29			55.1	9	55.1	8	55.1	17
26.12	18	26.12	34	26.12	29			55.12	6	55.12	13	55.12	9
26.14	7	26.14	40	26.14	36			55.14	13	55.14	12	55.14	17
26.16	19	26.16	30	26.16	18			55.16	6	55.16	14	55.16	13
26.18	16	26.18	25	26.18	27			55.18	6	55.18	3	55.18	9
26.2	19	26.2	27	26.2	28			55.2	7	55.2	9	55.2	8
26.22	25	26.22	26	26.22	39			55.22	6	55.22	9	55.22	14
26.24	11	26.24	23	26.24	32			55.24	9	55.24	17	55.24	10
26.26	23	26.26	21	26.26	28			55.26	9	55.26	8	55.26	10
26.28	19	26.28	29	26.28	21			55.28	6	55.28	15	55.28	7
26.3	20	26.3	32	26.3	33			55.3	7	55.3	2	55.3	9
26.32	23	26.32	32	26.32	33			55.32	7	55.32	15	55.32	9
26.34	22	26.34	30	26.34	32			55.34	3	55.34	9	55.34	4
26.36	14	26.36	35	26.36	16			55.36	8	55.36	11	55.36	9
26.38	8	26.38	33	26.38	32			55.38	7	55.38	13	55.38	9
26.4	17	26.4	29	26.4	34			55.4	10	55.4	15	55.4	18
26.42	18	26.42	30	26.42	20			55.42	5	55.42	14	55.42	8
26.44	19	26.44	34	26.44	30			55.44	7	55.44	9	55.44	15
26.46	10	26.46	33	26.46	29			55.46	10	55.46	19	55.46	16
26.48	17	26.48	24	26.48	23			55.48	7	55.48	15	55.48	14
26.5	15	26.5	36	26.5	27			55.5	8	55.5	9	55.5	7
26.52	22	26.52	33	26.52	26			55.52	8	55.52	9	55.52	10
26.54	15	26.54	30	26.54	26			55.54	8	55.54	7	55.54	15
26.56	15	26.56	27	26.56	27			55.56	8	55.56	7	55.56	12
26.58	17	26.58	24	26.58	34			55.58	6	55.58	16	55.58	13
26.6	23	26.6	41	26.6	23			55.6	8	55.6	8	55.6	11
26.62	22	26.62	29	26.62	40			55.62	5	55.62	12	55.62	13
26.64	12	26.64	31	26.64	31			55.64	7	55.64	12	55.64	9
26.66	22	26.66	31	26.66	38			55.66	6	55.66	9	55.66	11
26.68	23	26.68	22	26.68	18			55.68	5	55.68	14	55.68	13
26.7	21	26.7	32	26.7	28			55.7	8	55.7	11	55.7	9
26.72	25	26.72	30	26.72	32			55.72	3	55.72	16	55.72	8
26.74	16	26.74	34	26.74	29			55.74	7	55.74	13	55.74	6
26.76	12	26.76	30	26.76	23			55.76	8	55.76	9	55.76	5
26.78	15	26.78	33	26.78	32			55.78	10	55.78	10	55.78	11
26.8	17	26.8	22	26.8	35			55.8	6	55.8	14	55.8	15
26.82	25	26.82	28	26.82	28			55.82	9	55.82	18	55.82	9
26.84	14	26.84	26	26.84	35			55.84	9	55.84	13	55.84	12
26.86	14	26.86	33	26.86	34			55.86	8	55.86	17	55.86	15
26.88	21	26.88	37	26.88	33			55.88	11	55.88	12	55.88	13
26.9	19	26.9	33	26.9	35			55.9	11	55.9	6	55.9	8
26.92	18	26.92	26	26.92	29			55.92	10	55.92	14	55.92	8
26.94	20	26.94	22	26.94	26			55.94	4	55.94	11	55.94	17
26.96	19	26.96	32	26.96	31			55.96	9	55.96	11	55.96	17
26.98	16	26.98	28	26.98	29			55.98	10	55.98	12	55.98	8
27	20	27	31	27	31			56	6	56	15	56	16
27.02	21	27.02	33	27.02	28			56.02	7	56.02	12	56.02	13
27.04	16	27.04	33	27.04	29			56.04	5	56.04	12	56.04	14
27.06	15	27.06	36	27.06	27			56.06	4	56.06	10	56.06	10
27.08	13	27.08	38	27.08	26			56.08	2	56.08	19	56.08	9
27.1	19	27.1	29	27.1	28			56.1	4	56.1	15	56.1	12
27.12	22	27.12	29	27.12	32			56.12	11	56.12	10	56.12	9
27.14	19	27.14	28	27.14	28			56.14	8	56.14	20	56.14	12
27.16	13	27.16	17	27.16	27			56.16	4	56.16	20	56.16	19
27.18	17	27.18	26	27.18	30			56.18	9	56.18	11	56.18	13
27.2	18	27.2	28	27.2	25			56.2	7	56.2	12	56.2	15
27.22	20	27.22	32	27.22	30			56.22	9	56.22	12	56.22	12
27.24	16	27.24	20	27.24	29			56.24	3	56.24	2	56.24	13
27.26	12	27.26	34	27.26	31			56.26	5	56.26	7	56.26	16
27.28	9	27.28	31	27.28	29			56.28	11	56.28	16	56.28	10
27.3	12	27.3	34	27.3	36			56.3	9	56.3	6	56.3	10
27.32	19	27.32	36	27.32	36			56.32	9	56.32	14	56.32	6
27.34	27	27.34	30	27.34	38			56.34	10	56.34	7	56.34	9
27.36	11	27.36	24	27.36	33			56.36	10	56.36	9	56.36	7
27.38	14	27.38	35	27.38	29			56.38	11	56.38	10	56.38	7
27.4	19	27.4	30	27.4	30			56.4	10	56.4	14	56.4	11
27.42	22	27.42	48	27.42	33			56.42	12	56.42	13	56.42	9
27.44	18	27.44	25	27.44	36			56.44	8	56.44	8	56.44	10
27.46	20	27.46	13	27.46	39			56.46	10	56.46	7	56.46	10
27.48	14	27.48	31	27.48	40			56.48	5	56.48	13	56.48	9
27.5	18	27.5	24	27.5	30			56.5	1	56.5	10	56.5	12
27.52	10	27.52	30	27.52	33			56.52	5	56.52	20	56.52	7
27.54	19	27.54	23	27.54	38			56.54	7	56.54	15	56.54	7
27.56	21	27.56	28	27.56	37			56.56	10	56.56	10	56.56	17
27.58	19	27.58	34	27.58	39			56.58	4	56.58	13	56.58	15
27.6	11	27.6	36	27.6	42			56.6	7	56.6	10	56.6	9
27.62	13	27.62	31	27.62	32			56.62	8	56.62	8	56.62	9
27.64	28	27.64	40	27.64	34			56.64	16	56.64	11	56.64	14
27.66	24	27.66	27	27.66	33			56.66	11	56.66	10	56.66	13
27.68	20	27.68	36	27.68	28			56.68	8	56.68	11	56.68	7
27.7	16	27.7	38	27.7	29			56.7	8	56.7	12	56.7	17
27.72	20	27.72	30	27.72	24			56.72	6	56.72	10	56.72	18
27.74	12	27.74	33	27.74	27			56.74	15	56.74	11	56.74	11
27.76	19	27.76	41	27.76	21			56.76	8	56.76	14	56.76	11
27.78	20	27.78	28	27.78	27			56.78	7	56.78	11	56.78	10
27.8	20	27.8	32	27.8	27			56.8	3	56.8	9	56.8	16
27.82	15	27.82	43	27.82	28			56.82	7	56.82	10	56.82	17
27.84	15	27.84	36	27.84	28			56.84	7	56.84	10	56.84	12
27.86	23	27.86	22	27.86	27			56.86	9	56.86	12	56.86	12
27.88	19	27.88	28	27.88	25			56.88	5	56.88	10	56.88	10
27.9	25	27.9	39	27.9	34			56.9	8	56.9	12	56.9	6
27.92	19	27.92	29	27.92	33			56.92	16	56.92	17	56.92	11
27.94	17	27.94	33	27.94	35			56.94	9	56.94	11	56.94	10
27.96	20	27.96	24	27.96	23			56.96	7	56.96	12	56.96	8
27.98	16	27.98	26	27.98	27			56.98	9	56.98	11	56.98	9
28	19	28	25	28	27			57	3	57	7	57	4
28.02	17	28.02	30	28.02	35			57.02	5	57.02	15	57.02	10
28.04	23	28.04	22	28.04	23			57.04	8	57.04	10	57.04	17
28.06	22	28.06	34	28.06	23			57.06	11	57.06	13	57.06	15
28.08	14	28.08	33	28.08	32			57.08	8	57.08	12	57.08	16
28.1	22	28.1	22	28.1	21			57.1	4	57.1	8	57.1	12
28.12	15	28.12	26	28.12	28			57.12	10	57.12	10	57.12	16
28.14	13	28.14	21	28.14	28			57.14	11	57.14	13	57.14	6
28.16	16	28.16	30	28.16	32			57.16	13	57.16	10	57.16	11
28.18	17	28.18	23	28.18	21			57.18	7	57.18	10	57.18	17
28.2	16	28.2	30	28.2	27			57.2	4	57.2	10	57.2	4
28.22	22	28.22	24	28.22	27			57.22	9	57.22	4	57.22	11
28.24	17	28.24	33	28.24	22			57.24	3	57.24	8	57.24	23
28.26	16	28.26	33	28.26	14			57.26	5	57.26	11	57.26	11
28.28	21	28.28	38	28.28	25			57.28	11	57.28	14	57.28	10
28.3	15	28.3	39	28.3	20			57.3	9	57.3	13	57.3	11
28.32	25	28.32	23	28.32	26			57.32	7	57.32	9	57.32	16
28.34	16	28.34	31	28.34	25			57.34	6	57.34	15	57.34	15
28.36	19	28.36	25	28.36	22			57.36	9	57.36	15	57.36	12
28.38	12	28.38	27	28.38	18			57.38	6	57.38	7	57.38	13
28.4	12	28.4	24	28.4	24			57.4	11	57.4	11	57.4	11
28.42	16	28.42	26	28.42	30			57.42	11	57.42	17	57.42	15
28.44	21	28.44	22	28.44	20			57.44	13	57.44	10	57.44	16
28.46	20	28.46	31	28.46	27			57.46	10	57.46	10	57.46	18
28.48	16	28.48	28	28.48	28			57.48	6	57.48	19	57.48	15
28.5	18	28.5	33	28.5	32			57.5	6	57.5	11	57.5	12
28.52	19	28.52	28	28.52	22			57.52	6	57.52	10	57.52	13
28.54	14	28.54	34	28.54	31			57.54	7	57.54	11	57.54	10
28.56	9	28.56	27	28.56	16			57.56	9	57.56	17	57.56	3
28.58	18	28.58	26	28.58	25			57.58	5	57.58	17	57.58	23
28.6	14	28.6	26	28.6	34			57.6	9	57.6	12	57.6	14
28.62	22	28.62	25	28.62	26			57.62	8	57.62	15	57.62	12
28.64	22	28.64	27	28.64	23			57.64	11	57.64	15	57.64	17
28.66	13	28.66	25	28.66	27			57.66	4	57.66	8	57.66	10
28.68	13	28.68	23	28.68	28			57.68	7	57.68	17	57.68	10
28.7	13	28.7	20	28.7	26			57.7	14	57.7	13	57.7	11
28.72	22	28.72	29	28.72	24			57.72	12	57.72	7	57.72	12
28.74	13	28.74	34	28.74	23			57.74	6	57.74	11	57.74	9
28.76	20	28.76	33	28.76	33			57.76	6	57.76	16	57.76	14
28.78	14	28.78	34	28.78	19			57.78	4	57.78	10	57.78	7
28.8	16	28.8	16	28.8	18			57.8	8	57.8	18	57.8	17
28.82	15	28.82	19	28.82	25			57.82	6	57.82	23	57.82	7
28.84	16	28.84	21	28.84	21			57.84	5	57.84	14	57.84	8
28.86	16	28.86	37	28.86	23			57.86	11	57.86	11	57.86	11
28.88	12	28.88	30	28.88	22			57.88	9	57.88	22	57.88	8
28.9	15	28.9	24	28.9	27			57.9	10	57.9	12	57.9	9
28.92	21	28.92	21	28.92	18			57.92	6	57.92	11	57.92	12
28.94	16	28.94	28	28.94	21			57.94	9	57.94	10	57.94	9
28.96	21	28.96	24	28.96	27			57.96	9	57.96	12	57.96	5
28.98	17	28.98	23	28.98	24			57.98	10	57.98	13	57.98	12
29	15	29	25	29	26			58	4	58	9	58	12
29.02	18	29.02	24	29.02	21			58.02	6	58.02	17	58.02	16
29.04	22	29.04	33	29.04	25			58.04	4	58.04	10	58.04	14
29.06	12	29.06	31	29.06	27			58.06	5	58.06	4	58.06	11
29.08	13	29.08	17	29.08	27			58.08	7	58.08	6	58.08	15
29.1	14	29.1	41	29.1	26			58.1	7	58.1	11	58.1	7
29.12	15	29.12	30	29.12	31			58.12	7	58.12	14	58.12	8
29.14	10	29.14	23	29.14	24			58.14	3	58.14	14	58.14	11
29.16	10	29.16	26	29.16	22			58.16	8	58.16	13	58.16	11
29.18	20	29.18	28	29.18	22			58.18	5	58.18	19	58.18	8
29.2	16	29.2	23	29.2	21			58.2	13	58.2	18	58.2	9
29.22	18	29.22	21	29.22	23			58.22	8	58.22	12	58.22	8
29.24	12	29.24	35	29.24	33			58.24	8	58.24	12	58.24	9
29.26	14	29.26	21	29.26	25			58.26	10	58.26	8	58.26	12
29.28	17	29.28	27	29.28	19			58.28	7	58.28	10	58.28	14
29.3	20	29.3	21	29.3	21			58.3	6	58.3	10	58.3	11
29.32	16	29.32	25	29.32	23			58.32	8	58.32	20	58.32	12
29.34	15	29.34	35	29.34	27			58.34	11	58.34	12	58.34	10
29.36	16	29.36	24	29.36	22			58.36	7	58.36	6	58.36	12
29.38	15	29.38	31	29.38	20			58.38	13	58.38	15	58.38	11
29.4	21	29.4	29	29.4	28			58.4	8	58.4	12	58.4	12
29.42	15	29.42	25	29.42	24			58.42	14	58.42	15	58.42	19
29.44	11	29.44	27	29.44	19			58.44	7	58.44	12	58.44	5
29.46	25	29.46	34	29.46	28			58.46	6	58.46	16	58.46	16
29.48	14	29.48	25	29.48	33			58.48	13	58.48	14	58.48	10
29.5	10	29.5	27	29.5	19			58.5	8	58.5	13	58.5	8
29.52	14	29.52	31	29.52	29			58.52	11	58.52	15	58.52	8
29.54	11	29.54	27	29.54	24			58.54	7	58.54	19	58.54	10
29.56	13	29.56	18	29.56	20			58.56	7	58.56	8	58.56	12
29.58	15	29.58	21	29.58	18			58.58	3	58.58	13	58.58	9
29.6	15	29.6	20	29.6	22			58.6	3	58.6	16	58.6	11
29.62	19	29.62	24	29.62	18			58.62	9	58.62	10	58.62	9
29.64	17	29.64	30	29.64	20			58.64	7	58.64	6	58.64	15
29.66	16	29.66	23	29.66	22			58.66	14	58.66	13	58.66	12
29.68	15	29.68	25	29.68	26			58.68	5	58.68	18	58.68	14
29.7	12	29.7	32	29.7	25			58.7	5	58.7	9	58.7	12
29.72	15	29.72	21	29.72	27			58.72	10	58.72	7	58.72	7
29.74	13	29.74	29	29.74	25			58.74	12	58.74	11	58.74	11
29.76	20	29.76	18	29.76	35			58.76	9	58.76	12	58.76	8
29.78	19	29.78	30	29.78	24			58.78	5	58.78	11	58.78	10
29.8	22	29.8	37	29.8	29			58.8	10	58.8	9	58.8	8
29.82	19	29.82	26	29.82	30			58.82	5	58.82	13	58.82	12
29.84	13	29.84	27	29.84	20			58.84	11	58.84	11	58.84	8
29.86	12	29.86	27	29.86	26			58.86	9	58.86	14	58.86	9
29.88	11	29.88	24	29.88	28			58.88	7	58.88	14	58.88	10
29.9	14	29.9	33	29.9	36			58.9	6	58.9	12	58.9	6
29.92	15	29.92	36	29.92	20			58.92	10	58.92	9	58.92	9
29.94	17	29.94	28	29.94	26			58.94	5	58.94	15	58.94	8
29.96	15	29.96	29	29.96	31			58.96	5	58.96	14	58.96	15
29.98	16	29.98	29	29.98	22			58.98	5	58.98	11	58.98	8
30	13	30	35	30	26			59	9	59	15	59	17
30.02	18	30.02	34	30.02	23			59.02	10	59.02	16	59.02	10
30.04	13	30.04	24	30.04	17			59.04	8	59.04	10	59.04	13
30.06	21	30.06	29	30.06	21			59.06	7	59.06	13	59.06	15
30.08	9	30.08	29	30.08	19			59.08	8	59.08	16	59.08	4
30.1	9	30.1	19	30.1	24			59.1	9	59.1	13	59.1	10
30.12	18	30.12	32	30.12	24			59.12	11	59.12	18	59.12	15
30.14	17	30.14	21	30.14	26			59.14	11	59.14	10	59.14	7
30.16	18	30.16	41	30.16	15			59.16	9	59.16	8	59.16	9
30.18	13	30.18	29	30.18	24			59.18	10	59.18	8	59.18	9
30.2	11	30.2	20	30.2	24			59.2	11	59.2	8	59.2	16
30.22	10	30.22	27	30.22	25			59.22	13	59.22	11	59.22	12
30.24	19	30.24	25	30.24	23			59.24	9	59.24	16	59.24	10
30.26	19	30.26	37	30.26	26			59.26	12	59.26	10	59.26	12
30.28	14	30.28	26	30.28	28			59.28	10	59.28	13	59.28	11
30.3	15	30.3	20	30.3	21			59.3	8	59.3	13	59.3	9
30.32	13	30.32	24	30.32	33			59.32	10	59.32	13	59.32	7
30.34	13	30.34	17	30.34	30			59.34	8	59.34	7	59.34	12
30.36	19	30.36	23	30.36	17			59.36	6	59.36	14	59.36	17
30.38	20	30.38	17	30.38	21			59.38	7	59.38	12	59.38	11
30.4	23	30.4	23	30.4	21			59.4	12	59.4	9	59.4	6
30.42	10	30.42	27	30.42	42			59.42	4	59.42	17	59.42	8
30.44	16	30.44	29	30.44	19			59.44	3	59.44	15	59.44	7
30.46	14	30.46	27	30.46	29			59.46	6	59.46	17	59.46	11
30.48	16	30.48	21	30.48	24			59.48	8	59.48	13	59.48	18
30.5	13	30.5	25	30.5	29			59.5	11	59.5	10	59.5	10
30.52	13	30.52	25	30.52	28			59.52	8	59.52	8	59.52	8
30.54	21	30.54	22	30.54	30			59.54	7	59.54	12	59.54	11
30.56	21	30.56	17	30.56	18			59.56	13	59.56	16	59.56	10
30.58	13	30.58	24	30.58	21			59.58	13	59.58	19	59.58	11
30.6	14	30.6	24	30.6	22			59.6	7	59.6	14	59.6	15
30.62	21	30.62	18	30.62	24			59.62	5	59.62	8	59.62	11
30.64	14	30.64	21	30.64	17			59.64	10	59.64	8	59.64	6
30.66	19	30.66	29	30.66	23			59.66	15	59.66	5	59.66	8
30.68	18	30.68	33	30.68	20			59.68	11	59.68	10	59.68	10
30.7	12	30.7	32	30.7	18			59.7	13	59.7	12	59.7	10
30.72	13	30.72	24	30.72	16			59.72	5	59.72	16	59.72	12
30.74	13	30.74	25	30.74	23			59.74	8	59.74	16	59.74	7
30.76	13	30.76	32	30.76	19			59.76	16	59.76	10	59.76	14
30.78	19	30.78	32	30.78	24			59.78	7	59.78	9	59.78	14
30.8	15	30.8	15	30.8	19			59.8	14	59.8	14	59.8	13
30.82	14	30.82	20	30.82	22			59.82	11	59.82	13	59.82	6
30.84	18	30.84	20	30.84	22			59.84	12	59.84	10	59.84	10
30.86	12	30.86	25	30.86	24			59.86	12	59.86	17	59.86	5
30.88	7	30.88	27	30.88	13			59.88	7	59.88	17	59.88	10
30.9	15	30.9	27	30.9	14			59.9	8	59.9	12	59.9	13
30.92	13	30.92	30	30.92	27			59.92	7	59.92	13	59.92	11
30.94	16	30.94	34	30.94	16			59.94	10	59.94	7	59.94	11
30.96	18	30.96	35	30.96	26			59.96	16	59.96	12	59.96	13
30.98	11	30.98	21	30.98	25			59.98	11	59.98	11	59.98	15
31	11	31	18	31	25			60	9	60	12	60	16
31.02	12	31.02	32	31.02	19			60.02	8	60.02	11	60.02	12
31.04	15	31.04	19	31.04	19			60.04	13	60.04	18	60.04	8
31.06	14	31.06	25	31.06	19			60.06	9	60.06	10	60.06	7
31.08	8	31.08	24	31.08	13			60.08	9	60.08	11	60.08	12
31.1	19	31.1	25	31.1	28			60.1	5	60.1	13	60.1	11
31.12	14	31.12	29	31.12	20			60.12	10	60.12	12	60.12	13
31.14	19	31.14	30	31.14	26			60.14	17	60.14	16	60.14	8
31.16	15	31.16	41	31.16	23			60.16	8	60.16	12	60.16	9
31.18	14	31.18	27	31.18	22			60.18	14	60.18	14	60.18	7
31.2	17	31.2	20	31.2	26			60.2	8	60.2	12	60.2	9
31.22	15	31.22	26	31.22	29			60.22	16	60.22	15	60.22	12
31.24	12	31.24	35	31.24	26			60.24	12	60.24	11	60.24	8
31.26	10	31.26	26	31.26	19			60.26	7	60.26	12	60.26	13
31.28	14	31.28	24	31.28	23			60.28	10	60.28	7	60.28	13
31.3	20	31.3	40	31.3	22			60.3	10	60.3	8	60.3	6
31.32	16	31.32	20	31.32	36			60.32	4	60.32	14	60.32	13
31.34	13	31.34	21	31.34	21			60.34	10	60.34	12	60.34	20
31.36	14	31.36	31	31.36	24			60.36	6	60.36	13	60.36	13
31.38	12	31.38	25	31.38	20			60.38	12	60.38	13	60.38	15
31.4	12	31.4	32	31.4	29			60.4	10	60.4	14	60.4	13
31.42	20	31.42	27	31.42	20			60.42	7	60.42	10	60.42	16
31.44	15	31.44	22	31.44	18			60.44	9	60.44	9	60.44	11
31.46	17	31.46	30	31.46	21			60.46	10	60.46	10	60.46	6
31.48	10	31.48	29	31.48	13			60.48	13	60.48	8	60.48	12
31.5	12	31.5	30	31.5	23			60.5	13	60.5	18	60.5	15
31.52	18	31.52	25	31.52	33			60.52	6	60.52	7	60.52	9
31.54	13	31.54	20	31.54	14			60.54	7	60.54	18	60.54	16
31.56	15	31.56	39	31.56	25			60.56	10	60.56	7	60.56	10
31.58	24	31.58	20	31.58	24			60.58	4	60.58	15	60.58	15
31.6	10	31.6	27	31.6	25			60.6	9	60.6	16	60.6	9
31.62	10	31.62	19	31.62	24			60.62	16	60.62	12	60.62	12
31.64	14	31.64	30	31.64	25			60.64	10	60.64	11	60.64	9
31.66	8	31.66	26	31.66	16			60.66	11	60.66	7	60.66	8
31.68	10	31.68	26	31.68	22			60.68	8	60.68	15	60.68	12
31.7	16	31.7	27	31.7	28			60.7	10	60.7	13	60.7	9
31.72	18	31.72	39	31.72	35			60.72	13	60.72	9	60.72	15
31.74	12	31.74	29	31.74	28			60.74	15	60.74	16	60.74	12
31.76	7	31.76	24	31.76	27			60.76	12	60.76	20	60.76	11
31.78	14	31.78	25	31.78	27			60.78	7	60.78	14	60.78	11
31.8	17	31.8	28	31.8	38			60.8	10	60.8	13	60.8	19
31.82	16	31.82	25	31.82	24			60.82	10	60.82	12	60.82	8
31.84	28	31.84	26	31.84	24			60.84	9	60.84	10	60.84	10
31.86	16	31.86	26	31.86	18			60.86	3	60.86	10	60.86	7
31.88	18	31.88	36	31.88	24			60.88	12	60.88	15	60.88	16
31.9	14	31.9	17	31.9	25			60.9	13	60.9	16	60.9	11
31.92	5	31.92	17	31.92	28			60.92	8	60.92	10	60.92	11
31.94	24	31.94	29	31.94	31			60.94	12	60.94	16	60.94	11
31.96	13	31.96	28	31.96	22			60.96	9	60.96	10	60.96	16
31.98	11	31.98	26	31.98	38			60.98	6	60.98	22	60.98	13
32	19	32	34	32	38			61	8	61	10	61	16
32.02	12	32.02	21	32.02	44			61.02	8	61.02	9	61.02	18
32.04	18	32.04	29	32.04	26			61.04	14	61.04	18	61.04	10
32.06	13	32.06	26	32.06	24			61.06	9	61.06	9	61.06	15
32.08	10	32.08	39	32.08	28			61.08	8	61.08	9	61.08	12
32.1	13	32.1	38	32.1	23			61.1	7	61.1	17	61.1	6
32.12	8	32.12	38	32.12	28			61.12	10	61.12	13	61.12	11
32.14	18	32.14	30	32.14	35			61.14	7	61.14	12	61.14	16
32.16	13	32.16	35	32.16	26			61.16	8	61.16	14	61.16	10
32.18	13	32.18	31	32.18	20			61.18	14	61.18	11	61.18	10
32.2	15	32.2	32	32.2	24			61.2	7	61.2	14	61.2	16
32.22	21	32.22	32	32.22	29			61.22	9	61.22	14	61.22	15
32.24	11	32.24	35	32.24	28			61.24	12	61.24	11	61.24	12
32.26	9	32.26	43	32.26	32			61.26	8	61.26	9	61.26	18
32.28	11	32.28	35	32.28	25			61.28	8	61.28	11	61.28	11
32.3	17	32.3	33	32.3	27			61.3	11	61.3	12	61.3	12
32.32	19	32.32	34	32.32	28			61.32	13	61.32	12	61.32	15
32.34	11	32.34	27	32.34	36			61.34	9	61.34	13	61.34	17
32.36	22	32.36	27	32.36	32			61.36	13	61.36	13	61.36	15
32.38	21	32.38	21	32.38	27			61.38	10	61.38	16	61.38	12
32.4	17	32.4	34	32.4	35			61.4	10	61.4	20	61.4	12
32.42	11	32.42	22	32.42	31			61.42	8	61.42	12	61.42	16
32.44	6	32.44	20	32.44	24			61.44	19	61.44	14	61.44	7
32.46	13	32.46	24	32.46	32			61.46	15	61.46	11	61.46	10
32.48	8	32.48	26	32.48	37			61.48	12	61.48	16	61.48	4
32.5	11	32.5	20	32.5	26			61.5	10	61.5	18	61.5	14
32.52	6	32.52	27	32.52	37			61.52	9	61.52	13	61.52	16
32.54	17	32.54	22	32.54	31			61.54	13	61.54	15	61.54	14
32.56	13	32.56	28	32.56	33			61.56	13	61.56	11	61.56	10
32.58	10	32.58	17	32.58	32			61.58	12	61.58	11	61.58	13
32.6	15	32.6	18	32.6	29			61.6	15	61.6	15	61.6	11
32.62	10	32.62	28	32.62	33			61.62	12	61.62	13	61.62	9
32.64	13	32.64	16	32.64	27			61.64	10	61.64	11	61.64	20
32.66	18	32.66	26	32.66	27			61.66	8	61.66	16	61.66	14
32.68	16	32.68	22	32.68	17			61.68	12	61.68	17	61.68	9
32.7	9	32.7	21	32.7	22			61.7	18	61.7	11	61.7	15
32.72	16	32.72	19	32.72	24			61.72	13	61.72	15	61.72	6
32.74	9	32.74	16	32.74	34			61.74	22	61.74	19	61.74	17
32.76	15	32.76	20	32.76	26			61.76	10	61.76	11	61.76	11
32.78	10	32.78	32	32.78	24			61.78	16	61.78	21	61.78	10
32.8	18	32.8	19	32.8	14			61.8	9	61.8	10	61.8	13
32.82	13	32.82	13	32.82	26			61.82	12	61.82	21	61.82	13
32.84	10	32.84	22	32.84	30			61.84	14	61.84	14	61.84	15
32.86	14	32.86	21	32.86	25			61.86	6	61.86	18	61.86	20
32.88	19	32.88	29	32.88	32			61.88	12	61.88	21	61.88	17
32.9	13	32.9	20	32.9	21			61.9	14	61.9	15	61.9	18
32.92	17	32.92	21	32.92	22			61.92	9	61.92	10	61.92	10
32.94	13	32.94	21	32.94	23			61.94	13	61.94	17	61.94	15
32.96	21	32.96	29	32.96	24			61.96	10	61.96	19	61.96	17
32.98	13	32.98	19	32.98	21			61.98	13	61.98	23	61.98	19
33	12	33	16	33	32			62	9	62	16	62	17
33.02	12	33.02	24	33.02	26			62.02	13	62.02	13	62.02	17
33.04	12	33.04	35	33.04	34			62.04	14	62.04	14	62.04	14
33.06	21	33.06	24	33.06	26			62.06	10	62.06	13	62.06	17
33.08	8	33.08	25	33.08	20			62.08	15	62.08	21	62.08	13
33.1	11	33.1	22	33.1	12			62.1	14	62.1	18	62.1	16
33.12	11	33.12	15	33.12	26			62.12	12	62.12	15	62.12	19
33.14	11	33.14	13	33.14	26			62.14	15	62.14	14	62.14	11
33.16	12	33.16	26	33.16	29			62.16	10	62.16	14	62.16	16
33.18	18	33.18	27	33.18	19			62.18	12	62.18	12	62.18	11
33.2	12	33.2	30	33.2	21			62.2	19	62.2	15	62.2	12
33.22	17	33.22	21	33.22	17			62.22	21	62.22	13	62.22	17
33.24	12	33.24	16	33.24	26			62.24	15	62.24	13	62.24	12
33.26	18	33.26	18	33.26	29			62.26	21	62.26	13	62.26	11
33.28	13	33.28	23	33.28	23			62.28	10	62.28	17	62.28	12
33.3	13	33.3	29	33.3	24			62.3	8	62.3	13	62.3	11
33.32	17	33.32	31	33.32	19			62.32	13	62.32	14	62.32	17
33.34	12	33.34	22	33.34	23			62.34	18	62.34	19	62.34	12
33.36	11	33.36	28	33.36	23			62.36	10	62.36	21	62.36	17
33.38	14	33.38	17	33.38	9			62.38	11	62.38	25	62.38	21
33.4	15	33.4	23	33.4	20			62.4	15	62.4	13	62.4	16
33.42	14	33.42	17	33.42	13			62.42	15	62.42	18	62.42	11
33.44	13	33.44	16	33.44	26			62.44	13	62.44	15	62.44	11
33.46	22	33.46	16	33.46	28			62.46	10	62.46	18	62.46	25
33.48	11	33.48	29	33.48	12			62.48	8	62.48	16	62.48	20
33.5	20	33.5	16	33.5	25			62.5	15	62.5	17	62.5	14
33.52	15	33.52	17	33.52	29			62.52	10	62.52	23	62.52	19
33.54	18	33.54	28	33.54	20			62.54	11	62.54	13	62.54	15
33.56	21	33.56	21	33.56	17			62.56	11	62.56	10	62.56	15
33.58	13	33.58	24	33.58	19			62.58	17	62.58	24	62.58	18
33.6	19	33.6	22	33.6	19			62.6	14	62.6	18	62.6	26
33.62	11	33.62	16	33.62	24			62.62	16	62.62	17	62.62	7
33.64	8	33.64	19	33.64	11			62.64	18	62.64	22	62.64	13
33.66	14	33.66	10	33.66	16			62.66	13	62.66	18	62.66	12
33.68	11	33.68	12	33.68	11			62.68	19	62.68	13	62.68	14
33.7	15	33.7	29	33.7	18			62.7	16	62.7	16	62.7	13
33.72	12	33.72	14	33.72	21			62.72	10	62.72	6	62.72	17
33.74	13	33.74	23	33.74	14			62.74	6	62.74	23	62.74	11
33.76	16	33.76	16	33.76	19			62.76	11	62.76	12	62.76	19
33.78	15	33.78	15	33.78	15			62.78	17	62.78	19	62.78	7
33.8	13	33.8	22	33.8	18			62.8	16	62.8	20	62.8	17
33.82	9	33.82	17	33.82	17			62.82	15	62.82	15	62.82	14
33.84	12	33.84	20	33.84	13			62.84	14	62.84	23	62.84	12
33.86	15	33.86	19	33.86	18			62.86	16	62.86	28	62.86	15
33.88	17	33.88	24	33.88	28			62.88	13	62.88	15	62.88	12
33.9	16	33.9	20	33.9	25			62.9	17	62.9	21	62.9	20
33.92	17	33.92	27	33.92	24			62.92	11	62.92	18	62.92	12
33.94	13	33.94	21	33.94	18			62.94	16	62.94	22	62.94	19
33.96	15	33.96	22	33.96	22			62.96	17	62.96	18	62.96	14
33.98	13	33.98	26	33.98	26			62.98	19	62.98	10	62.98	10
34	17	34	21	34	21			63	18	63	18	63	14
34.02	10	34.02	24	34.02	16			63.02	19	63.02	26	63.02	11
34.04	13	34.04	23	34.04	12			63.04	16	63.04	23	63.04	24
34.06	17	34.06	19	34.06	19			63.06	19	63.06	17	63.06	20
34.08	14	34.08	22	34.08	15			63.08	19	63.08	18	63.08	21
34.1	16	34.1	14	34.1	22			63.1	22	63.1	14	63.1	18
34.12	15	34.12	22	34.12	24			63.12	13	63.12	23	63.12	29
34.14	13	34.14	22	34.14	20			63.14	11	63.14	23	63.14	16
34.16	10	34.16	21	34.16	15			63.16	27	63.16	19	63.16	24
34.18	7	34.18	19	34.18	11			63.18	20	63.18	14	63.18	17
34.2	18	34.2	22	34.2	15			63.2	15	63.2	16	63.2	20
34.22	13	34.22	20	34.22	18			63.22	27	63.22	20	63.22	20
34.24	8	34.24	16	34.24	21			63.24	25	63.24	26	63.24	23
34.26	8	34.26	25	34.26	21			63.26	20	63.26	18	63.26	22
34.28	14	34.28	22	34.28	17			63.28	27	63.28	23	63.28	14
34.3	12	34.3	28	34.3	15			63.3	22	63.3	21	63.3	18
34.32	14	34.32	22	34.32	25			63.32	20	63.32	29	63.32	26
34.34	10	34.34	22	34.34	22			63.34	20	63.34	33	63.34	16
34.36	20	34.36	15	34.36	19			63.36	17	63.36	26	63.36	29
34.38	12	34.38	22	34.38	16			63.38	31	63.38	27	63.38	26
34.4	13	34.4	21	34.4	21			63.4	21	63.4	29	63.4	31
34.42	9	34.42	25	34.42	20			63.42	27	63.42	30	63.42	20
34.44	12	34.44	13	34.44	22			63.44	19	63.44	22	63.44	20
34.46	15	34.46	14	34.46	18			63.46	34	63.46	23	63.46	17
34.48	17	34.48	21	34.48	18			63.48	19	63.48	22	63.48	25
34.5	17	34.5	20	34.5	18			63.5	29	63.5	40	63.5	23
34.52	20	34.52	19	34.52	16			63.52	31	63.52	22	63.52	19
34.54	10	34.54	25	34.54	12			63.54	21	63.54	33	63.54	22
34.56	18	34.56	14	34.56	20			63.56	33	63.56	32	63.56	19
34.58	10	34.58	22	34.58	13			63.58	31	63.58	37	63.58	22
34.6	24	34.6	14	34.6	19			63.6	21	63.6	28	63.6	33
34.62	13	34.62	17	34.62	17			63.62	42	63.62	44	63.62	22
34.64	16	34.64	22	34.64	19			63.64	44	63.64	35	63.64	23
34.66	19	34.66	19	34.66	27			63.66	44	63.66	43	63.66	27
34.68	12	34.68	21	34.68	15			63.68	36	63.68	42	63.68	33
34.7	16	34.7	15	34.7	22			63.7	49	63.7	37	63.7	41
34.72	13	34.72	26	34.72	24			63.72	52	63.72	22	63.72	23
34.74	17	34.74	20	34.74	20			63.74	35	63.74	37	63.74	44
34.76	9	34.76	26	34.76	14			63.76	47	63.76	34	63.76	30
34.78	9	34.78	15	34.78	12			63.78	55	63.78	47	63.78	27
34.8	11	34.8	21	34.8	26			63.8	61	63.8	46	63.8	43
34.82	15	34.82	12	34.82	14			63.82	48	63.82	34	63.82	31
34.84	19	34.84	18	34.84	9			63.84	55	63.84	42	63.84	29
34.86	16	34.86	19	34.86	23			63.86	74	63.86	58	63.86	50
34.88	10	34.88	23	34.88	20			63.88	79	63.88	60	63.88	52
34.9	17	34.9	13	34.9	19			63.9	71	63.9	49	63.9	38
34.92	20	34.92	14	34.92	21			63.92	92	63.92	64	63.92	35
34.94	15	34.94	22	34.94	17			63.94	67	63.94	45	63.94	45
34.96	11	34.96	25	34.96	22			63.96	70	63.96	47	63.96	60
34.98	20	34.98	18	34.98	25			63.98	90	63.98	69	63.98	58
35	12	35	29	35	18			64	104	64	69	64	78
35.02	10	35.02	18	35.02	21			64.02	79	64.02	67	64.02	68
35.04	16	35.04	13	35.04	15			64.04	100	64.04	84	64.04	68
35.06	10	35.06	15	35.06	24			64.06	103	64.06	56	64.06	63
35.08	19	35.08	23	35.08	23			64.08	140	64.08	77	64.08	60
35.1	19	35.1	18	35.1	23			64.1	152	64.1	75	64.1	92
35.12	17	35.12	21	35.12	20			64.12	127	64.12	75	64.12	74
35.14	15	35.14	28	35.14	17			64.14	139	64.14	97	64.14	89
35.16	18	35.16	12	35.16	17			64.16	142	64.16	101	64.16	102
35.18	15	35.18	18	35.18	25			64.18	171	64.18	105	64.18	114
35.2	11	35.2	27	35.2	20			64.2	165	64.2	89	64.2	122
35.22	19	35.22	20	35.22	29			64.22	189	64.22	145	64.22	119
35.24	20	35.24	20	35.24	12			64.24	220	64.24	144	64.24	144
35.26	20	35.26	27	35.26	16			64.26	242	64.26	138	64.26	146
35.28	20	35.28	21	35.28	25			64.28	267	64.28	147	64.28	178
35.3	14	35.3	19	35.3	28			64.3	285	64.3	157	64.3	211
35.32	20	35.32	21	35.32	12			64.32	301	64.32	179	64.32	184
35.34	15	35.34	28	35.34	29			64.34	304	64.34	159	64.34	236
35.36	17	35.36	18	35.36	25			64.36	371	64.36	171	64.36	240
35.38	18	35.38	18	35.38	17			64.38	363	64.38	186	64.38	231
35.4	16	35.4	23	35.4	26			64.4	373	64.4	205	64.4	249
35.42	19	35.42	17	35.42	20			64.42	402	64.42	198	64.42	281
35.44	17	35.44	16	35.44	21			64.44	419	64.44	199	64.44	269
35.46	11	35.46	18	35.46	22			64.46	396	64.46	227	64.46	279
35.48	13	35.48	24	35.48	15			64.48	406	64.48	198	64.48	278
35.5	21	35.5	23	35.5	22			64.5	387	64.5	210	64.5	260
35.52	14	35.52	12	35.52	19			64.52	306	64.52	197	64.52	284
35.54	16	35.54	20	35.54	17			64.54	275	64.54	182	64.54	245
35.56	19	35.56	29	35.56	21			64.56	288	64.56	194	64.56	273
35.58	22	35.58	31	35.58	24			64.58	299	64.58	194	64.58	226
35.6	16	35.6	27	35.6	18			64.6	276	64.6	193	64.6	245
35.62	23	35.62	27	35.62	18			64.62	278	64.62	181	64.62	217
35.64	14	35.64	30	35.64	16			64.64	229	64.64	172	64.64	191
35.66	20	35.66	18	35.66	20			64.66	250	64.66	179	64.66	181
35.68	16	35.68	31	35.68	21			64.68	235	64.68	148	64.68	168
35.7	19	35.7	25	35.7	23			64.7	210	64.7	137	64.7	172
35.72	25	35.72	29	35.72	23			64.72	192	64.72	124	64.72	155
35.74	30	35.74	20	35.74	23			64.74	150	64.74	114	64.74	150
35.76	12	35.76	22	35.76	28			64.76	134	64.76	91	64.76	120
35.78	27	35.78	29	35.78	16			64.78	146	64.78	110	64.78	110
35.8	23	35.8	36	35.8	22			64.8	116	64.8	97	64.8	95
35.82	24	35.82	27	35.82	25			64.82	111	64.82	81	64.82	105
35.84	28	35.84	24	35.84	25			64.84	102	64.84	98	64.84	81
35.86	31	35.86	23	35.86	21			64.86	91	64.86	80	64.86	85
35.88	27	35.88	26	35.88	25			64.88	104	64.88	92	64.88	86
35.9	36	35.9	20	35.9	26			64.9	74	64.9	76	64.9	64
35.92	29	35.92	25	35.92	22			64.92	68	64.92	78	64.92	81
35.94	29	35.94	28	35.94	22			64.94	84	64.94	80	64.94	58
35.96	40	35.96	36	35.96	24			64.96	75	64.96	82	64.96	54
35.98	28	35.98	29	35.98	23			64.98	65	64.98	63	64.98	61
36	30	36	26	36	26			65	56	65	68	65	51
36.02	21	36.02	29	36.02	29			65.02	51	65.02	61	65.02	46
36.04	28	36.04	23	36.04	38			65.04	46	65.04	58	65.04	55
36.06	26	36.06	25	36.06	26			65.06	43	65.06	48	65.06	39
36.08	29	36.08	23	36.08	21			65.08	48	65.08	49	65.08	42
36.1	21	36.1	27	36.1	23			65.1	37	65.1	50	65.1	41
36.12	17	36.12	25	36.12	29			65.12	55	65.12	55	65.12	49
36.14	19	36.14	26	36.14	28			65.14	50	65.14	44	65.14	43
36.16	34	36.16	32	36.16	30			65.16	50	65.16	36	65.16	38
36.18	22	36.18	26	36.18	27			65.18	33	65.18	42	65.18	26
36.2	30	36.2	33	36.2	31			65.2	34	65.2	38	65.2	39
36.22	19	36.22	23	36.22	24			65.22	39	65.22	40	65.22	42
36.24	32	36.24	31	36.24	23			65.24	37	65.24	36	65.24	31
36.26	31	36.26	18	36.26	28			65.26	23	65.26	40	65.26	22
36.28	25	36.28	33	36.28	22			65.28	31	65.28	37	65.28	26
36.3	32	36.3	28	36.3	19			65.3	34	65.3	28	65.3	39
36.32	27	36.32	26	36.32	25			65.32	34	65.32	30	65.32	32
36.34	27	36.34	31	36.34	29			65.34	24	65.34	31	65.34	30
36.36	29	36.36	39	36.36	28			65.36	24	65.36	20	65.36	25
36.38	37	36.38	30	36.38	37			65.38	29	65.38	35	65.38	20
36.4	30	36.4	25	36.4	30			65.4	33	65.4	27	65.4	28
36.42	29	36.42	26	36.42	32			65.42	26	65.42	31	65.42	20
36.44	27	36.44	37	36.44	21			65.44	27	65.44	30	65.44	22
36.46	26	36.46	36	36.46	33			65.46	21	65.46	26	65.46	32
36.48	34	36.48	38	36.48	29			65.48	36	65.48	26	65.48	27
36.5	25	36.5	22	36.5	30			65.5	30	65.5	21	65.5	22
36.52	37	36.52	29	36.52	43			65.52	27	65.52	33	65.52	18
36.54	33	36.54	35	36.54	31			65.54	22	65.54	16	65.54	26
36.56	25	36.56	33	36.56	36			65.56	22	65.56	24	65.56	26
36.58	25	36.58	37	36.58	39			65.58	21	65.58	25	65.58	16
36.6	34	36.6	36	36.6	23			65.6	23	65.6	24	65.6	20
36.62	37	36.62	45	36.62	32			65.62	17	65.62	19	65.62	27
36.64	30	36.64	37	36.64	37			65.64	19	65.64	25	65.64	18
36.66	32	36.66	33	36.66	30			65.66	23	65.66	17	65.66	22
36.68	39	36.68	47	36.68	38			65.68	18	65.68	17	65.68	22
36.7	31	36.7	39	36.7	35			65.7	22	65.7	34	65.7	19
36.72	48	36.72	55	36.72	35			65.72	19	65.72	29	65.72	22
36.74	30	36.74	45	36.74	36			65.74	18	65.74	27	65.74	13
36.76	33	36.76	46	36.76	37			65.76	23	65.76	26	65.76	24
36.78	41	36.78	44	36.78	31			65.78	12	65.78	21	65.78	15
36.8	44	36.8	35	36.8	39			65.8	20	65.8	25	65.8	17
36.82	46	36.82	37	36.82	39			65.82	17	65.82	27	65.82	14
36.84	37	36.84	38	36.84	50			65.84	16	65.84	16	65.84	17
36.86	34	36.86	36	36.86	43			65.86	20	65.86	16	65.86	21
36.88	37	36.88	33	36.88	33			65.88	21	65.88	21	65.88	21
36.9	33	36.9	41	36.9	35			65.9	13	65.9	18	65.9	19
36.92	41	36.92	42	36.92	41			65.92	20	65.92	25	65.92	20
36.94	52	36.94	41	36.94	26			65.94	12	65.94	20	65.94	20
36.96	44	36.96	31	36.96	42			65.96	22	65.96	19	65.96	12
36.98	39	36.98	46	36.98	48			65.98	16	65.98	14	65.98	17
37	38	37	38	37	40			66	15	66	15	66	19
37.02	49	37.02	41	37.02	40			66.02	18	66.02	15	66.02	18
37.04	48	37.04	46	37.04	45			66.04	13	66.04	20	66.04	10
37.06	44	37.06	54	37.06	46			66.06	17	66.06	18	66.06	11
37.08	56	37.08	52	37.08	45			66.08	16	66.08	19	66.08	14
37.1	63	37.1	56	37.1	43			66.1	14	66.1	21	66.1	21
37.12	55	37.12	65	37.12	51			66.12	22	66.12	11	66.12	16
37.14	67	37.14	65	37.14	62			66.14	17	66.14	17	66.14	17
37.16	47	37.16	57	37.16	47			66.16	15	66.16	17	66.16	7
37.18	70	37.18	63	37.18	48			66.18	23	66.18	18	66.18	22
37.2	56	37.2	54	37.2	44			66.2	19	66.2	21	66.2	22
37.22	85	37.22	54	37.22	56			66.22	20	66.22	20	66.22	12
37.24	69	37.24	68	37.24	46			66.24	20	66.24	8	66.24	12
37.26	88	37.26	59	37.26	58			66.26	19	66.26	7	66.26	10
37.28	68	37.28	62	37.28	66			66.28	18	66.28	17	66.28	16
37.3	74	37.3	59	37.3	53			66.3	12	66.3	19	66.3	9
37.32	81	37.32	72	37.32	51			66.32	14	66.32	21	66.32	18
37.34	91	37.34	68	37.34	70			66.34	21	66.34	24	66.34	10
37.36	105	37.36	72	37.36	67			66.36	12	66.36	14	66.36	12
37.38	108	37.38	70	37.38	66			66.38	18	66.38	21	66.38	21
37.4	109	37.4	74	37.4	62			66.4	15	66.4	23	66.4	18
37.42	140	37.42	88	37.42	83			66.42	23	66.42	24	66.42	15
37.44	159	37.44	85	37.44	64			66.44	19	66.44	18	66.44	25
37.46	139	37.46	98	37.46	86			66.46	12	66.46	15	66.46	18
37.48	136	37.48	82	37.48	87			66.48	11	66.48	19	66.48	15
37.5	133	37.5	89	37.5	83			66.5	17	66.5	17	66.5	14
37.52	175	37.52	104	37.52	105			66.52	21	66.52	17	66.52	14
37.54	166	37.54	105	37.54	103			66.54	11	66.54	14	66.54	12
37.56	178	37.56	132	37.56	116			66.56	14	66.56	22	66.56	18
37.58	178	37.58	132	37.58	114			66.58	18	66.58	10	66.58	15
37.6	208	37.6	115	37.6	129			66.6	14	66.6	15	66.6	14
37.62	194	37.62	122	37.62	131			66.62	15	66.62	22	66.62	10
37.64	232	37.64	136	37.64	143			66.64	10	66.64	20	66.64	18
37.66	237	37.66	155	37.66	153			66.66	16	66.66	12	66.66	16
37.68	283	37.68	166	37.68	162			66.68	18	66.68	13	66.68	17
37.7	230	37.7	196	37.7	177			66.7	11	66.7	16	66.7	13
37.72	238	37.72	218	37.72	184			66.72	12	66.72	19	66.72	10
37.74	337	37.74	207	37.74	223			66.74	11	66.74	14	66.74	16
37.76	342	37.76	206	37.76	206			66.76	17	66.76	11	66.76	10
37.78	384	37.78	272	37.78	262			66.78	5	66.78	21	66.78	13
37.8	399	37.8	246	37.8	262			66.8	13	66.8	13	66.8	18
37.82	474	37.82	290	37.82	333			66.82	19	66.82	12	66.82	11
37.84	529	37.84	344	37.84	340			66.84	12	66.84	20	66.84	13
37.86	588	37.86	349	37.86	354			66.86	19	66.86	20	66.86	9
37.88	652	37.88	407	37.88	402			66.88	22	66.88	14	66.88	15
37.9	678	37.9	433	37.9	484			66.9	12	66.9	25	66.9	15
37.92	774	37.92	494	37.92	577			66.92	13	66.92	12	66.92	14
37.94	835	37.94	554	37.94	607			66.94	18	66.94	14	66.94	16
37.96	1020	37.96	644	37.96	733			66.96	18	66.96	17	66.96	15
37.98	1122	37.98	728	37.98	828			66.98	16	66.98	22	66.98	18
38	1130	38	742	38	910			67	12	67	19	67	13
38.02	1266	38.02	822	38.02	1030			67.02	12	67.02	11	67.02	11
38.04	1322	38.04	877	38.04	1092			67.04	10	67.04	12	67.04	12
38.06	1362	38.06	906	38.06	1171			67.06	13	67.06	20	67.06	16
38.08	1356	38.08	917	38.08	1191			67.08	14	67.08	9	67.08	17
38.1	1420	38.1	920	38.1	1219			67.1	10	67.1	9	67.1	14
38.12	1378	38.12	865	38.12	1141			67.12	17	67.12	14	67.12	10
38.14	1312	38.14	855	38.14	1104			67.14	12	67.14	7	67.14	16
38.16	1175	38.16	787	38.16	1020			67.16	15	67.16	16	67.16	8
38.18	1068	38.18	782	38.18	937			67.18	13	67.18	9	67.18	9
38.2	991	38.2	669	38.2	778			67.2	16	67.2	13	67.2	7
38.22	863	38.22	660	38.22	705			67.22	6	67.22	15	67.22	10
38.24	752	38.24	586	38.24	582			67.24	6	67.24	14	67.24	12
38.26	623	38.26	492	38.26	568			67.26	11	67.26	19	67.26	7
38.28	562	38.28	463	38.28	473			67.28	15	67.28	8	67.28	21
38.3	529	38.3	406	38.3	407			67.3	12	67.3	14	67.3	13
38.32	469	38.32	359	38.32	338			67.32	11	67.32	20	67.32	23
38.34	401	38.34	319	38.34	301			67.34	13	67.34	11	67.34	16
38.36	335	38.36	298	38.36	298			67.36	10	67.36	22	67.36	15
38.38	312	38.38	269	38.38	262			67.38	15	67.38	15	67.38	17
38.4	292	38.4	233	38.4	223			67.4	14	67.4	16	67.4	11
38.42	292	38.42	232	38.42	199			67.42	11	67.42	16	67.42	12
38.44	264	38.44	211	38.44	193			67.44	12	67.44	19	67.44	11
38.46	216	38.46	188	38.46	173			67.46	13	67.46	15	67.46	16
38.48	202	38.48	201	38.48	161			67.48	9	67.48	18	67.48	14
38.5	196	38.5	120	38.5	152			67.5	14	67.5	20	67.5	11
38.52	189	38.52	154	38.52	121			67.52	11	67.52	12	67.52	16
38.54	149	38.54	134	38.54	146			67.54	11	67.54	17	67.54	18
38.56	144	38.56	137	38.56	104			67.56	17	67.56	15	67.56	19
38.58	123	38.58	112	38.58	113			67.58	15	67.58	13	67.58	13
38.6	122	38.6	124	38.6	108			67.6	5	67.6	23	67.6	15
38.62	131	38.62	117	38.62	99			67.62	10	67.62	21	67.62	26
38.64	109	38.64	102	38.64	95			67.64	10	67.64	20	67.64	19
38.66	121	38.66	100	38.66	91			67.66	19	67.66	24	67.66	6
38.68	106	38.68	93	38.68	81			67.68	20	67.68	17	67.68	11
38.7	95	38.7	89	38.7	88			67.7	10	67.7	11	67.7	15
38.72	105	38.72	90	38.72	77			67.72	14	67.72	13	67.72	14
38.74	78	38.74	92	38.74	73			67.74	16	67.74	8	67.74	14
38.76	81	38.76	87	38.76	69			67.76	11	67.76	9	67.76	12
38.78	75	38.78	77	38.78	42			67.78	10	67.78	10	67.78	15
38.8	86	38.8	69	38.8	66			67.8	10	67.8	14	67.8	16
38.82	75	38.82	75	38.82	60			67.82	3	67.82	19	67.82	13
38.84	70	38.84	58	38.84	78			67.84	10	67.84	14	67.84	11
38.86	79	38.86	64	38.86	56			67.86	7	67.86	12	67.86	14
38.88	60	38.88	68	38.88	61			67.88	15	67.88	20	67.88	13
38.9	68	38.9	62	38.9	61			67.9	18	67.9	18	67.9	10
38.92	72	38.92	57	38.92	49			67.92	13	67.92	8	67.92	12
38.94	56	38.94	56	38.94	35			67.94	6	67.94	15	67.94	15
38.96	51	38.96	49	38.96	49			67.96	16	67.96	9	67.96	11
38.98	71	38.98	56	38.98	60			67.98	10	67.98	15	67.98	9
39	74	39	57	39	52			68	15	68	13	68	15
39.02	52	39.02	67	39.02	59
39.04	59	39.04	57	39.04	49
39.06	71	39.06	55	39.06	42
39.08	55	39.08	53	39.08	50
39.1	56	39.1	56	39.1	39
39.12	50	39.12	46	39.12	45
39.14	56	39.14	62	39.14	47
39.16	68	39.16	49	39.16	51
39.18	51	39.18	50	39.18	41
39.2	59	39.2	41	39.2	37
39.22	66	39.22	39	39.22	62
39.24	40	39.24	49	39.24	38
39.26	50	39.26	52	39.26	30
39.28	54	39.28	41	39.28	46
39.3	40	39.3	38	39.3	40
39.32	54	39.32	54	39.32	35
39.34	45	39.34	46	39.34	42
39.36	48	39.36	42	39.36	30
39.38	33	39.38	56	39.38	27
39.4	41	39.4	45	39.4	41
39.42	46	39.42	48	39.42	39
39.44	30	39.44	49	39.44	36
39.46	35	39.46	30	39.46	26
39.48	34	39.48	44	39.48	41
39.5	30	39.5	37	39.5	40
39.52	39	39.52	42	39.52	46
39.54	45	39.54	25	39.54	35
39.56	32	39.56	36	39.56	42
39.58	36	39.58	37	39.58	41
39.6	39	39.6	30	39.6	47
39.62	35	39.62	35	39.62	51
39.64	37	39.64	42	39.64	41
39.66	44	39.66	33	39.66	34
39.68	33	39.68	37	39.68	30
39.7	30	39.7	29	39.7	32
39.72	44	39.72	33	39.72	39
39.74	38	39.74	23	39.74	31
39.76	28	39.76	32	39.76	28
39.78	33	39.78	28	39.78	33
39.8	34	39.8	31	39.8	34
39.82	32	39.82	28	39.82	35
39.84	35	39.84	28	39.84	31
39.86	32	39.86	29	39.86	32
39.88	36	39.88	28	39.88	27
39.9	37	39.9	26	39.9	39
39.92	33	39.92	34	39.92	25
39.94	27	39.94	32	39.94	31
39.96	42	39.96	34	39.96	39
39.98	31	39.98	37	39.98	20
40	24	40	24	40	36
40.02	26	40.02	25	40.02	24
40.04	31	40.04	29	40.04	29
40.06	29	40.06	35	40.06	22
40.08	28	40.08	22	40.08	28
40.1	23	40.1	29	40.1	27
40.12	33	40.12	30	40.12	21
40.14	38	40.14	25	40.14	27
40.16	28	40.16	24	40.16	21
40.18	32	40.18	31	40.18	28
40.2	21	40.2	32	40.2	24
40.22	33	40.22	33	40.22	21
40.24	27	40.24	35	40.24	23
40.26	23	40.26	27	40.26	29
40.28	33	40.28	24	40.28	28
40.3	29	40.3	30	40.3	25
40.32	21	40.32	28	40.32	21
40.34	33	40.34	28	40.34	23
40.36	25	40.36	37	40.36	29
40.38	23	40.38	35	40.38	30
40.4	28	40.4	17	40.4	23
40.42	26	40.42	30	40.42	23
40.44	33	40.44	27	40.44	30
40.46	29	40.46	38	40.46	19
40.48	29	40.48	32	40.48	24
40.5	23	40.5	28	40.5	21
40.52	28	40.52	30	40.52	36
40.54	23	40.54	31	40.54	30
40.56	26	40.56	26	40.56	30
40.58	23	40.58	26	40.58	20
40.6	21	40.6	30	40.6	30
40.62	27	40.62	19	40.62	26
40.64	33	40.64	32	40.64	20
40.66	27	40.66	35	40.66	27
40.68	29	40.68	25	40.68	26
40.7	27	40.7	26	40.7	26
40.72	25	40.72	28	40.72	16
40.74	28	40.74	38	40.74	20
40.76	22	40.76	31	40.76	25
40.78	28	40.78	31	40.78	29
40.8	20	40.8	23	40.8	22
40.82	29	40.82	29	40.82	20
40.84	21	40.84	28	40.84	25
40.86	22	40.86	29	40.86	30
40.88	15	40.88	27	40.88	19
40.9	29	40.9	23	40.9	29
40.92	24	40.92	38	40.92	21
40.94	19	40.94	22	40.94	19
40.96	26	40.96	26	40.96	19
40.98	33	40.98	24	40.98	25
41	28	41	24	41	20
41.02	27	41.02	21	41.02	20
41.04	36	41.04	21	41.04	22
41.06	26	41.06	28	41.06	18
41.08	19	41.08	26	41.08	22
41.1	24	41.1	26	41.1	15
41.12	25	41.12	41	41.12	27
41.14	22	41.14	28	41.14	28
41.16	27	41.16	17	41.16	28
41.18	25	41.18	23	41.18	15
41.2	21	41.2	19	41.2	23
41.22	29	41.22	25	41.22	22
41.24	27	41.24	24	41.24	36
41.26	22	41.26	30	41.26	23
41.28	26	41.28	30	41.28	28
41.3	40	41.3	30	41.3	21
41.32	41	41.32	35	41.32	21
41.34	22	41.34	34	41.34	25
41.36	29	41.36	30	41.36	35
41.38	22	41.38	33	41.38	20
41.4	29	41.4	29	41.4	26
41.42	15	41.42	18	41.42	16
41.44	23	41.44	28	41.44	30
41.46	17	41.46	23	41.46	20
41.48	25	41.48	27	41.48	21
41.5	29	41.5	23	41.5	20
41.52	15	41.52	24	41.52	27
41.54	23	41.54	19	41.54	22
41.56	20	41.56	19	41.56	29
41.58	22	41.58	17	41.58	21
41.6	22	41.6	26	41.6	23
41.62	27	41.62	21	41.62	20
41.64	31	41.64	31	41.64	29
41.66	19	41.66	21	41.66	19
41.68	27	41.68	28	41.68	25
41.7	29	41.7	28	41.7	22
41.72	27	41.72	26	41.72	32
41.74	21	41.74	29	41.74	30
41.76	31	41.76	23	41.76	24
41.78	28	41.78	22	41.78	16
41.8	25	41.8	27	41.8	19
41.82	21	41.82	30	41.82	15
41.84	31	41.84	21	41.84	15
41.86	38	41.86	26	41.86	30
41.88	30	41.88	28	41.88	26
41.9	33	41.9	25	41.9	23
41.92	32	41.92	32	41.92	25
41.94	19	41.94	24	41.94	22
41.96	34	41.96	21	41.96	22
41.98	24	41.98	30	41.98	18
42	39	42	23	42	18
42.02	22	42.02	29	42.02	22
42.04	29	42.04	27	42.04	27
42.06	25	42.06	29	42.06	23
42.08	28	42.08	32	42.08	30
42.1	27	42.1	25	42.1	24
42.12	29	42.12	17	42.12	29
42.14	26	42.14	40	42.14	25
42.16	23	42.16	25	42.16	18
42.18	39	42.18	21	42.18	22
42.2	21	42.2	29	42.2	22
42.22	32	42.22	26	42.22	33
42.24	30	42.24	27	42.24	17
42.26	25	42.26	24	42.26	32
42.28	38	42.28	29	42.28	31
42.3	25	42.3	36	42.3	14
42.32	21	42.32	37	42.32	30
42.34	28	42.34	40	42.34	32
42.36	42	42.36	27	42.36	29
42.38	27	42.38	27	42.38	25
42.4	18	42.4	19	42.4	29
42.42	22	42.42	32	42.42	26
42.44	32	42.44	29	42.44	27
42.46	29	42.46	29	42.46	19
42.48	25	42.48	29	42.48	21
42.5	27	42.5	27	42.5	27
42.52	30	42.52	28	42.52	31
42.54	34	42.54	20	42.54	25
42.56	43	42.56	25	42.56	33
42.58	43	42.58	30	42.58	22
42.6	26	42.6	27	42.6	24
42.62	33	42.62	27	42.62	27
42.64	28	42.64	35	42.64	37
42.66	31	42.66	27	42.66	33
42.68	34	42.68	35	42.68	25
42.7	27	42.7	46	42.7	22
42.72	26	42.72	33	42.72	32
42.74	32	42.74	39	42.74	27
42.76	41	42.76	46	42.76	31
42.78	29	42.78	40	42.78	28
42.8	28	42.8	32	42.8	30
42.82	31	42.82	39	42.82	34
42.84	29	42.84	29	42.84	29
42.86	26	42.86	30	42.86	24
42.88	36	42.88	31	42.88	45
42.9	38	42.9	38	42.9	26
42.92	53	42.92	35	42.92	30
42.94	33	42.94	34	42.94	31
42.96	18	42.96	42	42.96	31
42.98	35	42.98	45	42.98	31
43	44	43	52	43	43
43.02	39	43.02	41	43.02	29
43.04	41	43.04	37	43.04	39
43.06	43	43.06	41	43.06	43
43.08	50	43.08	41	43.08	42
43.1	51	43.1	48	43.1	34
43.12	33	43.12	28	43.12	42
43.14	45	43.14	30	43.14	34
43.16	39	43.16	31	43.16	39
43.18	45	43.18	22	43.18	39
43.2	41	43.2	54	43.2	33
43.22	54	43.22	51	43.22	37
43.24	51	43.24	55	43.24	43
43.26	50	43.26	49	43.26	44
43.28	52	43.28	47	43.28	32
43.3	66	43.3	58	43.3	45
43.32	64	43.32	44	43.32	36
43.34	71	43.34	56	43.34	32
43.36	70	43.36	59	43.36	42
43.38	45	43.38	53	43.38	42
43.4	67	43.4	58	43.4	40
43.42	58	43.42	72	43.42	56
43.44	69	43.44	53	43.44	39
43.46	76	43.46	59	43.46	52
43.48	83	43.48	51	43.48	30
43.5	85	43.5	56	43.5	52
43.52	80	43.52	64	43.52	54
43.54	73	43.54	47	43.54	53
43.56	81	43.56	69	43.56	69
43.58	81	43.58	68	43.58	63
43.6	90	43.6	68	43.6	64
43.62	116	43.62	78	43.62	68
43.64	108	43.64	70	43.64	76
43.66	95	43.66	71	43.66	66
43.68	117	43.68	77	43.68	64
43.7	109	43.7	95	43.7	72
43.72	98	43.72	80	43.72	76
43.74	102	43.74	96	43.74	82
43.76	146	43.76	83	43.76	94
43.78	146	43.78	89	43.78	105
43.8	163	43.8	118	43.8	102
43.82	153	43.82	98	43.82	110
43.84	165	43.84	100	43.84	98
43.86	158	43.86	114	43.86	131
43.88	151	43.88	133	43.88	131
43.9	187	43.9	136	43.9	125
43.92	196	43.92	130	43.92	138
43.94	193	43.94	138	43.94	137
43.96	250	43.96	142	43.96	167
43.98	242	43.98	142	43.98	205
44	268	44	171	44	179
44.02	262	44.02	164	44.02	188
44.04	277	44.04	182	44.04	212
44.06	292	44.06	177	44.06	204
44.08	324	44.08	191	44.08	233
44.1	390	44.1	226	44.1	228
44.12	372	44.12	202	44.12	255
44.14	395	44.14	236	44.14	296
44.16	375	44.16	217	44.16	303
44.18	470	44.18	236	44.18	361
44.2	441	44.2	271	44.2	327
44.22	463	44.22	277	44.22	387
44.24	502	44.24	262	44.24	388
44.26	477	44.26	259	44.26	393
44.28	514	44.28	265	44.28	337
44.3	471	44.3	272	44.3	379
44.32	466	44.32	291	44.32	365
44.34	461	44.34	242	44.34	335
44.36	413	44.36	248	44.36	365
44.38	390	44.38	266	44.38	329
44.4	390	44.4	225	44.4	292
44.42	327	44.42	230	44.42	271
44.44	279	44.44	223	44.44	264
44.46	325	44.46	190	44.46	244
44.48	271	44.48	180	44.48	202
44.5	207	44.5	198	44.5	202
44.52	257	44.52	144	44.52	170
44.54	190	44.54	140	44.54	168
44.56	191	44.56	136	44.56	141
44.58	167	44.58	131	44.58	131
44.6	135	44.6	108	44.6	117
44.62	170	44.62	112	44.62	114
44.64	139	44.64	107	44.64	118
44.66	127	44.66	97	44.66	90
44.68	128	44.68	99	44.68	98
44.7	111	44.7	102	44.7	83
44.72	118	44.72	79	44.72	76
44.74	99	44.74	89	44.74	88
44.76	90	44.76	74	44.76	86
44.78	83	44.78	71	44.78	78
44.8	75	44.8	64	44.8	72
44.82	66	44.82	62	44.82	57
44.84	79	44.84	71	44.84	48
44.86	69	44.86	74	44.86	59
44.88	59	44.88	50	44.88	48
44.9	65	44.9	65	44.9	55
44.92	52	44.92	55	44.92	47
[truncated: 2,254 more rows]

## Sheet: Supplementary Figure 6
Supplementary Figure 12a									Supplementary Figure 12b									Supplementary Figure 12c									Supplementary Figure 12d									Supplementary Figure 12e									Supplementary Figure 6
0.1 M KHCO3									0.5 M KHCO3									1.0 M KHCO3									1.5 M KHCO3									2.0 M KHCO3										FE (%)
Potential (x)	FE CO (y)	Error bar	FE H2 (y)	Error bar	Potential (x)	Current density (y)	Error bar		Potential (x)	FE CO (y)	Error bar	FE H2 (y)	Error bar	Potential (x)	Current density (y)	Error bar		Potential (x)	FE CO (y)	Error bar	FE H2 (y)	Error bar	Potential (x)	Current density (y)	Error bar		Potential (x)	FE CO (y)	Error bar	FE H2 (y)	Error bar	Potential (x)	Current density (y)	Error bar		Potential (x)	FE CO (y)	Error bar	FE H2 (y)	Error bar	Potential (x)	Current density (y)	Error bar		j (A/cm2)	CO (%)	Error bar	H2 (%)	Error bar
-0.34673	99.5333	0.33546	0.46	0.30414	-0.34673	0.60667	0.01528		-0.3483	99.52	0.23516	0.48	0.23516	-0.3483	1.09667	0.03215		-0.34813	99.24	0.23431	0.73667	0.25736	-0.34813	1.68333	0.03215		-0.34808	99.1833	0.30989	0.53	0.1253	-0.34808	2.48	0.22913		-0.34806	92.65	0.71631	7.30333	0.74628	-0.34806	2.89	0.08		0.1	98.05	1.18	1.74	1.49
-0.48082	99.7733	0.05132	0.24	0.0755	-0.48082	3.55333	0.57761		-0.48751	99.5233	0.33005	0.50333	0.34704	-0.48751	8.07667	0.18583		-0.4782	99.2733	0.48003	0.75667	0.50053	-0.4782	19.58	1.07429		-0.47264	98.36	1.09	1.65	0.99015	-0.47264	35.37	1.91831		-0.47042	92.2133	0.90732	7.78	0.8779	-0.47042	44.0567	1.89498		0.3	98.89	2.02	2.8	2.23
-0.72312	99.4067	0.24542	0.61	0.19519	-0.72312	14.2433	0.36199		-0.67435	99.2833	0.47173	0.72333	0.47648	-0.67435	81.22	1.4401		-0.64885	99.0967	0.50954	0.93667	0.56862	-0.64885	135.743	4.57358		-0.62516	97.56	0.95389	2.36	1.0878	-0.62516	226.033	9.25796		-0.62224	91.4367	1.60637	8.56667	1.59513	-0.62224	264.717	13.217		0.5	97.72	1.73	2.98	0.73
-0.9284	98.9733	0.72707	1.02333	0.72803	-0.9284	50.32	1.46369		-0.80804	98.9567	0.09713	1.04333	0.09452	-0.80804	253.367	9.07271		-0.76729	98.6367	1.22349	1.3	1.33626	-0.76729	388.6	8.11081		-0.72003	96.7433	0.94659	3.27	0.90416	-0.72003	620.517	24.8682		-0.69509	88.8033	1.73782	11.26	1.66232	-0.69509	751.907	20		1	96.03	2.29	3.54	1.78
-1.05182	97.4967	0.86858	2.519	0.86666	-1.05182	175.67	7.78396		-0.90221	98.6467	0.66003	1.70667	0.89226	-0.90221	451.06	15.5088		-0.85433	96.9067	1.04615	3.10333	1.0427	-0.85433	669.66	22.3208		-0.78819	94.0033	0.66583	6.07333	0.64578	-0.78819	1049.53	34.2295		-0.77495	75.33	1.29418	24.6967	1.16723	-0.77495	1228.66	32.6151		1.5	95.84	3.42	4.75	2.16
-1.14595	96.33	0.97072	3.69	0.96146	-1.14595	260.13	14.8558		-0.99163	94.8233	0.52729	5.16667	0.54243	-0.99163	651.823	18.1831		-0.91097	92.51	0.66023	7.76833	1.06624	-0.91097	978.023	31.8266		-0.8648	90.6867	1.35146	9.21667	0.94193	-0.8648	1467.62	56.7409		-0.83585	68.4033	1.14527	31.5933	0.9349	-0.83585	1733.66	51.9363		2	92.87	1.55	7.41	1.45
									-1.08312	88.5533	1.2268	11.49	1.27577	-1.08312	915.89	24.7821		-1.01278	78.6967	1.09153	21.2967	0.94342	-1.01278	1335.62	40.7231		-0.93508	62.64	0.7119	37.6567	0.87375	-0.93508	2023.17	82.561		-0.90938	49.2667	0.86385	51.0867	1.17738	-0.90938	2368.76	58.5413		2.5	89.79	1.73	8.33	3.11
																																													3	84.72	1.95	13.87	1.53
																																													3.5	74.97	1.82	26.53	4.55
																																													4	72.21	3.84	27.89	3.86
[truncated: 1 more columns]

## Sheet: Supplementary Figure 7
Supplementary Figure 7a							Supplementary Figure 7b							Supplementary Figure 7c
Concentration of CO (ppm)	Response (uv s)		Linear Fit				Concentration of H2 (ppm)	Response (uv s)		Linear Fit				Concentration of formate (ppm)	Response (uv s)		Linear Fit
0	0		0	-7.53104e+06			0	0		0	-57973.8			84.3	0.2		84.3	0.18644
5000	9478304		820.821	-5.92705e+06			8000	91200		805.806	-48451.5			201.8	0.5		85.2068	0.18875
51000	93723500		1641.64	-4.32305e+06			32000	364800		1611.61	-38929.2			342.3	0.8		86.1136	0.19107
105000	198769000		2462.46	-2.71906e+06			102000	1062800		2417.42	-29406.9			593.7	1.5		87.0204	0.19338
202000	352388000		3283.28	-1.11507e+06			210000	2394000		3223.22	-19884.6			990.2	2.5		87.9272	0.19569
449000	889866000		4104.1	488917			504000	5739587		4029.03	-10362.3						88.834	0.19801
820000	1592200000		4924.92	2.09291e+06			805000	9570000		4834.83	-840.038						89.7408	0.20032
			5745.75	3.6969e+06						5640.64	8682.25						90.6476	0.20263
			6566.57	5.30089e+06						6446.45	18204.5						91.5545	0.20495
			7387.39	6.90488e+06						7252.25	27726.8						92.4613	0.20726
			8208.21	8.50887e+06						8058.06	37249.1						93.3681	0.20957
			9029.03	10112900						8863.86	46771.4						94.2749	0.21188
			9849.85	11716900						9669.67	56293.7						95.1817	0.2142
			10670.7	13320800						10475.5	65816						96.0885	0.21651
			11491.5	14924800						11281.3	75338.3						96.9953	0.21882
			12312.3	16528800						12087.1	84860.6						97.9021	0.22114
			13133.1	18132800						12892.9	94382.8						98.8089	0.22345
			13954	19736800						13698.7	103905						99.7157	0.22576
			14774.8	21340800						14504.5	113427						100.623	0.22808
			15595.6	22944800						15310.3	122950						101.529	0.23039
			16416.4	24548800						16116.1	132472						102.436	0.2327
			17237.2	26152800						16921.9	141994						103.343	0.23501
			18058.1	27756800						17727.7	151517						104.25	0.23733
			18878.9	29360700						18533.5	161039						105.157	0.23964
			19699.7	30964700						19339.3	170561						106.063	0.24195
			20520.5	32568700						20145.1	180083						106.97	0.24427
			21341.3	34172700						20951	189606						107.877	0.24658
			22162.2	35776700						21756.8	199128						108.784	0.24889
			22983	37380700						22562.6	208650						109.691	0.25121
			23803.8	38984700						23368.4	218173						110.597	0.25352
			24624.6	40588700						24174.2	227695						111.504	0.25583
			25445.4	42192700						24980	237217						112.411	0.25814
			26266.3	43796700						25785.8	246739						113.318	0.26046
			27087.1	45400700						26591.6	256262						114.225	0.26277
			27907.9	47004600						27397.4	265784						115.131	0.26508
			28728.7	48608600						28203.2	275306						116.038	0.2674
			29549.5	50212600						29009	284829						116.945	0.26971
			30370.4	51816600						29814.8	294351						117.852	0.27202
			31191.2	53420600						30620.6	303873						118.759	0.27434
			32012	55024600						31426.4	313395						119.665	0.27665
			32832.8	56628600						32232.2	322918						120.572	0.27896
			33653.7	58232600						33038	332440						121.479	0.28127
			34474.5	59836600						33843.8	341962						122.386	0.28359
			35295.3	61440600						34649.6	351485						123.293	0.2859
			36116.1	63044600						35455.5	361007						124.2	0.28821
			36936.9	64648500						36261.3	370529						125.106	0.29053
			37757.8	66252500						37067.1	380051						126.013	0.29284
			38578.6	67856500						37872.9	389574						126.92	0.29515
			39399.4	69460500						38678.7	399096						127.827	0.29747
			40220.2	71064500						39484.5	408618						128.734	0.29978
			41041	72668500						40290.3	418141						129.64	0.30209
			41861.9	74272500						41096.1	427663						130.547	0.3044
			42682.7	75876500						41901.9	437185						131.454	0.30672
			43503.5	77480500						42707.7	446707						132.361	0.30903
			44324.3	79084500						43513.5	456230						133.268	0.31134
			45145.1	80688400						44319.3	465752						134.174	0.31366
			45966	82292400						45125.1	475274						135.081	0.31597
			46786.8	83896400						45930.9	484797						135.988	0.31828
			47607.6	85500400						46736.7	494319						136.895	0.3206
			48428.4	87104400						47542.5	503841						137.802	0.32291
			49249.2	88708400						48348.3	513364						138.708	0.32522
			50070.1	90312400						49154.2	522886						139.615	0.32753
			50890.9	91916400						49960	532408						140.522	0.32985
			51711.7	93520400						50765.8	541930						141.429	0.33216
			52532.5	95124400						51571.6	551453						142.336	0.33447
			53353.4	96728400						52377.4	560975						143.242	0.33679
			54174.2	98332300						53183.2	570497						144.149	0.3391
			54995	99936300						53989	580020						145.056	0.34141
			55815.8	101540000						54794.8	589542						145.963	0.34373
			56636.6	103144000						55600.6	599064						146.87	0.34604
			57457.5	104748000						56406.4	608586						147.776	0.34835
			58278.3	106352000						57212.2	618109						148.683	0.35066
			59099.1	107956000						58018	627631						149.59	0.35298
			59919.9	109560000						58823.8	637153						150.497	0.35529
			60740.7	111164000						59629.6	646676						151.404	0.3576
			61561.6	112768000						60435.4	656198						152.311	0.35992
			62382.4	114372000						61241.2	665720						153.217	0.36223
			63203.2	115976000						62047	675242						154.124	0.36454
			64024	117580000						62852.9	684765						155.031	0.36686
			64844.8	119184000						63658.7	694287						155.938	0.36917
			65665.7	120788000						64464.5	703809						156.845	0.37148
			66486.5	122392000						65270.3	713332						157.751	0.37379
			67307.3	123996000						66076.1	722854						158.658	0.37611
			68128.1	125600000						66881.9	732376						159.565	0.37842
			68948.9	127204000						67687.7	741898						160.472	0.38073
			69769.8	128808000						68493.5	751421						161.379	0.38305
			70590.6	130412000						69299.3	760943						162.285	0.38536
			71411.4	132016000						70105.1	770465						163.192	0.38767
			72232.2	133620000						70910.9	779988						164.099	0.38998
			73053.1	135224000						71716.7	789510						165.006	0.3923
			73873.9	136828000						72522.5	799032						165.913	0.39461
			74694.7	138432000						73328.3	808554						166.819	0.39692
			75515.5	140036000						74134.1	818077						167.726	0.39924
			76336.3	141640000						74939.9	827599						168.633	0.40155
			77157.2	143244000						75745.7	837121						169.54	0.40386
			77978	144848000						76551.6	846644						170.447	0.40618
			78798.8	146452000						77357.4	856166						171.353	0.40849
			79619.6	148056000						78163.2	865688						172.26	0.4108
			80440.4	149660000						78969	875210						173.167	0.41311
			81261.3	151264000						79774.8	884733						174.074	0.41543
			82082.1	152868000						80580.6	894255						174.981	0.41774
			82902.9	154472000						81386.4	903777						175.887	0.42005
			83723.7	156076000						82192.2	913300						176.794	0.42237
			84544.5	157680000						82998	922822						177.701	0.42468
			85365.4	159284000						83803.8	932344						178.608	0.42699
			86186.2	160888000						84609.6	941866						179.515	0.42931
			87007	162492000						85415.4	951389						180.422	0.43162
			87827.8	164096000						86221.2	960911						181.328	0.43393
			88648.6	165700000						87027	970433						182.235	0.43624
			89469.5	167304000						87832.8	979956						183.142	0.43856
			90290.3	168908000						88638.6	989478						184.049	0.44087
			91111.1	170512000						89444.4	999000						184.956	0.44318
			91931.9	172116000						90250.3	1.00852e+06						185.862	0.4455
			92752.8	173720000						91056.1	1.01804e+06						186.769	0.44781
			93573.6	175324000						91861.9	1.02757e+06						187.676	0.45012
			94394.4	176928000						92667.7	1.03709e+06						188.583	0.45244
			95215.2	178532000						93473.5	1.04661e+06						189.49	0.45475
			96036	180136000						94279.3	1.05613e+06						190.396	0.45706
			96856.9	181740000						95085.1	1.06566e+06						191.303	0.45937
			97677.7	183344000						95890.9	1.07518e+06						192.21	0.46169
			98498.5	184948000						96696.7	1.0847e+06						193.117	0.464
			99319.3	186552000						97502.5	1.09422e+06						194.024	0.46631
			100140	188156000						98308.3	1.10375e+06						194.93	0.46863
			100961	189760000						99114.1	1.11327e+06						195.837	0.47094
			101782	191364000						99919.9	1.12279e+06						196.744	0.47325
			102603	192968000						100726	1.13231e+06						197.651	0.47557
			103423	194572000						101532	1.14183e+06						198.558	0.47788
			104244	196176000						102337	1.15136e+06						199.464	0.48019
			105065	197780000						103143	1.16088e+06						200.371	0.4825
			105886	199384000						103949	1.1704e+06						201.278	0.48482
			106707	200988000						104755	1.17992e+06						202.185	0.48713
			107528	202592000						105561	1.18945e+06						203.092	0.48944
			108348	204196000						106366	1.19897e+06						203.999	0.49176
			109169	205800000						107172	1.20849e+06						204.905	0.49407
			109990	207404000						107978	1.21801e+06						205.812	0.49638
			110811	209008000						108784	1.22754e+06						206.719	0.4987
			111632	210612000						109590	1.23706e+06						207.626	0.50101
			112452	212216000						110395	1.24658e+06						208.533	0.50332
			113273	213820000						111201	1.2561e+06						209.439	0.50563
			114094	215424000						112007	1.26562e+06						210.346	0.50795
			114915	217028000						112813	1.27515e+06						211.253	0.51026
			115736	218632000						113619	1.28467e+06						212.16	0.51257
			116557	220236000						114424	1.29419e+06						213.067	0.51489
			117377	221840000						115230	1.30371e+06						213.973	0.5172
			118198	223444000						116036	1.31324e+06						214.88	0.51951
			119019	225048000						116842	1.32276e+06						215.787	0.52183
			119840	226652000						117648	1.33228e+06						216.694	0.52414
			120661	228256000						118453	1.3418e+06						217.601	0.52645
			121481	229860000						119259	1.35132e+06						218.507	0.52876
			122302	231464000						120065	1.36085e+06						219.414	0.53108
			123123	233068000						120871	1.37037e+06						220.321	0.53339
			123944	234672000						121677	1.37989e+06						221.228	0.5357
			124765	236276000						122482	1.38941e+06						222.135	0.53802
			125586	237880000						123288	1.39894e+06						223.041	0.54033
			126406	239484000						124094	1.40846e+06						223.948	0.54264
			127227	241088000						124900	1.41798e+06						224.855	0.54496
			128048	242691000						125706	1.4275e+06						225.762	0.54727
			128869	244295000						126512	1.43703e+06						226.669	0.54958
			129690	245899000						127317	1.44655e+06						227.575	0.55189
			130511	247503000						128123	1.45607e+06						228.482	0.55421
			131331	249107000						128929	1.46559e+06						229.389	0.55652
			132152	250711000						129735	1.47511e+06						230.296	0.55883
			132973	252315000						130541	1.48464e+06						231.203	0.56115
			133794	253919000						131346	1.49416e+06						232.11	0.56346
			134615	255523000						132152	1.50368e+06						233.016	0.56577
			135435	257127000						132958	1.5132e+06						233.923	0.56809
			136256	258731000						133764	1.52273e+06						234.83	0.5704
			137077	260335000						134570	1.53225e+06						235.737	0.57271
			137898	261939000						135375	1.54177e+06						236.644	0.57502
			138719	263543000						136181	1.55129e+06						237.55	0.57734
			139540	265147000						136987	1.56082e+06						238.457	0.57965
			140360	266751000						137793	1.57034e+06						239.364	0.58196
			141181	268355000						138599	1.57986e+06						240.271	0.58428
			142002	269959000						139404	1.58938e+06						241.178	0.58659
			142823	271563000						140210	1.5989e+06						242.084	0.5889
			143644	273167000						141016	1.60843e+06						242.991	0.59122
			144464	274771000						141822	1.61795e+06						243.898	0.59353
			145285	276375000						142628	1.62747e+06						244.805	0.59584
			146106	277979000						143433	1.63699e+06						245.712	0.59815
			146927	279583000						144239	1.64652e+06						246.618	0.60047
			147748	281187000						145045	1.65604e+06						247.525	0.60278
			148569	282791000						145851	1.66556e+06						248.432	0.60509
			149389	284395000						146657	1.67508e+06						249.339	0.60741
			150210	285999000						147462	1.6846e+06						250.246	0.60972
			151031	287603000						148268	1.69413e+06						251.152	0.61203
			151852	289207000						149074	1.70365e+06						252.059	0.61435
			152673	290811000						149880	1.71317e+06						252.966	0.61666
			153493	292415000						150686	1.72269e+06						253.873	0.61897
			154314	294019000						151491	1.73222e+06						254.78	0.62128
			155135	295623000						152297	1.74174e+06						255.686	0.6236
			155956	297227000						153103	1.75126e+06						256.593	0.62591
			156777	298831000						153909	1.76078e+06						257.5	0.62822
			157598	300435000						154715	1.77031e+06						258.407	0.63054
			158418	302039000						155521	1.77983e+06						259.314	0.63285
			159239	303643000						156326	1.78935e+06						260.221	0.63516
			160060	305247000						157132	1.79887e+06						261.127	0.63747
			160881	306851000						157938	1.80839e+06						262.034	0.63979
			161702	308455000						158744	1.81792e+06						262.941	0.6421
			162523	310059000						159550	1.82744e+06						263.848	0.64441
			163343	311663000						160355	1.83696e+06						264.755	0.64673
			164164	313267000						161161	1.84648e+06						265.661	0.64904
			164985	314871000						161967	1.85601e+06						266.568	0.65135
			165806	316475000						162773	1.86553e+06						267.475	0.65367
			166627	318079000						163579	1.87505e+06						268.382	0.65598
			167447	319683000						164384	1.88457e+06						269.289	0.65829
			168268	321287000						165190	1.8941e+06						270.195	0.6606
			169089	322891000						165996	1.90362e+06						271.102	0.66292
			169910	324495000						166802	1.91314e+06						272.009	0.66523
			170731	326099000						167608	1.92266e+06						272.916	0.66754
			171552	327703000						168413	1.93218e+06						273.823	0.66986
			172372	329307000						169219	1.94171e+06						274.729	0.67217
			173193	330911000						170025	1.95123e+06						275.636	0.67448
			174014	332515000						170831	1.96075e+06						276.543	0.6768
			174835	334119000						171637	1.97027e+06						277.45	0.67911
			175656	335723000						172442	1.9798e+06						278.357	0.68142
			176476	337327000						173248	1.98932e+06						279.263	0.68373
			177297	338931000						174054	1.99884e+06						280.17	0.68605
			178118	340535000						174860	2.00836e+06						281.077	0.68836
			178939	342139000						175666	2.01788e+06						281.984	0.69067
			179760	343743000						176471	2.02741e+06						282.891	0.69299
			180581	345347000						177277	2.03693e+06						283.798	0.6953
			181401	346951000						178083	2.04645e+06						284.704	0.69761
			182222	348555000						178889	2.05597e+06						285.611	0.69993
			183043	350159000						179695	2.0655e+06						286.518	0.70224
			183864	351763000						180501	2.07502e+06						287.425	0.70455
			184685	353367000						181306	2.08454e+06						288.332	0.70686
			185506	354971000						182112	2.09406e+06						289.238	0.70918
			186326	356575000						182918	2.10359e+06						290.145	0.71149
			187147	358179000						183724	2.11311e+06						291.052	0.7138
			187968	359783000						184530	2.12263e+06						291.959	0.71612
			188789	361387000						185335	2.13215e+06						292.866	0.71843
			189610	362991000						186141	2.14167e+06						293.772	0.72074
			190430	364595000						186947	2.1512e+06						294.679	0.72306
			191251	366199000						187753	2.16072e+06						295.586	0.72537
			192072	367803000						188559	2.17024e+06						296.493	0.72768
			192893	369407000						189364	2.17976e+06						297.4	0.72999
			193714	371011000						190170	2.18929e+06						298.306	0.73231
			194535	372615000						190976	2.19881e+06						299.213	0.73462
			195355	374219000						191782	2.20833e+06						300.12	0.73693
			196176	375823000						192588	2.21785e+06						301.027	0.73925
			196997	377427000						193393	2.22738e+06						301.934	0.74156
			197818	379031000						194199	2.2369e+06						302.84	0.74387
			198639	380635000						195005	2.24642e+06						303.747	0.74619
			199459	382239000						195811	2.25594e+06						304.654	0.7485
			200280	383843000						196617	2.26546e+06						305.561	0.75081
			201101	385447000						197422	2.27499e+06						306.468	0.75312
			201922	387051000						198228	2.28451e+06						307.374	0.75544
			202743	388655000						199034	2.29403e+06						308.281	0.75775
			203564	390259000						199840	2.30355e+06						309.188	0.76006
			204384	391863000						200646	2.31308e+06						310.095	0.76238
			205205	393467000						201451	2.3226e+06						311.002	0.76469
			206026	395071000						202257	2.33212e+06						311.909	0.767
			206847	396675000						203063	2.34164e+06						312.815	0.76932
			207668	398279000						203869	2.35117e+06						313.722	0.77163
			208488	399883000						204675	2.36069e+06						314.629	0.77394
			209309	401487000						205480	2.37021e+06						315.536	0.77625
			210130	403091000						206286	2.37973e+06						316.443	0.77857
			210951	404695000						207092	2.38925e+06						317.349	0.78088
			211772	406299000						207898	2.39878e+06						318.256	0.78319
			212593	407903000						208704	2.4083e+06						319.163	0.78551
			213413	409507000						209510	2.41782e+06						320.07	0.78782
			214234	411111000						210315	2.42734e+06						320.977	0.79013
			215055	412714000						211121	2.43687e+06						321.883	0.79245
			215876	414318000						211927	2.44639e+06						322.79	0.79476
			216697	415922000						212733	2.45591e+06						323.697	0.79707
			217518	417526000						213539	2.46543e+06						324.604	0.79938
			218338	419130000						214344	2.47495e+06						325.511	0.8017
			219159	420734000						215150	2.48448e+06						326.417	0.80401
			219980	422338000						215956	2.494e+06						327.324	0.80632
			220801	423942000						216762	2.50352e+06						328.231	0.80864
			221622	425546000						217568	2.51304e+06						329.138	0.81095
			222442	427150000						218373	2.52257e+06						330.045	0.81326
			223263	428754000						219179	2.53209e+06						330.951	0.81558
			224084	430358000						219985	2.54161e+06						331.858	0.81789
			224905	431962000						220791	2.55113e+06						332.765	0.8202
			225726	433566000						221597	2.56066e+06						333.672	0.82251
			226547	435170000						222402	2.57018e+06						334.579	0.82483
			227367	436774000						223208	2.5797e+06						335.485	0.82714
			228188	438378000						224014	2.58922e+06						336.392	0.82945
			229009	439982000						224820	2.59874e+06						337.299	0.83177
			229830	441586000						225626	2.60827e+06						338.206	0.83408
			230651	443190000						226431	2.61779e+06						339.113	0.83639
			231471	444794000						227237	2.62731e+06						340.02	0.83871
			232292	446398000						228043	2.63683e+06						340.926	0.84102
			233113	448002000						228849	2.64636e+06						341.833	0.84333
			233934	449606000						229655	2.65588e+06						342.74	0.84564
			234755	451210000						230460	2.6654e+06						343.647	0.84796
			235576	452814000						231266	2.67492e+06						344.554	0.85027
			236396	454418000						232072	2.68445e+06						345.46	0.85258
			237217	456022000						232878	2.69397e+06						346.367	0.8549
			238038	457626000						233684	2.70349e+06						347.274	0.85721
			238859	459230000						234489	2.71301e+06						348.181	0.85952
			239680	460834000						235295	2.72253e+06						349.088	0.86184
			240501	462438000						236101	2.73206e+06						349.994	0.86415
			241321	464042000						236907	2.74158e+06						350.901	0.86646
			242142	465646000						237713	2.7511e+06						351.808	0.86877
			242963	467250000						238519	2.76062e+06						352.715	0.87109
			243784	468854000						239324	2.77015e+06						353.622	0.8734
			244605	470458000						240130	2.77967e+06						354.528	0.87571
			245425	472062000						240936	2.78919e+06						355.435	0.87803
			246246	473666000						241742	2.79871e+06						356.342	0.88034
			247067	475270000						242548	2.80823e+06						357.249	0.88265
			247888	476874000						243353	2.81776e+06						358.156	0.88497
			248709	478478000						244159	2.82728e+06						359.062	0.88728
			249530	480082000						244965	2.8368e+06						359.969	0.88959
			250350	481686000						245771	2.84632e+06						360.876	0.8919
			251171	483290000						246577	2.85585e+06						361.783	0.89422
			251992	484894000						247382	2.86537e+06						362.69	0.89653
			252813	486498000						248188	2.87489e+06						363.596	0.89884
			253634	488102000						248994	2.88441e+06						364.503	0.90116
			254454	489706000						249800	2.89394e+06						365.41	0.90347
			255275	491310000						250606	2.90346e+06						366.317	0.90578
			256096	492914000						251411	2.91298e+06						367.224	0.90809
			256917	494518000						252217	2.9225e+06						368.131	0.91041
			257738	496122000						253023	2.93202e+06						369.037	0.91272
			258559	497726000						253829	2.94155e+06						369.944	0.91503
			259379	499330000						254635	2.95107e+06						370.851	0.91735
			260200	500934000						255440	2.96059e+06						371.758	0.91966
			261021	502538000						256246	2.97011e+06						372.665	0.92197
			261842	504142000						257052	2.97964e+06						373.571	0.92429
			262663	505746000						257858	2.98916e+06						374.478	0.9266
			263483	507350000						258664	2.99868e+06						375.385	0.92891
			264304	508954000						259469	3.0082e+06						376.292	0.93122
			265125	510558000						260275	3.01773e+06						377.199	0.93354
			265946	512162000						261081	3.02725e+06						378.105	0.93585
			266767	513766000						261887	3.03677e+06						379.012	0.93816
			267588	515370000						262693	3.04629e+06						379.919	0.94048
			268408	516974000						263498	3.05581e+06						380.826	0.94279
			269229	518578000						264304	3.06534e+06						381.733	0.9451
			270050	520182000						265110	3.07486e+06						382.639	0.94742
			270871	521786000						265916	3.08438e+06						383.546	0.94973
			271692	523390000						266722	3.0939e+06						384.453	0.95204
			272513	524994000						267528	3.10343e+06						385.36	0.95435
			273333	526598000						268333	3.11295e+06						386.267	0.95667
			274154	528202000						269139	3.12247e+06						387.173	0.95898
			274975	529806000						269945	3.13199e+06						388.08	0.96129
			275796	531410000						270751	3.14151e+06						388.987	0.96361
			276617	533014000						271557	3.15104e+06						389.894	0.96592
			277437	534618000						272362	3.16056e+06						390.801	0.96823
			278258	536222000						273168	3.17008e+06						391.708	0.97055
			279079	537826000						273974	3.1796e+06						392.614	0.97286
			279900	539430000						274780	3.18913e+06						393.521	0.97517
			280721	541034000						275586	3.19865e+06						394.428	0.97748
			281542	542638000						276391	3.20817e+06						395.335	0.9798
			282362	544242000						277197	3.21769e+06						396.242	0.98211
			283183	545846000						278003	3.22722e+06						397.148	0.98442
			284004	547450000						278809	3.23674e+06						398.055	0.98674
			284825	549054000						279615	3.24626e+06						398.962	0.98905
			285646	550658000						280420	3.25578e+06						399.869	0.99136
			286466	552262000						281226	3.2653e+06						400.776	0.99368
			287287	553866000						282032	3.27483e+06						401.682	0.99599
			288108	555470000						282838	3.28435e+06						402.589	0.9983
			288929	557074000						283644	3.29387e+06						403.496	1.00061
			289750	558678000						284449	3.30339e+06						404.403	1.00293
			290571	560282000						285255	3.31292e+06						405.31	1.00524
			291391	561886000						286061	3.32244e+06						406.216	1.00755
			292212	563490000						286867	3.33196e+06						407.123	1.00987
			293033	565094000						287673	3.34148e+06						408.03	1.01218
			293854	566698000						288478	3.35101e+06						408.937	1.01449
			294675	568302000						289284	3.36053e+06						409.844	1.01681
			295495	569906000						290090	3.37005e+06						410.75	1.01912
			296316	571510000						290896	3.37957e+06						411.657	1.02143
			297137	573114000						291702	3.38909e+06						412.564	1.02374
			297958	574718000						292508	3.39862e+06						413.471	1.02606
			298779	576322000						293313	3.40814e+06						414.378	1.02837
			299600	577926000						294119	3.41766e+06						415.284	1.03068
			300420	579530000						294925	3.42718e+06						416.191	1.033
			301241	581134000						295731	3.43671e+06						417.098	1.03531
			302062	582738000						296537	3.44623e+06						418.005	1.03762
			302883	584341000						297342	3.45575e+06						418.912	1.03994
			303704	585945000						298148	3.46527e+06						419.819	1.04225
			304525	587549000						298954	3.4748e+06						420.725	1.04456
			305345	589153000						299760	3.48432e+06						421.632	1.04687
			306166	590757000						300566	3.49384e+06						422.539	1.04919
			306987	592361000						301371	3.50336e+06						423.446	1.0515
			307808	593965000						302177	3.51288e+06						424.353	1.05381
			308629	595569000						302983	3.52241e+06						425.259	1.05613
			309449	597173000						303789	3.53193e+06						426.166	1.05844
			310270	598777000						304595	3.54145e+06						427.073	1.06075
			311091	600381000						305400	3.55097e+06						427.98	1.06307
			311912	601985000						306206	3.5605e+06						428.887	1.06538
			312733	603589000						307012	3.57002e+06						429.793	1.06769
			313554	605193000						307818	3.57954e+06						430.7	1.07
			314374	606797000						308624	3.58906e+06						431.607	1.07232
			315195	608401000						309429	3.59858e+06						432.514	1.07463
			316016	610005000						310235	3.60811e+06						433.421	1.07694
			316837	611609000						311041	3.61763e+06						434.327	1.07926
			317658	613213000						311847	3.62715e+06						435.234	1.08157
			318478	614817000						312653	3.63667e+06						436.141	1.08388
			319299	616421000						313458	3.6462e+06						437.048	1.0862
			320120	618025000						314264	3.65572e+06						437.955	1.08851
			320941	619629000						315070	3.66524e+06						438.861	1.09082
			321762	621233000						315876	3.67476e+06						439.768	1.09313
			322583	622837000						316682	3.68429e+06						440.675	1.09545
			323403	624441000						317487	3.69381e+06						441.582	1.09776
			324224	626045000						318293	3.70333e+06						442.489	1.10007
			325045	627649000						319099	3.71285e+06						443.396	1.10239
			325866	629253000						319905	3.72237e+06						444.302	1.1047
			326687	630857000						320711	3.7319e+06						445.209	1.10701
			327508	632461000						321517	3.74142e+06						446.116	1.10933
			328328	634065000						322322	3.75094e+06						447.023	1.11164
			329149	635669000						323128	3.76046e+06						447.93	1.11395
			329970	637273000						323934	3.76999e+06						448.836	1.11626
			330791	638877000						324740	3.77951e+06						449.743	1.11858
			331612	640481000						325546	3.78903e+06						450.65	1.12089
			332432	642085000						326351	3.79855e+06						451.557	1.1232
			333253	643689000						327157	3.80808e+06						452.464	1.12552
			334074	645293000						327963	3.8176e+06						453.37	1.12783
			334895	646897000						328769	3.82712e+06						454.277	1.13014
			335716	648501000						329575	3.83664e+06						455.184	1.13246
			336537	650105000						330380	3.84616e+06						456.091	1.13477
			337357	651709000						331186	3.85569e+06						456.998	1.13708
			338178	653313000						331992	3.86521e+06						457.904	1.13939
			338999	654917000						332798	3.87473e+06						458.811	1.14171
			339820	656521000						333604	3.88425e+06						459.718	1.14402
			340641	658125000						334409	3.89378e+06						460.625	1.14633
			341461	659729000						335215	3.9033e+06						461.532	1.14865
			342282	661333000						336021	3.91282e+06						462.438	1.15096
			343103	662937000						336827	3.92234e+06						463.345	1.15327
			343924	664541000						337633	3.93186e+06						464.252	1.15558
			344745	666145000						338438	3.94139e+06						465.159	1.1579
			345566	667749000						339244	3.95091e+06						466.066	1.16021
			346386	669353000						340050	3.96043e+06						466.972	1.16252
			347207	670957000						340856	3.96995e+06						467.879	1.16484
			348028	672561000						341662	3.97948e+06						468.786	1.16715
			348849	674165000						342467	3.989e+06						469.693	1.16946
			349670	675769000						343273	3.99852e+06						470.6	1.17178
			350490	677373000						344079	4.00804e+06						471.507	1.17409
			351311	678977000						344885	4.01757e+06						472.413	1.1764
			352132	680581000						345691	4.02709e+06						473.32	1.17871
			352953	682185000						346496	4.03661e+06						474.227	1.18103
			353774	683789000						347302	4.04613e+06						475.134	1.18334
			354595	685393000						348108	4.05565e+06						476.041	1.18565
			355415	686997000						348914	4.06518e+06						476.947	1.18797
			356236	688601000						349720	4.0747e+06						477.854	1.19028
			357057	690205000						350526	4.08422e+06						478.761	1.19259
			357878	691809000						351331	4.09374e+06						479.668	1.19491
			358699	693413000						352137	4.10327e+06						480.575	1.19722
			359520	695017000						352943	4.11279e+06						481.481	1.19953
			360340	696621000						353749	4.12231e+06						482.388	1.20184
			361161	698225000						354555	4.13183e+06						483.295	1.20416
			361982	699829000						355360	4.14136e+06						484.202	1.20647
			362803	701433000						356166	4.15088e+06						485.109	1.20878
			363624	703037000						356972	4.1604e+06						486.015	1.2111
			364444	704641000						357778	4.16992e+06						486.922	1.21341
			365265	706245000						358584	4.17944e+06						487.829	1.21572
			366086	707849000						359389	4.18897e+06						488.736	1.21804
			366907	709453000						360195	4.19849e+06						489.643	1.22035
			367728	711057000						361001	4.20801e+06						490.549	1.22266
			368549	712661000						361807	4.21753e+06						491.456	1.22497
			369369	714265000						362613	4.22706e+06						492.363	1.22729
			370190	715869000						363418	4.23658e+06						493.27	1.2296
			371011	717473000						364224	4.2461e+06						494.177	1.23191
			371832	719077000						365030	4.25562e+06						495.083	1.23423
			372653	720681000						365836	4.26514e+06						495.99	1.23654
			373473	722285000						366642	4.27467e+06						496.897	1.23885
			374294	723889000						367447	4.28419e+06						497.804	1.24117
			375115	725493000						368253	4.29371e+06						498.711	1.24348
			375936	727097000						369059	4.30323e+06						499.618	1.24579
			376757	728701000						369865	4.31276e+06						500.524	1.2481
			377578	730305000						370671	4.32228e+06						501.431	1.25042
			378398	731909000						371476	4.3318e+06						502.338	1.25273
			379219	733513000						372282	4.34132e+06						503.245	1.25504
			380040	735117000						373088	4.35085e+06						504.152	1.25736
			380861	736721000						373894	4.36037e+06						505.058	1.25967
			381682	738325000						374700	4.36989e+06						505.965	1.26198
			382503	739929000						375506	4.37941e+06						506.872	1.2643
			383323	741533000						376311	4.38893e+06						507.779	1.26661
			384144	743137000						377117	4.39846e+06						508.686	1.26892
			384965	744741000						377923	4.40798e+06						509.592	1.27123
			385786	746345000						378729	4.4175e+06						510.499	1.27355
			386607	747949000						379535	4.42702e+06						511.406	1.27586
			387427	749553000						380340	4.43655e+06						512.313	1.27817
			388248	751157000						381146	4.44607e+06						513.22	1.28049
			389069	752761000						381952	4.45559e+06						514.126	1.2828
			389890	754364000						382758	4.46511e+06						515.033	1.28511
			390711	755968000						383564	4.47464e+06						515.94	1.28743
			391532	757572000						384369	4.48416e+06						516.847	1.28974
			392352	759176000						385175	4.49368e+06						517.754	1.29205
			393173	760780000						385981	4.5032e+06						518.66	1.29436
			393994	762384000						386787	4.51272e+06						519.567	1.29668
			394815	763988000						387593	4.52225e+06						520.474	1.29899
			395636	765592000						388398	4.53177e+06						521.381	1.3013
			396456	767196000						389204	4.54129e+06						522.288	1.30362
			397277	768800000						390010	4.55081e+06						523.194	1.30593
			398098	770404000						390816	4.56034e+06						524.101	1.30824
			398919	772008000						391622	4.56986e+06						525.008	1.31056
			399740	773612000						392427	4.57938e+06						525.915	1.31287
			400561	775216000						393233	4.5889e+06						526.822	1.31518
			401381	776820000						394039	4.59843e+06						527.729	1.31749
			402202	778424000						394845	4.60795e+06						528.635	1.31981
			403023	780028000						395651	4.61747e+06						529.542	1.32212
			403844	781632000						396456	4.62699e+06						530.449	1.32443
			404665	783236000						397262	4.63651e+06						531.356	1.32675
			405485	784840000						398068	4.64604e+06						532.263	1.32906
			406306	786444000						398874	4.65556e+06						533.169	1.33137
			407127	788048000						399680	4.66508e+06						534.076	1.33369
			407948	789652000						400485	4.6746e+06						534.983	1.336
			408769	791256000						401291	4.68413e+06						535.89	1.33831
			409590	792860000						402097	4.69365e+06						536.797	1.34062
			410410	794464000						402903	4.70317e+06						537.703	1.34294
			411231	796068000						403709	4.71269e+06						538.61	1.34525
			412052	797672000						404515	4.72221e+06						539.517	1.34756
			412873	799276000						405320	4.73174e+06						540.424	1.34988
			413694	800880000						406126	4.74126e+06						541.331	1.35219
			414515	802484000						406932	4.75078e+06						542.237	1.3545
			415335	804088000						407738	4.7603e+06						543.144	1.35682
			416156	805692000						408544	4.76983e+06						544.051	1.35913
			416977	807296000						409349	4.77935e+06						544.958	1.36144
			417798	808900000						410155	4.78887e+06						545.865	1.36375
			418619	810504000						410961	4.79839e+06						546.771	1.36607
			419439	812108000						411767	4.80792e+06						547.678	1.36838
			420260	813712000						412573	4.81744e+06						548.585	1.37069
			421081	815316000						413378	4.82696e+06						549.492	1.37301
			421902	816920000						414184	4.83648e+06						550.399	1.37532
			422723	818524000						414990	4.846e+06						551.306	1.37763
			423544	820128000						415796	4.85553e+06						552.212	1.37995
			424364	821732000						416602	4.86505e+06						553.119	1.38226
			425185	823336000						417407	4.87457e+06						554.026	1.38457
			426006	824940000						418213	4.88409e+06						554.933	1.38688
			426827	826544000						419019	4.89362e+06						555.84	1.3892
			427648	828148000						419825	4.90314e+06						556.746	1.39151
			428468	829752000						420631	4.91266e+06						557.653	1.39382
			429289	831356000						421436	4.92218e+06						558.56	1.39614
			430110	832960000						422242	4.93171e+06						559.467	1.39845
			430931	834564000						423048	4.94123e+06						560.374	1.40076
			431752	836168000						423854	4.95075e+06						561.28	1.40307
			432573	837772000						424660	4.96027e+06						562.187	1.40539
			433393	839376000						425465	4.96979e+06						563.094	1.4077
			434214	840980000						426271	4.97932e+06						564.001	1.41001
			435035	842584000						427077	4.98884e+06						564.908	1.41233
			435856	844188000						427883	4.99836e+06						565.814	1.41464
			436677	845792000						428689	5.00788e+06						566.721	1.41695
			437497	847396000						429494	5.01741e+06						567.628	1.41927
			438318	849000000						430300	5.02693e+06						568.535	1.42158
			439139	850604000						431106	5.03645e+06						569.442	1.42389
			439960	852208000						431912	5.04597e+06						570.348	1.4262
			440781	853812000						432718	5.05549e+06						571.255	1.42852
			441602	855416000						433524	5.06502e+06						572.162	1.43083
			442422	857020000						434329	5.07454e+06						573.069	1.43314
			443243	858624000						435135	5.08406e+06						573.976	1.43546
			444064	860228000						435941	5.09358e+06						574.882	1.43777
			444885	861832000						436747	5.10311e+06						575.789	1.44008
			445706	863436000						437553	5.11263e+06						576.696	1.4424
			446527	865040000						438358	5.12215e+06						577.603	1.44471
			447347	866644000						439164	5.13167e+06						578.51	1.44702
			448168	868248000						439970	5.1412e+06						579.417	1.44933
			448989	869852000						440776	5.15072e+06						580.323	1.45165
			449810	871456000						441582	5.16024e+06						581.23	1.45396
			450631	873060000						442387	5.16976e+06						582.137	1.45627
			451451	874664000						443193	5.17928e+06						583.044	1.45859
			452272	876268000						443999	5.18881e+06						583.951	1.4609
			453093	877872000						444805	5.19833e+06						584.857	1.46321
			453914	879476000						445611	5.20785e+06						585.764	1.46553
			454735	881080000						446416	5.21737e+06						586.671	1.46784
			455556	882684000						447222	5.2269e+06						587.578	1.47015
			456376	884288000						448028	5.23642e+06						588.485	1.47246
			457197	885892000						448834	5.24594e+06						589.391	1.47478
			458018	887496000						449640	5.25546e+06						590.298	1.47709
			458839	889100000						450445	5.26499e+06						591.205	1.4794
			459660	890704000						451251	5.27451e+06						592.112	1.48172
			460480	892308000						452057	5.28403e+06						593.019	1.48403
			461301	893912000						452863	5.29355e+06						593.925	1.48634
			462122	895516000						453669	5.30307e+06						594.832	1.48866
			462943	897120000						454474	5.3126e+06						595.739	1.49097
			463764	898724000						455280	5.32212e+06						596.646	1.49328
			464585	900328000						456086	5.33164e+06						597.553	1.49559
			465405	901932000						456892	5.34116e+06						598.459	1.49791
			466226	903536000						457698	5.35069e+06						599.366	1.50022
			467047	905140000						458504	5.36021e+06						600.273	1.50253
			467868	906744000						459309	5.36973e+06						601.18	1.50485
			468689	908348000						460115	5.37925e+06						602.087	1.50716
			469510	909952000						460921	5.38877e+06						602.993	1.50947
			470330	911556000						461727	5.3983e+06						603.9	1.51179
			471151	913160000						462533	5.40782e+06						604.807	1.5141
			471972	914764000						463338	5.41734e+06						605.714	1.51641
			472793	916368000						464144	5.42686e+06						606.621	1.51872
			473614	917972000						464950	5.43639e+06						607.528	1.52104
			474434	919576000						465756	5.44591e+06						608.434	1.52335
			475255	921180000						466562	5.45543e+06						609.341	1.52566
			476076	922784000						467367	5.46495e+06						610.248	1.52798
			476897	924387000						468173	5.47448e+06						611.155	1.53029
			477718	925991000						468979	5.484e+06						612.062	1.5326
			478539	927595000						469785	5.49352e+06						612.968	1.53492
			479359	929199000						470591	5.50304e+06						613.875	1.53723
			480180	930803000						471396	5.51256e+06						614.782	1.53954
			481001	932407000						472202	5.52209e+06						615.689	1.54185
			481822	934011000						473008	5.53161e+06						616.596	1.54417
			482643	935615000						473814	5.54113e+06						617.502	1.54648
			483463	937219000						474620	5.55065e+06						618.409	1.54879
			484284	938823000						475425	5.56018e+06						619.316	1.55111
			485105	940427000						476231	5.5697e+06						620.223	1.55342
			485926	942031000						477037	5.57922e+06						621.13	1.55573
			486747	943635000						477843	5.58874e+06						622.036	1.55805
			487568	945239000						478649	5.59827e+06						622.943	1.56036
			488388	946843000						479454	5.60779e+06						623.85	1.56267
			489209	948447000						480260	5.61731e+06						624.757	1.56498
			490030	950051000						481066	5.62683e+06						625.664	1.5673
			490851	951655000						481872	5.63635e+06						626.57	1.56961
			491672	953259000						482678	5.64588e+06						627.477	1.57192
			492492	954863000						483483	5.6554e+06						628.384	1.57424
			493313	956467000						484289	5.66492e+06						629.291	1.57655
			494134	958071000						485095	5.67444e+06						630.198	1.57886
			494955	959675000						485901	5.68397e+06						631.105	1.58118
			495776	961279000						486707	5.69349e+06						632.011	1.58349
			496597	962883000						487513	5.70301e+06						632.918	1.5858
			497417	964487000						488318	5.71253e+06						633.825	1.58811
			498238	966091000						489124	5.72205e+06						634.732	1.59043
			499059	967695000						489930	5.73158e+06						635.639	1.59274
			499880	969299000						490736	5.7411e+06						636.545	1.59505
			500701	970903000						491542	5.75062e+06						637.452	1.59737
			501522	972507000						492347	5.76014e+06						638.359	1.59968
			502342	974111000						493153	5.76967e+06						639.266	1.60199
			503163	975715000						493959	5.77919e+06						640.173	1.60431
			503984	977319000						494765	5.78871e+06						641.079	1.60662
			504805	978923000						495571	5.79823e+06						641.986	1.60893
			505626	980527000						496376	5.80776e+06						642.893	1.61124
			506446	982131000						497182	5.81728e+06						643.8	1.61356
			507267	983735000						497988	5.8268e+06						644.707	1.61587
			508088	985339000						498794	5.83632e+06						645.613	1.61818
			508909	986943000						499600	5.84584e+06						646.52	1.6205
			509730	988547000						500405	5.85537e+06						647.427	1.62281
			510551	990151000						501211	5.86489e+06						648.334	1.62512
			511371	991755000						502017	5.87441e+06						649.241	1.62744
			512192	993359000						502823	5.88393e+06						650.147	1.62975
			513013	994963000						503629	5.89346e+06						651.054	1.63206
			513834	996567000						504434	5.90298e+06						651.961	1.63437
			514655	998171000						505240	5.9125e+06						652.868	1.63669
			515475	999775000						506046	5.92202e+06						653.775	1.639
			516296	1001380000						506852	5.93155e+06						654.681	1.64131
			517117	1002980000						507658	5.94107e+06						655.588	1.64363
			517938	1004590000						508463	5.95059e+06						656.495	1.64594
			518759	1006190000						509269	5.96011e+06						657.402	1.64825
			519580	1007800000						510075	5.96963e+06						658.309	1.65057
			520400	1009400000						510881	5.97916e+06						659.216	1.65288
			521221	1011000000						511687	5.98868e+06						660.122	1.65519
			522042	1012610000						512492	5.9982e+06						661.029	1.6575
			522863	1014210000						513298	6.00772e+06						661.936	1.65982
			523684	1015810000						514104	6.01725e+06						662.843	1.66213
			524505	1017420000						514910	6.02677e+06						663.75	1.66444
			525325	1019020000						515716	6.03629e+06						664.656	1.66676
			526146	1020630000						516522	6.04581e+06						665.563	1.66907
			526967	1022230000						517327	6.05534e+06						666.47	1.67138
			527788	1023830000						518133	6.06486e+06						667.377	1.67369
			528609	1025440000						518939	6.07438e+06						668.284	1.67601
			529429	1027040000						519745	6.0839e+06						669.19	1.67832
			530250	1028650000						520551	6.09342e+06						670.097	1.68063
			531071	1030250000						521356	6.10295e+06						671.004	1.68295
			531892	1031850000						522162	6.11247e+06						671.911	1.68526
			532713	1033460000						522968	6.12199e+06						672.818	1.68757
			533534	1035060000						523774	6.13151e+06						673.724	1.68989
			534354	1036670000						524580	6.14104e+06						674.631	1.6922
			535175	1038270000						525385	6.15056e+06						675.538	1.69451
			535996	1039870000						526191	6.16008e+06						676.445	1.69682
			536817	1041480000						526997	6.1696e+06						677.352	1.69914
			537638	1043080000						527803	6.17912e+06						678.258	1.70145
			538458	1044690000						528609	6.18865e+06						679.165	1.70376
			539279	1046290000						529414	6.19817e+06						680.072	1.70608
			540100	1047890000						530220	6.20769e+06						680.979	1.70839
			540921	1049500000						531026	6.21721e+06						681.886	1.7107
			541742	1051100000						531832	6.22674e+06						682.792	1.71302
			542563	1052710000						532638	6.23626e+06						683.699	1.71533
			543383	1054310000						533443	6.24578e+06						684.606	1.71764
			544204	1055910000						534249	6.2553e+06						685.513	1.71995
			545025	1057520000						535055	6.26483e+06						686.42	1.72227
			545846	1059120000						535861	6.27435e+06						687.327	1.72458
			546667	1060730000						536667	6.28387e+06						688.233	1.72689
			547487	1062330000						537472	6.29339e+06						689.14	1.72921
			548308	1063930000						538278	6.30291e+06						690.047	1.73152
			549129	1065540000						539084	6.31244e+06						690.954	1.73383
			549950	1067140000						539890	6.32196e+06						691.861	1.73615
			550771	1068750000						540696	6.33148e+06						692.767	1.73846
			551592	1070350000						541502	6.341e+06						693.674	1.74077
			552412	1071950000						542307	6.35053e+06						694.581	1.74308
			553233	1073560000						543113	6.36005e+06						695.488	1.7454
			554054	1075160000						543919	6.36957e+06						696.395	1.74771
			554875	1076770000						544725	6.37909e+06						697.301	1.75002
			555696	1078370000						545531	6.38862e+06						698.208	1.75234
			556517	1079970000						546336	6.39814e+06						699.115	1.75465
			557337	1081580000						547142	6.40766e+06						700.022	1.75696
			558158	1083180000						547948	6.41718e+06						700.929	1.75928
			558979	1084790000						548754	6.4267e+06						701.835	1.76159
			559800	1086390000						549560	6.43623e+06						702.742	1.7639
			560621	1087990000						550365	6.44575e+06						703.649	1.76621
			561441	1089600000						551171	6.45527e+06						704.556	1.76853
			562262	1091200000						551977	6.46479e+06						705.463	1.77084
			563083	1092810000						552783	6.47432e+06						706.369	1.77315
			563904	1094410000						553589	6.48384e+06						707.276	1.77547
			564725	1096010000						554394	6.49336e+06						708.183	1.77778
			565546	1097620000						555200	6.50288e+06						709.09	1.78009
			566366	1099220000						556006	6.5124e+06						709.997	1.78241
			567187	1100830000						556812	6.52193e+06						710.904	1.78472
			568008	1102430000						557618	6.53145e+06						711.81	1.78703
			568829	1104030000						558423	6.54097e+06						712.717	1.78934
			569650	1105640000						559229	6.55049e+06						713.624	1.79166
			570470	1107240000						560035	6.56002e+06						714.531	1.79397
			571291	1108850000						560841	6.56954e+06						715.438	1.79628
			572112	1110450000						561647	6.57906e+06						716.344	1.7986
			572933	1112050000						562452	6.58858e+06						717.251	1.80091
			573754	1113660000						563258	6.59811e+06						718.158	1.80322
			574575	1115260000						564064	6.60763e+06						719.065	1.80554
			575395	1116870000						564870	6.61715e+06						719.972	1.80785
			576216	1118470000						565676	6.62667e+06						720.878	1.81016
			577037	1120070000						566481	6.63619e+06						721.785	1.81247
			577858	1121680000						567287	6.64572e+06						722.692	1.81479
			578679	1123280000						568093	6.65524e+06						723.599	1.8171
			579499	1124890000						568899	6.66476e+06						724.506	1.81941
			580320	1126490000						569705	6.67428e+06						725.412	1.82173
			581141	1128090000						570511	6.68381e+06						726.319	1.82404
			581962	1129700000						571316	6.69333e+06						727.226	1.82635
			582783	1131300000						572122	6.70285e+06						728.133	1.82867
			583604	1132910000						572928	6.71237e+06						729.04	1.83098
			584424	1134510000						573734	6.7219e+06						729.946	1.83329
			585245	1136110000						574540	6.73142e+06						730.853	1.8356
			586066	1137720000						575345	6.74094e+06						731.76	1.83792
			586887	1139320000						576151	6.75046e+06						732.667	1.84023
			587708	1140930000						576957	6.75998e+06						733.574	1.84254
			588529	1142530000						577763	6.76951e+06						734.48	1.84486
			589349	1144130000						578569	6.77903e+06						735.387	1.84717
			590170	1145740000						579374	6.78855e+06						736.294	1.84948
			590991	1147340000						580180	6.79807e+06						737.201	1.8518
			591812	1148950000						580986	6.8076e+06						738.108	1.85411
			592633	1150550000						581792	6.81712e+06						739.015	1.85642
			593453	1152150000						582598	6.82664e+06						739.921	1.85873
			594274	1153760000						583403	6.83616e+06						740.828	1.86105
			595095	1155360000						584209	6.84568e+06						741.735	1.86336
			595916	1156970000						585015	6.85521e+06						742.642	1.86567
			596737	1158570000						585821	6.86473e+06						743.549	1.86799
			597558	1160170000						586627	6.87425e+06						744.455	1.8703
			598378	1161780000						587432	6.88377e+06						745.362	1.87261
			599199	1163380000						588238	6.8933e+06						746.269	1.87493
			600020	1164990000						589044	6.90282e+06						747.176	1.87724
			600841	1166590000						589850	6.91234e+06						748.083	1.87955
			601662	1168190000						590656	6.92186e+06						748.989	1.88186
			602482	1169800000						591461	6.93139e+06						749.896	1.88418
			603303	1171400000						592267	6.94091e+06						750.803	1.88649
			604124	1173010000						593073	6.95043e+06						751.71	1.8888
			604945	1174610000						593879	6.95995e+06						752.617	1.89112
			605766	1176210000						594685	6.96947e+06						753.523	1.89343
			606587	1177820000						595490	6.979e+06						754.43	1.89574
			607407	1179420000						596296	6.98852e+06						755.337	1.89806
			608228	1181030000						597102	6.99804e+06						756.244	1.90037
			609049	1182630000						597908	7.00756e+06						757.151	1.90268
			609870	1184230000						598714	7.01709e+06						758.057	1.90499
			610691	1185840000						599520	7.02661e+06						758.964	1.90731
			611512	1187440000						600325	7.03613e+06						759.871	1.90962
			612332	1189050000						601131	7.04565e+06						760.778	1.91193
			613153	1190650000						601937	7.05518e+06						761.685	1.91425
			613974	1192250000						602743	7.0647e+06						762.591	1.91656
			614795	1193860000						603549	7.07422e+06						763.498	1.91887
			615616	1195460000						604354	7.08374e+06						764.405	1.92118
			616436	1197070000						605160	7.09326e+06						765.312	1.9235
			617257	1198670000						605966	7.10279e+06						766.219	1.92581
			618078	1200270000						606772	7.11231e+06						767.126	1.92812
			618899	1201880000						607578	7.12183e+06						768.032	1.93044
			619720	1203480000						608383	7.13135e+06						768.939	1.93275
			620541	1205090000						609189	7.14088e+06						769.846	1.93506
			621361	1206690000						609995	7.1504e+06						770.753	1.93738
			622182	1208290000						610801	7.15992e+06						771.66	1.93969
			623003	1209900000						611607	7.16944e+06						772.566	1.942
			623824	1211500000						612412	7.17897e+06						773.473	1.94431
			624645	1213110000						613218	7.18849e+06						774.38	1.94663
			625465	1214710000						614024	7.19801e+06						775.287	1.94894
			626286	1216310000						614830	7.20753e+06						776.194	1.95125
			627107	1217920000						615636	7.21705e+06						777.1	1.95357
			627928	1219520000						616441	7.22658e+06						778.007	1.95588
			628749	1221130000						617247	7.2361e+06						778.914	1.95819
			629570	1222730000						618053	7.24562e+06						779.821	1.96051
			630390	1224330000						618859	7.25514e+06						780.728	1.96282
			631211	1225940000						619665	7.26467e+06						781.634	1.96513
			632032	1227540000						620470	7.27419e+06						782.541	1.96744
			632853	1229150000						621276	7.28371e+06						783.448	1.96976
			633674	1230750000						622082	7.29323e+06						784.355	1.97207
			634494	1232350000						622888	7.30275e+06						785.262	1.97438
			635315	1233960000						623694	7.31228e+06						786.168	1.9767
			636136	1235560000						624499	7.3218e+06						787.075	1.97901
			636957	1237170000						625305	7.33132e+06						787.982	1.98132
			637778	1238770000						626111	7.34084e+06						788.889	1.98364
			638599	1240370000						626917	7.35037e+06						789.796	1.98595
			639419	1241980000						627723	7.35989e+06						790.702	1.98826
			640240	1243580000						628529	7.36941e+06						791.609	1.99057
			641061	1245190000						629334	7.37893e+06						792.516	1.99289
			641882	1246790000						630140	7.38846e+06						793.423	1.9952
			642703	1248390000						630946	7.39798e+06						794.33	1.99751
			643524	1250000000						631752	7.4075e+06						795.237	1.99983
			644344	1251600000						632558	7.41702e+06						796.143	2.00214
			645165	1253210000						633363	7.42654e+06						797.05	2.00445
			645986	1254810000						634169	7.43607e+06						797.957	2.00677
			646807	1256410000						634975	7.44559e+06						798.864	2.00908
			647628	1258020000						635781	7.45511e+06						799.771	2.01139
			648448	1259620000						636587	7.46463e+06						800.677	2.0137
			649269	1261230000						637392	7.47416e+06						801.584	2.01602
			650090	1262830000						638198	7.48368e+06						802.491	2.01833
			650911	1264430000						639004	7.4932e+06						803.398	2.02064
			651732	1266040000						639810	7.50272e+06						804.305	2.02296
			652553	1267640000						640616	7.51225e+06						805.211	2.02527
			653373	1269250000						641421	7.52177e+06						806.118	2.02758
			654194	1270850000						642227	7.53129e+06						807.025	2.0299
			655015	1272450000						643033	7.54081e+06						807.932	2.03221
			655836	1274060000						643839	7.55033e+06						808.839	2.03452
			656657	1275660000						644645	7.55986e+06						809.745	2.03683
			657477	1277270000						645450	7.56938e+06						810.652	2.03915
			658298	1278870000						646256	7.5789e+06						811.559	2.04146
			659119	1280470000						647062	7.58842e+06						812.466	2.04377
			659940	1282080000						647868	7.59795e+06						813.373	2.04609
			660761	1283680000						648674	7.60747e+06						814.279	2.0484
			661582	1285290000						649479	7.61699e+06						815.186	2.05071
			662402	1286890000						650285	7.62651e+06						816.093	2.05303
			663223	1288490000						651091	7.63603e+06						817	2.05534
			664044	1290100000						651897	7.64556e+06						817.907	2.05765
			664865	1291700000						652703	7.65508e+06						818.814	2.05996
			665686	1293310000						653509	7.6646e+06						819.72	2.06228
			666507	1294910000						654314	7.67412e+06						820.627	2.06459
			667327	1296510000						655120	7.68365e+06						821.534	2.0669
			668148	1298120000						655926	7.69317e+06						822.441	2.06922
			668969	1299720000						656732	7.70269e+06						823.348	2.07153
			669790	1301330000						657538	7.71221e+06						824.254	2.07384
			670611	1302930000						658343	7.72174e+06						825.161	2.07616
			671431	1304530000						659149	7.73126e+06						826.068	2.07847
			672252	1306140000						659955	7.74078e+06						826.975	2.08078
			673073	1307740000						660761	7.7503e+06						827.882	2.08309
			673894	1309350000						661567	7.75982e+06						828.788	2.08541
			674715	1310950000						662372	7.76935e+06						829.695	2.08772
			675536	1312550000						663178	7.77887e+06						830.602	2.09003
			676356	1314160000						663984	7.78839e+06						831.509	2.09235
			677177	1315760000						664790	7.79791e+06						832.416	2.09466
			677998	1317370000						665596	7.80744e+06						833.322	2.09697
			678819	1318970000						666401	7.81696e+06						834.229	2.09929
			679640	1320570000						667207	7.82648e+06						835.136	2.1016
			680460	1322180000						668013	7.836e+06						836.043	2.10391
			681281	1323780000						668819	7.84553e+06						836.95	2.10622
			682102	1325390000						669625	7.85505e+06						837.856	2.10854
			682923	1326990000						670430	7.86457e+06						838.763	2.11085
			683744	1328590000						671236	7.87409e+06						839.67	2.11316
			684565	1330200000						672042	7.88361e+06						840.577	2.11548
			685385	1331800000						672848	7.89314e+06						841.484	2.11779
			686206	1333410000						673654	7.90266e+06						842.39	2.1201
			687027	1335010000						674459	7.91218e+06						843.297	2.12242
			687848	1336610000						675265	7.9217e+06						844.204	2.12473
			688669	1338220000						676071	7.93123e+06						845.111	2.12704
			689489	1339820000						676877	7.94075e+06						846.018	2.12935
			690310	1341430000						677683	7.95027e+06						846.925	2.13167
			691131	1343030000						678488	7.95979e+06						847.831	2.13398
			691952	1344630000						679294	7.96931e+06						848.738	2.13629
			692773	1346240000						680100	7.97884e+06						849.645	2.13861
			693594	1347840000						680906	7.98836e+06						850.552	2.14092
			694414	1349450000						681712	7.99788e+06						851.459	2.14323
			695235	1351050000						682518	8.0074e+06						852.365	2.14555
			696056	1352650000						683323	8.01693e+06						853.272	2.14786
			696877	1354260000						684129	8.02645e+06						854.179	2.15017
			697698	1355860000						684935	8.03597e+06						855.086	2.15248
			698519	1357460000						685741	8.04549e+06						855.993	2.1548
			699339	1359070000						686547	8.05502e+06						856.899	2.15711
			700160	1360670000						687352	8.06454e+06						857.806	2.15942
			700981	1362280000						688158	8.07406e+06						858.713	2.16174
			701802	1363880000						688964	8.08358e+06						859.62	2.16405
			702623	1365480000						689770	8.0931e+06						860.527	2.16636
			703443	1367090000						690576	8.10263e+06						861.433	2.16868
			704264	1368690000						691381	8.11215e+06						862.34	2.17099
			705085	1370300000						692187	8.12167e+06						863.247	2.1733
			705906	1371900000						692993	8.13119e+06						864.154	2.17561
			706727	1373500000						693799	8.14072e+06						865.061	2.17793
			707548	1375110000						694605	8.15024e+06						865.967	2.18024
			708368	1376710000						695410	8.15976e+06						866.874	2.18255
			709189	1378320000						696216	8.16928e+06						867.781	2.18487
			710010	1379920000						697022	8.17881e+06						868.688	2.18718
			710831	1381520000						697828	8.18833e+06						869.595	2.18949
			711652	1383130000						698634	8.19785e+06						870.501	2.1918
			712472	1384730000						699439	8.20737e+06						871.408	2.19412
			713293	1386340000						700245	8.21689e+06						872.315	2.19643
			714114	1387940000						701051	8.22642e+06						873.222	2.19874
			714935	1389540000						701857	8.23594e+06						874.129	2.20106
			715756	1391150000						702663	8.24546e+06						875.036	2.20337
			716577	1392750000						703468	8.25498e+06						875.942	2.20568
			717397	1394360000						704274	8.26451e+06						876.849	2.208
			718218	1395960000						705080	8.27403e+06						877.756	2.21031
			719039	1397560000						705886	8.28355e+06						878.663	2.21262
			719860	1399170000						706692	8.29307e+06						879.57	2.21493
			720681	1400770000						707497	8.3026e+06						880.476	2.21725
			721502	1402380000						708303	8.31212e+06						881.383	2.21956
			722322	1403980000						709109	8.32164e+06						882.29	2.22187
			723143	1405580000						709915	8.33116e+06						883.197	2.22419
			723964	1407190000						710721	8.34068e+06						884.104	2.2265
			724785	1408790000						711527	8.35021e+06						885.01	2.22881
			725606	1410400000						712332	8.35973e+06						885.917	2.23113
			726426	1412000000						713138	8.36925e+06						886.824	2.23344
			727247	1413600000						713944	8.37877e+06						887.731	2.23575
			728068	1415210000						714750	8.3883e+06						888.638	2.23806
			728889	1416810000						715556	8.39782e+06						889.544	2.24038
			729710	1418420000						716361	8.40734e+06						890.451	2.24269
			730531	1420020000						717167	8.41686e+06						891.358	2.245
			731351	1421620000						717973	8.42638e+06						892.265	2.24732
			732172	1423230000						718779	8.43591e+06						893.172	2.24963
			732993	1424830000						719585	8.44543e+06						894.078	2.25194
			733814	1426440000						720390	8.45495e+06						894.985	2.25426
			734635	1428040000						721196	8.46447e+06						895.892	2.25657
			735455	1429640000						722002	8.474e+06						896.799	2.25888
			736276	1431250000						722808	8.48352e+06						897.706	2.26119
			737097	1432850000						723614	8.49304e+06						898.613	2.26351
			737918	1434460000						724419	8.50256e+06						899.519	2.26582
			738739	1436060000						725225	8.51209e+06						900.426	2.26813
			739560	1437660000						726031	8.52161e+06						901.333	2.27045
			740380	1439270000						726837	8.53113e+06						902.24	2.27276
			741201	1440870000						727643	8.54065e+06						903.147	2.27507
			742022	1442480000						728448	8.55017e+06						904.053	2.27739
			742843	1444080000						729254	8.5597e+06						904.96	2.2797
			743664	1445680000						730060	8.56922e+06						905.867	2.28201
			744484	1447290000						730866	8.57874e+06						906.774	2.28432
			745305	1448890000						731672	8.58826e+06						907.681	2.28664
			746126	1450500000						732477	8.59779e+06						908.587	2.28895
			746947	1452100000						733283	8.60731e+06						909.494	2.29126
			747768	1453700000						734089	8.61683e+06						910.401	2.29358
			748589	1455310000						734895	8.62635e+06						911.308	2.29589
			749409	1456910000						735701	8.63588e+06						912.215	2.2982
			750230	1458520000						736507	8.6454e+06						913.121	2.30052
			751051	1460120000						737312	8.65492e+06						914.028	2.30283
			751872	1461720000						738118	8.66444e+06						914.935	2.30514
			752693	1463330000						738924	8.67396e+06						915.842	2.30745
			753514	1464930000						739730	8.68349e+06						916.749	2.30977
			754334	1466540000						740536	8.69301e+06						917.655	2.31208
			755155	1468140000						741341	8.70253e+06						918.562	2.31439
			755976	1469740000						742147	8.71205e+06						919.469	2.31671
			756797	1471350000						742953	8.72158e+06						920.376	2.31902
			757618	1472950000						743759	8.7311e+06						921.283	2.32133
			758438	1474560000						744565	8.74062e+06						922.189	2.32365
			759259	1476160000						745370	8.75014e+06						923.096	2.32596
			760080	1477760000						746176	8.75966e+06						924.003	2.32827
			760901	1479370000						746982	8.76919e+06						924.91	2.33058
			761722	1480970000						747788	8.77871e+06						925.817	2.3329
			762543	1482580000						748594	8.78823e+06						926.724	2.33521
			763363	1484180000						749399	8.79775e+06						927.63	2.33752
			764184	1485780000						750205	8.80728e+06						928.537	2.33984
			765005	1487390000						751011	8.8168e+06						929.444	2.34215
			765826	1488990000						751817	8.82632e+06						930.351	2.34446
			766647	1490600000						752623	8.83584e+06						931.258	2.34678
			767467	1492200000						753428	8.84537e+06						932.164	2.34909
			768288	1493800000						754234	8.85489e+06						933.071	2.3514
			769109	1495410000						755040	8.86441e+06						933.978	2.35371
			769930	1497010000						755846	8.87393e+06						934.885	2.35603
			770751	1498620000						756652	8.88345e+06						935.792	2.35834
			771572	1500220000						757457	8.89298e+06						936.698	2.36065
			772392	1501820000						758263	8.9025e+06						937.605	2.36297
			773213	1503430000						759069	8.91202e+06						938.512	2.36528
			774034	1505030000						759875	8.92154e+06						939.419	2.36759
			774855	1506640000						760681	8.93107e+06						940.326	2.36991
			775676	1508240000						761486	8.94059e+06						941.232	2.37222
			776496	1509840000						762292	8.95011e+06						942.139	2.37453
			777317	1511450000						763098	8.95963e+06						943.046	2.37684
			778138	1513050000						763904	8.96916e+06						943.953	2.37916
			778959	1514660000						764710	8.97868e+06						944.86	2.38147
			779780	1516260000						765516	8.9882e+06						945.766	2.38378
			780601	1517860000						766321	8.99772e+06						946.673	2.3861
			781421	1519470000						767127	9.00724e+06						947.58	2.38841
			782242	1521070000						767933	9.01677e+06						948.487	2.39072
			783063	1522680000						768739	9.02629e+06						949.394	2.39304
			783884	1524280000						769545	9.03581e+06						950.301	2.39535
			784705	1525880000						770350	9.04533e+06						951.207	2.39766
			785526	1527490000						771156	9.05486e+06						952.114	2.39997
			786346	1529090000						771962	9.06438e+06						953.021	2.40229
			787167	1530700000						772768	9.0739e+06						953.928	2.4046
			787988	1532300000						773574	9.08342e+06						954.835	2.40691
			788809	1533900000						774379	9.09294e+06						955.741	2.40923
			789630	1535510000						775185	9.10247e+06						956.648	2.41154
			790450	1537110000						775991	9.11199e+06						957.555	2.41385
			791271	1538720000						776797	9.12151e+06						958.462	2.41617
			792092	1540320000						777603	9.13103e+06						959.369	2.41848
			792913	1541920000						778408	9.14056e+06						960.275	2.42079
			793734	1543530000						779214	9.15008e+06						961.182	2.4231
			794555	1545130000						780020	9.1596e+06						962.089	2.42542
			795375	1546740000						780826	9.16912e+06						962.996	2.42773
			796196	1548340000						781632	9.17865e+06						963.903	2.43004
			797017	1549940000						782437	9.18817e+06						964.809	2.43236
			797838	1551550000						783243	9.19769e+06						965.716	2.43467
			798659	1553150000						784049	9.20721e+06						966.623	2.43698
			799479	1554760000						784855	9.21673e+06						967.53	2.43929
			800300	1556360000						785661	9.22626e+06						968.437	2.44161
			801121	1557960000						786466	9.23578e+06						969.343	2.44392
			801942	1559570000						787272	9.2453e+06						970.25	2.44623
			802763	1561170000						788078	9.25482e+06						971.157	2.44855
			803584	1562780000						788884	9.26435e+06						972.064	2.45086
			804404	1564380000						789690	9.27387e+06						972.971	2.45317
			805225	1565980000						790495	9.28339e+06						973.877	2.45549
			806046	1567590000						791301	9.29291e+06						974.784	2.4578
			806867	1569190000						792107	9.30244e+06						975.691	2.46011
			807688	1570800000						792913	9.31196e+06						976.598	2.46242
			808509	1572400000						793719	9.32148e+06						977.505	2.46474
			809329	1574000000						794525	9.331e+06						978.412	2.46705
			810150	1575610000						795330	9.34052e+06						979.318	2.46936
			810971	1577210000						796136	9.35005e+06						980.225	2.47168
			811792	1578820000						796942	9.35957e+06						981.132	2.47399
			812613	1580420000						797748	9.36909e+06						982.039	2.4763
			813433	1582020000						798554	9.37861e+06						982.946	2.47862
			814254	1583630000						799359	9.38814e+06						983.852	2.48093
			815075	1585230000						800165	9.39766e+06						984.759	2.48324
			815896	1586840000						800971	9.40718e+06						985.666	2.48555
			816717	1588440000						801777	9.4167e+06						986.573	2.48787
			817538	1590040000						802583	9.42622e+06						987.48	2.49018
			818358	1591650000						803388	9.43575e+06						988.386	2.49249
			819179	1593250000						804194	9.44527e+06						989.293	2.49481
			820000	1594860000						805000	9.45479e+06						990.2	2.49712

## Sheet: Supplementary Figure 11
Supplementary Figure 11a
	j (mA/cm2)
	0	20	40	60	80	100	120	140	160	180	200	220	240	260	280	300	320	340	360	380	400	420	440	460	480	500	520	540	560	580	600	620	640	660	680	700	720	740	760	780	800	820	840	860	880	900	920	940	960
Distance to cathode (μm)	Ph
0	1.0335	1.3682	1.7029	2.0376	2.3724	2.7071	3.0418	3.3765	3.7113	4.046	4.3807	4.7154	5.0501	5.3849	5.7196	6.0543	6.389	6.7238	7.0585	7.3932	7.7279	8.0627	8.3974	8.7321	9.0668	9.4015	9.7363	10.071	10.406	10.74	11.075	11.41	11.745	12.079	12.414	12.749	13.083	13.418	13.753	14	14	14	14	14	14	14	14	14	14
0.10417	1.0334	1.3674	1.7015	2.0355	2.3695	2.7035	3.0376	3.3716	3.7056	4.0396	4.3737	4.7077	5.0417	5.3757	5.7098	6.0438	6.3778	6.7118	7.0459	7.3799	7.7139	8.0479	8.382	8.716	9.05	9.384	9.7181	10.052	10.386	10.72	11.054	11.388	11.722	12.056	12.39	12.724	13.058	13.392	13.726	14	14	14	14	14	14	14	14	14	14
0.20833	1.0333	1.3667	1.7	2.0333	2.3667	2.7	3.0333	3.3666	3.7	4.0333	4.3666	4.6999	5.0333	5.3666	5.6999	6.0333	6.3666	6.6999	7.0332	7.3666	7.6999	8.0332	8.3666	8.6999	9.0332	9.3665	9.6999	10.033	10.367	10.7	11.033	11.367	11.7	12.033	12.366	12.7	13.033	13.366	13.7	14	14	14	14	14	14	14	14	14	14
0.3125	1.0333	1.3659	1.6985	2.0312	2.3638	2.6964	3.0291	3.3617	3.6943	4.0269	4.3596	4.6922	5.0248	5.3575	5.6901	6.0227	6.3554	6.688	7.0206	7.3532	7.6859	8.0185	8.3511	8.6838	9.0164	9.349	9.6817	10.014	10.347	10.68	11.012	11.345	11.677	12.01	12.343	12.675	13.008	13.341	13.673	14	14	14	14	14	14	14	14	14	14
0.41667	1.0332	1.3651	1.6971	2.029	2.3609	2.6929	3.0248	3.3567	3.6887	4.0206	4.3525	4.6845	5.0164	5.3483	5.6803	6.0122	6.3441	6.6761	7.008	7.3399	7.6719	8.0038	8.3357	8.6677	8.9996	9.3315	9.6635	9.9954	10.327	10.659	10.991	11.323	11.655	11.987	12.319	12.651	12.983	13.315	13.647	13.979	14	14	14	14	14	14	14	14	14
0.52083	1.0331	1.3644	1.6956	2.0268	2.3581	2.6893	3.0205	3.3518	3.683	4.0143	4.3455	4.6767	5.008	5.3392	5.6704	6.0017	6.3329	6.6641	6.9954	7.3266	7.6578	7.9891	8.3203	8.6515	8.9828	9.314	9.6452	9.9765	10.308	10.639	10.97	11.301	11.633	11.964	12.295	12.626	12.958	13.289	13.62	13.951	14	14	14	14	14	14	14	14	14
0.625	1.0331	1.3636	1.6941	2.0247	2.3552	2.6858	3.0163	3.3468	3.6774	4.0079	4.3384	4.669	4.9995	5.3301	5.6606	5.9911	6.3217	6.6522	6.9828	7.3133	7.6438	7.9744	8.3049	8.6354	8.966	9.2965	9.6271	9.9576	10.288	10.619	10.949	11.28	11.61	11.941	12.271	12.602	12.932	13.263	13.594	13.924	14	14	14	14	14	14	14	14	14
0.72917	1.033	1.3628	1.6927	2.0225	2.3524	2.6822	3.012	3.3419	3.6717	4.0016	4.3314	4.6612	4.9911	5.3209	5.6508	5.9806	6.3105	6.6403	6.9701	7.3	7.6298	7.9597	8.2895	8.6193	8.9492	9.279	9.6089	9.9387	10.269	10.598	10.928	11.258	11.588	11.918	12.248	12.577	12.907	13.237	13.567	13.897	14	14	14	14	14	14	14	14	14
0.83333	1.0329	1.3621	1.6912	2.0204	2.3495	2.6786	3.0078	3.3369	3.6661	3.9952	4.3244	4.6535	4.9826	5.3118	5.6409	5.9701	6.2992	6.6284	6.9575	7.2867	7.6158	7.9449	8.2741	8.6032	8.9324	9.2615	9.5907	9.9198	10.249	10.578	10.907	11.236	11.566	11.895	12.224	12.553	12.882	13.211	13.54	13.87	14	14	14	14	14	14	14	14	14
0.9375	1.0329	1.3613	1.6898	2.0182	2.3466	2.6751	3.0035	3.332	3.6604	3.9889	4.3173	4.6458	4.9742	5.3027	5.6311	5.9595	6.288	6.6164	6.9449	7.2733	7.6018	7.9302	8.2587	8.5871	8.9156	9.244	9.5725	9.9009	10.229	10.558	10.886	11.215	11.543	11.872	12.2	12.528	12.857	13.185	13.514	13.842	14	14	14	14	14	14	14	14	14
1.0417	1.0328	1.3606	1.6883	2.016	2.3438	2.6715	2.9993	3.327	3.6548	3.9825	4.3103	4.638	4.9658	5.2935	5.6213	5.949	6.2768	6.6045	6.9323	7.26	7.5878	7.9155	8.2433	8.571	8.8988	9.2265	9.5542	9.882	10.21	10.537	10.865	11.193	11.521	11.848	12.176	12.504	12.832	13.159	13.487	13.815	14	14	14	14	14	14	14	14	14
1.1458	1.0327	1.3598	1.6868	2.0139	2.3409	2.668	2.995	3.3221	3.6491	3.9762	4.3032	4.6303	4.9573	5.2844	5.6114	5.9385	6.2655	6.5926	6.9196	7.2467	7.5737	7.9008	8.2278	8.5549	8.8819	9.209	9.536	9.8631	10.19	10.517	10.844	11.171	11.498	11.825	12.152	12.479	12.807	13.134	13.461	13.788	14	14	14	14	14	14	14	14	14
1.25	1.0327	1.359	1.6854	2.0117	2.3381	2.6644	2.9908	3.3171	3.6435	3.9698	4.2962	4.6225	4.9489	5.2753	5.6016	5.928	6.2543	6.5807	6.907	7.2334	7.5597	7.8861	8.2124	8.5388	8.8651	9.1915	9.5179	9.8442	10.171	10.497	10.823	11.15	11.476	11.802	12.129	12.455	12.781	13.108	13.434	13.76	14	14	14	14	14	14	14	14	14
1.3542	1.0326	1.3583	1.6839	2.0096	2.3352	2.6609	2.9865	3.3122	3.6378	3.9635	4.2891	4.6148	4.9405	5.2661	5.5918	5.9174	6.2431	6.5687	6.8944	7.2201	7.5457	7.8714	8.197	8.5227	8.8484	9.174	9.4997	9.8253	10.151	10.477	10.802	11.128	11.454	11.779	12.105	12.431	12.756	13.082	13.408	13.733	14	14	14	14	14	14	14	14	14
1.4583	1.0325	1.3575	1.6824	2.0074	2.3324	2.6573	2.9823	3.3072	3.6322	3.9571	4.2821	4.6071	4.932	5.257	5.5819	5.9069	6.2319	6.5568	6.8818	7.2067	7.5317	7.8567	8.1816	8.5066	8.8315	9.1565	9.4815	9.8064	10.131	10.456	10.781	11.106	11.431	11.756	12.081	12.406	12.731	13.056	13.381	13.706	14	14	14	14	14	14	14	14	14
1.5625	1.0325	1.3567	1.681	2.0052	2.3295	2.6538	2.978	3.3023	3.6265	3.9508	4.2751	4.5993	4.9236	5.2478	5.5721	5.8964	6.2206	6.5449	6.8692	7.1934	7.5177	7.8419	8.1662	8.4905	8.8147	9.139	9.4633	9.7875	10.112	10.436	10.76	11.085	11.409	11.733	12.057	12.382	12.706	13.03	13.354	13.679	14	14	14	14	14	14	14	14	14
1.6667	1.0324	1.356	1.6795	2.0031	2.3266	2.6502	2.9738	3.2973	3.6209	3.9445	4.268	4.5916	4.9151	5.2387	5.5623	5.8858	6.2094	6.533	6.8565	7.1801	7.5037	7.8272	8.1508	8.4744	8.7979	9.1215	9.445	9.7686	10.092	10.416	10.739	11.063	11.386	11.71	12.034	12.357	12.681	13.004	13.328	13.651	13.975	14	14	14	14	14	14	14	14
1.7708	1.0323	1.3552	1.6781	2.0009	2.3238	2.6466	2.9695	3.2924	3.6152	3.9381	4.261	4.5838	4.9067	5.2296	5.5524	5.8753	6.1982	6.521	6.8439	7.1668	7.4896	7.8125	8.1354	8.4582	8.7811	9.104	9.4268	9.7497	10.073	10.395	10.718	11.041	11.364	11.687	12.01	12.333	12.655	12.978	13.301	13.624	13.947	14	14	14	14	14	14	14	14
1.875	1.0323	1.3544	1.6766	1.9988	2.3209	2.6431	2.9653	3.2874	3.6096	3.9318	4.2539	4.5761	4.8983	5.2204	5.5426	5.8648	6.187	6.5091	6.8313	7.1535	7.4756	7.7978	8.12	8.4421	8.7643	9.0865	9.4087	9.7308	10.053	10.375	10.697	11.02	11.342	11.664	11.986	12.308	12.63	12.953	13.275	13.597	13.919	14	14	14	14	14	14	14	14
1.9792	1.0322	1.3537	1.6751	1.9966	2.3181	2.6395	2.961	3.2825	3.6039	3.9254	4.2469	4.5684	4.8898	5.2113	5.5328	5.8543	6.1757	6.4972	6.8187	7.1401	7.4616	7.7831	8.1046	8.426	8.7475	9.069	9.3905	9.7119	10.033	10.355	10.676	10.998	11.319	11.641	11.962	12.284	12.605	12.927	13.248	13.57	13.891	14	14	14	14	14	14	14	14
2.0833	1.0321	1.3529	1.6737	1.9944	2.3152	2.636	2.9567	3.2775	3.5983	3.9191	4.2398	4.5606	4.8814	5.2022	5.5229	5.8437	6.1645	6.4853	6.8061	7.1268	7.4476	7.7684	8.0892	8.4099	8.7307	9.0515	9.3723	9.693	10.014	10.335	10.655	10.976	11.297	11.618	11.938	12.259	12.58	12.901	13.222	13.542	13.863	14	14	14	14	14	14	14	14
2.1875	1.0321	1.3521	1.6722	1.9923	2.3123	2.6324	2.9525	3.2726	3.5926	3.9127	4.2328	4.5529	4.873	5.193	5.5131	5.8332	6.1533	6.4733	6.7934	7.1135	7.4336	7.7537	8.0737	8.3938	8.7139	9.034	9.3541	9.6741	9.9942	10.314	10.634	10.954	11.275	11.595	11.915	12.235	12.555	12.875	13.195	13.515	13.835	14	14	14	14	14	14	14	14
2.2917	1.032	1.3514	1.6707	1.9901	2.3095	2.6289	2.9482	3.2676	3.587	3.9064	4.2258	4.5451	4.8645	5.1839	5.5033	5.8227	6.142	6.4614	6.7808	7.1002	7.4196	7.7389	8.0583	8.3777	8.6971	9.0165	9.3358	9.6552	9.9746	10.294	10.613	10.933	11.252	11.571	11.891	12.21	12.53	12.849	13.168	13.488	13.807	14	14	14	14	14	14	14	14
2.3958	1.0319	1.3506	1.6693	1.988	2.3066	2.6253	2.944	3.2627	3.5814	3.9	4.2187	4.5374	4.8561	5.1748	5.4934	5.8121	6.1308	6.4495	6.7682	7.0869	7.4055	7.7242	8.0429	8.3616	8.6803	8.999	9.3176	9.6363	9.955	10.274	10.592	10.911	11.23	11.548	11.867	12.186	12.504	12.823	13.142	13.46	13.779	14	14	14	14	14	14	14	14
2.5	1.0319	1.3498	1.6678	1.9858	2.3038	2.6218	2.9397	3.2577	3.5757	3.8937	4.2117	4.5297	4.8476	5.1656	5.4836	5.8016	6.1196	6.4376	6.7556	7.0735	7.3915	7.7095	8.0275	8.3455	8.6635	8.9815	9.2995	9.6174	9.9354	10.253	10.571	10.889	11.207	11.525	11.843	12.161	12.479	12.797	13.115	13.433	13.751	14	14	14	14	14	14	14	14
2.6042	1.0318	1.3491	1.6663	1.9836	2.3009	2.6182	2.9355	3.2528	3.5701	3.8873	4.2046	4.5219	4.8392	5.1565	5.4738	5.7911	6.1084	6.4257	6.7429	7.0602	7.3775	7.6948	8.0121	8.3294	8.6467	8.964	9.2813	9.5986	9.9158	10.233	10.55	10.868	11.185	11.502	11.82	12.137	12.454	12.771	13.089	13.406	13.723	14	14	14	14	14	14	14	14
2.7083	1.0317	1.3483	1.6649	1.9815	2.2981	2.6146	2.9312	3.2478	3.5644	3.881	4.1976	4.5142	4.8308	5.1474	5.464	5.7805	6.0971	6.4137	6.7303	7.0469	7.3635	7.6801	7.9967	8.3133	8.6299	8.9465	9.2631	9.5797	9.8962	10.213	10.529	10.846	11.163	11.479	11.796	12.112	12.429	12.746	13.062	13.379	13.695	14	14	14	14	14	14	14	14
2.8125	1.0317	1.3475	1.6634	1.9793	2.2952	2.6111	2.927	3.2429	3.5588	3.8747	4.1905	4.5064	4.8223	5.1382	5.4541	5.77	6.0859	6.4018	6.7177	7.0336	7.3495	7.6654	7.9813	8.2972	8.6131	8.929	9.2448	9.5607	9.8766	10.193	10.508	10.824	11.14	11.456	11.772	12.088	12.404	12.72	13.036	13.351	13.667	13.983	14	14	14	14	14	14	14
2.9167	1.0316	1.3468	1.662	1.9771	2.2923	2.6075	2.9227	3.2379	3.5531	3.8683	4.1835	4.4987	4.8139	5.1291	5.4443	5.7595	6.0747	6.3899	6.7051	7.0203	7.3355	7.6507	7.9659	8.2811	8.5962	8.9114	9.2266	9.5418	9.857	10.172	10.487	10.803	11.118	11.433	11.748	12.063	12.379	12.694	13.009	13.324	13.639	13.955	14	14	14	14	14	14	14
3.0208	1.0315	1.346	1.6605	1.975	2.2895	2.604	2.9185	3.233	3.5475	3.862	4.1765	4.491	4.8055	5.12	5.4345	5.749	6.0635	6.3779	6.6924	7.0069	7.3214	7.6359	7.9504	8.2649	8.5794	8.8939	9.2084	9.5229	9.8374	10.152	10.466	10.781	11.095	11.41	11.724	12.039	12.353	12.668	12.982	13.297	13.611	13.926	14	14	14	14	14	14	14
3.125	1.0315	1.3452	1.659	1.9728	2.2866	2.6004	2.9142	3.228	3.5418	3.8556	4.1694	4.4832	4.797	5.1108	5.4246	5.7384	6.0522	6.366	6.6798	6.9936	7.3074	7.6212	7.935	8.2488	8.5626	8.8764	9.1902	9.5041	9.8179	10.132	10.445	10.759	11.073	11.387	11.701	12.014	12.328	12.642	12.956	13.27	13.583	13.897	14	14	14	14	14	14	14
3.2292	1.0314	1.3445	1.6576	1.9707	2.2838	2.5969	2.91	3.2231	3.5362	3.8493	4.1624	4.4755	4.7886	5.1017	5.4148	5.7279	6.041	6.3541	6.6672	6.9803	7.2934	7.6065	7.9196	8.2327	8.5458	8.859	9.1721	9.4852	9.7983	10.111	10.424	10.738	11.051	11.364	11.677	11.99	12.303	12.616	12.929	13.242	13.556	13.869	14	14	14	14	14	14	14
3.3333	1.0313	1.3437	1.6561	1.9685	2.2809	2.5933	2.9057	3.2181	3.5305	3.8429	4.1553	4.4677	4.7801	5.0926	5.405	5.7174	6.0298	6.3422	6.6546	6.967	7.2794	7.5918	7.9042	8.2166	8.529	8.8414	9.1539	9.4663	9.7787	10.091	10.403	10.716	11.028	11.341	11.653	11.966	12.278	12.59	12.903	13.215	13.528	13.84	14	14	14	14	14	14	14
3.4375	1.0313	1.3429	1.6546	1.9663	2.278	2.5898	2.9015	3.2132	3.5249	3.8366	4.1483	4.46	4.7717	5.0834	5.3951	5.7068	6.0185	6.3303	6.642	6.9537	7.2654	7.5771	7.8888	8.2005	8.5122	8.8239	9.1356	9.4474	9.7591	10.071	10.382	10.694	11.006	11.318	11.629	11.941	12.253	12.564	12.876	13.188	13.5	13.811	14	14	14	14	14	14	14
3.5417	1.0312	1.3422	1.6532	1.9642	2.2752	2.5862	2.8972	3.2082	3.5192	3.8302	4.1412	4.4523	4.7633	5.0743	5.3853	5.6963	6.0073	6.3183	6.6293	6.9404	7.2514	7.5624	7.8734	8.1844	8.4954	8.8064	9.1174	9.4284	9.7395	10.05	10.361	10.672	10.983	11.295	11.606	11.917	12.228	12.539	12.85	13.161	13.472	13.783	14	14	14	14	14	14	14
3.6458	1.0311	1.3414	1.6517	1.962	2.2723	2.5826	2.893	3.2033	3.5136	3.8239	4.1342	4.4445	4.7548	5.0651	5.3755	5.6858	5.9961	6.3064	6.6167	6.927	7.2373	7.5477	7.858	8.1683	8.4786	8.7889	9.0992	9.4095	9.7199	10.03	10.34	10.651	10.961	11.271	11.582	11.892	12.202	12.513	12.823	13.133	13.444	13.754	14	14	14	14	14	14	14
3.75	1.0311	1.3407	1.6503	1.9599	2.2695	2.5791	2.8887	3.1983	3.5079	3.8175	4.1272	4.4368	4.7464	5.056	5.3656	5.6752	5.9849	6.2945	6.6041	6.9137	7.2233	7.533	7.8426	8.1522	8.4618	8.7714	9.081	9.3907	9.7003	10.01	10.32	10.629	10.939	11.248	11.558	11.868	12.177	12.487	12.796	13.106	13.416	13.725	14	14	14	14	14	14	14
3.8542	1.031	1.3399	1.6488	1.9577	2.2666	2.5755	2.8844	3.1934	3.5023	3.8112	4.1201	4.429	4.738	5.0469	5.3558	5.6647	5.9736	6.2826	6.5915	6.9004	7.2093	7.5182	7.8272	8.1361	8.445	8.7539	9.0629	9.3718	9.6807	9.9896	10.299	10.607	10.916	11.225	11.534	11.843	12.152	12.461	12.77	13.079	13.388	13.697	14	14	14	14	14	14	14
3.9583	1.0309	1.3391	1.6473	1.9555	2.2638	2.572	2.8802	3.1884	3.4966	3.8049	4.1131	4.4213	4.7295	5.0377	5.346	5.6542	5.9624	6.2706	6.5789	6.8871	7.1953	7.5035	7.8118	8.12	8.4282	8.7364	9.0447	9.3529	9.6611	9.9693	10.278	10.586	10.894	11.202	11.51	11.819	12.127	12.435	12.743	13.052	13.36	13.668	13.976	14	14	14	14	14	14
4.0625	1.0308	1.3384	1.6459	1.9534	2.2609	2.5684	2.8759	3.1835	3.491	3.7985	4.106	4.4136	4.7211	5.0286	5.3361	5.6437	5.9512	6.2587	6.5662	6.8738	7.1813	7.4888	7.7963	8.1039	8.4114	8.7189	9.0264	9.334	9.6415	9.949	10.257	10.564	10.872	11.179	11.487	11.794	12.102	12.409	12.717	13.024	13.332	13.639	13.947	14	14	14	14	14	14
4.1667	1.0308	1.3376	1.6444	1.9512	2.258	2.5649	2.8717	3.1785	3.4853	3.7922	4.099	4.4058	4.7126	5.0195	5.3263	5.6331	5.94	6.2468	6.5536	6.8604	7.1673	7.4741	7.7809	8.0877	8.3946	8.7014	9.0082	9.3151	9.6219	9.9287	10.236	10.542	10.849	11.156	11.463	11.77	12.076	12.383	12.69	12.997	13.304	13.611	13.917	14	14	14	14	14	14
4.2708	1.0307	1.3368	1.6429	1.9491	2.2552	2.5613	2.8674	3.1736	3.4797	3.7858	4.0919	4.3981	4.7042	5.0103	5.3165	5.6226	5.9287	6.2349	6.541	6.8471	7.1532	7.4594	7.7655	8.0716	8.3778	8.6839	8.99	9.2962	9.6023	9.9084	10.215	10.521	10.827	11.133	11.439	11.745	12.051	12.357	12.664	12.97	13.276	13.582	13.888	14	14	14	14	14	14
4.375	1.0306	1.3361	1.6415	1.9469	2.2523	2.5577	2.8632	3.1686	3.474	3.7795	4.0849	4.3903	4.6958	5.0012	5.3066	5.6121	5.9175	6.2229	6.5284	6.8338	7.1392	7.4447	7.7501	8.0555	8.361	8.6664	8.9718	9.2773	9.5827	9.8881	10.194	10.499	10.804	11.11	11.415	11.721	12.026	12.332	12.637	12.942	13.248	13.553	13.859	14	14	14	14	14	14
4.4792	1.0306	1.3353	1.64	1.9447	2.2495	2.5542	2.8589	3.1637	3.4684	3.7731	4.0779	4.3826	4.6873	4.9921	5.2968	5.6015	5.9063	6.211	6.5158	6.8205	7.1252	7.43	7.7347	8.0394	8.3442	8.6489	8.9537	9.2584	9.5631	9.8679	10.173	10.477	10.782	11.087	11.392	11.696	12.001	12.306	12.611	12.915	13.22	13.525	13.829	14	14	14	14	14	14
4.5833	1.0305	1.3345	1.6385	1.9426	2.2466	2.5506	2.8547	3.1587	3.4627	3.7668	4.0708	4.3749	4.6789	4.9829	5.287	5.591	5.8951	6.1991	6.5031	6.8072	7.1112	7.4153	7.7193	8.0233	8.3274	8.6314	8.9355	9.2395	9.5435	9.8476	10.152	10.456	10.76	11.064	11.368	11.672	11.976	12.28	12.584	12.888	13.192	13.496	13.8	14	14	14	14	14	14
4.6875	1.0304	1.3338	1.6371	1.9404	2.2437	2.5471	2.8504	3.1538	3.4571	3.7604	4.0638	4.3671	4.6705	4.9738	5.2771	5.5805	5.8838	6.1872	6.4905	6.7938	7.0972	7.4005	7.7039	8.0072	8.3106	8.6139	8.9172	9.2206	9.5239	9.8273	10.131	10.434	10.737	11.041	11.344	11.647	11.951	12.254	12.557	12.861	13.164	13.467	13.771	14	14	14	14	14	14
4.7917	1.0304	1.333	1.6356	1.9383	2.2409	2.5435	2.8462	3.1488	3.4514	3.7541	4.0567	4.3594	4.662	4.9647	5.2673	5.5699	5.8726	6.1752	6.4779	6.7805	7.0832	7.3858	7.6885	7.9911	8.2937	8.5964	8.899	9.2017	9.5043	9.807	10.11	10.412	10.715	11.018	11.32	11.623	11.925	12.228	12.531	12.833	13.136	13.439	13.741	14	14	14	14	14	14
4.8958	1.0303	1.3322	1.6342	1.9361	2.238	2.54	2.8419	3.1439	3.4458	3.7477	4.0497	4.3516	4.6536	4.9555	5.2575	5.5594	5.8614	6.1633	6.4653	6.7672	7.0692	7.3711	7.673	7.975	8.2769	8.5789	8.8808	9.1828	9.4847	9.7867	10.089	10.391	10.692	10.994	11.296	11.598	11.9	12.202	12.504	12.806	13.108	13.41	13.712	14	14	14	14	14	14
5	1.0302	1.3315	1.6327	1.9339	2.2352	2.5364	2.8377	3.1389	3.4402	3.7414	4.0426	4.3439	4.6451	4.9464	5.2476	5.5489	5.8501	6.1514	6.4526	6.7539	7.0551	7.3564	7.6576	7.9589	8.2601	8.5614	8.8626	9.1639	9.4651	9.7664	10.068	10.369	10.67	10.971	11.273	11.574	11.875	12.176	12.478	12.779	13.08	13.381	13.683	13.984	14	14	14	14	14
5.1042	1.0302	1.3307	1.6312	1.9318	2.2323	2.5329	2.8334	3.134	3.4345	3.7351	4.0356	4.3362	4.6367	4.9373	5.2378	5.5384	5.8389	6.1395	6.44	6.7406	7.0411	7.3417	7.6422	7.9428	8.2433	8.5439	8.8445	9.145	9.4456	9.7461	10.047	10.347	10.648	10.948	11.249	11.549	11.85	12.151	12.451	12.752	13.052	13.353	13.653	13.954	14	14	14	14	14
5.2083	1.0301	1.3299	1.6298	1.9296	2.2295	2.5293	2.8292	3.129	3.4289	3.7287	4.0286	4.3284	4.6283	4.9281	5.228	5.5278	5.8277	6.1275	6.4274	6.7273	7.0271	7.327	7.6268	7.9267	8.2265	8.5264	8.8262	9.1261	9.426	9.7258	10.026	10.326	10.625	10.925	11.225	11.525	11.825	12.125	12.425	12.724	13.024	13.324	13.624	13.924	14	14	14	14	14
5.3125	1.03	1.3292	1.6283	1.9275	2.2266	2.5257	2.8249	3.1241	3.4232	3.7224	4.0215	4.3207	4.6198	4.919	5.2181	5.5173	5.8165	6.1156	6.4148	6.7139	7.0131	7.3122	7.6114	7.9106	8.2097	8.5089	8.808	9.1072	9.4064	9.7055	10.005	10.304	10.603	10.902	11.201	11.5	11.8	12.099	12.398	12.697	12.996	13.295	13.595	13.894	14	14	14	14	14
5.4167	1.03	1.3284	1.6268	1.9253	2.2237	2.5222	2.8206	3.1191	3.4176	3.716	4.0145	4.3129	4.6114	4.9099	5.2083	5.5068	5.8052	6.1037	6.4021	6.7006	6.9991	7.2975	7.596	7.8944	8.1929	8.4914	8.7898	9.0883	9.3867	9.6852	9.9837	10.282	10.581	10.879	11.177	11.476	11.774	12.073	12.371	12.67	12.968	13.267	13.565	13.864	14	14	14	14	14
5.5208	1.0299	1.3276	1.6254	1.9231	2.2209	2.5186	2.8164	3.1142	3.4119	3.7097	4.0074	4.3052	4.603	4.9007	5.1985	5.4962	5.794	6.0918	6.3895	6.6873	6.9851	7.2828	7.5806	7.8783	8.1761	8.4739	8.7716	9.0694	9.3671	9.6649	9.9627	10.26	10.558	10.856	11.154	11.451	11.749	12.047	12.345	12.643	12.94	13.238	13.536	13.834	14	14	14	14	14
5.625	1.0298	1.3269	1.6239	1.921	2.218	2.5151	2.8121	3.1092	3.4063	3.7033	4.0004	4.2975	4.5945	4.8916	5.1886	5.4857	5.7828	6.0798	6.3769	6.674	6.971	7.2681	7.5652	7.8622	8.1593	8.4564	8.7534	9.0505	9.3476	9.6446	9.9417	10.239	10.536	10.833	11.13	11.427	11.724	12.021	12.318	12.615	12.912	13.209	13.506	13.804	14	14	14	14	14
5.7292	1.0298	1.3261	1.6225	1.9188	2.2152	2.5115	2.8079	3.1042	3.4006	3.697	3.9933	4.2897	4.5861	4.8824	5.1788	5.4752	5.7716	6.0679	6.3643	6.6607	6.957	7.2534	7.5498	7.8461	8.1425	8.4389	8.7352	9.0316	9.328	9.6244	9.9207	10.217	10.513	10.81	11.106	11.403	11.699	11.995	12.292	12.588	12.884	13.181	13.477	13.774	14	14	14	14	14
5.8333	1.0297	1.3253	1.621	1.9166	2.2123	2.508	2.8036	3.0993	3.395	3.6906	3.9863	4.282	4.5776	4.8733	5.169	5.4647	5.7603	6.056	6.3517	6.6473	6.943	7.2387	7.5344	7.83	8.1257	8.4214	8.717	9.0127	9.3084	9.6041	9.8997	10.195	10.491	10.787	11.082	11.378	11.674	11.969	12.265	12.561	12.856	13.152	13.448	13.743	14	14	14	14	14
5.9375	1.0296	1.3246	1.6195	1.9145	2.2094	2.5044	2.7994	3.0943	3.3893	3.6843	3.9793	4.2742	4.5692	4.8642	5.1592	5.4541	5.7491	6.0441	6.339	6.634	6.929	7.224	7.5189	7.8139	8.1089	8.4039	8.6988	8.9938	9.2888	9.5838	9.8787	10.174	10.469	10.764	11.059	11.354	11.649	11.944	12.239	12.533	12.828	13.123	13.418	13.713	14	14	14	14	14
6.0417	1.0296	1.3238	1.6181	1.9123	2.2066	2.5009	2.7951	3.0894	3.3837	3.6779	3.9722	4.2665	4.5608	4.855	5.1493	5.4436	5.7379	6.0321	6.3264	6.6207	6.915	7.2092	7.5035	7.7978	8.0921	8.3863	8.6806	8.9749	9.2692	9.5634	9.8577	10.152	10.446	10.741	11.035	11.329	11.623	11.918	12.212	12.506	12.8	13.095	13.389	13.683	13.978	14	14	14	14
6.1458	1.0295	1.323	1.6166	1.9102	2.2037	2.4973	2.7909	3.0844	3.378	3.6716	3.9652	4.2588	4.5523	4.8459	5.1395	5.4331	5.7266	6.0202	6.3138	6.6074	6.901	7.1945	7.4881	7.7817	8.0753	8.3688	8.6624	8.956	9.2496	9.5432	9.8367	10.13	10.424	10.717	11.011	11.305	11.598	11.892	12.185	12.479	12.772	13.066	13.36	13.653	13.947	14	14	14	14
6.25	1.0294	1.3223	1.6151	1.908	2.2009	2.4937	2.7866	3.0795	3.3724	3.6653	3.9581	4.251	4.5439	4.8368	5.1297	5.4225	5.7154	6.0083	6.3012	6.5941	6.8869	7.1798	7.4727	7.7656	8.0585	8.3514	8.6442	8.9371	9.23	9.5229	9.8158	10.109	10.402	10.694	10.987	11.28	11.573	11.866	12.159	12.452	12.745	13.037	13.33	13.623	13.916	14	14	14	14
6.3542	1.0294	1.3215	1.6137	1.9058	2.198	2.4902	2.7824	3.0745	3.3667	3.6589	3.9511	4.2433	4.5355	4.8276	5.1198	5.412	5.7042	5.9964	6.2886	6.5807	6.8729	7.1651	7.4573	7.7495	8.0417	8.3339	8.626	8.9182	9.2104	9.5026	9.7948	10.087	10.379	10.671	10.964	11.256	11.548	11.84	12.132	12.424	12.717	13.009	13.301	13.593	13.885	14	14	14	14
6.4583	1.0293	1.3207	1.6122	1.9037	2.1952	2.4866	2.7781	3.0696	3.3611	3.6526	3.944	4.2355	4.527	4.8185	5.11	5.4015	5.693	5.9845	6.2759	6.5674	6.8589	7.1504	7.4419	7.7334	8.0249	8.3164	8.6078	8.8993	9.1908	9.4823	9.7738	10.065	10.357	10.648	10.94	11.231	11.523	11.814	12.106	12.397	12.689	12.98	13.272	13.563	13.855	14	14	14	14
6.5625	1.0292	1.32	1.6107	1.9015	2.1923	2.4831	2.7739	3.0646	3.3554	3.6462	3.937	4.2278	4.5186	4.8094	5.1002	5.3909	5.6817	5.9725	6.2633	6.5541	6.8449	7.1357	7.4265	7.7173	8.0081	8.2988	8.5896	8.8804	9.1712	9.462	9.7528	10.044	10.334	10.625	10.916	11.207	11.498	11.788	12.079	12.37	12.661	12.951	13.242	13.533	13.824	14	14	14	14
6.6667	1.0292	1.3192	1.6093	1.8994	2.1894	2.4795	2.7696	3.0597	3.3498	3.6399	3.93	4.22	4.5101	4.8002	5.0903	5.3804	5.6705	5.9606	6.2507	6.5408	6.8309	7.121	7.4111	7.7011	7.9912	8.2813	8.5714	8.8615	9.1516	9.4417	9.7318	10.022	10.312	10.602	10.892	11.182	11.472	11.762	12.052	12.343	12.633	12.923	13.213	13.503	13.793	14	14	14	14
6.7708	1.0291	1.3184	1.6078	1.8972	2.1866	2.476	2.7654	3.0547	3.3441	3.6335	3.9229	4.2123	4.5017	4.7911	5.0805	5.3699	5.6593	5.9487	6.2381	6.5275	6.8169	7.1062	7.3956	7.685	7.9744	8.2638	8.5532	8.8426	9.132	9.4214	9.7108	10	10.29	10.579	10.868	11.158	11.447	11.737	12.026	12.315	12.605	12.894	13.183	13.473	13.762	14	14	14	14
6.875	1.029	1.3177	1.6064	1.895	2.1837	2.4724	2.7611	3.0498	3.3385	3.6272	3.9159	4.2046	4.4933	4.782	5.0707	5.3594	5.6481	5.9368	6.2254	6.5141	6.8028	7.0915	7.3802	7.6689	7.9576	8.2463	8.535	8.8237	9.1124	9.4011	9.6898	9.9785	10.267	10.556	10.845	11.133	11.422	11.711	11.999	12.288	12.577	12.865	13.154	13.443	13.732	14	14	14	14
6.9792	1.0289	1.3169	1.6049	1.8929	2.1809	2.4689	2.7568	3.0448	3.3328	3.6208	3.9088	4.1968	4.4848	4.7728	5.0608	5.3488	5.6368	5.9248	6.2128	6.5008	6.7888	7.0768	7.3648	7.6528	7.9408	8.2288	8.5168	8.8048	9.0928	9.3808	9.6689	9.9569	10.245	10.533	10.821	11.109	11.397	11.685	11.973	12.261	12.549	12.837	13.125	13.413	13.701	13.989	14	14	14
7.0833	1.0289	1.3162	1.6034	1.8907	2.178	2.4653	2.7526	3.0399	3.3272	3.6145	3.9018	4.1891	4.4764	4.7637	5.051	5.3383	5.6256	5.9129	6.2002	6.4875	6.7748	7.0621	7.3494	7.6367	7.924	8.2113	8.4986	8.7859	9.0732	9.3606	9.6479	9.9352	10.222	10.51	10.797	11.084	11.372	11.659	11.946	12.234	12.521	12.808	13.095	13.383	13.67	13.957	14	14	14
7.1875	1.0288	1.3154	1.602	1.8886	2.1751	2.4617	2.7483	3.0349	3.3215	3.6081	3.8947	4.1813	4.468	4.7546	5.0412	5.3278	5.6144	5.901	6.1876	6.4742	6.7608	7.0474	7.334	7.6206	7.9072	8.1938	8.4804	8.767	9.0536	9.3402	9.6268	9.9135	10.2	10.487	10.773	11.06	11.346	11.633	11.92	12.206	12.493	12.779	13.066	13.353	13.639	13.926	14	14	14
7.2917	1.0287	1.3146	1.6005	1.8864	2.1723	2.4582	2.7441	3.03	3.3159	3.6018	3.8877	4.1736	4.4595	4.7454	5.0313	5.3172	5.6031	5.8891	6.175	6.4609	6.7468	7.0327	7.3186	7.6045	7.8904	8.1763	8.4622	8.7481	9.034	9.3199	9.6058	9.8917	10.178	10.464	10.749	11.035	11.321	11.607	11.893	12.179	12.465	12.751	13.037	13.323	13.608	13.894	14	14	14
7.3958	1.0287	1.3139	1.599	1.8842	2.1694	2.4546	2.7398	3.025	3.3102	3.5955	3.8807	4.1659	4.4511	4.7363	5.0215	5.3067	5.5919	5.8771	6.1623	6.4475	6.7328	7.018	7.3032	7.5884	7.8736	8.1588	8.444	8.7292	9.0144	9.2996	9.5849	9.8701	10.155	10.44	10.726	11.011	11.296	11.581	11.867	12.152	12.437	12.722	13.007	13.293	13.578	13.863	14	14	14
7.5	1.0286	1.3131	1.5976	1.8821	2.1666	2.4511	2.7356	3.0201	3.3046	3.5891	3.8736	4.1581	4.4426	4.7272	5.0117	5.2962	5.5807	5.8652	6.1497	6.4342	6.7187	7.0033	7.2878	7.5723	7.8568	8.1413	8.4258	8.7103	8.9949	9.2794	9.5639	9.8484	10.133	10.417	10.702	10.986	11.271	11.555	11.84	12.124	12.409	12.694	12.978	13.263	13.547	13.832	14	14	14
7.6042	1.0285	1.3123	1.5961	1.8799	2.1637	2.4475	2.7313	3.0151	3.2989	3.5828	3.8666	4.1504	4.4342	4.718	5.0018	5.2857	5.5695	5.8533	6.1371	6.4209	6.7047	6.9886	7.2724	7.5562	7.84	8.1238	8.4076	8.6915	8.9753	9.2591	9.5429	9.8267	10.111	10.394	10.678	10.962	11.246	11.53	11.813	12.097	12.381	12.665	12.949	13.233	13.516	13.8	14	14	14
7.7083	1.0285	1.3116	1.5947	1.8778	2.1609	2.444	2.7271	3.0102	3.2933	3.5764	3.8595	4.1426	4.4258	4.7089	4.992	5.2751	5.5582	5.8414	6.1245	6.4076	6.6907	6.9738	7.257	7.5401	7.8232	8.1063	8.3894	8.6726	8.9557	9.2388	9.5219	9.805	10.088	10.371	10.654	10.938	11.221	11.504	11.787	12.07	12.353	12.636	12.919	13.202	13.486	13.769	14	14	14
7.8125	1.0284	1.3108	1.5932	1.8756	2.158	2.4404	2.7228	3.0052	3.2877	3.5701	3.8525	4.1349	4.4173	4.6997	4.9822	5.2646	5.547	5.8294	6.1119	6.3943	6.6767	6.9591	7.2415	7.524	7.8064	8.0888	8.3712	8.6536	8.9361	9.2185	9.5009	9.7833	10.066	10.348	10.631	10.913	11.195	11.478	11.76	12.043	12.325	12.608	12.89	13.172	13.455	13.737	14	14	14
7.9167	1.0283	1.31	1.5917	1.8734	2.1551	2.4369	2.7186	3.0003	3.282	3.5637	3.8454	4.1272	4.4089	4.6906	4.9723	5.2541	5.5358	5.8175	6.0992	6.381	6.6627	6.9444	7.2261	7.5078	7.7896	8.0713	8.353	8.6347	8.9165	9.1982	9.4799	9.7616	10.043	10.325	10.607	10.889	11.17	11.452	11.734	12.015	12.297	12.579	12.861	13.142	13.424	13.706	13.987	14	14
8.0208	1.0283	1.3093	1.5903	1.8713	2.1523	2.4333	2.7143	2.9953	3.2764	3.5574	3.8384	4.1194	4.4005	4.6815	4.9625	5.2435	5.5246	5.8056	6.0866	6.3676	6.6487	6.9297	7.2107	7.4917	7.7728	8.0538	8.3348	8.6158	8.8969	9.1779	9.4589	9.7399	10.021	10.302	10.583	10.864	11.145	11.426	11.707	11.988	12.269	12.55	12.831	13.112	13.393	13.674	13.955	14	14
8.125	1.0282	1.3085	1.5888	1.8691	2.1494	2.4297	2.7101	2.9904	3.2707	3.551	3.8314	4.1117	4.392	4.6723	4.9527	5.233	5.5133	5.7937	6.074	6.3543	6.6346	6.915	7.1953	7.4756	7.756	8.0363	8.3166	8.597	8.8773	9.1576	9.4379	9.7183	9.9986	10.279	10.559	10.84	11.12	11.4	11.681	11.961	12.241	12.522	12.802	13.082	13.363	13.643	13.923	14	14
8.2292	1.0281	1.3077	1.5873	1.8669	2.1466	2.4262	2.7058	2.9854	3.2651	3.5447	3.8243	4.1039	4.3836	4.6632	4.9428	5.2225	5.5021	5.7817	6.0614	6.341	6.6206	6.9003	7.1799	7.4595	7.7392	8.0188	8.2984	8.5781	8.8577	9.1373	9.417	9.6966	9.9762	10.256	10.536	10.815	11.095	11.374	11.654	11.934	12.213	12.493	12.773	13.052	13.332	13.611	13.891	14	14
8.3333	1.0281	1.307	1.5859	1.8648	2.1437	2.4226	2.7016	2.9805	3.2594	3.5383	3.8173	4.0962	4.3751	4.6541	4.933	5.2119	5.4909	5.7698	6.0487	6.3277	6.6066	6.8856	7.1645	7.4434	7.7224	8.0013	8.2802	8.5592	8.8381	9.117	9.396	9.6749	9.9538	10.233	10.512	10.791	11.07	11.349	11.627	11.906	12.185	12.464	12.743	13.022	13.301	13.58	13.859	14	14
8.4375	1.028	1.3062	1.5844	1.8626	2.1408	2.4191	2.6973	2.9755	3.2538	3.532	3.8102	4.0885	4.3667	4.6449	4.9232	5.2014	5.4796	5.7579	6.0361	6.3144	6.5926	6.8708	7.1491	7.4273	7.7055	7.9838	8.262	8.5403	8.8185	9.0967	9.375	9.6532	9.9314	10.21	10.488	10.766	11.044	11.323	11.601	11.879	12.157	12.436	12.714	12.992	13.27	13.548	13.827	14	14
8.5417	1.0279	1.3054	1.5829	1.8605	2.138	2.4155	2.693	2.9706	3.2481	3.5257	3.8032	4.0807	4.3583	4.6358	4.9133	5.1909	5.4684	5.746	6.0235	6.301	6.5786	6.8561	7.1337	7.4112	7.6887	7.9663	8.2438	8.5213	8.7989	9.0764	9.354	9.6315	9.909	10.187	10.464	10.742	11.019	11.297	11.574	11.852	12.129	12.407	12.684	12.962	13.239	13.517	13.795	14	14
8.6458	1.0279	1.3047	1.5815	1.8583	2.1351	2.412	2.6888	2.9656	3.2425	3.5193	3.7961	4.073	4.3498	4.6267	4.9035	5.1803	5.4572	5.734	6.0109	6.2877	6.5646	6.8414	7.1182	7.3951	7.6719	7.9488	8.2256	8.5024	8.7793	9.0561	9.333	9.6098	9.8867	10.163	10.44	10.717	10.994	11.271	11.548	11.825	12.101	12.378	12.655	12.932	13.209	13.486	13.762	14	14
8.75	1.0278	1.3039	1.58	1.8561	2.1323	2.4084	2.6845	2.9607	3.2368	3.513	3.7891	4.0652	4.3414	4.6175	4.8937	5.1698	5.446	5.7221	5.9983	6.2744	6.5505	6.8267	7.1028	7.379	7.6551	7.9313	8.2074	8.4836	8.7597	9.0359	9.312	9.5881	9.8643	10.14	10.417	10.693	10.969	11.245	11.521	11.797	12.073	12.35	12.626	12.902	13.178	13.454	13.73	14	14
8.8542	1.0277	1.3031	1.5786	1.854	2.1294	2.4049	2.6803	2.9557	3.2312	3.5066	3.7821	4.0575	4.333	4.6084	4.8838	5.1593	5.4347	5.7102	5.9856	6.2611	6.5365	6.812	7.0874	7.3629	7.6383	7.9138	8.1892	8.4647	8.7401	9.0156	9.291	9.5665	9.8419	10.117	10.393	10.668	10.944	11.219	11.495	11.77	12.046	12.321	12.596	12.872	13.147	13.423	13.698	13.974	14
8.9583	1.0277	1.3024	1.5771	1.8518	2.1266	2.4013	2.676	2.9508	3.2255	3.5003	3.775	4.0498	4.3245	4.5993	4.874	5.1488	5.4235	5.6983	5.973	6.2478	6.5225	6.7973	7.072	7.3468	7.6215	7.8963	8.171	8.4458	8.7205	8.9953	9.27	9.5448	9.8195	10.094	10.369	10.644	10.919	11.193	11.468	11.743	12.018	12.292	12.567	12.842	13.117	13.391	13.666	13.941	14
9.0625	1.0276	1.3016	1.5756	1.8497	2.1237	2.3977	2.6718	2.9458	3.2199	3.4939	3.768	4.042	4.3161	4.5901	4.8642	5.1382	5.4123	5.6863	5.9604	6.2344	6.5085	6.7826	7.0566	7.3307	7.6047	7.8788	8.1528	8.4269	8.7009	8.975	9.249	9.5231	9.7971	10.071	10.345	10.619	10.893	11.167	11.441	11.715	11.99	12.264	12.538	12.812	13.086	13.36	13.634	13.908	14
9.1667	1.0275	1.3008	1.5742	1.8475	2.1208	2.3942	2.6675	2.9409	3.2142	3.4876	3.7609	4.0343	4.3076	4.581	4.8543	5.1277	5.4011	5.6744	5.9478	6.2211	6.4945	6.7678	7.0412	7.3145	7.5879	7.8613	8.1346	8.408	8.6813	8.9547	9.228	9.5014	9.7747	10.048	10.321	10.595	10.868	11.141	11.415	11.688	11.962	12.235	12.508	12.782	13.055	13.328	13.602	13.875	14
9.2708	1.0274	1.3001	1.5727	1.8453	2.118	2.3906	2.6633	2.9359	3.2086	3.4812	3.7539	4.0265	4.2992	4.5719	4.8445	5.1172	5.3898	5.6625	5.9351	6.2078	6.4805	6.7531	7.0258	7.2984	7.5711	7.8437	8.1164	8.3891	8.6617	8.9344	9.207	9.4797	9.7523	10.025	10.298	10.57	10.843	11.116	11.388	11.661	11.934	12.206	12.479	12.752	13.024	13.297	13.569	13.842	14
9.375	1.0274	1.2993	1.5712	1.8432	2.1151	2.3871	2.659	2.931	3.2029	3.4749	3.7468	4.0188	4.2908	4.5627	4.8347	5.1066	5.3786	5.6506	5.9225	6.1945	6.4664	6.7384	7.0104	7.2823	7.5543	7.8263	8.0982	8.3702	8.6421	8.9141	9.1861	9.458	9.73	10.002	10.274	10.546	10.818	11.09	11.362	11.634	11.906	12.178	12.45	12.722	12.994	13.265	13.537	13.809	14
9.4792	1.0273	1.2985	1.5698	1.841	2.1123	2.3835	2.6548	2.926	3.1973	3.4685	3.7398	4.0111	4.2823	4.5536	4.8249	5.0961	5.3674	5.6386	5.9099	6.1812	6.4524	6.7237	6.995	7.2662	7.5375	7.8088	8.08	8.3513	8.6226	8.8938	9.1651	9.4364	9.7076	9.9789	10.25	10.521	10.793	11.064	11.335	11.606	11.878	12.149	12.42	12.692	12.963	13.234	13.505	13.777	14
9.5833	1.0272	1.2978	1.5683	1.8389	2.1094	2.38	2.6505	2.9211	3.1916	3.4622	3.7328	4.0033	4.2739	4.5445	4.815	5.0856	5.3562	5.6267	5.8973	6.1679	6.4384	6.709	6.9796	7.2501	7.5207	7.7913	8.0618	8.3324	8.603	8.8735	9.1441	9.4147	9.6852	9.9558	10.226	10.497	10.768	11.038	11.309	11.579	11.85	12.12	12.391	12.661	12.932	13.203	13.473	13.744	14
9.6875	1.0272	1.297	1.5668	1.8367	2.1065	2.3764	2.6463	2.9161	3.186	3.4559	3.7257	3.9956	4.2655	4.5353	4.8052	5.0751	5.3449	5.6148	5.8847	6.1545	6.4244	6.6943	6.9641	7.234	7.5039	7.7737	8.0436	8.3135	8.5834	8.8532	9.1231	9.393	9.6628	9.9327	10.203	10.472	10.742	11.012	11.282	11.552	11.822	12.092	12.362	12.631	12.901	13.171	13.441	13.711	13.981
9.7917	1.0271	1.2962	1.5654	1.8345	2.1037	2.3728	2.642	2.9112	3.1803	3.4495	3.7187	3.9878	4.257	4.5262	4.7954	5.0645	5.3337	5.6029	5.872	6.1412	6.4104	6.6795	6.9487	7.2179	7.4871	7.7562	8.0254	8.2946	8.5637	8.8329	9.1021	9.3713	9.6404	9.9096	10.179	10.448	10.717	10.986	11.255	11.525	11.794	12.063	12.332	12.601	12.87	13.14	13.409	13.678	13.947
9.8958	1.027	1.2955	1.5639	1.8324	2.1008	2.3693	2.6378	2.9062	3.1747	3.4432	3.7116	3.9801	4.2486	4.517	4.7855	5.054	5.3225	5.5909	5.8594	6.1279	6.3964	6.6648	6.9333	7.2018	7.4703	7.7387	8.0072	8.2757	8.5441	8.8126	9.0811	9.3496	9.618	9.8865	10.155	10.423	10.692	10.96	11.229	11.497	11.766	12.034	12.303	12.571	12.84	13.108	13.377	13.645	13.914
10	1.027	1.2947	1.5625	1.8302	2.098	2.3657	2.6335	2.9013	3.169	3.4368	3.7046	3.9724	4.2401	4.5079	4.7757	5.0435	5.3112	5.579	5.8468	6.1146	6.3824	6.6501	6.9179	7.1857	7.4535	7.7212	7.989	8.2568	8.5246	8.7923	9.0601	9.3279	9.5957	9.8635	10.131	10.399	10.667	10.935	11.202	11.47	11.738	12.006	12.273	12.541	12.809	13.077	13.345	13.612	13.88
10.104	1.0269	1.2939	1.561	1.8281	2.0951	2.3622	2.6292	2.8963	3.1634	3.4305	3.6975	3.9646	4.2317	4.4988	4.7659	5.0329	5.3	5.5671	5.8342	6.1013	6.3683	6.6354	6.9025	7.1696	7.4367	7.7037	7.9708	8.2379	8.505	8.7721	9.0392	9.3062	9.5733	9.8404	10.107	10.375	10.642	10.909	11.176	11.443	11.71	11.977	12.244	12.511	12.778	13.045	13.312	13.58	13.847
10.208	1.0268	1.2932	1.5595	1.8259	2.0923	2.3586	2.625	2.8914	3.1577	3.4241	3.6905	3.9569	4.2233	4.4896	4.756	5.0224	5.2888	5.5552	5.8216	6.0879	6.3543	6.6207	6.8871	7.1535	7.4199	7.6862	7.9526	8.219	8.4854	8.7518	9.0182	9.2845	9.5509	9.8173	10.084	10.35	10.616	10.883	11.149	11.416	11.682	11.948	12.215	12.481	12.748	13.014	13.28	13.547	13.813
10.312	1.0268	1.2924	1.5581	1.8237	2.0894	2.3551	2.6207	2.8864	3.1521	3.4178	3.6835	3.9491	4.2148	4.4805	4.7462	5.0119	5.2776	5.5432	5.8089	6.0746	6.3403	6.606	6.8717	7.1374	7.403	7.6687	7.9344	8.2001	8.4658	8.7315	8.9972	9.2628	9.5285	9.7942	10.06	10.326	10.591	10.857	11.123	11.388	11.654	11.92	12.185	12.451	12.717	12.982	13.248	13.514	13.779
10.417	1.0267	1.2916	1.5566	1.8216	2.0865	2.3515	2.6165	2.8815	3.1464	3.4114	3.6764	3.9414	4.2064	4.4714	4.7364	5.0013	5.2663	5.5313	5.7963	6.0613	6.3263	6.5913	6.8563	7.1212	7.3862	7.6512	7.9162	8.1812	8.4462	8.7112	8.9761	9.2411	9.5061	9.7711	10.036	10.301	10.566	10.831	11.096	11.361	11.626	11.891	12.156	12.421	12.686	12.951	13.216	13.481	13.746
10.521	1.0266	1.2909	1.5551	1.8194	2.0837	2.348	2.6122	2.8765	3.1408	3.4051	3.6694	3.9337	4.1979	4.4622	4.7265	4.9908	5.2551	5.5194	5.7837	6.048	6.3123	6.5766	6.8408	7.1051	7.3694	7.6337	7.898	8.1623	8.4266	8.6909	8.9552	9.2194	9.4837	9.748	10.012	10.277	10.541	10.805	11.069	11.334	11.598	11.862	12.127	12.391	12.655	12.919	13.184	13.448	13.712
10.625	1.0266	1.2901	1.5537	1.8172	2.0808	2.3444	2.608	2.8716	3.1352	3.3987	3.6623	3.9259	4.1895	4.4531	4.7167	4.9803	5.2439	5.5075	5.7711	6.0347	6.2983	6.5618	6.8254	7.089	7.3526	7.6162	7.8798	8.1434	8.407	8.6706	8.9342	9.1978	9.4614	9.725	9.9886	10.252	10.516	10.779	11.043	11.307	11.57	11.834	12.097	12.361	12.624	12.888	13.152	13.415	13.679
10.729	1.0265	1.2893	1.5522	1.8151	2.078	2.3408	2.6037	2.8666	3.1295	3.3924	3.6553	3.9182	4.1811	4.444	4.7069	4.9698	5.2327	5.4956	5.7584	6.0213	6.2842	6.5471	6.81	7.0729	7.3358	7.5987	7.8616	8.1245	8.3874	8.6503	8.9132	9.1761	9.439	9.7019	9.9648	10.228	10.491	10.754	11.016	11.279	11.542	11.805	12.068	12.331	12.594	12.857	13.12	13.382	13.645
10.833	1.0264	1.2886	1.5507	1.8129	2.0751	2.3373	2.5995	2.8617	3.1239	3.3861	3.6482	3.9104	4.1726	4.4348	4.697	4.9592	5.2214	5.4836	5.7458	6.008	6.2702	6.5324	6.7946	7.0568	7.319	7.5812	7.8434	8.1056	8.3678	8.63	8.8922	9.1544	9.4166	9.6788	9.941	10.203	10.465	10.728	10.99	11.252	11.514	11.776	12.039	12.301	12.563	12.825	13.087	13.35	13.612
10.937	1.0264	1.2878	1.5493	1.8108	2.0722	2.3337	2.5952	2.8567	3.1182	3.3797	3.6412	3.9027	4.1642	4.4257	4.6872	4.9487	5.2102	5.4717	5.7332	5.9947	6.2562	6.5177	6.7792	7.0407	7.3022	7.5637	7.8252	8.0867	8.3482	8.6097	8.8712	9.1327	9.3942	9.6557	9.9172	10.179	10.44	10.702	10.963	11.225	11.486	11.748	12.009	12.271	12.532	12.794	13.055	13.317	13.578
11.042	1.0263	1.287	1.5478	1.8086	2.0694	2.3302	2.591	2.8518	3.1126	3.3734	3.6342	3.895	4.1558	4.4166	4.6774	4.9382	5.199	5.4598	5.7206	5.9814	6.2422	6.503	6.7638	7.0246	7.2854	7.5462	7.807	8.0678	8.3286	8.5894	8.8502	9.111	9.3718	9.6326	9.8934	10.154	10.415	10.676	10.937	11.197	11.458	11.719	11.98	12.241	12.501	12.762	13.023	13.284	13.545
11.146	1.0262	1.2863	1.5464	1.8064	2.0665	2.3266	2.5867	2.8468	3.1069	3.367	3.6271	3.8872	4.1473	4.4074	4.6675	4.9276	5.1877	5.4478	5.708	5.9681	6.2282	6.4883	6.7484	7.0085	7.2686	7.5287	7.7888	8.0489	8.309	8.5691	8.8292	9.0893	9.3494	9.6095	9.8696	10.13	10.39	10.65	10.91	11.17	11.43	11.69	11.95	12.211	12.471	12.731	12.991	13.251	13.511
11.25	1.0261	1.2855	1.5449	1.8043	2.0637	2.3231	2.5825	2.8419	3.1013	3.3607	3.6201	3.8795	4.1389	4.3983	4.6577	4.9171	5.1765	5.4359	5.6953	5.9547	6.2142	6.4736	6.733	6.9924	7.2518	7.5112	7.7706	8.03	8.2894	8.5488	8.8082	9.0677	9.3271	9.5865	9.8459	10.105	10.365	10.624	10.884	11.143	11.402	11.662	11.921	12.181	12.44	12.699	12.959	13.218	13.478
11.354	1.0261	1.2848	1.5434	1.8021	2.0608	2.3195	2.5782	2.8369	3.0956	3.3543	3.613	3.8717	4.1305	4.3892	4.6479	4.9066	5.1653	5.424	5.6827	5.9414	6.2001	6.4589	6.7176	6.9763	7.235	7.4937	7.7524	8.0111	8.2698	8.5286	8.7873	9.046	9.3047	9.5634	9.8221	10.081	10.34	10.598	10.857	11.116	11.374	11.633	11.892	12.151	12.409	12.668	12.927	13.185	13.444
11.458	1.026	1.284	1.542	1.8	2.058	2.316	2.574	2.832	3.09	3.348	3.606	3.864	4.122	4.38	4.638	4.8961	5.1541	5.4121	5.6701	5.9281	6.1861	6.4441	6.7022	6.9602	7.2182	7.4762	7.7342	7.9922	8.2502	8.5083	8.7663	9.0243	9.2823	9.5403	9.7983	10.056	10.314	10.572	10.83	11.088	11.346	11.604	11.862	12.12	12.378	12.637	12.895	13.153	13.411
11.562	1.0259	1.2832	1.5405	1.7978	2.0551	2.3124	2.5697	2.827	3.0843	3.3416	3.5989	3.8563	4.1136	4.3709	4.6282	4.8855	5.1428	5.4002	5.6575	5.9148	6.1721	6.4294	6.6867	6.9441	7.2014	7.4587	7.716	7.9733	8.2306	8.488	8.7453	9.0026	9.2599	9.5172	9.7745	10.032	10.289	10.546	10.804	11.061	11.318	11.576	11.833	12.09	12.348	12.605	12.862	13.12	13.377
11.667	1.0259	1.2825	1.539	1.7956	2.0522	2.3088	2.5654	2.8221	3.0787	3.3353	3.5919	3.8485	4.1051	4.3618	4.6184	4.875	5.1316	5.3882	5.6448	5.9015	6.1581	6.4147	6.6713	6.9279	7.1846	7.4412	7.6978	7.9544	8.211	8.4677	8.7243	8.9809	9.2375	9.4941	9.7507	10.007	10.264	10.521	10.777	11.034	11.29	11.547	11.804	12.06	12.317	12.574	12.83	13.087	13.343
11.771	1.0258	1.2817	1.5376	1.7935	2.0494	2.3053	2.5612	2.8171	3.073	3.3289	3.5849	3.8408	4.0967	4.3526	4.6085	4.8645	5.1204	5.3763	5.6322	5.8881	6.1441	6.4	6.6559	6.9118	7.1678	7.4237	7.6796	7.9355	8.1914	8.4474	8.7033	8.9592	9.2151	9.471	9.727	9.9829	10.239	10.495	10.751	11.007	11.262	11.518	11.774	12.03	12.286	12.542	12.798	13.054	13.31
11.875	1.0257	1.2809	1.5361	1.7913	2.0465	2.3017	2.5569	2.8122	3.0674	3.3226	3.5778	3.833	4.0883	4.3435	4.5987	4.8539	5.1092	5.3644	5.6196	5.8748	6.1301	6.3853	6.6405	6.8957	7.151	7.4062	7.6614	7.9166	8.1719	8.4271	8.6823	8.9375	9.1928	9.448	9.7032	9.9584	10.214	10.469	10.724	10.979	11.235	11.49	11.745	12	12.255	12.511	12.766	13.021	13.276
11.979	1.0257	1.2802	1.5347	1.7892	2.0437	2.2982	2.5527	2.8072	3.0617	3.3163	3.5708	3.8253	4.0798	4.3344	4.5889	4.8434	5.0979	5.3525	5.607	5.8615	6.116	6.3706	6.6251	6.8796	7.1342	7.3887	7.6432	7.8977	8.1523	8.4068	8.6613	8.9159	9.1704	9.4249	9.6795	9.934	10.189	10.443	10.698	10.952	11.207	11.461	11.716	11.97	12.225	12.479	12.734	12.988	13.243
12.083	1.0256	1.2794	1.5332	1.787	2.0408	2.2946	2.5484	2.8023	3.0561	3.3099	3.5637	3.8176	4.0714	4.3252	4.579	4.8329	5.0867	5.3405	5.5944	5.8482	6.102	6.3559	6.6097	6.8635	7.1174	7.3712	7.625	7.8788	8.1327	8.3865	8.6403	8.8942	9.148	9.4018	9.6557	9.9095	10.163	10.417	10.671	10.925	11.179	11.432	11.686	11.94	12.194	12.448	12.702	12.955	13.209
12.187	1.0255	1.2786	1.5317	1.7848	2.0379	2.2911	2.5442	2.7973	3.0504	3.3036	3.5567	3.8098	4.0629	4.3161	4.5692	4.8223	5.0755	5.3286	5.5817	5.8349	6.088	6.3411	6.5943	6.8474	7.1005	7.3537	7.6068	7.8599	8.1131	8.3662	8.6193	8.8725	9.1256	9.3787	9.6319	9.885	10.138	10.391	10.644	10.898	11.151	11.404	11.657	11.91	12.163	12.416	12.669	12.923	13.176
12.292	1.0255	1.2779	1.5303	1.7827	2.0351	2.2875	2.5399	2.7924	3.0448	3.2972	3.5496	3.8021	4.0545	4.3069	4.5594	4.8118	5.0642	5.3167	5.5691	5.8215	6.074	6.3264	6.5789	6.8313	7.0837	7.3362	7.5886	7.841	8.0935	8.3459	8.5983	8.8508	9.1032	9.3556	9.6081	9.8605	10.113	10.365	10.618	10.87	11.123	11.375	11.628	11.88	12.132	12.385	12.637	12.89	13.142
12.396	1.0254	1.2771	1.5288	1.7805	2.0322	2.2839	2.5357	2.7874	3.0391	3.2909	3.5426	3.7943	4.0461	4.2978	4.5495	4.8013	5.053	5.3048	5.5565	5.8082	6.06	6.3117	6.5634	6.8152	7.0669	7.3187	7.5704	7.8221	8.0739	8.3256	8.5773	8.8291	9.0808	9.3325	9.5843	9.836	10.088	10.339	10.591	10.843	11.095	11.346	11.598	11.85	12.102	12.353	12.605	12.857	13.109
12.5	1.0253	1.2763	1.5273	1.7783	2.0294	2.2804	2.5314	2.7825	3.0335	3.2845	3.5356	3.7866	4.0376	4.2887	4.5397	4.7908	5.0418	5.2928	5.5439	5.7949	6.046	6.297	6.548	6.7991	7.0501	7.3012	7.5522	7.8032	8.0543	8.3053	8.5564	8.8074	9.0585	9.3095	9.5605	9.8116	10.063	10.314	10.565	10.816	11.067	11.318	11.569	11.82	12.071	12.322	12.573	12.824	13.075
12.604	1.0253	1.2756	1.5259	1.7762	2.0265	2.2768	2.5272	2.7775	3.0278	3.2782	3.5285	3.7789	4.0292	4.2795	4.5299	4.7802	5.0306	5.2809	5.5313	5.7816	6.0319	6.2823	6.5326	6.783	7.0333	7.2837	7.534	7.7844	8.0347	8.2851	8.5354	8.7857	9.0361	9.2864	9.5368	9.7871	10.037	10.288	10.538	10.789	11.039	11.289	11.54	11.79	12.04	12.291	12.541	12.791	13.042
12.708	1.0252	1.2748	1.5244	1.774	2.0237	2.2733	2.5229	2.7726	3.0222	3.2718	3.5215	3.7711	4.0208	4.2704	4.5201	4.7697	5.0193	5.269	5.5186	5.7683	6.0179	6.2676	6.5172	6.7669	7.0165	7.2662	7.5158	7.7655	8.0151	8.2648	8.5144	8.7641	9.0137	9.2633	9.513	9.7626	10.012	10.262	10.512	10.761	11.011	11.261	11.51	11.76	12.009	12.259	12.509	12.758	13.008
12.812	1.0251	1.274	1.5229	1.7719	2.0208	2.2697	2.5187	2.7676	3.0165	3.2655	3.5144	3.7634	4.0123	4.2613	4.5102	4.7592	5.0081	5.2571	5.506	5.755	6.0039	6.2529	6.5018	6.7508	6.9997	7.2487	7.4976	7.7465	7.9955	8.2444	8.4934	8.7423	8.9913	9.2402	9.4892	9.7381	9.9871	10.236	10.485	10.734	10.983	11.232	11.481	11.73	11.979	12.228	12.477	12.725	12.974
12.917	1.0251	1.2733	1.5215	1.7697	2.0179	2.2662	2.5144	2.7627	3.0109	3.2591	3.5074	3.7556	4.0039	4.2521	4.5004	4.7486	4.9969	5.2451	5.4934	5.7416	5.9899	6.2381	6.4864	6.7346	6.9829	7.2311	7.4794	7.7276	7.9759	8.2241	8.4724	8.7206	8.9689	9.2171	9.4654	9.7136	9.9619	10.21	10.458	10.707	10.955	11.203	11.451	11.7	11.948	12.196	12.444	12.693	12.941
13.021	1.025	1.2725	1.52	1.7675	2.0151	2.2626	2.5102	2.7577	3.0052	3.2528	3.5003	3.7479	3.9954	4.243	4.4905	4.7381	4.9857	5.2332	5.4808	5.7283	5.9759	6.2234	6.471	6.7185	6.9661	7.2136	7.4612	7.7087	7.9563	8.2038	8.4514	8.699	8.9465	9.1941	9.4416	9.6892	9.9367	10.184	10.432	10.679	10.927	11.174	11.422	11.67	11.917	12.165	12.412	12.66	12.907
13.125	1.0249	1.2717	1.5186	1.7654	2.0122	2.2591	2.5059	2.7527	2.9996	3.2464	3.4933	3.7402	3.987	4.2339	4.4807	4.7276	4.9744	5.2213	5.4681	5.715	5.9619	6.2087	6.4556	6.7024	6.9493	7.1961	7.443	7.6899	7.9367	8.1836	8.4304	8.6773	8.9241	9.171	9.4179	9.6647	9.9116	10.158	10.405	10.652	10.899	11.146	11.393	11.64	11.886	12.133	12.38	12.627	12.874
13.229	1.0248	1.271	1.5171	1.7632	2.0094	2.2555	2.5016	2.7478	2.994	3.2401	3.4863	3.7324	3.9786	4.2247	4.4709	4.717	4.9632	5.2094	5.4555	5.7017	5.9478	6.194	6.4402	6.6863	6.9325	7.1787	7.4248	7.671	7.9171	8.1633	8.4095	8.6556	8.9018	9.1479	9.3941	9.6403	9.8864	10.133	10.379	10.625	10.871	11.117	11.363	11.61	11.856	12.102	12.348	12.594	12.84
13.333	1.0248	1.2702	1.5156	1.7611	2.0065	2.2519	2.4974	2.7428	2.9883	3.2338	3.4792	3.7247	3.9701	4.2156	4.4611	4.7065	4.952	5.1974	5.4429	5.6884	5.9338	6.1793	6.4248	6.6702	6.9157	7.1611	7.4066	7.6521	7.8975	8.143	8.3885	8.6339	8.8794	9.1249	9.3703	9.6158	9.8612	10.107	10.352	10.598	10.843	11.089	11.334	11.579	11.825	12.07	12.316	12.561	12.807
13.437	1.0247	1.2694	1.5142	1.7589	2.0036	2.2484	2.4931	2.7379	2.9827	3.2274	3.4722	3.7169	3.9617	4.2065	4.4512	4.696	4.9407	5.1855	5.4303	5.675	5.9198	6.1646	6.4093	6.6541	6.8989	7.1436	7.3884	7.6332	7.8779	8.1227	8.3675	8.6122	8.857	9.1018	9.3465	9.5913	9.836	10.081	10.326	10.57	10.815	11.06	11.305	11.549	11.794	12.039	12.284	12.528	12.773
13.542	1.0246	1.2687	1.5127	1.7567	2.0008	2.2448	2.4889	2.7329	2.977	3.2211	3.4651	3.7092	3.9533	4.1973	4.4414	4.6855	4.9295	5.1736	5.4177	5.6617	5.9058	6.1499	6.3939	6.638	6.8821	7.1261	7.3702	7.6143	7.8583	8.1024	8.3465	8.5905	8.8346	9.0786	9.3227	9.5668	9.8108	10.055	10.299	10.543	10.787	11.031	11.275	11.519	11.763	12.007	12.251	12.496	12.74
13.646	1.0246	1.2679	1.5112	1.7546	1.9979	2.2413	2.4846	2.728	2.9714	3.2147	3.4581	3.7015	3.9448	4.1882	4.4316	4.6749	4.9183	5.1617	5.405	5.6484	5.8918	6.1351	6.3785	6.6219	6.8652	7.1086	7.352	7.5954	7.8387	8.0821	8.3255	8.5688	8.8122	9.0556	9.2989	9.5423	9.7857	10.029	10.272	10.516	10.759	11.002	11.246	11.489	11.733	11.976	12.219	12.463	12.706
13.75	1.0245	1.2671	1.5098	1.7524	1.9951	2.2377	2.4804	2.723	2.9657	3.2084	3.451	3.6937	3.9364	4.1791	4.4217	4.6644	4.9071	5.1497	5.3924	5.6351	5.8778	6.1204	6.3631	6.6058	6.8485	7.0911	7.3338	7.5765	7.8191	8.0618	8.3045	8.5472	8.7898	9.0325	9.2752	9.5179	9.7605	10.003	10.246	10.489	10.731	10.974	11.217	11.459	11.702	11.945	12.187	12.43	12.673
13.854	1.0244	1.2664	1.5083	1.7503	1.9922	2.2342	2.4761	2.7181	2.9601	3.202	3.444	3.686	3.9279	4.1699	4.4119	4.6539	4.8958	5.1378	5.3798	5.6218	5.8637	6.1057	6.3477	6.5897	6.8317	7.0736	7.3156	7.5576	7.7996	8.0415	8.2835	8.5255	8.7675	9.0095	9.2514	9.4934	9.7354	9.9774	10.219	10.461	10.703	10.945	11.187	11.429	11.671	11.913	12.155	12.397	12.639
13.958	1.0244	1.2656	1.5068	1.7481	1.9893	2.2306	2.4719	2.7131	2.9544	3.1957	3.437	3.6782	3.9195	4.1608	4.4021	4.6433	4.8846	5.1259	5.3672	5.6085	5.8497	6.091	6.3323	6.5736	6.8148	7.0561	7.2974	7.5387	7.78	8.0212	8.2625	8.5038	8.7451	8.9864	9.2276	9.4689	9.7102	9.9515	10.193	10.434	10.675	10.917	11.158	11.399	11.64	11.882	12.123	12.364	12.606
14.062	1.0243	1.2648	1.5054	1.7459	1.9865	2.2271	2.4676	2.7082	2.9488	3.1893	3.4299	3.6705	3.9111	4.1516	4.3922	4.6328	4.8734	5.114	5.3545	5.5951	5.8357	6.0763	6.3169	6.5575	6.798	7.0386	7.2792	7.5198	7.7604	8.0009	8.2415	8.4821	8.7227	8.9633	9.2038	9.4444	9.685	9.9256	10.166	10.407	10.647	10.888	11.128	11.369	11.61	11.85	12.091	12.331	12.572
14.167	1.0242	1.2641	1.5039	1.7438	1.9836	2.2235	2.4634	2.7032	2.9431	3.183	3.4229	3.6628	3.9026	4.1425	4.3824	4.6223	4.8622	5.102	5.3419	5.5818	5.8217	6.0616	6.3015	6.5413	6.7812	7.0211	7.261	7.5009	7.7407	7.9806	8.2205	8.4604	8.7003	8.9402	9.18	9.4199	9.6598	9.8997	10.14	10.379	10.619	10.859	11.099	11.339	11.579	11.819	12.059	12.298	12.538
14.271	1.0242	1.2633	1.5025	1.7416	1.9808	2.2199	2.4591	2.6983	2.9375	3.1766	3.4158	3.655	3.8942	4.1334	4.3726	4.6117	4.8509	5.0901	5.3293	5.5685	5.8077	6.0469	6.286	6.5252	6.7644	7.0036	7.2428	7.482	7.7212	7.9603	8.1995	8.4387	8.6779	8.9171	9.1563	9.3954	9.6346	9.8738	10.113	10.352	10.591	10.831	11.07	11.309	11.548	11.787	12.026	12.266	12.505
14.375	1.0241	1.2625	1.501	1.7394	1.9779	2.2164	2.4549	2.6933	2.9318	3.1703	3.4088	3.6473	3.8858	4.1242	4.3627	4.6012	4.8397	5.0782	5.3167	5.5552	5.7937	6.0321	6.2706	6.5091	6.7476	6.9861	7.2246	7.4631	7.7016	7.9401	8.1786	8.417	8.6555	8.894	9.1325	9.371	9.6095	9.848	10.086	10.325	10.563	10.802	11.04	11.279	11.517	11.756	11.994	12.233	12.471
14.479	1.024	1.2618	1.4995	1.7373	1.9751	2.2128	2.4506	2.6884	2.9262	3.164	3.4017	3.6395	3.8773	4.1151	4.3529	4.5907	4.8285	5.0663	5.3041	5.5419	5.7797	6.0174	6.2552	6.493	6.7308	6.9686	7.2064	7.4442	7.682	7.9198	8.1576	8.3954	8.6332	8.871	9.1088	9.3465	9.5843	9.8221	10.06	10.298	10.536	10.773	11.011	11.249	11.487	11.724	11.962	12.2	12.438
14.583	1.024	1.261	1.4981	1.7351	1.9722	2.2093	2.4464	2.6834	2.9205	3.1576	3.3947	3.6318	3.8689	4.106	4.3431	4.5802	4.8173	5.0543	5.2914	5.5285	5.7656	6.0027	6.2398	6.4769	6.714	6.9511	7.1882	7.4253	7.6624	7.8995	8.1366	8.3737	8.6108	8.8479	9.085	9.3221	9.5592	9.7963	10.033	10.27	10.508	10.745	10.982	11.219	11.456	11.693	11.93	12.167	12.404
14.687	1.0239	1.2602	1.4966	1.733	1.9693	2.2057	2.4421	2.6785	2.9149	3.1513	3.3877	3.6241	3.8604	4.0968	4.3332	4.5696	4.806	5.0424	5.2788	5.5152	5.7516	5.988	6.2244	6.4608	6.6972	6.9336	7.17	7.4064	7.6428	7.8792	8.1156	8.352	8.5884	8.8248	9.0612	9.2976	9.534	9.7704	10.007	10.243	10.48	10.716	10.952	11.189	11.425	11.662	11.898	12.134	12.371
14.792	1.0238	1.2595	1.4951	1.7308	1.9665	2.2022	2.4378	2.6735	2.9092	3.1449	3.3806	3.6163	3.852	4.0877	4.3234	4.5591	4.7948	5.0305	5.2662	5.5019	5.7376	5.9733	6.209	6.4447	6.6804	6.9161	7.1518	7.3875	7.6232	7.8589	8.0946	8.3303	8.566	8.8017	9.0374	9.2731	9.5088	9.7445	9.9801	10.216	10.452	10.687	10.923	11.159	11.394	11.63	11.866	12.101	12.337
14.896	1.0237	1.2587	1.4937	1.7286	1.9636	2.1986	2.4336	2.6686	2.9036	3.1386	3.3736	3.6086	3.8436	4.0786	4.3136	4.5486	4.7836	5.0186	5.2536	5.4886	5.7236	5.9586	6.1936	6.4286	6.6636	6.8986	7.1336	7.3686	7.6036	7.8386	8.0736	8.3086	8.5436	8.7786	9.0136	9.2486	9.4836	9.7186	9.9536	10.189	10.424	10.659	10.894	11.129	11.364	11.599	11.834	12.069	12.304
15	1.0237	1.2579	1.4922	1.7265	1.9608	2.1951	2.4293	2.6636	2.8979	3.1322	3.3665	3.6008	3.8351	4.0694	4.3037	4.538	4.7723	5.0066	5.241	5.4753	5.7096	5.9439	6.1782	6.4125	6.6468	6.8811	7.1154	7.3497	7.584	7.8183	8.0526	8.2869	8.5212	8.7555	8.9898	9.2241	9.4584	9.6927	9.927	10.161	10.396	10.63	10.864	11.099	11.333	11.567	11.801	12.036	12.27
15.104	1.0236	1.2572	1.4907	1.7243	1.9579	2.1915	2.4251	2.6587	2.8923	3.1259	3.3595	3.5931	3.8267	4.0603	4.2939	4.5275	4.7611	4.9947	5.2283	5.4619	5.6956	5.9292	6.1628	6.3964	6.63	6.8636	7.0972	7.3308	7.5644	7.798	8.0316	8.2653	8.4989	8.7325	8.9661	9.1997	9.4333	9.6669	9.9005	10.134	10.368	10.601	10.835	11.069	11.302	11.536	11.769	12.003	12.237
15.208	1.0235	1.2564	1.4893	1.7222	1.955	2.1879	2.4208	2.6537	2.8866	3.1195	3.3524	3.5854	3.8183	4.0512	4.2841	4.517	4.7499	4.9828	5.2157	5.4486	5.6815	5.9144	6.1474	6.3803	6.6132	6.8461	7.079	7.3119	7.5448	7.7777	8.0106	8.2436	8.4765	8.7094	8.9423	9.1752	9.4081	9.641	9.8739	10.107	10.34	10.573	10.806	11.038	11.271	11.504	11.737	11.97	12.203
15.312	1.0235	1.2556	1.4878	1.72	1.9522	2.1844	2.4166	2.6488	2.881	3.1132	3.3454	3.5776	3.8098	4.042	4.2742	4.5065	4.7387	4.9709	5.2031	5.4353	5.6675	5.8997	6.1319	6.3642	6.5964	6.8286	7.0608	7.293	7.5252	7.7574	7.9896	8.2219	8.4541	8.6863	8.9185	9.1507	9.3829	9.6151	9.8473	10.08	10.312	10.544	10.776	11.008	11.241	11.473	11.705	11.937	12.169
15.417	1.0234	1.2549	1.4864	1.7178	1.9493	2.1808	2.4123	2.6438	2.8753	3.1068	3.3384	3.5699	3.8014	4.0329	4.2644	4.4959	4.7274	4.9589	5.1905	5.422	5.6535	5.885	6.1165	6.348	6.5795	6.8111	7.0426	7.2741	7.5056	7.7371	7.9686	8.2001	8.4317	8.6632	8.8947	9.1262	9.3577	9.5892	9.8207	10.052	10.284	10.515	10.747	10.978	11.21	11.441	11.673	11.904	12.136
15.521	1.0233	1.2541	1.4849	1.7157	1.9465	2.1773	2.4081	2.6389	2.8697	3.1005	3.3313	3.5621	3.7929	4.0238	4.2546	4.4854	4.7162	4.947	5.1778	5.4087	5.6395	5.8703	6.1011	6.3319	6.5627	6.7936	7.0244	7.2552	7.486	7.7168	7.9476	8.1785	8.4093	8.6401	8.8709	9.1017	9.3325	9.5633	9.7942	10.025	10.256	10.487	10.717	10.948	11.179	11.41	11.641	11.871	12.102
15.625	1.0233	1.2533	1.4834	1.7135	1.9436	2.1737	2.4038	2.6339	2.864	3.0942	3.3243	3.5544	3.7845	4.0146	4.2447	4.4749	4.705	4.9351	5.1652	5.3953	5.6255	5.8556	6.0857	6.3158	6.5459	6.7761	7.0062	7.2363	7.4664	7.6966	7.9267	8.1568	8.3869	8.617	8.8472	9.0773	9.3074	9.5375	9.7676	9.9978	10.228	10.458	10.688	10.918	11.148	11.378	11.609	11.839	12.069
15.729	1.0232	1.2526	1.482	1.7114	1.9408	2.1702	2.3996	2.629	2.8584	3.0878	3.3172	3.5466	3.7761	4.0055	4.2349	4.4643	4.6938	4.9232	5.1526	5.382	5.6115	5.8409	6.0703	6.2997	6.5292	6.7586	6.988	7.2174	7.4469	7.6763	7.9057	8.1351	8.3646	8.594	8.8234	9.0528	9.2823	9.5117	9.7411	9.9705	10.2	10.429	10.659	10.888	11.118	11.347	11.577	11.806	12.035
15.833	1.0231	1.2518	1.4805	1.7092	1.9379	2.1666	2.3953	2.624	2.8527	3.0815	3.3102	3.5389	3.7676	3.9964	4.2251	4.4538	4.6825	4.9113	5.14	5.3687	5.5974	5.8262	6.0549	6.2836	6.5123	6.7411	6.9698	7.1985	7.4273	7.656	7.8847	8.1134	8.3422	8.5709	8.7996	9.0283	9.2571	9.4858	9.7145	9.9433	10.172	10.401	10.629	10.858	11.087	11.316	11.544	11.773	12.002
15.937	1.0231	1.251	1.479	1.707	1.935	2.163	2.3911	2.6191	2.8471	3.0751	3.3031	3.5312	3.7592	3.9872	4.2152	4.4433	4.6713	4.8993	5.1274	5.3554	5.5834	5.8114	6.0395	6.2675	6.4955	6.7236	6.9516	7.1796	7.4076	7.6357	7.8637	8.0917	8.3198	8.5478	8.7758	9.0038	9.2319	9.4599	9.6879	9.916	10.144	10.372	10.6	10.828	11.056	11.284	11.512	11.74	11.968
16.042	1.023	1.2503	1.4776	1.7049	1.9322	2.1595	2.3868	2.6141	2.8415	3.0688	3.2961	3.5234	3.7508	3.9781	4.2054	4.4327	4.6601	4.8874	5.1147	5.3421	5.5694	5.7967	6.0241	6.2514	6.4787	6.706	6.9334	7.1607	7.388	7.6154	7.8427	8.07	8.2974	8.5247	8.752	8.9793	9.2067	9.434	9.6613	9.8887	10.116	10.343	10.571	10.798	11.025	11.253	11.48	11.707	11.935
16.146	1.0229	1.2495	1.4761	1.7027	1.9293	2.1559	2.3826	2.6092	2.8358	3.0624	3.2891	3.5157	3.7423	3.9689	4.1956	4.4222	4.6488	4.8755	5.1021	5.3287	5.5554	5.782	6.0086	6.2353	6.4619	6.6885	6.9152	7.1418	7.3684	7.5951	7.8217	8.0483	8.275	8.5016	8.7282	8.9549	9.1815	9.4081	9.6348	9.8614	10.088	10.315	10.541	10.768	10.995	11.221	11.448	11.674	11.901
16.25	1.0229	1.2487	1.4746	1.7005	1.9265	2.1524	2.3783	2.6042	2.8302	3.0561	3.282	3.5079	3.7339	3.9598	4.1857	4.4117	4.6376	4.8636	5.0895	5.3154	5.5414	5.7673	5.9932	6.2192	6.4451	6.671	6.897	7.1229	7.3489	7.5748	7.8007	8.0267	8.2526	8.4785	8.7045	8.9304	9.1564	9.3823	9.6082	9.8342	10.06	10.286	10.512	10.738	10.964	11.19	11.416	11.642	11.868
16.354	1.0228	1.248	1.4732	1.6984	1.9236	2.1488	2.374	2.5993	2.8245	3.0497	3.275	3.5002	3.7254	3.9507	4.1759	4.4012	4.6264	4.8516	5.0769	5.3021	5.5274	5.7526	5.9778	6.2031	6.4283	6.6536	6.8788	7.104	7.3293	7.5545	7.7798	8.005	8.2302	8.4555	8.6807	8.906	9.1312	9.3565	9.5817	9.8069	10.032	10.257	10.483	10.708	10.933	11.158	11.384	11.609	11.834
16.458	1.0227	1.2472	1.4717	1.6962	1.9207	2.1453	2.3698	2.5943	2.8189	3.0434	3.2679	3.4925	3.717	3.9415	4.1661	4.3906	4.6152	4.8397	5.0643	5.2888	5.5133	5.7379	5.9624	6.187	6.4115	6.6361	6.8606	7.0851	7.3097	7.5342	7.7588	7.9833	8.2079	8.4324	8.6569	8.8815	9.106	9.3306	9.5551	9.7797	10.004	10.229	10.453	10.678	10.902	11.127	11.351	11.576	11.801
16.562	1.0226	1.2464	1.4702	1.6941	1.9179	2.1417	2.3655	2.5894	2.8132	3.037	3.2609	3.4847	3.7086	3.9324	4.1563	4.3801	4.6039	4.8278	5.0516	5.2755	5.4993	5.7232	5.947	6.1708	6.3947	6.6185	6.8424	7.0662	7.2901	7.5139	7.7378	7.9616	8.1854	8.4093	8.6331	8.857	9.0808	9.3047	9.5285	9.7524	9.9762	10.2	10.424	10.648	10.872	11.095	11.319	11.543	11.767
16.667	1.0226	1.2457	1.4688	1.6919	1.915	2.1382	2.3613	2.5844	2.8076	3.0307	3.2538	3.477	3.7001	3.9233	4.1464	4.3696	4.5927	4.8159	5.039	5.2621	5.4853	5.7084	5.9316	6.1547	6.3779	6.601	6.8242	7.0473	7.2705	7.4936	7.7168	7.9399	8.163	8.3862	8.6093	8.8325	9.0556	9.2788	9.5019	9.7251	9.9482	10.171	10.394	10.618	10.841	11.064	11.287	11.51	11.733
16.771	1.0225	1.2449	1.4673	1.6897	1.9122	2.1346	2.357	2.5795	2.8019	3.0244	3.2468	3.4692	3.6917	3.9141	4.1366	4.359	4.5815	4.8039	5.0264	5.2488	5.4713	5.6937	5.9162	6.1386	6.3611	6.5835	6.806	7.0284	7.2509	7.4733	7.6958	7.9182	8.1407	8.3631	8.5856	8.808	9.0304	9.2529	9.4753	9.6978	9.9202	10.143	10.365	10.588	10.81	11.032	11.255	11.477	11.7
16.875	1.0224	1.2441	1.4659	1.6876	1.9093	2.131	2.3528	2.5745	2.7963	3.018	3.2398	3.4615	3.6833	3.905	4.1268	4.3485	4.5703	4.792	5.0138	5.2355	5.4573	5.679	5.9008	6.1225	6.3443	6.566	6.7878	7.0095	7.2313	7.453	7.6748	7.8965	8.1183	8.3401	8.5618	8.7836	9.0053	9.2271	9.4488	9.6706	9.8923	10.114	10.336	10.558	10.779	11.001	11.223	11.445	11.666
16.979	1.0224	1.2434	1.4644	1.6854	1.9065	2.1275	2.3485	2.5696	2.7906	3.0117	3.2327	3.4538	3.6748	3.8959	4.1169	4.338	4.559	4.7801	5.0011	5.2222	5.4433	5.6643	5.8854	6.1064	6.3275	6.5485	6.7696	6.9907	7.2117	7.4328	7.6538	7.8749	8.0959	8.317	8.5381	8.7591	8.9802	9.2012	9.4223	9.6433	9.8644	10.085	10.307	10.528	10.749	10.97	11.191	11.412	11.633
17.083	1.0223	1.2426	1.4629	1.6833	1.9036	2.1239	2.3443	2.5646	2.785	3.0053	3.2257	3.446	3.6664	3.8867	4.1071	4.3274	4.5478	4.7682	4.9885	5.2089	5.4292	5.6496	5.87	6.0903	6.3107	6.531	6.7514	6.9718	7.1921	7.4125	7.6328	7.8532	8.0735	8.2939	8.5143	8.7346	8.955	9.1753	9.3957	9.6161	9.8364	10.057	10.277	10.497	10.718	10.938	11.159	11.379	11.599
17.187	1.0222	1.2418	1.4615	1.6811	1.9007	2.1204	2.34	2.5597	2.7793	2.999	3.2186	3.4383	3.6579	3.8776	4.0973	4.3169	4.5366	4.7562	4.9759	5.1956	5.4152	5.6349	5.8545	6.0742	6.2939	6.5135	6.7332	6.9528	7.1725	7.3922	7.6118	7.8315	8.0511	8.2708	8.4905	8.7101	8.9298	9.1494	9.3691	9.5888	9.8084	10.028	10.248	10.467	10.687	10.907	11.126	11.346	11.566
17.292	1.0222	1.2411	1.46	1.6789	1.8979	2.1168	2.3358	2.5547	2.7737	2.9926	3.2116	3.4305	3.6495	3.8685	4.0874	4.3064	4.5253	4.7443	4.9633	5.1822	5.4012	5.6202	5.8391	6.0581	6.277	6.496	6.715	6.9339	7.1529	7.3719	7.5908	7.8098	8.0287	8.2477	8.4667	8.6856	8.9046	9.1235	9.3425	9.5615	9.7804	9.9994	10.218	10.437	10.656	10.875	11.094	11.313	11.532
17.396	1.0221	1.2403	1.4585	1.6768	1.895	2.1133	2.3315	2.5498	2.768	2.9863	3.2045	3.4228	3.6411	3.8593	4.0776	4.2959	4.5141	4.7324	4.9506	5.1689	5.3872	5.6054	5.8237	6.042	6.2602	6.4785	6.6968	6.915	7.1333	7.3516	7.5698	7.7881	8.0064	8.2246	8.4429	8.6611	8.8794	9.0977	9.3159	9.5342	9.7525	9.9707	10.189	10.407	10.625	10.844	11.062	11.28	11.499
17.5	1.022	1.2395	1.4571	1.6746	1.8922	2.1097	2.3273	2.5448	2.7624	2.9799	3.1975	3.4151	3.6326	3.8502	4.0678	4.2853	4.5029	4.7205	4.938	5.1556	5.3732	5.5907	5.8083	6.0259	6.2434	6.461	6.6786	6.8961	7.1137	7.3313	7.5489	7.7664	7.984	8.2016	8.4191	8.6367	8.8543	9.0718	9.2894	9.507	9.7245	9.9421	10.16	10.377	10.595	10.812	11.03	11.248	11.465
17.604	1.022	1.2388	1.4556	1.6725	1.8893	2.1062	2.323	2.5399	2.7567	2.9736	3.1905	3.4073	3.6242	3.8411	4.0579	4.2748	4.4917	4.7085	4.9254	5.1423	5.3592	5.576	5.7929	6.0098	6.2266	6.4435	6.6604	6.8773	7.0941	7.311	7.5279	7.7448	7.9616	8.1785	8.3954	8.6123	8.8291	9.046	9.2629	9.4797	9.6966	9.9135	10.13	10.347	10.564	10.781	10.998	11.215	11.432
17.708	1.0219	1.238	1.4541	1.6703	1.8864	2.1026	2.3188	2.5349	2.7511	2.9672	3.1834	3.3996	3.6158	3.8319	4.0481	4.2643	4.4804	4.6966	4.9128	5.129	5.3451	5.5613	5.7775	5.9937	6.2098	6.426	6.6422	6.8584	7.0745	7.2907	7.5069	7.7231	7.9392	8.1554	8.3716	8.5878	8.8039	9.0201	9.2363	9.4525	9.6686	9.8848	10.101	10.317	10.533	10.75	10.966	11.182	11.398
17.812	1.0218	1.2372	1.4527	1.6681	1.8836	2.099	2.3145	2.53	2.7454	2.9609	3.1764	3.3918	3.6073	3.8228	4.0383	4.2537	4.4692	4.6847	4.9002	5.1156	5.3311	5.5466	5.7621	5.9775	6.193	6.4085	6.624	6.8395	7.0549	7.2704	7.4859	7.7014	7.9168	8.1323	8.3478	8.5633	8.7787	8.9942	9.2097	9.4252	9.6406	9.8561	10.072	10.287	10.503	10.718	10.933	11.149	11.364
17.917	1.0217	1.2365	1.4512	1.666	1.8807	2.0955	2.3102	2.525	2.7398	2.9546	3.1693	3.3841	3.5989	3.8137	4.0284	4.2432	4.458	4.6728	4.8875	5.1023	5.3171	5.5319	5.7467	5.9614	6.1762	6.391	6.6058	6.8205	7.0353	7.2501	7.4649	7.6797	7.8944	8.1092	8.324	8.5388	8.7535	8.9683	9.1831	9.3979	9.6126	9.8274	10.042	10.257	10.472	10.687	10.901	11.116	11.331
18.021	1.0217	1.2357	1.4498	1.6638	1.8779	2.0919	2.306	2.5201	2.7341	2.9482	3.1623	3.3764	3.5904	3.8045	4.0186	4.2327	4.4468	4.6608	4.8749	5.089	5.3031	5.5172	5.7312	5.9453	6.1594	6.3735	6.5876	6.8016	7.0157	7.2298	7.4439	7.658	7.872	8.0861	8.3002	8.5143	8.7284	8.9424	9.1565	9.3706	9.5847	9.7987	10.013	10.227	10.441	10.655	10.869	11.083	11.297
18.125	1.0216	1.2349	1.4483	1.6616	1.875	2.0884	2.3017	2.5151	2.7285	2.9419	3.1552	3.3686	3.582	3.7954	4.0088	4.2221	4.4355	4.6489	4.8623	5.0757	5.2891	5.5025	5.7158	5.9292	6.1426	6.356	6.5694	6.7828	6.9961	7.2095	7.4229	7.6363	7.8497	8.0631	8.2765	8.4898	8.7032	8.9166	9.13	9.3434	9.5568	9.7701	9.9835	10.197	10.41	10.624	10.837	11.05	11.264
18.229	1.0215	1.2342	1.4468	1.6595	1.8721	2.0848	2.2975	2.5102	2.7228	2.9355	3.1482	3.3609	3.5736	3.7863	3.9989	4.2116	4.4243	4.637	4.8497	5.0624	5.2751	5.4877	5.7004	5.9131	6.1258	6.3385	6.5512	6.7639	6.9766	7.1893	7.4019	7.6146	7.8273	8.04	8.2527	8.4654	8.6781	8.8908	9.1035	9.3162	9.5288	9.7415	9.9542	10.167	10.38	10.592	10.805	11.018	11.23
18.333	1.0215	1.2334	1.4454	1.6573	1.8693	2.0813	2.2932	2.5052	2.7172	2.9292	3.1412	3.3531	3.5651	3.7771	3.9891	4.2011	4.4131	4.6251	4.8371	5.0491	5.261	5.473	5.685	5.897	6.109	6.321	6.533	6.745	6.957	7.169	7.381	7.5929	7.8049	8.0169	8.2289	8.4409	8.6529	8.8649	9.0769	9.2889	9.5009	9.7129	9.9248	10.137	10.349	10.561	10.773	10.985	11.197
18.437	1.0214	1.2326	1.4439	1.6552	1.8664	2.0777	2.289	2.5003	2.7115	2.9228	3.1341	3.3454	3.5567	3.768	3.9793	4.1906	4.4019	4.6131	4.8244	5.0357	5.247	5.4583	5.6696	5.8809	6.0922	6.3035	6.5148	6.7261	6.9374	7.1487	7.3599	7.5712	7.7825	7.9938	8.2051	8.4164	8.6277	8.839	9.0503	9.2616	9.4729	9.6842	9.8954	10.107	10.318	10.529	10.741	10.952	11.163
18.542	1.0213	1.2319	1.4424	1.653	1.8636	2.0741	2.2847	2.4953	2.7059	2.9165	3.1271	3.3377	3.5483	3.7588	3.9694	4.18	4.3906	4.6012	4.8118	5.0224	5.233	5.4436	5.6542	5.8648	6.0754	6.286	6.4966	6.7072	6.9178	7.1283	7.3389	7.5495	7.7601	7.9707	8.1813	8.3919	8.6025	8.8131	9.0237	9.2343	9.4449	9.6555	9.866	10.077	10.287	10.498	10.708	10.919	11.13
18.646	1.0213	1.2311	1.441	1.6508	1.8607	2.0706	2.2805	2.4904	2.7002	2.9101	3.12	3.3299	3.5398	3.7497	3.9596	4.1695	4.3794	4.5893	4.7992	5.0091	5.219	5.4289	5.6388	5.8487	6.0586	6.2685	6.4784	6.6883	6.8982	7.108	7.3179	7.5278	7.7377	7.9476	8.1575	8.3674	8.5773	8.7872	8.9971	9.207	9.4169	9.6268	9.8367	10.047	10.256	10.466	10.676	10.886	11.096
18.75	1.0212	1.2303	1.4395	1.6487	1.8579	2.067	2.2762	2.4854	2.6946	2.9038	3.113	3.3222	3.5314	3.7406	3.9498	4.159	4.3682	4.5774	4.7866	4.9958	5.205	5.4142	5.6234	5.8326	6.0418	6.251	6.4602	6.6694	6.8786	7.0878	7.297	7.5062	7.7154	7.9246	8.1338	8.343	8.5522	8.7614	8.9706	9.1798	9.389	9.5982	9.8074	10.017	10.226	10.435	10.644	10.853	11.063
18.854	1.0211	1.2296	1.438	1.6465	1.855	2.0635	2.272	2.4805	2.689	2.8974	3.1059	3.3144	3.5229	3.7314	3.9399	4.1484	4.3569	4.5654	4.774	4.9825	5.191	5.3995	5.608	5.8165	6.025	6.2335	6.442	6.6505	6.859	7.0675	7.276	7.4845	7.693	7.9015	8.11	8.3185	8.527	8.7355	8.9441	9.1526	9.3611	9.5696	9.7781	9.9866	10.195	10.404	10.612	10.821	11.029
18.958	1.0211	1.2288	1.4366	1.6444	1.8521	2.0599	2.2677	2.4755	2.6833	2.8911	3.0989	3.3067	3.5145	3.7223	3.9301	4.1379	4.3457	4.5535	4.7613	4.9691	5.1769	5.3847	5.5926	5.8004	6.0082	6.216	6.4238	6.6316	6.8394	7.0472	7.255	7.4628	7.6706	7.8784	8.0862	8.294	8.5019	8.7097	8.9175	9.1253	9.3331	9.5409	9.7487	9.9565	10.164	10.372	10.58	10.788	10.996
19.062	1.021	1.228	1.4351	1.6422	1.8493	2.0564	2.2635	2.4706	2.6777	2.8848	3.0919	3.299	3.5061	3.7132	3.9203	4.1274	4.3345	4.5416	4.7487	4.9558	5.1629	5.37	5.5771	5.7842	5.9914	6.1985	6.4056	6.6127	6.8198	7.0269	7.234	7.4411	7.6482	7.8553	8.0624	8.2695	8.4767	8.6838	8.8909	9.098	9.3051	9.5122	9.7193	9.9264	10.134	10.341	10.548	10.755	10.962
19.167	1.0209	1.2273	1.4337	1.64	1.8464	2.0528	2.2592	2.4656	2.672	2.8784	3.0848	3.2912	3.4976	3.704	3.9104	4.1169	4.3233	4.5297	4.7361	4.9425	5.1489	5.3553	5.5617	5.7681	5.9745	6.1809	6.3874	6.5938	6.8002	7.0066	7.213	7.4194	7.6258	7.8322	8.0386	8.245	8.4515	8.6579	8.8643	9.0707	9.2771	9.4835	9.6899	9.8963	10.103	10.309	10.516	10.722	10.928
19.271	1.0209	1.2265	1.4322	1.6379	1.8436	2.0493	2.255	2.4607	2.6664	2.8721	3.0778	3.2835	3.4892	3.6949	3.9006	4.1063	4.312	4.5177	4.7235	4.9292	5.1349	5.3406	5.5463	5.752	5.9577	6.1634	6.3692	6.5749	6.7806	6.9863	7.192	7.3977	7.6034	7.8091	8.0149	8.2206	8.4263	8.632	8.8377	9.0434	9.2491	9.4548	9.6605	9.8662	10.072	10.278	10.483	10.689	10.895
19.375	1.0208	1.2257	1.4307	1.6357	1.8407	2.0457	2.2507	2.4557	2.6607	2.8657	3.0707	3.2757	3.4808	3.6858	3.8908	4.0958	4.3008	4.5058	4.7108	4.9159	5.1209	5.3259	5.5309	5.7359	5.9409	6.146	6.351	6.556	6.761	6.966	7.171	7.3761	7.5811	7.7861	7.9911	8.1961	8.4011	8.6062	8.8112	9.0162	9.2212	9.4262	9.6312	9.8362	10.041	10.246	10.451	10.656	10.861
19.479	1.0207	1.225	1.4293	1.6335	1.8378	2.0421	2.2464	2.4508	2.6551	2.8594	3.0637	3.268	3.4723	3.6766	3.8809	4.0853	4.2896	4.4939	4.6982	4.9025	5.1069	5.3112	5.5155	5.7198	5.9241	6.1285	6.3328	6.5371	6.7414	6.9457	7.1501	7.3544	7.5587	7.763	7.9674	8.1717	8.376	8.5803	8.7846	8.989	9.1933	9.3976	9.6019	9.8062	10.011	10.215	10.419	10.624	10.828
19.583	1.0206	1.2242	1.4278	1.6314	1.835	2.0386	2.2422	2.4458	2.6494	2.853	3.0566	3.2603	3.4639	3.6675	3.8711	4.0747	4.2784	4.482	4.6856	4.8892	5.0928	5.2965	5.5001	5.7037	5.9073	6.111	6.3146	6.5182	6.7218	6.9254	7.1291	7.3327	7.5363	7.7399	7.9436	8.1472	8.3508	8.5544	8.7581	8.9617	9.1653	9.3689	9.5726	9.7762	9.9798	10.183	10.387	10.591	10.794
19.687	1.0206	1.2234	1.4263	1.6292	1.8321	2.035	2.2379	2.4409	2.6438	2.8467	3.0496	3.2525	3.4554	3.6584	3.8613	4.0642	4.2671	4.4701	4.673	4.8759	5.0788	5.2817	5.4847	5.6876	5.8905	6.0934	6.2964	6.4993	6.7022	6.9051	7.1081	7.311	7.5139	7.7168	7.9198	8.1227	8.3256	8.5285	8.7315	8.9344	9.1373	9.3402	9.5431	9.7461	9.949	10.152	10.355	10.558	10.761
19.792	1.0205	1.2227	1.4249	1.6271	1.8293	2.0315	2.2337	2.4359	2.6381	2.8403	3.0426	3.2448	3.447	3.6492	3.8514	4.0537	4.2559	4.4581	4.6603	4.8626	5.0648	5.267	5.4693	5.6715	5.8737	6.0759	6.2782	6.4804	6.6826	6.8848	7.0871	7.2893	7.4915	7.6937	7.896	8.0982	8.3004	8.5026	8.7049	8.9071	9.1093	9.3115	9.5137	9.716	9.9182	10.12	10.323	10.525	10.727
19.896	1.0204	1.2219	1.4234	1.6249	1.8264	2.0279	2.2294	2.4309	2.6325	2.834	3.0355	3.237	3.4386	3.6401	3.8416	4.0431	4.2447	4.4462	4.6477	4.8493	5.0508	5.2523	5.4538	5.6554	5.8569	6.0584	6.26	6.4615	6.663	6.8645	7.0661	7.2676	7.4691	7.6706	7.8722	8.0737	8.2752	8.4768	8.6783	8.8798	9.0813	9.2829	9.4844	9.6859	9.8874	10.089	10.29	10.492	10.694
20	1.0204	1.2211	1.4219	1.6227	1.8235	2.0244	2.2252	2.426	2.6268	2.8276	3.0285	3.2293	3.4301	3.631	3.8318	4.0326	4.2334	4.4343	4.6351	4.8359	5.0368	5.2376	5.4384	5.6393	5.8401	6.0409	6.2418	6.4426	6.6434	6.8443	7.0451	7.2459	7.4468	7.6476	7.8484	8.0493	8.2501	8.4509	8.6518	8.8526	9.0534	9.2543	9.4551	9.6559	9.8567	10.058	10.258	10.459	10.66
20.104	1.0203	1.2204	1.4205	1.6206	1.8207	2.0208	2.2209	2.421	2.6212	2.8213	3.0214	3.2216	3.4217	3.6218	3.822	4.0221	4.2222	4.4224	4.6225	4.8226	5.0228	5.2229	5.423	5.6232	5.8233	6.0234	6.2236	6.4237	6.6239	6.824	7.0241	7.2243	7.4244	7.6245	7.8247	8.0248	8.225	8.4251	8.6252	8.8254	9.0255	9.2256	9.4258	9.6259	9.8261	10.026	10.226	10.426	10.627
20.208	1.0202	1.2196	1.419	1.6184	1.8178	2.0172	2.2167	2.4161	2.6155	2.815	3.0144	3.2138	3.4133	3.6127	3.8121	4.0116	4.211	4.4104	4.6099	4.8093	5.0087	5.2082	5.4076	5.6071	5.8065	6.0059	6.2054	6.4048	6.6043	6.8037	7.0031	7.2026	7.402	7.6015	7.8009	8.0003	8.1998	8.3992	8.5986	8.7981	8.9975	9.197	9.3964	9.5958	9.7953	9.9947	10.194	10.394	10.593
20.312	1.0202	1.2188	1.4175	1.6163	1.815	2.0137	2.2124	2.4111	2.6099	2.8086	3.0073	3.2061	3.4048	3.6035	3.8023	4.001	4.1998	4.3985	4.5972	4.796	4.9947	5.1935	5.3922	5.5909	5.7897	5.9884	6.1872	6.3859	6.5846	6.7834	6.9821	7.1809	7.3796	7.5783	7.7771	7.9758	8.1746	8.3733	8.572	8.7708	8.9695	9.1683	9.367	9.5657	9.7645	9.9632	10.162	10.361	10.559
20.417	1.0201	1.2181	1.4161	1.6141	1.8121	2.0101	2.2082	2.4062	2.6042	2.8023	3.0003	3.1983	3.3964	3.5944	3.7925	3.9905	4.1885	4.3866	4.5846	4.7827	4.9807	5.1787	5.3768	5.5748	5.7729	5.9709	6.169	6.367	6.565	6.7631	6.9611	7.1592	7.3572	7.5552	7.7533	7.9513	8.1494	8.3474	8.5454	8.7435	8.9415	9.1396	9.3376	9.5356	9.7337	9.9317	10.13	10.328	10.526
20.521	1.02	1.2173	1.4146	1.6119	1.8093	2.0066	2.2039	2.4012	2.5986	2.7959	2.9933	3.1906	3.3879	3.5853	3.7826	3.98	4.1773	4.3747	4.572	4.7693	4.9667	5.164	5.3614	5.5587	5.7561	5.9534	6.1508	6.3481	6.5454	6.7428	6.9401	7.1375	7.3348	7.5322	7.7295	7.9268	8.1242	8.3215	8.5189	8.7162	8.9136	9.1109	9.3082	9.5056	9.7029	9.9003	10.098	10.295	10.492
20.625	1.02	1.2165	1.4132	1.6098	1.8064	2.003	2.1997	2.3963	2.5929	2.7896	2.9862	3.1829	3.3795	3.5761	3.7728	3.9694	4.1661	4.3627	4.5594	4.756	4.9527	5.1493	5.346	5.5426	5.7393	5.9359	6.1326	6.3292	6.5259	6.7225	6.9192	7.1158	7.3125	7.5091	7.7058	7.9024	8.099	8.2957	8.4923	8.689	8.8856	9.0823	9.2789	9.4756	9.6722	9.8689	10.066	10.262	10.459
20.729	1.0199	1.2158	1.4117	1.6076	1.8035	1.9995	2.1954	2.3913	2.5873	2.7832	2.9792	3.1751	3.3711	3.567	3.763	3.9589	4.1549	4.3508	4.5468	4.7427	4.9387	5.1346	5.3306	5.5265	5.7225	5.9184	6.1144	6.3103	6.5063	6.7022	6.8982	7.0941	7.2901	7.486	7.682	7.878	8.0739	8.2699	8.4658	8.6618	8.8577	9.0537	9.2496	9.4456	9.6415	9.8375	10.033	10.229	10.425
20.833	1.0198	1.215	1.4102	1.6055	1.8007	1.9959	2.1912	2.3864	2.5816	2.7769	2.9721	3.1674	3.3626	3.5579	3.7531	3.9484	4.1436	4.3389	4.5341	4.7294	4.9246	5.1199	5.3152	5.5104	5.7057	5.9009	6.0962	6.2914	6.4867	6.6819	6.8772	7.0724	7.2677	7.463	7.6582	7.8535	8.0487	8.244	8.4392	8.6345	8.8297	9.025	9.2203	9.4155	9.6108	9.806	10.001	10.197	10.392
20.937	1.0197	1.2142	1.4088	1.6033	1.7978	1.9924	2.1869	2.3814	2.576	2.7705	2.9651	3.1596	3.3542	3.5487	3.7433	3.9378	4.1324	4.327	4.5215	4.7161	4.9106	5.1052	5.2997	5.4943	5.6888	5.8834	6.078	6.2725	6.4671	6.6616	6.8562	7.0507	7.2453	7.4399	7.6344	7.829	8.0235	8.2181	8.4126	8.6072	8.8017	8.9963	9.1909	9.3854	9.58	9.7745	9.9691	10.164	10.358
21.042	1.0197	1.2135	1.4073	1.6011	1.795	1.9888	2.1826	2.3765	2.5703	2.7642	2.958	3.1519	3.3457	3.5396	3.7335	3.9273	4.1212	4.315	4.5089	4.7027	4.8966	5.0905	5.2843	5.4782	5.672	5.8659	6.0598	6.2536	6.4475	6.6413	6.8352	7.029	7.2229	7.4168	7.6106	7.8045	7.9983	8.1922	8.386	8.5799	8.7737	8.9676	9.1615	9.3553	9.5492	9.743	9.9369	10.131	10.325
21.146	1.0196	1.2127	1.4058	1.599	1.7921	1.9852	2.1784	2.3715	2.5647	2.7578	2.951	3.1442	3.3373	3.5305	3.7236	3.9168	4.1099	4.3031	4.4963	4.6894	4.8826	5.0757	5.2689	5.4621	5.6552	5.8484	6.0415	6.2347	6.4279	6.621	6.8142	7.0073	7.2005	7.3937	7.5868	7.78	7.9731	8.1663	8.3595	8.5526	8.7458	8.9389	9.1321	9.3252	9.5184	9.7116	9.9047	10.098	10.291
21.25	1.0195	1.2119	1.4044	1.5968	1.7892	1.9817	2.1741	2.3666	2.559	2.7515	2.944	3.1364	3.3289	3.5213	3.7138	3.9063	4.0987	4.2912	4.4836	4.6761	4.8686	5.061	5.2535	5.446	5.6384	5.8309	6.0234	6.2158	6.4083	6.6008	6.7932	6.9857	7.1781	7.3706	7.5631	7.7555	7.948	8.1405	8.3329	8.5254	8.7179	8.9103	9.1028	9.2953	9.4877	9.6802	9.8726	10.065	10.258
21.354	1.0195	1.2112	1.4029	1.5946	1.7864	1.9781	2.1699	2.3616	2.5534	2.7452	2.9369	3.1287	3.3204	3.5122	3.704	3.8957	4.0875	4.2793	4.471	4.6628	4.8546	5.0463	5.2381	5.4299	5.6216	5.8134	6.0052	6.1969	6.3887	6.5805	6.7722	6.964	7.1558	7.3476	7.5393	7.7311	7.9229	8.1146	8.3064	8.4982	8.6899	8.8817	9.0735	9.2653	9.457	9.6488	9.8406	10.032	10.224
21.458	1.0194	1.2104	1.4014	1.5925	1.7835	1.9746	2.1656	2.3567	2.5477	2.7388	2.9299	3.1209	3.312	3.5031	3.6941	3.8852	4.0763	4.2673	4.4584	4.6495	4.8405	5.0316	5.2227	5.4138	5.6048	5.7959	5.987	6.178	6.3691	6.5602	6.7513	6.9423	7.1334	7.3245	7.5155	7.7066	7.8977	8.0888	8.2798	8.4709	8.662	8.853	9.0441	9.2352	9.4262	9.6173	9.8084	9.9995	10.191
21.562	1.0193	1.2096	1.4	1.5903	1.7807	1.971	2.1614	2.3517	2.5421	2.7325	2.9228	3.1132	3.3036	3.4939	3.6843	3.8747	4.065	4.2554	4.4458	4.6362	4.8265	5.0169	5.2073	5.3976	5.588	5.7784	5.9688	6.1591	6.3495	6.5399	6.7302	6.9206	7.111	7.3014	7.4917	7.6821	7.8725	8.0628	8.2532	8.4436	8.634	8.8243	9.0147	9.2051	9.3954	9.5858	9.7762	9.9666	10.157
21.667	1.0193	1.2089	1.3985	1.5882	1.7778	1.9675	2.1571	2.3468	2.5364	2.7261	2.9158	3.1055	3.2951	3.4848	3.6745	3.8641	4.0538	4.2435	4.4332	4.6228	4.8125	5.0022	5.1919	5.3815	5.5712	5.7609	5.9505	6.1402	6.3299	6.5196	6.7092	6.8989	7.0886	7.2783	7.4679	7.6576	7.8473	8.0369	8.2266	8.4163	8.606	8.7956	8.9853	9.175	9.3646	9.5543	9.744	9.9336	10.123
21.771	1.0192	1.2081	1.3971	1.586	1.7749	1.9639	2.1529	2.3418	2.5308	2.7198	2.9087	3.0977	3.2867	3.4757	3.6646	3.8536	4.0426	4.2316	4.4205	4.6095	4.7985	4.9875	5.1764	5.3654	5.5544	5.7434	5.9323	6.1213	6.3103	6.4993	6.6882	6.8772	7.0662	7.2552	7.4442	7.6331	7.8221	8.0111	8.2	8.389	8.578	8.767	8.9559	9.1449	9.3339	9.5229	9.7118	9.9008	10.09
21.875	1.0191	1.2073	1.3956	1.5838	1.7721	1.9604	2.1486	2.3369	2.5252	2.7134	2.9017	3.09	3.2782	3.4665	3.6548	3.8431	4.0314	4.2196	4.4079	4.5962	4.7845	4.9728	5.161	5.3493	5.5376	5.7259	5.9142	6.1024	6.2907	6.479	6.6673	6.8556	7.0438	7.2321	7.4204	7.6087	7.797	7.9852	8.1735	8.3618	8.5501	8.7384	8.9266	9.1149	9.3032	9.4915	9.6798	9.868	10.056
21.979	1.019	1.2066	1.3941	1.5817	1.7692	1.9568	2.1444	2.3319	2.5195	2.7071	2.8947	3.0822	3.2698	3.4574	3.645	3.8326	4.0201	4.2077	4.3953	4.5829	4.7705	4.958	5.1456	5.3332	5.5208	5.7084	5.896	6.0836	6.2711	6.4587	6.6463	6.8339	7.0215	7.2091	7.3967	7.5842	7.7718	7.9594	8.147	8.3346	8.5222	8.7097	8.8973	9.0849	9.2725	9.4601	9.6477	9.8353	10.023
22.083	1.019	1.2058	1.3927	1.5795	1.7664	1.9532	2.1401	2.327	2.5139	2.7007	2.8876	3.0745	3.2614	3.4483	3.6351	3.822	4.0089	4.1958	4.3827	4.5696	4.7564	4.9433	5.1302	5.3171	5.504	5.6909	5.8778	6.0647	6.2515	6.4384	6.6253	6.8122	6.9991	7.186	7.3729	7.5598	7.7466	7.9335	8.1204	8.3073	8.4942	8.6811	8.868	9.0548	9.2417	9.4286	9.6155	9.8024	9.9893
22.187	1.0189	1.205	1.3912	1.5774	1.7635	1.9497	2.1359	2.322	2.5082	2.6944	2.8806	3.0668	3.2529	3.4391	3.6253	3.8115	3.9977	4.1839	4.3701	4.5562	4.7424	4.9286	5.1148	5.301	5.4872	5.6734	5.8596	6.0457	6.2319	6.4181	6.6043	6.7905	6.9767	7.1629	7.3491	7.5352	7.7214	7.9076	8.0938	8.28	8.4662	8.6524	8.8386	9.0247	9.2109	9.3971	9.5833	9.7695	9.9557
22.292	1.0188	1.2043	1.3897	1.5752	1.7607	1.9461	2.1316	2.3171	2.5026	2.688	2.8735	3.059	3.2445	3.43	3.6155	3.801	3.9864	4.1719	4.3574	4.5429	4.7284	4.9139	5.0994	5.2849	5.4704	5.6559	5.8413	6.0268	6.2123	6.3978	6.5833	6.7688	6.9543	7.1398	7.3253	7.5107	7.6962	7.8817	8.0672	8.2527	8.4382	8.6237	8.8092	8.9946	9.1801	9.3656	9.5511	9.7366	9.9221
22.396	1.0188	1.2035	1.3883	1.573	1.7578	1.9426	2.1273	2.3121	2.4969	2.6817	2.8665	3.0513	3.2361	3.4208	3.6056	3.7904	3.9752	4.16	4.3448	4.5296	4.7144	4.8992	5.084	5.2688	5.4536	5.6383	5.8231	6.0079	6.1927	6.3775	6.5623	6.7471	6.9319	7.1167	7.3015	7.4863	7.6711	7.8558	8.0406	8.2254	8.4102	8.595	8.7798	8.9646	9.1494	9.3342	9.5189	9.7037	9.8885
22.5	1.0187	1.2027	1.3868	1.5709	1.7549	1.939	2.1231	2.3072	2.4913	2.6754	2.8594	3.0435	3.2276	3.4117	3.5958	3.7799	3.964	4.1481	4.3322	4.5163	4.7004	4.8845	5.0686	5.2527	5.4368	5.6209	5.805	5.9891	6.1731	6.3572	6.5413	6.7254	6.9095	7.0936	7.2777	7.4618	7.6459	7.83	8.0141	8.1982	8.3823	8.5664	8.7505	8.9346	9.1187	9.3028	9.4869	9.671	9.8551
22.604	1.0186	1.202	1.3853	1.5687	1.7521	1.9355	2.1188	2.3022	2.4856	2.669	2.8524	3.0358	3.2192	3.4026	3.586	3.7694	3.9528	4.1362	4.3196	4.503	4.6864	4.8698	5.0532	5.2366	5.42	5.6034	5.7868	5.9702	6.1536	6.337	6.5204	6.7038	6.8872	7.0706	7.254	7.4374	7.6208	7.8042	7.9876	8.171	8.3544	8.5378	8.7212	8.9046	9.088	9.2714	9.4548	9.6382	9.8216
22.708	1.0186	1.2012	1.3839	1.5665	1.7492	1.9319	2.1146	2.2973	2.48	2.6627	2.8454	3.0281	3.2107	3.3934	3.5761	3.7588	3.9415	4.1242	4.3069	4.4896	4.6723	4.8551	5.0378	5.2205	5.4032	5.5859	5.7686	5.9513	6.134	6.3167	6.4994	6.6821	6.8648	7.0475	7.2302	7.4129	7.5956	7.7783	7.961	8.1437	8.3264	8.5091	8.6918	8.8745	9.0572	9.2399	9.4226	9.6053	9.788
22.812	1.0185	1.2004	1.3824	1.5644	1.7464	1.9283	2.1103	2.2923	2.4743	2.6563	2.8383	3.0203	3.2023	3.3843	3.5663	3.7483	3.9303	4.1123	4.2943	4.4763	4.6583	4.8403	5.0223	5.2043	5.3863	5.5683	5.7504	5.9324	6.1144	6.2964	6.4784	6.6604	6.8424	7.0244	7.2064	7.3884	7.5704	7.7524	7.9344	8.1164	8.2984	8.4804	8.6624	8.8444	9.0264	9.2084	9.3904	9.5724	9.7544
22.917	1.0184	1.1997	1.3809	1.5622	1.7435	1.9248	2.1061	2.2874	2.4687	2.65	2.8313	3.0126	3.1939	3.3752	3.5565	3.7378	3.9191	4.1004	4.2817	4.463	4.6443	4.8256	5.0069	5.1882	5.3695	5.5508	5.7321	5.9134	6.0948	6.2761	6.4574	6.6387	6.82	7.0013	7.1826	7.3639	7.5452	7.7265	7.9078	8.0891	8.2704	8.4517	8.633	8.8143	8.9956	9.1769	9.3582	9.5395	9.7208
23.021	1.0184	1.1989	1.3795	1.5601	1.7406	1.9212	2.1018	2.2824	2.463	2.6436	2.8242	3.0048	3.1854	3.366	3.5466	3.7273	3.9079	4.0885	4.2691	4.4497	4.6303	4.8109	4.9915	5.1721	5.3527	5.5333	5.7139	5.8945	6.0752	6.2558	6.4364	6.617	6.7976	6.9782	7.1588	7.3394	7.52	7.7006	7.8812	8.0618	8.2424	8.423	8.6036	8.7842	8.9649	9.1455	9.3261	9.5067	9.6873
23.125	1.0183	1.1981	1.378	1.5579	1.7378	1.9177	2.0976	2.2775	2.4574	2.6373	2.8172	2.9971	3.177	3.3569	3.5368	3.7167	3.8966	4.0765	4.2565	4.4364	4.6163	4.7962	4.9761	5.156	5.3359	5.5158	5.6958	5.8757	6.0556	6.2355	6.4154	6.5953	6.7752	6.9551	7.1351	7.315	7.4949	7.6748	7.8547	8.0346	8.2145	8.3944	8.5743	8.7543	8.9342	9.1141	9.294	9.4739	9.6538
23.229	1.0182	1.1974	1.3766	1.5557	1.7349	1.9141	2.0933	2.2725	2.4517	2.6309	2.8101	2.9893	3.1686	3.3478	3.527	3.7062	3.8854	4.0646	4.2438	4.4231	4.6023	4.7815	4.9607	5.1399	5.3191	5.4983	5.6776	5.8568	6.036	6.2152	6.3944	6.5736	6.7529	6.9321	7.1113	7.2905	7.4697	7.649	7.8282	8.0074	8.1866	8.3658	8.545	8.7243	8.9035	9.0827	9.2619	9.4411	9.6203
23.333	1.0181	1.1966	1.3751	1.5536	1.7321	1.9106	2.0891	2.2676	2.4461	2.6246	2.8031	2.9816	3.1601	3.3386	3.5172	3.6957	3.8742	4.0527	4.2312	4.4097	4.5883	4.7668	4.9453	5.1238	5.3023	5.4808	5.6594	5.8379	6.0164	6.1949	6.3734	6.552	6.7305	6.909	7.0875	7.266	7.4446	7.6231	7.8016	7.9801	8.1586	8.3371	8.5157	8.6942	8.8727	9.0512	9.2297	9.4083	9.5868
23.437	1.0181	1.1958	1.3736	1.5514	1.7292	1.907	2.0848	2.2626	2.4404	2.6182	2.7961	2.9739	3.1517	3.3295	3.5073	3.6851	3.863	4.0408	4.2186	4.3964	4.5742	4.752	4.9299	5.1077	5.2855	5.4633	5.6411	5.819	5.9968	6.1746	6.3524	6.5302	6.7081	6.8859	7.0637	7.2415	7.4193	7.5972	7.775	7.9528	8.1306	8.3084	8.4863	8.6641	8.8419	9.0197	9.1975	9.3753	9.5532
23.542	1.018	1.1951	1.3722	1.5493	1.7263	1.9035	2.0806	2.2577	2.4348	2.6119	2.789	2.9661	3.1432	3.3204	3.4975	3.6746	3.8517	4.0288	4.206	4.3831	4.5602	4.7373	4.9145	5.0916	5.2687	5.4458	5.6229	5.8001	5.9772	6.1543	6.3314	6.5085	6.6857	6.8628	7.0399	7.217	7.3941	7.5713	7.7484	7.9255	8.1026	8.2797	8.4569	8.634	8.8111	8.9882	9.1653	9.3424	9.5196
23.646	1.0179	1.1943	1.3707	1.5471	1.7235	1.8999	2.0763	2.2527	2.4291	2.6055	2.782	2.9584	3.1348	3.3112	3.4876	3.6641	3.8405	4.0169	4.1933	4.3698	4.5462	4.7226	4.899	5.0755	5.2519	5.4283	5.6047	5.7812	5.9576	6.134	6.3104	6.4869	6.6633	6.8397	7.0161	7.1925	7.369	7.5454	7.7218	7.8982	8.0747	8.2511	8.4275	8.6039	8.7803	8.9568	9.1332	9.3096	9.486
23.75	1.0179	1.1935	1.3692	1.5449	1.7206	1.8963	2.0721	2.2478	2.4235	2.5992	2.7749	2.9506	3.1264	3.3021	3.4778	3.6535	3.8293	4.005	4.1807	4.3565	4.5322	4.7079	4.8836	5.0594	5.2351	5.4108	5.5865	5.7623	5.938	6.1137	6.2895	6.4652	6.6409	6.8166	6.9924	7.1681	7.3438	7.5196	7.6953	7.871	8.0467	8.2225	8.3982	8.5739	8.7497	8.9254	9.1011	9.2768	9.4526
23.854	1.0178	1.1928	1.3678	1.5428	1.7178	1.8928	2.0678	2.2428	2.4178	2.5929	2.7679	2.9429	3.1179	3.293	3.468	3.643	3.818	3.9931	4.1681	4.3431	4.5182	4.6932	4.8682	5.0433	5.2183	5.3933	5.5684	5.7434	5.9184	6.0935	6.2685	6.4435	6.6186	6.7936	6.9686	7.1437	7.3187	7.4937	7.6688	7.8438	8.0188	8.1939	8.3689	8.5439	8.719	8.894	9.069	9.2441	9.4191
23.958	1.0177	1.192	1.3663	1.5406	1.7149	1.8892	2.0635	2.2379	2.4122	2.5865	2.7608	2.9352	3.1095	3.2838	3.4582	3.6325	3.8068	3.9812	4.1555	4.3298	4.5042	4.6785	4.8528	5.0272	5.2015	5.3758	5.5502	5.7245	5.8988	6.0732	6.2475	6.4218	6.5962	6.7705	6.9448	7.1192	7.2935	7.4678	7.6422	7.8165	7.9908	8.1652	8.3395	8.5139	8.6882	8.8625	9.0369	9.2112	9.3855
24.062	1.0177	1.1912	1.3648	1.5384	1.7121	1.8857	2.0593	2.2329	2.4065	2.5802	2.7538	2.9274	3.1011	3.2747	3.4483	3.622	3.7956	3.9692	4.1429	4.3165	4.4901	4.6638	4.8374	5.011	5.1847	5.3583	5.5319	5.7056	5.8792	6.0529	6.2265	6.4001	6.5738	6.7474	6.921	7.0947	7.2683	7.4419	7.6156	7.7892	7.9628	8.1365	8.3101	8.4837	8.6574	8.831	9.0046	9.1783	9.3519
24.167	1.0176	1.1905	1.3634	1.5363	1.7092	1.8821	2.055	2.228	2.4009	2.5738	2.7468	2.9197	3.0926	3.2656	3.4385	3.6114	3.7844	3.9573	4.1302	4.3032	4.4761	4.649	4.822	4.9949	5.1679	5.3408	5.5137	5.6867	5.8596	6.0325	6.2055	6.3784	6.5514	6.7243	6.8972	7.0702	7.2431	7.416	7.589	7.7619	7.9348	8.1078	8.2807	8.4536	8.6266	8.7995	8.9724	9.1454	9.3183
24.271	1.0175	1.1897	1.3619	1.5341	1.7063	1.8786	2.0508	2.223	2.3952	2.5675	2.7397	2.9119	3.0842	3.2564	3.4287	3.6009	3.7731	3.9454	4.1176	4.2899	4.4621	4.6343	4.8066	4.9788	5.1511	5.3233	5.4955	5.6678	5.84	6.0123	6.1845	6.3567	6.529	6.7012	6.8734	7.0457	7.2179	7.3902	7.5624	7.7346	7.9069	8.0791	8.2514	8.4236	8.5958	8.7681	8.9403	9.1125	9.2848
24.375	1.0174	1.1889	1.3604	1.532	1.7035	1.875	2.0465	2.2181	2.3896	2.5611	2.7327	2.9042	3.0757	3.2473	3.4188	3.5904	3.7619	3.9335	4.105	4.2765	4.4481	4.6196	4.7912	4.9627	5.1343	5.3058	5.4773	5.6489	5.8204	5.992	6.1635	6.3351	6.5066	6.6782	6.8497	7.0212	7.1928	7.3643	7.5359	7.7074	7.879	8.0505	8.2221	8.3936	8.5651	8.7367	8.9082	9.0798	9.2513
24.479	1.0174	1.1882	1.359	1.5298	1.7006	1.8714	2.0423	2.2131	2.3839	2.5548	2.7256	2.8965	3.0673	3.2382	3.409	3.5798	3.7507	3.9215	4.0924	4.2632	4.4341	4.6049	4.7758	4.9466	5.1175	5.2883	5.4592	5.63	5.8009	5.9717	6.1426	6.3134	6.4843	6.6551	6.826	6.9968	7.1676	7.3385	7.5093	7.6802	7.851	8.0219	8.1927	8.3636	8.5344	8.7053	8.8761	9.047	9.2178
24.583	1.0173	1.1874	1.3575	1.5276	1.6978	1.8679	2.038	2.2082	2.3783	2.5484	2.7186	2.8887	3.0589	3.229	3.3992	3.5693	3.7395	3.9096	4.0798	4.2499	4.4201	4.5902	4.7604	4.9305	5.1007	5.2708	5.441	5.6111	5.7813	5.9514	6.1216	6.2917	6.4619	6.632	6.8022	6.9723	7.1425	7.3126	7.4828	7.6529	7.8231	7.9932	8.1634	8.3335	8.5037	8.6738	8.844	9.0141	9.1843
24.688	1.0172	1.1866	1.3561	1.5255	1.6949	1.8643	2.0338	2.2032	2.3726	2.5421	2.7115	2.881	3.0504	3.2199	3.3893	3.5588	3.7282	3.8977	4.0671	4.2366	4.406	4.5755	4.7449	4.9144	5.0838	5.2533	5.4227	5.5922	5.7616	5.9311	6.1006	6.27	6.4395	6.6089	6.7784	6.9478	7.1173	7.2867	7.4562	7.6256	7.7951	7.9645	8.134	8.3034	8.4729	8.6423	8.8118	8.9812	9.1507
24.792	1.0172	1.1859	1.3546	1.5233	1.692	1.8608	2.0295	2.1983	2.367	2.5357	2.7045	2.8732	3.042	3.2107	3.3795	3.5482	3.717	3.8858	4.0545	4.2233	4.392	4.5608	4.7295	4.8983	5.067	5.2358	5.4045	5.5733	5.742	5.9108	6.0795	6.2483	6.4171	6.5858	6.7546	6.9233	7.0921	7.2608	7.4296	7.5983	7.7671	7.9358	8.1046	8.2733	8.4421	8.6108	8.7796	8.9483	9.1171
24.896	1.0171	1.1851	1.3531	1.5212	1.6892	1.8572	2.0253	2.1933	2.3614	2.5294	2.6975	2.8655	3.0336	3.2016	3.3697	3.5377	3.7058	3.8738	4.0419	4.2099	4.378	4.546	4.7141	4.8822	5.0502	5.2183	5.3863	5.5544	5.7224	5.8905	6.0586	6.2266	6.3947	6.5627	6.7308	6.8988	7.0669	7.2349	7.403	7.571	7.7391	7.9072	8.0752	8.2433	8.4113	8.5794	8.7474	8.9155	9.0835
25	1.017	1.1843	1.3517	1.519	1.6863	1.8537	2.021	2.1884	2.3557	2.5231	2.6904	2.8578	3.0251	3.1925	3.3598	3.5272	3.6945	3.8619	4.0293	4.1966	4.364	4.5313	4.6987	4.8661	5.0334	5.2008	5.3681	5.5355	5.7029	5.8702	6.0376	6.2049	6.3723	6.5397	6.707	6.8744	7.0417	7.2091	7.3765	7.5438	7.7112	7.8785	8.0459	8.2133	8.3806	8.548	8.7153	8.8827	9.0501
25.104	1.017	1.1836	1.3502	1.5168	1.6835	1.8501	2.0168	2.1834	2.3501	2.5167	2.6834	2.85	3.0167	3.1833	3.35	3.5167	3.6833	3.85	4.0166	4.1833	4.35	4.5166	4.6833	4.85	5.0166	5.1833	5.35	5.5166	5.6833	5.8499	6.0166	6.1833	6.3499	6.5166	6.6833	6.8499	7.0166	7.1833	7.3499	7.5166	7.6833	7.8499	8.0166	8.1833	8.3499	8.5166	8.6833	8.8499	9.0166
25.208	1.0169	1.1828	1.3487	1.5147	1.6806	1.8466	2.0125	2.1785	2.3444	2.5104	2.6763	2.8423	3.0082	3.1742	3.3402	3.5061	3.6721	3.8381	4.004	4.17	4.336	4.5019	4.6679	4.8339	4.9998	5.1658	5.3318	5.4977	5.6637	5.8297	5.9956	6.1616	6.3276	6.4935	6.6595	6.8255	6.9914	7.1574	7.3234	7.4893	7.6553	7.8213	7.9872	8.1532	8.3192	8.4851	8.6511	8.8171	8.983
25.312	1.0168	1.182	1.3473	1.5125	1.6777	1.843	2.0082	2.1735	2.3388	2.504	2.6693	2.8345	2.9998	3.1651	3.3303	3.4956	3.6609	3.8261	3.9914	4.1567	4.3219	4.4872	4.6525	4.8177	4.983	5.1483	5.3135	5.4788	5.6441	5.8093	5.9746	6.1399	6.3051	6.4704	6.6357	6.801	6.9662	7.1315	7.2968	7.462	7.6273	7.7926	7.9578	8.1231	8.2884	8.4536	8.6189	8.7841	8.9494
25.417	1.0168	1.1813	1.3458	1.5103	1.6749	1.8394	2.004	2.1686	2.3331	2.4977	2.6622	2.8268	2.9914	3.1559	3.3205	3.4851	3.6496	3.8142	3.9788	4.1433	4.3079	4.4725	4.6371	4.8016	4.9662	5.1308	5.2953	5.4599	5.6245	5.789	5.9536	6.1182	6.2827	6.4473	6.6119	6.7764	6.941	7.1056	7.2702	7.4347	7.5993	7.7639	7.9284	8.093	8.2576	8.4221	8.5867	8.7512	8.9158
25.521	1.0167	1.1805	1.3443	1.5082	1.672	1.8359	1.9997	2.1636	2.3275	2.4913	2.6552	2.8191	2.9829	3.1468	3.3107	3.4745	3.6384	3.8023	3.9662	4.13	4.2939	4.4578	4.6216	4.7855	4.9494	5.1133	5.2771	5.441	5.6049	5.7687	5.9326	6.0965	6.2604	6.4242	6.5881	6.752	6.9158	7.0797	7.2436	7.4074	7.5713	7.7352	7.8991	8.0629	8.2268	8.3907	8.5545	8.7184	8.8823
25.625	1.0166	1.1797	1.3429	1.506	1.6692	1.8323	1.9955	2.1586	2.3218	2.485	2.6482	2.8113	2.9745	3.1377	3.3008	3.464	3.6272	3.7904	3.9535	4.1167	4.2799	4.4431	4.6062	4.7694	4.9326	5.0958	5.2589	5.4221	5.5853	5.7485	5.9116	6.0748	6.238	6.4012	6.5644	6.7275	6.8907	7.0539	7.2171	7.3802	7.5434	7.7066	7.8698	8.0329	8.1961	8.3593	8.5225	8.6856	8.8488
25.729	1.0165	1.179	1.3414	1.5039	1.6663	1.8288	1.9912	2.1537	2.3162	2.4786	2.6411	2.8036	2.9661	3.1285	3.291	3.4535	3.616	3.7784	3.9409	4.1034	4.2659	4.4284	4.5908	4.7533	4.9158	5.0783	5.2408	5.4032	5.5657	5.7282	5.8907	6.0532	6.2156	6.3781	6.5406	6.7031	6.8656	7.028	7.1905	7.353	7.5155	7.678	7.8405	8.0029	8.1654	8.3279	8.4904	8.6529	8.8153
25.833	1.0165	1.1782	1.3399	1.5017	1.6635	1.8252	1.987	2.1487	2.3105	2.4723	2.6341	2.7958	2.9576	3.1194	3.2812	3.443	3.6047	3.7665	3.9283	4.0901	4.2519	4.4136	4.5754	4.7372	4.899	5.0608	5.2225	5.3843	5.5461	5.7079	5.8697	6.0315	6.1932	6.355	6.5168	6.6786	6.8404	7.0022	7.1639	7.3257	7.4875	7.6493	7.8111	7.9729	8.1346	8.2964	8.4582	8.62	8.7818
25.937	1.0164	1.1774	1.3385	1.4995	1.6606	1.8217	1.9827	2.1438	2.3049	2.4659	2.627	2.7881	2.9492	3.1103	3.2713	3.4324	3.5935	3.7546	3.9157	4.0768	4.2378	4.3989	4.56	4.7211	4.8822	5.0433	5.2043	5.3654	5.5265	5.6876	5.8487	6.0098	6.1708	6.3319	6.493	6.6541	6.8152	6.9763	7.1373	7.2984	7.4595	7.6206	7.7817	7.9428	8.1038	8.2649	8.426	8.5871	8.7482
26.042	1.0163	1.1767	1.337	1.4974	1.6577	1.8181	1.9785	2.1388	2.2992	2.4596	2.62	2.7804	2.9407	3.1011	3.2615	3.4219	3.5823	3.7427	3.903	4.0634	4.2238	4.3842	4.5446	4.705	4.8654	5.0257	5.1861	5.3465	5.5069	5.6673	5.8277	5.9881	6.1484	6.3088	6.4692	6.6296	6.79	6.9504	7.1107	7.2711	7.4315	7.5919	7.7523	7.9127	8.073	8.2334	8.3938	8.5542	8.7146
26.146	1.0163	1.1759	1.3356	1.4952	1.6549	1.8145	1.9742	2.1339	2.2936	2.4533	2.6129	2.7726	2.9323	3.092	3.2517	3.4114	3.571	3.7307	3.8904	4.0501	4.2098	4.3695	4.5292	4.6889	4.8485	5.0082	5.1679	5.3276	5.4873	5.647	5.8067	5.9664	6.126	6.2857	6.4454	6.6051	6.7648	6.9245	7.0842	7.2439	7.4035	7.5632	7.7229	7.8826	8.0423	8.202	8.3616	8.5213	8.681
26.25	1.0162	1.1751	1.3341	1.493	1.652	1.811	1.97	2.1289	2.2879	2.4469	2.6059	2.7649	2.9239	3.0829	3.2418	3.4008	3.5598	3.7188	3.8778	4.0368	4.1958	4.3548	4.5138	4.6728	4.8318	4.9907	5.1497	5.3087	5.4677	5.6267	5.7857	5.9447	6.1037	6.2627	6.4217	6.5807	6.7397	6.8987	7.0576	7.2166	7.3756	7.5346	7.6936	7.8526	8.0116	8.1706	8.3296	8.4886	8.6476
26.354	1.0161	1.1744	1.3326	1.4909	1.6492	1.8074	1.9657	2.124	2.2823	2.4406	2.5988	2.7571	2.9154	3.0737	3.232	3.3903	3.5486	3.7069	3.8652	4.0235	4.1818	4.3401	4.4984	4.6567	4.815	4.9733	5.1315	5.2898	5.4481	5.6064	5.7647	5.923	6.0813	6.2396	6.3979	6.5562	6.7145	6.8728	7.0311	7.1894	7.3477	7.506	7.6643	7.8226	7.9809	8.1392	8.2975	8.4558	8.6141
26.458	1.0161	1.1736	1.3312	1.4887	1.6463	1.8039	1.9615	2.119	2.2766	2.4342	2.5918	2.7494	2.907	3.0646	3.2222	3.3798	3.5374	3.695	3.8526	4.0102	4.1678	4.3254	4.483	4.6406	4.7981	4.9557	5.1133	5.2709	5.4285	5.5861	5.7437	5.9013	6.0589	6.2165	6.3741	6.5317	6.6893	6.8469	7.0045	7.1621	7.3197	7.4773	7.6349	7.7925	7.9501	8.1077	8.2653	8.4229	8.5805
26.562	1.016	1.1728	1.3297	1.4866	1.6434	1.8003	1.9572	2.1141	2.271	2.4279	2.5848	2.7417	2.8986	3.0554	3.2123	3.3692	3.5261	3.683	3.8399	3.9968	4.1537	4.3106	4.4675	4.6244	4.7813	4.9382	5.0951	5.252	5.4089	5.5658	5.7227	5.8796	6.0365	6.1934	6.3503	6.5072	6.6641	6.821	6.9779	7.1348	7.2917	7.4486	7.6055	7.7624	7.9193	8.0762	8.2331	8.39	8.5469
26.667	1.0159	1.1721	1.3282	1.4844	1.6406	1.7968	1.9529	2.1091	2.2653	2.4215	2.5777	2.7339	2.8901	3.0463	3.2025	3.3587	3.5149	3.6711	3.8273	3.9835	4.1397	4.2959	4.4521	4.6083	4.7645	4.9207	5.0769	5.2331	5.3893	5.5455	5.7017	5.8579	6.0141	6.1703	6.3265	6.4827	6.6389	6.7951	6.9513	7.1075	7.2637	7.4199	7.5761	7.7323	7.8885	8.0447	8.2009	8.3571	8.5133
26.771	1.0158	1.1713	1.3268	1.4822	1.6377	1.7932	1.9487	2.1042	2.2597	2.4152	2.5707	2.7262	2.8817	3.0372	3.1927	3.3482	3.5037	3.6592	3.8147	3.9702	4.1257	4.2812	4.4367	4.5922	4.7477	4.9032	5.0587	5.2142	5.3697	5.5252	5.6807	5.8362	5.9917	6.1472	6.3027	6.4583	6.6138	6.7693	6.9248	7.0803	7.2358	7.3913	7.5468	7.7023	7.8578	8.0133	8.1688	8.3243	8.4798
26.875	1.0158	1.1705	1.3253	1.4801	1.6349	1.7897	1.9444	2.0992	2.254	2.4088	2.5636	2.7184	2.8732	3.028	3.1828	3.3377	3.4925	3.6473	3.8021	3.9569	4.1117	4.2665	4.4213	4.5761	4.7309	4.8857	5.0405	5.1953	5.3502	5.505	5.6598	5.8146	5.9694	6.1242	6.279	6.4338	6.5886	6.7434	6.8982	7.053	7.2078	7.3627	7.5175	7.6723	7.8271	7.9819	8.1367	8.2915	8.4463
26.979	1.0157	1.1698	1.3238	1.4779	1.632	1.7861	1.9402	2.0943	2.2484	2.4025	2.5566	2.7107	2.8648	3.0189	3.173	3.3271	3.4812	3.6353	3.7895	3.9436	4.0977	4.2518	4.4059	4.56	4.7141	4.8682	5.0223	5.1765	5.3306	5.4847	5.6388	5.7929	5.947	6.1011	6.2552	6.4094	6.5635	6.7176	6.8717	7.0258	7.1799	7.334	7.4882	7.6423	7.7964	7.9505	8.1046	8.2587	8.4128
27.083	1.0156	1.169	1.3224	1.4758	1.6291	1.7825	1.9359	2.0893	2.2427	2.3961	2.5495	2.703	2.8564	3.0098	3.1632	3.3166	3.47	3.6234	3.7768	3.9302	4.0837	4.2371	4.3905	4.5439	4.6973	4.8507	5.0041	5.1576	5.311	5.4644	5.6178	5.7712	5.9246	6.078	6.2315	6.3849	6.5383	6.6917	6.8451	6.9985	7.152	7.3054	7.4588	7.6122	7.7656	7.919	8.0724	8.2259	8.3793
27.187	1.0156	1.1682	1.3209	1.4736	1.6263	1.779	1.9317	2.0844	2.2371	2.3898	2.5425	2.6952	2.8479	3.0006	3.1534	3.3061	3.4588	3.6115	3.7642	3.9169	4.0696	4.2224	4.3751	4.5278	4.6805	4.8332	4.9859	5.1386	5.2914	5.4441	5.5968	5.7495	5.9022	6.0549	6.2077	6.3604	6.5131	6.6658	6.8185	6.9712	7.1239	7.2767	7.4294	7.5821	7.7348	7.8875	8.0402	8.1929	8.3457
27.292	1.0155	1.1675	1.3194	1.4714	1.6234	1.7754	1.9274	2.0794	2.2314	2.3834	2.5355	2.6875	2.8395	2.9915	3.1435	3.2955	3.4475	3.5996	3.7516	3.9036	4.0556	4.2076	4.3597	4.5117	4.6637	4.8157	4.9677	5.1197	5.2718	5.4238	5.5758	5.7278	5.8798	6.0318	6.1839	6.3359	6.4879	6.6399	6.7919	6.9439	7.0959	7.248	7.4	7.552	7.704	7.856	8.008	8.16	8.3121
27.396	1.0154	1.1667	1.318	1.4693	1.6206	1.7719	1.9232	2.0745	2.2258	2.3771	2.5284	2.6797	2.831	2.9824	3.1337	3.285	3.4363	3.5876	3.739	3.8903	4.0416	4.1929	4.3442	4.4956	4.6469	4.7982	4.9495	5.1008	5.2522	5.4035	5.5548	5.7061	5.8574	6.0088	6.1601	6.3114	6.4627	6.614	6.7653	6.9167	7.068	7.2193	7.3706	7.5219	7.6732	7.8246	7.9759	8.1272	8.2785
27.5	1.0154	1.1659	1.3165	1.4671	1.6177	1.7683	1.9189	2.0695	2.2201	2.3708	2.5214	2.672	2.8226	2.9732	3.1239	3.2745	3.4251	3.5757	3.7263	3.877	4.0276	4.1782	4.3288	4.4795	4.6301	4.7807	4.9313	5.082	5.2326	5.3832	5.5338	5.6845	5.8351	5.9857	6.1363	6.2869	6.4376	6.5882	6.7388	6.8894	7.0401	7.1907	7.3413	7.4919	7.6426	7.7932	7.9438	8.0944	8.2451
27.604	1.0153	1.1652	1.3151	1.4649	1.6148	1.7648	1.9147	2.0646	2.2145	2.3644	2.5143	2.6643	2.8142	2.9641	3.114	3.2639	3.4139	3.5638	3.7137	3.8637	4.0136	4.1635	4.3134	4.4634	4.6133	4.7632	4.9131	5.0631	5.213	5.3629	5.5129	5.6628	5.8127	5.9626	6.1126	6.2625	6.4124	6.5624	6.7123	6.8622	7.0121	7.1621	7.312	7.4619	7.6119	7.7618	7.9117	8.0617	8.2116
27.708	1.0152	1.1644	1.3136	1.4628	1.612	1.7612	1.9104	2.0596	2.2088	2.3581	2.5073	2.6565	2.8057	2.955	3.1042	3.2534	3.4026	3.5519	3.7011	3.8503	3.9996	4.1488	4.298	4.4472	4.5965	4.7457	4.8949	5.0442	5.1934	5.3426	5.4919	5.6411	5.7903	5.9396	6.0888	6.238	6.3872	6.5365	6.6857	6.8349	6.9842	7.1334	7.2826	7.4319	7.5811	7.7303	7.8796	8.0288	8.178
27.812	1.0151	1.1636	1.3121	1.4606	1.6091	1.7576	1.9062	2.0547	2.2032	2.3517	2.5002	2.6488	2.7973	2.9458	3.0944	3.2429	3.3914	3.5399	3.6885	3.837	3.9855	4.1341	4.2826	4.4311	4.5797	4.7282	4.8767	5.0253	5.1738	5.3223	5.4709	5.6194	5.7679	5.9165	6.065	6.2135	6.362	6.5106	6.6591	6.8076	6.9562	7.1047	7.2532	7.4018	7.5503	7.6988	7.8473	7.9959	8.1444
27.917	1.0151	1.1629	1.3107	1.4585	1.6063	1.7541	1.9019	2.0497	2.1976	2.3454	2.4932	2.641	2.7889	2.9367	3.0845	3.2324	3.3802	3.528	3.6759	3.8237	3.9715	4.1194	4.2672	4.415	4.5629	4.7107	4.8585	5.0064	5.1542	5.302	5.4498	5.5977	5.7455	5.8933	6.0412	6.189	6.3368	6.4847	6.6325	6.7803	6.9282	7.076	7.2238	7.3717	7.5195	7.6673	7.8151	7.963	8.1108
28.021	1.015	1.1621	1.3092	1.4563	1.6034	1.7505	1.8977	2.0448	2.1919	2.339	2.4862	2.6333	2.7804	2.9276	3.0747	3.2218	3.369	3.5161	3.6632	3.8104	3.9575	4.1046	4.2518	4.3989	4.546	4.6932	4.8403	4.9875	5.1346	5.2817	5.4289	5.576	5.7231	5.8703	6.0174	6.1645	6.3117	6.4588	6.6059	6.7531	6.9002	7.0473	7.1945	7.3416	7.4887	7.6359	7.783	7.9301	8.0773
28.125	1.0149	1.1613	1.3077	1.4541	1.6006	1.747	1.8934	2.0398	2.1863	2.3327	2.4791	2.6256	2.772	2.9184	3.0649	3.2113	3.3577	3.5042	3.6506	3.7971	3.9435	4.0899	4.2364	4.3828	4.5292	4.6757	4.8221	4.9686	5.115	5.2614	5.4079	5.5543	5.7008	5.8472	5.9936	6.1401	6.2865	6.433	6.5794	6.7258	6.8723	7.0187	7.1652	7.3116	7.458	7.6045	7.7509	7.8974	8.0438
28.229	1.0149	1.1606	1.3063	1.452	1.5977	1.7434	1.8891	2.0349	2.1806	2.3263	2.4721	2.6178	2.7636	2.9093	3.055	3.2008	3.3465	3.4923	3.638	3.7837	3.9295	4.0752	4.221	4.3667	4.5125	4.6582	4.8039	4.9497	5.0954	5.2412	5.3869	5.5327	5.6784	5.8242	5.9699	6.1156	6.2614	6.4071	6.5529	6.6986	6.8444	6.9901	7.1359	7.2816	7.4274	7.5731	7.7188	7.8646	8.0103
28.333	1.0148	1.1598	1.3048	1.4498	1.5948	1.7399	1.8849	2.0299	2.175	2.32	2.465	2.6101	2.7551	2.9002	3.0452	3.1902	3.3353	3.4803	3.6254	3.7704	3.9155	4.0605	4.2056	4.3506	4.4956	4.6407	4.7857	4.9308	5.0758	5.2209	5.3659	5.511	5.656	5.8011	5.9461	6.0912	6.2362	6.3813	6.5263	6.6713	6.8164	6.9614	7.1065	7.2515	7.3966	7.5416	7.6867	7.8317	7.9768
28.437	1.0147	1.159	1.3033	1.4477	1.592	1.7363	1.8806	2.025	2.1693	2.3136	2.458	2.6023	2.7467	2.891	3.0354	3.1797	3.3241	3.4684	3.6127	3.7571	3.9014	4.0458	4.1901	4.3345	4.4788	4.6232	4.7675	4.9119	5.0562	5.2006	5.3449	5.4893	5.6336	5.778	5.9223	6.0667	6.211	6.3553	6.4997	6.644	6.7884	6.9327	7.0771	7.2214	7.3658	7.5101	7.6545	7.7988	7.9432
28.542	1.0147	1.1583	1.3019	1.4455	1.5891	1.7327	1.8764	2.02	2.1637	2.3073	2.4509	2.5946	2.7382	2.8819	3.0255	3.1692	3.3128	3.4565	3.6001	3.7438	3.8874	4.0311	4.1747	4.3184	4.462	4.6057	4.7493	4.893	5.0366	5.1803	5.3239	5.4676	5.6112	5.7549	5.8985	6.0422	6.1858	6.3294	6.4731	6.6167	6.7604	6.904	7.0477	7.1913	7.335	7.4786	7.6223	7.7659	7.9096
28.646	1.0146	1.1575	1.3004	1.4433	1.5863	1.7292	1.8721	2.0151	2.158	2.301	2.4439	2.5868	2.7298	2.8727	3.0157	3.1586	3.3016	3.4445	3.5875	3.7304	3.8734	4.0164	4.1593	4.3023	4.4452	4.5882	4.7311	4.8741	5.017	5.16	5.3029	5.4459	5.5888	5.7318	5.8747	6.0177	6.1606	6.3036	6.4465	6.5895	6.7324	6.8754	7.0183	7.1613	7.3042	7.4472	7.5901	7.7331	7.876
28.75	1.0145	1.1567	1.2989	1.4412	1.5834	1.7256	1.8679	2.0101	2.1524	2.2946	2.4369	2.5791	2.7214	2.8636	3.0059	3.1481	3.2904	3.4326	3.5749	3.7171	3.8594	4.0016	4.1439	4.2862	4.4284	4.5707	4.7129	4.8552	4.9974	5.1397	5.2819	5.4242	5.5665	5.7087	5.851	5.9932	6.1355	6.2777	6.42	6.5623	6.7045	6.8468	6.989	7.1313	7.2735	7.4158	7.558	7.7003	7.8425
28.854	1.0144	1.156	1.2975	1.439	1.5805	1.7221	1.8636	2.0052	2.1467	2.2883	2.4298	2.5714	2.7129	2.8545	2.996	3.1376	3.2791	3.4207	3.5623	3.7038	3.8454	3.9869	4.1285	4.2701	4.4116	4.5532	4.6947	4.8363	4.9779	5.1194	5.261	5.4025	5.5441	5.6857	5.8272	5.9688	6.1103	6.2519	6.3935	6.535	6.6766	6.8182	6.9597	7.1013	7.2428	7.3844	7.526	7.6675	7.8091
28.958	1.0144	1.1552	1.296	1.4368	1.5777	1.7185	1.8594	2.0002	2.1411	2.2819	2.4228	2.5636	2.7045	2.8453	2.9862	3.1271	3.2679	3.4088	3.5496	3.6905	3.8314	3.9722	4.1131	4.2539	4.3948	4.5357	4.6765	4.8174	4.9583	5.0991	5.24	5.3808	5.5217	5.6626	5.8034	5.9443	6.0852	6.226	6.3669	6.5078	6.6486	6.7895	6.9303	7.0712	7.2121	7.3529	7.4938	7.6347	7.7755
29.062	1.0143	1.1544	1.2945	1.4347	1.5748	1.715	1.8551	1.9953	2.1354	2.2756	2.4157	2.5559	2.696	2.8362	2.9764	3.1165	3.2567	3.3969	3.537	3.6772	3.8173	3.9575	4.0977	4.2378	4.378	4.5182	4.6583	4.7985	4.9386	5.0788	5.219	5.3591	5.4993	5.6395	5.7796	5.9198	6.06	6.2001	6.3403	6.4804	6.6206	6.7608	6.9009	7.0411	7.1813	7.3214	7.4616	7.6017	7.7419
29.167	1.0142	1.1537	1.2931	1.4325	1.572	1.7114	1.8509	1.9903	2.1298	2.2692	2.4087	2.5481	2.6876	2.8271	2.9665	3.106	3.2455	3.3849	3.5244	3.6639	3.8033	3.9428	4.0823	4.2217	4.3612	4.5006	4.6401	4.7796	4.919	5.0585	5.198	5.3374	5.4769	5.6164	5.7558	5.8953	6.0348	6.1742	6.3137	6.4531	6.5926	6.7321	6.8715	7.011	7.1505	7.2899	7.4294	7.5688	7.7083
29.271	1.0142	1.1529	1.2916	1.4304	1.5691	1.7079	1.8466	1.9854	2.1241	2.2629	2.4016	2.5404	2.6792	2.8179	2.9567	3.0955	3.2342	3.373	3.5118	3.6505	3.7893	3.9281	4.0668	4.2056	4.3444	4.4831	4.6219	4.7607	4.8994	5.0382	5.177	5.3157	5.4545	5.5933	5.732	5.8708	6.0096	6.1483	6.2871	6.4259	6.5646	6.7034	6.8422	6.9809	7.1197	7.2585	7.3972	7.536	7.6748
29.375	1.0141	1.1521	1.2902	1.4282	1.5662	1.7043	1.8424	1.9804	2.1185	2.2565	2.3946	2.5327	2.6707	2.8088	2.9469	3.0849	3.223	3.3611	3.4992	3.6372	3.7753	3.9134	4.0514	4.1895	4.3276	4.4657	4.6037	4.7418	4.8799	5.0179	5.156	5.2941	5.4322	5.5702	5.7083	5.8464	5.9844	6.1225	6.2606	6.3987	6.5367	6.6748	6.8129	6.9509	7.089	7.2271	7.3652	7.5032	7.6413
29.479	1.014	1.1514	1.2887	1.426	1.5634	1.7007	1.8381	1.9755	2.1128	2.2502	2.3876	2.5249	2.6623	2.7997	2.937	3.0744	3.2118	3.3492	3.4865	3.6239	3.7613	3.8987	4.036	4.1734	4.3108	4.4482	4.5855	4.7229	4.8603	4.9977	5.135	5.2724	5.4098	5.5472	5.6845	5.8219	5.9593	6.0967	6.2341	6.3714	6.5088	6.6462	6.7836	6.9209	7.0583	7.1957	7.3331	7.4705	7.6078
29.583	1.014	1.1506	1.2872	1.4239	1.5605	1.6972	1.8338	1.9705	2.1072	2.2438	2.3805	2.5172	2.6539	2.7905	2.9272	3.0639	3.2006	3.3372	3.4739	3.6106	3.7473	3.8839	4.0206	4.1573	4.294	4.4307	4.5673	4.704	4.8407	4.9774	5.114	5.2507	5.3874	5.5241	5.6608	5.7974	5.9341	6.0708	6.2075	6.3442	6.4808	6.6175	6.7542	6.8909	7.0275	7.1642	7.3009	7.4376	7.5743
29.687	1.0139	1.1498	1.2858	1.4217	1.5577	1.6936	1.8296	1.9656	2.1015	2.2375	2.3735	2.5094	2.6454	2.7814	2.9174	3.0534	3.1893	3.3253	3.4613	3.5973	3.7332	3.8692	4.0052	4.1412	4.2772	4.4131	4.5491	4.6851	4.8211	4.9571	5.093	5.229	5.365	5.501	5.637	5.7729	5.9089	6.0449	6.1809	6.3169	6.4528	6.5888	6.7248	6.8608	6.9967	7.1327	7.2687	7.4047	7.5407
29.792	1.0138	1.149	1.2843	1.4195	1.5548	1.6901	1.8253	1.9606	2.0959	2.2312	2.3664	2.5017	2.637	2.7723	2.9075	3.0428	3.1781	3.3134	3.4487	3.5839	3.7192	3.8545	3.9898	4.1251	4.2603	4.3956	4.5309	4.6662	4.8015	4.9368	5.072	5.2073	5.3426	5.4779	5.6132	5.7484	5.8837	6.019	6.1543	6.2896	6.4248	6.5601	6.6954	6.8307	6.9659	7.1012	7.2365	7.3718	7.507
29.896	1.0137	1.1483	1.2828	1.4174	1.5519	1.6865	1.8211	1.9557	2.0902	2.2248	2.3594	2.494	2.6285	2.7631	2.8977	3.0323	3.1669	3.3015	3.436	3.5706	3.7052	3.8398	3.9744	4.109	4.2435	4.3781	4.5127	4.6473	4.7819	4.9165	5.051	5.1856	5.3202	5.4548	5.5894	5.724	5.8585	5.9931	6.1277	6.2623	6.3969	6.5314	6.666	6.8006	6.9352	7.0698	7.2043	7.3389	7.4735
30	1.0137	1.1475	1.2814	1.4152	1.5491	1.683	1.8168	1.9507	2.0846	2.2185	2.3523	2.4862	2.6201	2.754	2.8879	3.0218	3.1556	3.2895	3.4234	3.5573	3.6912	3.8251	3.959	4.0929	4.2267	4.3606	4.4945	4.6284	4.7623	4.8962	5.0301	5.164	5.2978	5.4317	5.5656	5.6995	5.8334	5.9673	6.1012	6.2351	6.369	6.5028	6.6367	6.7706	6.9045	7.0384	7.1723	7.3062	7.44
30.104	1.0136	1.1467	1.2799	1.4131	1.5462	1.6794	1.8126	1.9458	2.0789	2.2121	2.3453	2.4785	2.6117	2.7449	2.878	3.0112	3.1444	3.2776	3.4108	3.544	3.6772	3.8104	3.9436	4.0768	4.2099	4.3431	4.4763	4.6095	4.7427	4.8759	5.0091	5.1423	5.2755	5.4087	5.5419	5.6751	5.8083	5.9415	6.0746	6.2078	6.341	6.4742	6.6074	6.7406	6.8738	7.007	7.1402	7.2734	7.4066
30.208	1.0135	1.146	1.2784	1.4109	1.5434	1.6758	1.8083	1.9408	2.0733	2.2058	2.3383	2.4707	2.6032	2.7357	2.8682	3.0007	3.1332	3.2657	3.3982	3.5307	3.6632	3.7957	3.9282	4.0606	4.1931	4.3256	4.4581	4.5906	4.7231	4.8556	4.9881	5.1206	5.2531	5.3856	5.5181	5.6506	5.7831	5.9156	6.0481	6.1806	6.3131	6.4455	6.578	6.7105	6.843	6.9755	7.108	7.2405	7.373
30.312	1.0135	1.1452	1.277	1.4087	1.5405	1.6723	1.8041	1.9359	2.0676	2.1994	2.3312	2.463	2.5948	2.7266	2.8584	2.9902	3.122	3.2538	3.3856	3.5173	3.6491	3.7809	3.9127	4.0445	4.1763	4.3081	4.4399	4.5717	4.7035	4.8353	4.9671	5.0989	5.2307	5.3625	5.4943	5.6261	5.7579	5.8897	6.0215	6.1533	6.2851	6.4168	6.5486	6.6804	6.8122	6.944	7.0758	7.2076	7.3394
30.417	1.0134	1.1444	1.2755	1.4066	1.5377	1.6687	1.7998	1.9309	2.062	2.1931	2.3242	2.4553	2.5864	2.7174	2.8485	2.9796	3.1107	3.2418	3.3729	3.504	3.6351	3.7662	3.8973	4.0284	4.1595	4.2906	4.4217	4.5528	4.6839	4.815	4.9461	5.0772	5.2083	5.3394	5.4705	5.6016	5.7327	5.8638	5.9949	6.126	6.2571	6.3881	6.5192	6.6503	6.7814	6.9125	7.0436	7.1747	7.3058
30.521	1.0133	1.1437	1.274	1.4044	1.5348	1.6652	1.7956	1.9259	2.0563	2.1867	2.3171	2.4475	2.5779	2.7083	2.8387	2.9691	3.0995	3.2299	3.3603	3.4907	3.6211	3.7515	3.8819	4.0123	4.1427	4.2731	4.4035	4.5339	4.6643	4.7947	4.9251	5.0555	5.1859	5.3163	5.4467	5.5771	5.7075	5.8379	5.9683	6.0987	6.2291	6.3595	6.4899	6.6203	6.7507	6.8811	7.0115	7.1419	7.2722
30.625	1.0132	1.1429	1.2726	1.4023	1.5319	1.6616	1.7913	1.921	2.0507	2.1804	2.3101	2.4398	2.5695	2.6992	2.8289	2.9586	3.0883	3.218	3.3477	3.4774	3.6071	3.7368	3.8665	3.9962	4.1259	4.2556	4.3853	4.515	4.6447	4.7744	4.9041	5.0338	5.1635	5.2932	5.4229	5.5527	5.6824	5.8121	5.9418	6.0715	6.2012	6.3309	6.4606	6.5903	6.72	6.8497	6.9794	7.1091	7.2388
30.729	1.0132	1.1421	1.2711	1.4001	1.5291	1.6581	1.7871	1.916	2.045	2.174	2.303	2.432	2.561	2.69	2.8191	2.9481	3.0771	3.2061	3.3351	3.4641	3.5931	3.7221	3.8511	3.9801	4.1091	4.2381	4.3671	4.4961	4.6251	4.7542	4.8832	5.0122	5.1412	5.2702	5.3992	5.5282	5.6572	5.7862	5.9152	6.0442	6.1733	6.3023	6.4313	6.5603	6.6893	6.8183	6.9473	7.0763	7.2053
30.833	1.0131	1.1414	1.2696	1.3979	1.5262	1.6545	1.7828	1.9111	2.0394	2.1677	2.296	2.4243	2.5526	2.6809	2.8092	2.9375	3.0658	3.1941	3.3224	3.4508	3.5791	3.7074	3.8357	3.964	4.0923	4.2206	4.3489	4.4772	4.6055	4.7339	4.8622	4.9905	5.1188	5.2471	5.3754	5.5037	5.632	5.7603	5.8887	6.017	6.1453	6.2736	6.4019	6.5302	6.6585	6.7868	6.9151	7.0435	7.1718
30.937	1.013	1.1406	1.2682	1.3958	1.5234	1.6509	1.7785	1.9061	2.0337	2.1613	2.289	2.4166	2.5442	2.6718	2.7994	2.927	3.0546	3.1822	3.3098	3.4374	3.565	3.6927	3.8203	3.9479	4.0755	4.2031	4.3307	4.4583	4.5859	4.7135	4.8412	4.9688	5.0964	5.224	5.3516	5.4792	5.6068	5.7344	5.8621	5.9897	6.1173	6.2449	6.3725	6.5001	6.6277	6.7553	6.8829	7.0105	7.1381
31.042	1.013	1.1398	1.2667	1.3936	1.5205	1.6474	1.7743	1.9012	2.0281	2.155	2.2819	2.4088	2.5357	2.6626	2.7895	2.9165	3.0434	3.1703	3.2972	3.4241	3.551	3.6779	3.8048	3.9318	4.0587	4.1856	4.3125	4.4394	4.5663	4.6932	4.8202	4.9471	5.074	5.2009	5.3278	5.4547	5.5816	5.7085	5.8355	5.9624	6.0893	6.2162	6.3431	6.47	6.5969	6.7238	6.8507	6.9776	7.1045
31.146	1.0129	1.1391	1.2653	1.3914	1.5176	1.6438	1.77	1.8962	2.0224	2.1487	2.2749	2.4011	2.5273	2.6535	2.7797	2.9059	3.0321	3.1584	3.2846	3.4108	3.537	3.6632	3.7894	3.9157	4.0419	4.1681	4.2943	4.4205	4.5467	4.6729	4.7992	4.9254	5.0516	5.1778	5.304	5.4302	5.5564	5.6827	5.8089	5.9351	6.0613	6.1875	6.3137	6.4399	6.5662	6.6924	6.8186	6.9448	7.071
31.25	1.0128	1.1383	1.2638	1.3893	1.5148	1.6403	1.7658	1.8913	2.0168	2.1423	2.2678	2.3933	2.5189	2.6444	2.7699	2.8954	3.0209	3.1464	3.272	3.3975	3.523	3.6485	3.774	3.8996	4.0251	4.1506	4.2761	4.4016	4.5272	4.6527	4.7782	4.9037	5.0292	5.1548	5.2803	5.4058	5.5313	5.6568	5.7824	5.9079	6.0334	6.1589	6.2844	6.4099	6.5355	6.661	6.7865	6.912	7.0375
31.354	1.0128	1.1375	1.2623	1.3871	1.5119	1.6367	1.7615	1.8863	2.0112	2.136	2.2608	2.3856	2.5104	2.6352	2.7601	2.8849	3.0097	3.1345	3.2593	3.3842	3.509	3.6338	3.7586	3.8835	4.0083	4.1331	4.2579	4.3827	4.5076	4.6324	4.7572	4.882	5.0069	5.1317	5.2565	5.3813	5.5062	5.631	5.7558	5.8806	6.0055	6.1303	6.2551	6.38	6.5048	6.6296	6.7544	6.8793	7.0041
31.458	1.0127	1.1368	1.2609	1.385	1.5091	1.6332	1.7573	1.8814	2.0055	2.1296	2.2537	2.3779	2.502	2.6261	2.7502	2.8743	2.9985	3.1226	3.2467	3.3708	3.495	3.6191	3.7432	3.8673	3.9915	4.1156	4.2397	4.3638	4.488	4.6121	4.7362	4.8604	4.9845	5.1086	5.2327	5.3569	5.481	5.6051	5.7292	5.8534	5.9775	6.1016	6.2258	6.3499	6.474	6.5981	6.7223	6.8464	6.9705
31.562	1.0126	1.136	1.2594	1.3828	1.5062	1.6296	1.753	1.8764	1.9999	2.1233	2.2467	2.3701	2.4935	2.617	2.7404	2.8638	2.9872	3.1107	3.2341	3.3575	3.4809	3.6044	3.7278	3.8512	3.9747	4.0981	4.2215	4.3449	4.4684	4.5918	4.7152	4.8386	4.9621	5.0855	5.2089	5.3324	5.4558	5.5792	5.7026	5.8261	5.9495	6.0729	6.1963	6.3198	6.4432	6.5666	6.69	6.8135	6.9369
31.667	1.0125	1.1352	1.2579	1.3806	1.5033	1.6261	1.7488	1.8715	1.9942	2.1169	2.2397	2.3624	2.4851	2.6078	2.7306	2.8533	2.976	3.0987	3.2215	3.3442	3.4669	3.5897	3.7124	3.8351	3.9578	4.0806	4.2033	4.326	4.4488	4.5715	4.6942	4.8169	4.9397	5.0624	5.1851	5.3079	5.4306	5.5533	5.676	5.7988	5.9215	6.0442	6.1669	6.2897	6.4124	6.5351	6.6578	6.7806	6.9033
31.771	1.0125	1.1345	1.2565	1.3785	1.5005	1.6225	1.7445	1.8665	1.9886	2.1106	2.2326	2.3546	2.4767	2.5987	2.7207	2.8428	2.9648	3.0868	3.2088	3.3309	3.4529	3.5749	3.697	3.819	3.941	4.0631	4.1851	4.3071	4.4292	4.5512	4.6732	4.7953	4.9173	5.0393	5.1613	5.2834	5.4054	5.5274	5.6495	5.7715	5.8935	6.0156	6.1376	6.2596	6.3816	6.5037	6.6257	6.7477	6.8697
31.875	1.0124	1.1337	1.255	1.3763	1.4976	1.6189	1.7403	1.8616	1.9829	2.1042	2.2256	2.3469	2.4682	2.5896	2.7109	2.8322	2.9536	3.0749	3.1962	3.3176	3.4389	3.5602	3.6816	3.8029	3.9242	4.0456	4.1669	4.2882	4.4096	4.5309	4.6523	4.7736	4.8949	5.0163	5.1376	5.2589	5.3803	5.5016	5.6229	5.7443	5.8656	5.9869	6.1083	6.2296	6.351	6.4723	6.5936	6.715	6.8363
31.979	1.0123	1.1329	1.2535	1.3741	1.4948	1.6154	1.736	1.8566	1.9773	2.0979	2.2185	2.3392	2.4598	2.5804	2.7011	2.8217	2.9423	3.063	3.1836	3.3042	3.4249	3.5455	3.6662	3.7868	3.9074	4.0281	4.1487	4.2694	4.39	4.5106	4.6313	4.7519	4.8726	4.9932	5.1138	5.2345	5.3551	5.4758	5.5964	5.7171	5.8377	5.9583	6.079	6.1996	6.3203	6.4409	6.5615	6.6822	6.8028
32.083	1.0123	1.1322	1.2521	1.372	1.4919	1.6118	1.7318	1.8517	1.9716	2.0915	2.2115	2.3314	2.4514	2.5713	2.6912	2.8112	2.9311	3.051	3.171	3.2909	3.4109	3.5308	3.6508	3.7707	3.8906	4.0106	4.1305	4.2505	4.3704	4.4903	4.6103	4.7302	4.8502	4.9701	5.0901	5.21	5.3299	5.4499	5.5698	5.6898	5.8097	5.9297	6.0496	6.1695	6.2895	6.4094	6.5294	6.6493	6.7693
32.187	1.0122	1.1314	1.2506	1.3698	1.489	1.6083	1.7275	1.8467	1.966	2.0852	2.2044	2.3237	2.4429	2.5622	2.6814	2.8006	2.9199	3.0391	3.1584	3.2776	3.3968	3.5161	3.6353	3.7546	3.8738	3.9931	4.1123	4.2316	4.3508	4.47	4.5893	4.7085	4.8278	4.947	5.0663	5.1855	5.3047	5.424	5.5432	5.6625	5.7817	5.901	6.0202	6.1394	6.2587	6.3779	6.4972	6.6164	6.7356
32.292	1.0121	1.1306	1.2491	1.3677	1.4862	1.6047	1.7232	1.8418	1.9603	2.0789	2.1974	2.3159	2.4345	2.553	2.6716	2.7901	2.9086	3.0272	3.1457	3.2643	3.3828	3.5014	3.6199	3.7385	3.857	3.9756	4.0941	4.2126	4.3312	4.4497	4.5683	4.6868	4.8054	4.9239	5.0425	5.161	5.2795	5.3981	5.5166	5.6352	5.7537	5.8723	5.9908	6.1093	6.2279	6.3464	6.465	6.5835	6.702
32.396	1.0121	1.1299	1.2477	1.3655	1.4833	1.6012	1.719	1.8368	1.9547	2.0725	2.1904	2.3082	2.426	2.5439	2.6617	2.7796	2.8974	3.0153	3.1331	3.251	3.3688	3.4867	3.6045	3.7224	3.8402	3.958	4.0759	4.1937	4.3116	4.4294	4.5473	4.6651	4.783	4.9008	5.0187	5.1365	5.2544	5.3722	5.4901	5.6079	5.7257	5.8436	5.9614	6.0793	6.1971	6.315	6.4328	6.5507	6.6685
32.5	1.012	1.1291	1.2462	1.3633	1.4805	1.5976	1.7147	1.8319	1.949	2.0662	2.1833	2.3005	2.4176	2.5347	2.6519	2.769	2.8862	3.0033	3.1205	3.2376	3.3548	3.4719	3.5891	3.7063	3.8234	3.9406	4.0577	4.1749	4.292	4.4092	4.5263	4.6435	4.7606	4.8778	4.9949	5.1121	5.2292	5.3464	5.4635	5.5807	5.6978	5.815	5.9321	6.0493	6.1664	6.2836	6.4007	6.5179	6.635
32.604	1.0119	1.1283	1.2447	1.3612	1.4776	1.594	1.7105	1.8269	1.9434	2.0598	2.1763	2.2927	2.4092	2.5256	2.6421	2.7585	2.875	2.9914	3.1079	3.2243	3.3408	3.4572	3.5737	3.6902	3.8066	3.9231	4.0395	4.156	4.2724	4.3889	4.5053	4.6218	4.7383	4.8547	4.9712	5.0876	5.2041	5.3205	5.437	5.5535	5.6699	5.7864	5.9028	6.0193	6.1357	6.2522	6.3687	6.4851	6.6016
32.708	1.0118	1.1276	1.2433	1.359	1.4747	1.5905	1.7062	1.822	1.9377	2.0535	2.1692	2.285	2.4007	2.5165	2.6322	2.748	2.8637	2.9795	3.0953	3.211	3.3268	3.4425	3.5583	3.674	3.7898	3.9056	4.0213	4.1371	4.2528	4.3686	4.4843	4.6001	4.7159	4.8316	4.9474	5.0631	5.1789	5.2947	5.4104	5.5262	5.6419	5.7577	5.8735	5.9892	6.105	6.2207	6.3365	6.4522	6.568
32.812	1.0118	1.1268	1.2418	1.3569	1.4719	1.5869	1.702	1.817	1.9321	2.0471	2.1622	2.2772	2.3923	2.5073	2.6224	2.7375	2.8525	2.9676	3.0826	3.1977	3.3127	3.4278	3.5429	3.6579	3.773	3.888	4.0031	4.1182	4.2332	4.3483	4.4633	4.5784	4.6935	4.8085	4.9236	5.0386	5.1537	5.2688	5.3838	5.4989	5.6139	5.729	5.8441	5.9591	6.0742	6.1892	6.3043	6.4193	6.5344
32.917	1.0117	1.126	1.2404	1.3547	1.469	1.5834	1.6977	1.8121	1.9264	2.0408	2.1551	2.2695	2.3838	2.4982	2.6126	2.7269	2.8413	2.9556	3.07	3.1844	3.2987	3.4131	3.5274	3.6418	3.7562	3.8705	3.9849	4.0993	4.2136	4.328	4.4423	4.5567	4.6711	4.7854	4.8998	5.0141	5.1285	5.2429	5.3572	5.4716	5.5859	5.7003	5.8147	5.929	6.0434	6.1577	6.2721	6.3864	6.5008
33.021	1.0116	1.1253	1.2389	1.3525	1.4662	1.5798	1.6935	1.8071	1.9208	2.0344	2.1481	2.2618	2.3754	2.4891	2.6027	2.7164	2.8301	2.9437	3.0574	3.171	3.2847	3.3984	3.512	3.6257	3.7394	3.853	3.9667	4.0804	4.194	4.3077	4.4213	4.535	4.6487	4.7623	4.876	4.9897	5.1033	5.217	5.3306	5.4443	5.558	5.6716	5.7853	5.8989	6.0126	6.1263	6.2399	6.3536	6.4672
[truncated: 163 more rows]
[truncated: 106 more columns]

## Sheet: Supplementary Figure 12
Supplementary Figure 12a
	j (mA/cm2)
[truncated: 483 more rows]
[truncated: 106 more columns]

## Sheet: Supplementary Figure 13
Supplementary Figure 13a							Supplementary Figure 13b							Supplementary Figure 13c							Supplementary Figure 13d							Supplementary Figure 13e							Supplementary Figure 13f
[truncated: 13 more rows]

[truncated: 16 more sheets: Supplementary Figure 14, Supplementary Figure 15, Supplementary Figure 16, Supplementary Figure 17, Supplementary Figure 19, Supplementary Figure 20, Supplementary Figure 22, Supplementary Figure 23, Supplementary Figure 24, Supplementary Figure 26, Supplementary Figure 27, Supplementary Figure 28, Supplementary Figure 30, Supplementary Figure 31, Supplementary Figure 32, Supplementary Figure 39]
