# Supplementary material for: Ampere-level CO2 electroreduction with single-pass conversion exceeding 85% in acid over silver penetration electrodes
Source: Nat Commun. 2024 Jul 19;15:6101. doi: 10.1038/s41467-024-50521-8 (PMC11271590; doi:10.1038/s41467-024-50521-8)
Supplement: Supplementary file 3 — Source Data [file 41467_2024_50521_MOESM3_ESM.zip › model.txt]

Ag-H2O-H2-fin
#======================================================================
# CRYSTAL DATA
#----------------------------------------------------------------------
data_VESTA_phase_1

_chemical_name_common                  ' CONTCAR\(7)                          '
_cell_length_a                         8.667100
_cell_length_b                         8.667100
_cell_length_c                         30.596701
_cell_angle_alpha                      90.000000
_cell_angle_beta                       90.000000
_cell_angle_gamma                      120.000000
_cell_volume                           1990.457182
_space_group_name_H-M_alt              'P 1'
_space_group_IT_number                 1

loop_
_space_group_symop_operation_xyz
   'x, y, z'

loop_
   _atom_site_label
   _atom_site_occupancy
   _atom_site_fract_x
   _atom_site_fract_y
   _atom_site_fract_z
   _atom_site_adp_type
   _atom_site_U_iso_or_equiv
   _atom_site_type_symbol
   Ag1        1.0     0.000000     0.000000     0.056220    Uiso  1 Ag
   Ag2        1.0    -0.000420     0.001416     0.292273    Uiso  1 Ag
   Ag3        1.0     0.222437     0.111951     0.213070    Uiso  1 Ag
   Ag4        1.0     0.111110     0.222220     0.133310    Uiso  1 Ag
   Ag5        1.0     0.333330     0.000000     0.056220    Uiso  1 Ag
   Ag6        1.0     0.333967     0.001611     0.294008    Uiso  1 Ag
   Ag7        1.0     0.555085     0.111809     0.213014    Uiso  1 Ag
   Ag8        1.0     0.444440     0.222220     0.133310    Uiso  1 Ag
   Ag9        1.0     0.666670     0.000000     0.056220    Uiso  1 Ag
   Ag10       1.0     0.667304     0.002214     0.293361    Uiso  1 Ag
   Ag11       1.0     0.888053     0.111494     0.212275    Uiso  1 Ag
   Ag12       1.0     0.777780     0.222220     0.133310    Uiso  1 Ag
   Ag13       1.0     0.000000     0.333330     0.056220    Uiso  1 Ag
   Ag14       1.0    -0.000288     0.334630     0.289959    Uiso  1 Ag
   Ag15       1.0     0.223183     0.446016     0.212151    Uiso  1 Ag
   Ag16       1.0     0.111110     0.555560     0.133310    Uiso  1 Ag
   Ag17       1.0     0.333330     0.333330     0.056220    Uiso  1 Ag
   Ag18       1.0     0.333653     0.334603     0.292532    Uiso  1 Ag
   Ag19       1.0     0.554875     0.445545     0.212445    Uiso  1 Ag
   Ag20       1.0     0.444440     0.555560     0.133310    Uiso  1 Ag
   Ag21       1.0     0.666670     0.333330     0.056220    Uiso  1 Ag
   Ag22       1.0     0.666149     0.334312     0.291614    Uiso  1 Ag
   Ag23       1.0     0.888216     0.445346     0.211679    Uiso  1 Ag
   Ag24       1.0     0.777780     0.555560     0.133310    Uiso  1 Ag
   Ag25       1.0     0.000000     0.666670     0.056220    Uiso  1 Ag
   Ag26       1.0     0.000800     0.669360     0.290159    Uiso  1 Ag
   Ag27       1.0     0.223052     0.780247     0.212299    Uiso  1 Ag
   Ag28       1.0     0.111110     0.888890     0.133310    Uiso  1 Ag
   Ag29       1.0     0.333330     0.666670     0.056220    Uiso  1 Ag
   Ag30       1.0     0.333789     0.668875     0.291797    Uiso  1 Ag
   Ag31       1.0     0.556089     0.779645     0.212920    Uiso  1 Ag
   Ag32       1.0     0.444440     0.888890     0.133310    Uiso  1 Ag
   Ag33       1.0     0.666670     0.666670     0.056220    Uiso  1 Ag
   Ag34       1.0     0.667171     0.667556     0.292269    Uiso  1 Ag
   Ag35       1.0     0.888782     0.779771     0.212163    Uiso  1 Ag
   Ag36       1.0     0.777780     0.888890     0.133310    Uiso  1 Ag
   H1         1.0     0.952552     0.548411     0.393602    Uiso  1 H
   H2         1.0     0.790499     0.568704     0.363256    Uiso  1 H
   H3         1.0     0.172655     0.231224     0.392791    Uiso  1 H
   H4         1.0     0.158556     0.623054     0.364882    Uiso  1 H
   H5         1.0     0.096166     0.445780     0.392134    Uiso  1 H
   H6         1.0     0.273566     0.123395     0.495490    Uiso  1 H
   H7         1.0     0.905232     0.165667     0.435600    Uiso  1 H
   H8         1.0     0.420551     0.195933     0.455456    Uiso  1 H
   H9         1.0     0.637142     0.149825     0.424680    Uiso  1 H
   H10        1.0     0.712861     0.411760     0.399022    Uiso  1 H
   H11        1.0     0.517257     0.138875     0.383651    Uiso  1 H
   H12        1.0     0.009812     0.187208     0.363416    Uiso  1 H
   H13        1.0     0.143287     0.800991     0.537243    Uiso  1 H
   H14        1.0     0.263427     0.702382     0.536454    Uiso  1 H
   H15        1.0     0.150314     0.023887     0.564776    Uiso  1 H
   H16        1.0     0.424181     0.625866     0.566969    Uiso  1 H
   H17        1.0     0.431184     0.570831     0.517888    Uiso  1 H
   H18        1.0     0.502003     0.330380     0.512392    Uiso  1 H
   H19        1.0     0.672220     0.829420     0.527169    Uiso  1 H
   H20        1.0     0.723406     0.413305     0.528204    Uiso  1 H
   H21        1.0     0.792872    -0.000827     0.496959    Uiso  1 H
   H22        1.0     0.858185     0.311880     0.548476    Uiso  1 H
   H23        1.0    -0.015553     0.510415     0.528895    Uiso  1 H
   H24        1.0     0.994038     0.950460     0.529382    Uiso  1 H
   H25        1.0     0.195170    -0.055609     0.632166    Uiso  1 H
   H26        1.0     0.149488     0.706437     0.602118    Uiso  1 H
   H27        1.0     0.438120     0.250800     0.624347    Uiso  1 H
   H28        1.0     0.248804     0.461184     0.621757    Uiso  1 H
   H29        1.0     0.446355     0.505295     0.625241    Uiso  1 H
   H30        1.0     0.574557     0.391192     0.567239    Uiso  1 H
   H31        1.0     0.875431     0.182588     0.610189    Uiso  1 H
   H32        1.0     0.644418     0.397419     0.637262    Uiso  1 H
   H33        1.0     0.796407     0.065686     0.567097    Uiso  1 H
   H34        1.0     0.838825     0.381782     0.685357    Uiso  1 H
   H35        1.0     0.940762     0.558154     0.657821    Uiso  1 H
   H36        1.0     0.136995     0.089603     0.640539    Uiso  1 H
   O1         1.0     0.059435     0.231011     0.393469    Uiso  1 O
   O2         1.0     0.809852     0.539162     0.393923    Uiso  1 O
   O3         1.0     0.104725     0.566028     0.393701    Uiso  1 O
   O4         1.0     0.372385     0.230156     0.480997    Uiso  1 O
   O5         1.0     0.809957     0.143416     0.457231    Uiso  1 O
   O6         1.0     0.560203     0.195035     0.412628    Uiso  1 O
   O7         1.0     0.120566    -0.020880     0.534262    Uiso  1 O
   O8         1.0     0.149076     0.692297     0.546432    Uiso  1 O
   O9         1.0     0.444747     0.670100     0.535777    Uiso  1 O
   O10        1.0     0.604861     0.419545     0.534675    Uiso  1 O
   O11        1.0     0.793656     0.935096     0.524291    Uiso  1 O
   O12        1.0     0.873675     0.392065     0.522535    Uiso  1 O
   O13        1.0     0.216387     0.064692     0.622708    Uiso  1 O
   O14        1.0     0.152257     0.728328     0.634544    Uiso  1 O
   O15        1.0     0.371554     0.562008     0.619756    Uiso  1 O
   O16        1.0     0.539527     0.372077     0.618033    Uiso  1 O
   O17        1.0     0.794583     0.160450     0.585537    Uiso  1 O
   O18        1.0     0.821271     0.467615     0.668701    Uiso  1 O
   H1         1.0     0.854675     0.251531     0.475731    Uiso  1 H
   H2         1.0     0.252753     0.715904     0.644874    Uiso  1 H
Ag-H2O-H2-ini
#======================================================================
# CRYSTAL DATA
#----------------------------------------------------------------------
data_VESTA_phase_1

_chemical_name_common                  ' CONTCAR\(7)                          '
_cell_length_a                         8.667100
_cell_length_b                         8.667100
_cell_length_c                         30.596701
_cell_angle_alpha                      90.000000
_cell_angle_beta                       90.000000
_cell_angle_gamma                      120.000000
_cell_volume                           1990.457182
_space_group_name_H-M_alt              'P 1'
_space_group_IT_number                 1

loop_
_space_group_symop_operation_xyz
   'x, y, z'

loop_
   _atom_site_label
   _atom_site_occupancy
   _atom_site_fract_x
   _atom_site_fract_y
   _atom_site_fract_z
   _atom_site_adp_type
   _atom_site_U_iso_or_equiv
   _atom_site_type_symbol
   Ag1        1.0     0.000000     0.000000     0.056220    Uiso  1 Ag
   Ag2        1.0    -0.001533     0.998780     0.291313    Uiso  1 Ag
   Ag3        1.0     0.223459     0.109141     0.213783    Uiso  1 Ag
   Ag4        1.0     0.111110     0.222220     0.133310    Uiso  1 Ag
   Ag5        1.0     0.333330     0.000000     0.056220    Uiso  1 Ag
   Ag6        1.0     0.334945     0.001158     0.297925    Uiso  1 Ag
   Ag7        1.0     0.553351     0.109169     0.213880    Uiso  1 Ag
   Ag8        1.0     0.444440     0.222220     0.133310    Uiso  1 Ag
   Ag9        1.0     0.666670     0.000000     0.056220    Uiso  1 Ag
   Ag10       1.0     0.669765     0.000897     0.292137    Uiso  1 Ag
   Ag11       1.0     0.888446     0.109932     0.211508    Uiso  1 Ag
   Ag12       1.0     0.777780     0.222220     0.133310    Uiso  1 Ag
   Ag13       1.0     0.000000     0.333330     0.056220    Uiso  1 Ag
   Ag14       1.0    -0.001685     0.329592     0.290998    Uiso  1 Ag
   Ag15       1.0     0.223163     0.444919     0.213142    Uiso  1 Ag
   Ag16       1.0     0.111110     0.555560     0.133310    Uiso  1 Ag
   Ag17       1.0     0.333330     0.333330     0.056220    Uiso  1 Ag
   Ag18       1.0     0.334155     0.331854     0.292706    Uiso  1 Ag
   Ag19       1.0     0.554551     0.441911     0.211484    Uiso  1 Ag
   Ag20       1.0     0.444440     0.555560     0.133310    Uiso  1 Ag
   Ag21       1.0     0.666670     0.333330     0.056220    Uiso  1 Ag
   Ag22       1.0     0.665769     0.331313     0.292726    Uiso  1 Ag
   Ag23       1.0     0.889207     0.445039     0.213243    Uiso  1 Ag
   Ag24       1.0     0.777780     0.555560     0.133310    Uiso  1 Ag
   Ag25       1.0     0.000000     0.666670     0.056220    Uiso  1 Ag
   Ag26       1.0    -0.000873     0.664985     0.294362    Uiso  1 Ag
   Ag27       1.0     0.222389     0.777961     0.212459    Uiso  1 Ag
   Ag28       1.0     0.111110     0.888890     0.133310    Uiso  1 Ag
   Ag29       1.0     0.333330     0.666670     0.056220    Uiso  1 Ag
   Ag30       1.0     0.335335     0.665687     0.293068    Uiso  1 Ag
   Ag31       1.0     0.553981     0.777137     0.212628    Uiso  1 Ag
   Ag32       1.0     0.444440     0.888890     0.133310    Uiso  1 Ag
   Ag33       1.0     0.666670     0.666670     0.056220    Uiso  1 Ag
   Ag34       1.0     0.667536     0.663654     0.289104    Uiso  1 Ag
   Ag35       1.0     0.891288     0.777103     0.212354    Uiso  1 Ag
   Ag36       1.0     0.777780     0.888890     0.133310    Uiso  1 Ag
   H1         1.0     0.911791     0.598296     0.399086    Uiso  1 H
   H2         1.0     0.771952     0.544221     0.362262    Uiso  1 H
   H3         1.0     0.147519     0.149020     0.382932    Uiso  1 H
   H4         1.0     0.222150     0.634922     0.379143    Uiso  1 H
   H5         1.0     0.189064     0.447932     0.391595    Uiso  1 H
   H6         1.0     0.268192     0.105204     0.491917    Uiso  1 H
   H7         1.0     0.886173     0.110974     0.425151    Uiso  1 H
   H8         1.0     0.412880     0.184370     0.452096    Uiso  1 H
   H9         1.0     0.712745     0.127224     0.434492    Uiso  1 H
   H10        1.0     0.653897     0.332419     0.407797    Uiso  1 H
   H11        1.0     0.532639     0.154759     0.383082    Uiso  1 H
   H12        1.0     0.017072     0.194473     0.360664    Uiso  1 H
   H13        1.0     0.147912     0.845494     0.551059    Uiso  1 H
   H14        1.0     0.286687     0.773338     0.548807    Uiso  1 H
   H15        1.0     0.133165     0.061312     0.571806    Uiso  1 H
   H16        1.0     0.433341     0.624113     0.572420    Uiso  1 H
   H17        1.0     0.518281     0.554083     0.538147    Uiso  1 H
   H18        1.0     0.510254     0.325809     0.515657    Uiso  1 H
   H19        1.0     0.653993     0.826438     0.530571    Uiso  1 H
   H20        1.0     0.711966     0.425811     0.533840    Uiso  1 H
   H21        1.0     0.766994     0.991325     0.497688    Uiso  1 H
   H22        1.0     0.865267     0.334359     0.561184    Uiso  1 H
   H23        1.0    -0.000365     0.538660     0.549216    Uiso  1 H
   H24        1.0     0.975484     0.966134     0.537005    Uiso  1 H
   H25        1.0     0.145677     0.908838     0.649705    Uiso  1 H
   H26        1.0     0.155110     0.765921     0.621148    Uiso  1 H
   H27        1.0     0.316567     0.214885     0.633524    Uiso  1 H
   H28        1.0     0.284038     0.527791     0.637927    Uiso  1 H
   H29        1.0     0.468229     0.534224     0.634316    Uiso  1 H
   H30        1.0     0.564775     0.378437     0.597518    Uiso  1 H
   H31        1.0     0.872618     0.175679     0.614576    Uiso  1 H
   H32        1.0     0.654975     0.412861     0.645401    Uiso  1 H
   H33        1.0     0.767218     0.063196     0.572491    Uiso  1 H
   H34        1.0     0.897314     0.397597     0.670537    Uiso  1 H
   H35        1.0     0.944085     0.595683     0.669062    Uiso  1 H
   H36        1.0     0.119031     0.176572     0.642033    Uiso  1 H
   O1         1.0     0.067613     0.195366     0.390496    Uiso  1 O
   O2         1.0     0.784508     0.555272     0.395093    Uiso  1 O
   O3         1.0     0.231792     0.567818     0.404316    Uiso  1 O
   O4         1.0     0.353822     0.213279     0.476197    Uiso  1 O
   O5         1.0     0.786517     0.077308     0.446241    Uiso  1 O
   O6         1.0     0.573359     0.201158     0.413054    Uiso  1 O
   O7         1.0     0.103878     0.004391     0.542294    Uiso  1 O
   O8         1.0     0.173360     0.749293     0.561445    Uiso  1 O
   O9         1.0     0.459498     0.629067     0.540496    Uiso  1 O
   O10        1.0     0.590226     0.409067     0.538769    Uiso  1 O
   O11        1.0     0.768166     0.942628     0.527265    Uiso  1 O
   O12        1.0     0.907608     0.422291     0.536800    Uiso  1 O
   O13        1.0     0.187841     0.122822     0.629652    Uiso  1 O
   O14        1.0     0.152725     0.797997     0.652142    Uiso  1 O
   O15        1.0     0.410986     0.609823     0.630963    Uiso  1 O
   O16        1.0     0.540843     0.379623     0.629287    Uiso  1 O
   O17        1.0     0.763310     0.139013     0.596789    Uiso  1 O
   O18        1.0     0.842406     0.472918     0.673531    Uiso  1 O
   H1         1.0     0.786520     0.077310     0.476240    Uiso  1 H
   H2         1.0     0.152720     0.798000     0.682140    Uiso  1 H
Ag-H2O-H3-fin
#======================================================================
# CRYSTAL DATA
#----------------------------------------------------------------------
data_VESTA_phase_1

_chemical_name_common                  ' CONTCAR\(7)                          '
_cell_length_a                         8.667100
_cell_length_b                         8.667100
_cell_length_c                         30.596701
_cell_angle_alpha                      90.000000
_cell_angle_beta                       90.000000
_cell_angle_gamma                      120.000000
_cell_volume                           1990.457182
_space_group_name_H-M_alt              'P 1'
_space_group_IT_number                 1

loop_
_space_group_symop_operation_xyz
   'x, y, z'

loop_
   _atom_site_label
   _atom_site_occupancy
   _atom_site_fract_x
   _atom_site_fract_y
   _atom_site_fract_z
   _atom_site_adp_type
   _atom_site_U_iso_or_equiv
   _atom_site_type_symbol
   Ag1        1.0     0.000000     0.000000     0.056220    Uiso  1 Ag
   Ag2        1.0    -0.000035     0.000436     0.292179    Uiso  1 Ag
   Ag3        1.0     0.222164     0.111088     0.212693    Uiso  1 Ag
   Ag4        1.0     0.111110     0.222220     0.133310    Uiso  1 Ag
   Ag5        1.0     0.333330     0.000000     0.056220    Uiso  1 Ag
   Ag6        1.0     0.333269    -0.000188     0.292406    Uiso  1 Ag
   Ag7        1.0     0.555034     0.110855     0.212252    Uiso  1 Ag
   Ag8        1.0     0.444440     0.222220     0.133310    Uiso  1 Ag
   Ag9        1.0     0.666670     0.000000     0.056220    Uiso  1 Ag
   Ag10       1.0     0.666254     0.000435     0.292007    Uiso  1 Ag
   Ag11       1.0     0.888426     0.110991     0.212473    Uiso  1 Ag
   Ag12       1.0     0.777780     0.222220     0.133310    Uiso  1 Ag
   Ag13       1.0     0.000000     0.333330     0.056220    Uiso  1 Ag
   Ag14       1.0    -0.000002     0.333469     0.291154    Uiso  1 Ag
   Ag15       1.0     0.222405     0.444717     0.212292    Uiso  1 Ag
   Ag16       1.0     0.111110     0.555560     0.133310    Uiso  1 Ag
   Ag17       1.0     0.333330     0.333330     0.056220    Uiso  1 Ag
   Ag18       1.0     0.332952     0.333317     0.292154    Uiso  1 Ag
   Ag19       1.0     0.554651     0.444698     0.212125    Uiso  1 Ag
   Ag20       1.0     0.444440     0.555560     0.133310    Uiso  1 Ag
   Ag21       1.0     0.666670     0.333330     0.056220    Uiso  1 Ag
   Ag22       1.0     0.665814     0.333140     0.290376    Uiso  1 Ag
   Ag23       1.0     0.888683     0.444198     0.211668    Uiso  1 Ag
   Ag24       1.0     0.777780     0.555560     0.133310    Uiso  1 Ag
   Ag25       1.0     0.000000     0.666670     0.056220    Uiso  1 Ag
   Ag26       1.0     0.000073     0.667377     0.290047    Uiso  1 Ag
   Ag27       1.0     0.222534     0.778519     0.212067    Uiso  1 Ag
   Ag28       1.0     0.111110     0.888890     0.133310    Uiso  1 Ag
   Ag29       1.0     0.333330     0.666670     0.056220    Uiso  1 Ag
   Ag30       1.0     0.333146     0.667177     0.291615    Uiso  1 Ag
   Ag31       1.0     0.555505     0.778050     0.212486    Uiso  1 Ag
   Ag32       1.0     0.444440     0.888890     0.133310    Uiso  1 Ag
   Ag33       1.0     0.666670     0.666670     0.056220    Uiso  1 Ag
   Ag34       1.0     0.666868     0.666604     0.291625    Uiso  1 Ag
   Ag35       1.0     0.888754     0.778740     0.212083    Uiso  1 Ag
   Ag36       1.0     0.777780     0.888890     0.133310    Uiso  1 Ag
   H1         1.0     0.936730     0.545405     0.395971    Uiso  1 H
   H2         1.0     0.777060     0.551545     0.363250    Uiso  1 H
   H3         1.0     0.192746     0.258657     0.427642    Uiso  1 H
   H4         1.0     0.153408     0.625655     0.368499    Uiso  1 H
   H5         1.0     0.112410     0.471220     0.402661    Uiso  1 H
   H6         1.0     0.247026     0.119686     0.482115    Uiso  1 H
   H7         1.0     0.902561     0.183071     0.439320    Uiso  1 H
   H8         1.0     0.395004     0.184698     0.443315    Uiso  1 H
   H9         1.0     0.642964     0.150176     0.425828    Uiso  1 H
   H10        1.0     0.701085     0.391139     0.398953    Uiso  1 H
   H11        1.0     0.530255     0.123687     0.381380    Uiso  1 H
   H12        1.0     0.101186     0.227537     0.380383    Uiso  1 H
   H13        1.0     0.152013     0.804424     0.524420    Uiso  1 H
   H14        1.0     0.269872     0.703873     0.527297    Uiso  1 H
   H15        1.0     0.163349     0.023661     0.555016    Uiso  1 H
   H16        1.0     0.412244     0.640377     0.568703    Uiso  1 H
   H17        1.0     0.494964     0.605168     0.527309    Uiso  1 H
   H18        1.0     0.471085     0.358780     0.501715    Uiso  1 H
   H19        1.0     0.686199     0.863744     0.535644    Uiso  1 H
   H20        1.0     0.749695     0.424072     0.516431    Uiso  1 H
   H21        1.0     0.795059     0.015914     0.500758    Uiso  1 H
   H22        1.0     0.912595     0.314882     0.566639    Uiso  1 H
   H23        1.0     0.962980     0.511634     0.517144    Uiso  1 H
   H24        1.0     0.997212     0.955773     0.523714    Uiso  1 H
   H25        1.0     0.190108     0.922224     0.621771    Uiso  1 H
   H26        1.0     0.127631     0.693277     0.588388    Uiso  1 H
   H27        1.0     0.427055     0.244498     0.616128    Uiso  1 H
   H28        1.0     0.176917     0.406806     0.602500    Uiso  1 H
   H29        1.0     0.373711     0.462016     0.618708    Uiso  1 H
   H30        1.0     0.533564     0.400964     0.552742    Uiso  1 H
   H31        1.0     0.966662     0.154823     0.663619    Uiso  1 H
   H32        1.0     0.620590     0.413507     0.628287    Uiso  1 H
   H33        1.0     0.913479     0.139622     0.567796    Uiso  1 H
   H34        1.0    -0.003934     0.122314     0.683055    Uiso  1 H
   H35        1.0     0.924291     0.572826     0.645180    Uiso  1 H
   H36        1.0     0.126750     0.062499     0.631121    Uiso  1 H
   O1         1.0     0.103287     0.273794     0.409883    Uiso  1 O
   O2         1.0     0.794356     0.523251     0.393961    Uiso  1 O
   O3         1.0     0.101795     0.580828     0.397884    Uiso  1 O
   O4         1.0     0.322772     0.219523     0.461711    Uiso  1 O
   O5         1.0     0.794727     0.148483     0.457528    Uiso  1 O
   O6         1.0     0.564533     0.187425     0.409495    Uiso  1 O
   O7         1.0     0.124753     0.982562     0.524582    Uiso  1 O
   O8         1.0     0.151761     0.692955     0.533199    Uiso  1 O
   O9         1.0     0.465768     0.694219     0.539746    Uiso  1 O
   O10        1.0     0.562985     0.446424     0.522119    Uiso  1 O
   O11        1.0     0.809032     0.959972     0.527856    Uiso  1 O
   O12        1.0     0.848283     0.395951     0.515575    Uiso  1 O
   O13        1.0     0.211163     0.044065     0.614027    Uiso  1 O
   O14        1.0     0.130398     0.705560     0.621176    Uiso  1 O
   O15        1.0     0.290545     0.508516     0.613942    Uiso  1 O
   O16        1.0     0.511440     0.371340     0.609697    Uiso  1 O
   O17        1.0     0.961046     0.253098     0.584176    Uiso  1 O
   O18        1.0     0.805413     0.496669     0.659016    Uiso  1 O
   H1         1.0     0.824700     0.252436     0.477794    Uiso  1 H
   H2         1.0     0.206264     0.654805     0.629763    Uiso  1 H
   H3         1.0     0.807072     0.553697     0.686451    Uiso  1 H
Ag-H2O-H3-ini
#======================================================================
# CRYSTAL DATA
#----------------------------------------------------------------------
data_VESTA_phase_1

_chemical_name_common                  ' CONTCAR\(7)                          '
_cell_length_a                         8.667100
_cell_length_b                         8.667100
_cell_length_c                         30.596701
_cell_angle_alpha                      90.000000
_cell_angle_beta                       90.000000
_cell_angle_gamma                      120.000000
_cell_volume                           1990.457182
_space_group_name_H-M_alt              'P 1'
_space_group_IT_number                 1

loop_
_space_group_symop_operation_xyz
   'x, y, z'

loop_
   _atom_site_label
   _atom_site_occupancy
   _atom_site_fract_x
   _atom_site_fract_y
   _atom_site_fract_z
   _atom_site_adp_type
   _atom_site_U_iso_or_equiv
   _atom_site_type_symbol
   Ag1        1.0     0.000000     0.000000     0.056220    Uiso  1 Ag
   Ag2        1.0    -0.000420     0.001416     0.292273    Uiso  1 Ag
   Ag3        1.0     0.222437     0.111951     0.213070    Uiso  1 Ag
   Ag4        1.0     0.111110     0.222220     0.133310    Uiso  1 Ag
   Ag5        1.0     0.333330     0.000000     0.056220    Uiso  1 Ag
   Ag6        1.0     0.333967     0.001611     0.294008    Uiso  1 Ag
   Ag7        1.0     0.555085     0.111809     0.213014    Uiso  1 Ag
   Ag8        1.0     0.444440     0.222220     0.133310    Uiso  1 Ag
   Ag9        1.0     0.666670     0.000000     0.056220    Uiso  1 Ag
   Ag10       1.0     0.667304     0.002214     0.293361    Uiso  1 Ag
   Ag11       1.0     0.888053     0.111494     0.212275    Uiso  1 Ag
   Ag12       1.0     0.777780     0.222220     0.133310    Uiso  1 Ag
   Ag13       1.0     0.000000     0.333330     0.056220    Uiso  1 Ag
   Ag14       1.0    -0.000288     0.334630     0.289959    Uiso  1 Ag
   Ag15       1.0     0.223183     0.446016     0.212151    Uiso  1 Ag
   Ag16       1.0     0.111110     0.555560     0.133310    Uiso  1 Ag
   Ag17       1.0     0.333330     0.333330     0.056220    Uiso  1 Ag
   Ag18       1.0     0.333653     0.334603     0.292532    Uiso  1 Ag
   Ag19       1.0     0.554875     0.445545     0.212445    Uiso  1 Ag
   Ag20       1.0     0.444440     0.555560     0.133310    Uiso  1 Ag
   Ag21       1.0     0.666670     0.333330     0.056220    Uiso  1 Ag
   Ag22       1.0     0.666149     0.334312     0.291614    Uiso  1 Ag
   Ag23       1.0     0.888216     0.445346     0.211679    Uiso  1 Ag
   Ag24       1.0     0.777780     0.555560     0.133310    Uiso  1 Ag
   Ag25       1.0     0.000000     0.666670     0.056220    Uiso  1 Ag
   Ag26       1.0     0.000800     0.669360     0.290159    Uiso  1 Ag
   Ag27       1.0     0.223052     0.780247     0.212299    Uiso  1 Ag
   Ag28       1.0     0.111110     0.888890     0.133310    Uiso  1 Ag
   Ag29       1.0     0.333330     0.666670     0.056220    Uiso  1 Ag
   Ag30       1.0     0.333789     0.668875     0.291797    Uiso  1 Ag
   Ag31       1.0     0.556089     0.779645     0.212920    Uiso  1 Ag
   Ag32       1.0     0.444440     0.888890     0.133310    Uiso  1 Ag
   Ag33       1.0     0.666670     0.666670     0.056220    Uiso  1 Ag
   Ag34       1.0     0.667171     0.667556     0.292269    Uiso  1 Ag
   Ag35       1.0     0.888782     0.779771     0.212163    Uiso  1 Ag
   Ag36       1.0     0.777780     0.888890     0.133310    Uiso  1 Ag
   H1         1.0     0.952552     0.548411     0.393602    Uiso  1 H
   H2         1.0     0.790499     0.568704     0.363256    Uiso  1 H
   H3         1.0     0.172655     0.231224     0.392791    Uiso  1 H
   H4         1.0     0.158556     0.623054     0.364882    Uiso  1 H
   H5         1.0     0.096166     0.445780     0.392134    Uiso  1 H
   H6         1.0     0.273566     0.123395     0.495490    Uiso  1 H
   H7         1.0     0.905232     0.165667     0.435600    Uiso  1 H
   H8         1.0     0.420551     0.195933     0.455456    Uiso  1 H
   H9         1.0     0.637142     0.149825     0.424680    Uiso  1 H
   H10        1.0     0.712861     0.411760     0.399022    Uiso  1 H
   H11        1.0     0.517257     0.138875     0.383651    Uiso  1 H
   H12        1.0     0.009812     0.187208     0.363416    Uiso  1 H
   H13        1.0     0.143287     0.800991     0.537243    Uiso  1 H
   H14        1.0     0.263427     0.702382     0.536454    Uiso  1 H
   H15        1.0     0.150314     0.023887     0.564776    Uiso  1 H
   H16        1.0     0.424181     0.625866     0.566969    Uiso  1 H
   H17        1.0     0.431184     0.570831     0.517888    Uiso  1 H
   H18        1.0     0.502003     0.330380     0.512392    Uiso  1 H
   H19        1.0     0.672220     0.829420     0.527169    Uiso  1 H
   H20        1.0     0.723406     0.413305     0.528204    Uiso  1 H
   H21        1.0     0.792872    -0.000827     0.496959    Uiso  1 H
   H22        1.0     0.858185     0.311880     0.548476    Uiso  1 H
   H23        1.0    -0.015553     0.510415     0.528895    Uiso  1 H
   H24        1.0     0.994038     0.950460     0.529382    Uiso  1 H
   H25        1.0     0.195170    -0.055609     0.632166    Uiso  1 H
   H26        1.0     0.149488     0.706437     0.602118    Uiso  1 H
   H27        1.0     0.438120     0.250800     0.624347    Uiso  1 H
   H28        1.0     0.248804     0.461184     0.621757    Uiso  1 H
   H29        1.0     0.446355     0.505295     0.625241    Uiso  1 H
   H30        1.0     0.574557     0.391192     0.567239    Uiso  1 H
   H31        1.0     0.875431     0.182588     0.610189    Uiso  1 H
   H32        1.0     0.644418     0.397419     0.637262    Uiso  1 H
   H33        1.0     0.796407     0.065686     0.567097    Uiso  1 H
   H34        1.0     0.838825     0.381782     0.685357    Uiso  1 H
   H35        1.0     0.940762     0.558154     0.657821    Uiso  1 H
   H36        1.0     0.136995     0.089603     0.640539    Uiso  1 H
   O1         1.0     0.059435     0.231011     0.393469    Uiso  1 O
   O2         1.0     0.809852     0.539162     0.393923    Uiso  1 O
   O3         1.0     0.104725     0.566028     0.393701    Uiso  1 O
   O4         1.0     0.372385     0.230156     0.480997    Uiso  1 O
   O5         1.0     0.809957     0.143416     0.457231    Uiso  1 O
   O6         1.0     0.560203     0.195035     0.412628    Uiso  1 O
   O7         1.0     0.120566    -0.020880     0.534262    Uiso  1 O
   O8         1.0     0.149076     0.692297     0.546432    Uiso  1 O
   O9         1.0     0.444747     0.670100     0.535777    Uiso  1 O
   O10        1.0     0.604861     0.419545     0.534675    Uiso  1 O
   O11        1.0     0.793656     0.935096     0.524291    Uiso  1 O
   O12        1.0     0.873675     0.392065     0.522535    Uiso  1 O
   O13        1.0     0.216387     0.064692     0.622708    Uiso  1 O
   O14        1.0     0.152257     0.728328     0.634544    Uiso  1 O
   O15        1.0     0.371554     0.562008     0.619756    Uiso  1 O
   O16        1.0     0.539527     0.372077     0.618033    Uiso  1 O
   O17        1.0     0.794583     0.160450     0.585537    Uiso  1 O
   O18        1.0     0.821271     0.467615     0.668701    Uiso  1 O
   H1         1.0     0.854675     0.251531     0.475731    Uiso  1 H
   H2         1.0     0.252753     0.715904     0.644874    Uiso  1 H
   H3         1.0     0.821270     0.467620     0.698700    Uiso  1 H
Ag-H2O-H-fin
#======================================================================
# CRYSTAL DATA
#----------------------------------------------------------------------
data_VESTA_phase_1

_chemical_name_common                  ' CONTCAR\(7)                          '
_cell_length_a                         8.667100
_cell_length_b                         8.667100
_cell_length_c                         30.596701
_cell_angle_alpha                      90.000000
_cell_angle_beta                       90.000000
_cell_angle_gamma                      120.000000
_cell_volume                           1990.457182
_space_group_name_H-M_alt              'P 1'
_space_group_IT_number                 1

loop_
_space_group_symop_operation_xyz
   'x, y, z'

loop_
   _atom_site_label
   _atom_site_occupancy
   _atom_site_fract_x
   _atom_site_fract_y
   _atom_site_fract_z
   _atom_site_adp_type
   _atom_site_U_iso_or_equiv
   _atom_site_type_symbol
   Ag1        1.0     0.000000     0.000000     0.056220    Uiso  1 Ag
   Ag2        1.0     0.000213     0.000360     0.292235    Uiso  1 Ag
   Ag3        1.0     0.222363     0.110747     0.212806    Uiso  1 Ag
   Ag4        1.0     0.111110     0.222220     0.133310    Uiso  1 Ag
   Ag5        1.0     0.333330     0.000000     0.056220    Uiso  1 Ag
   Ag6        1.0     0.333820    -0.000161     0.292622    Uiso  1 Ag
   Ag7        1.0     0.555216     0.110673     0.212357    Uiso  1 Ag
   Ag8        1.0     0.444440     0.222220     0.133310    Uiso  1 Ag
   Ag9        1.0     0.666670     0.000000     0.056220    Uiso  1 Ag
   Ag10       1.0     0.666628     0.000262     0.292180    Uiso  1 Ag
   Ag11       1.0     0.888618     0.110766     0.212574    Uiso  1 Ag
   Ag12       1.0     0.777780     0.222220     0.133310    Uiso  1 Ag
   Ag13       1.0     0.000000     0.333330     0.056220    Uiso  1 Ag
   Ag14       1.0     0.000519     0.333542     0.291551    Uiso  1 Ag
   Ag15       1.0     0.222397     0.444434     0.212327    Uiso  1 Ag
   Ag16       1.0     0.111110     0.555560     0.133310    Uiso  1 Ag
   Ag17       1.0     0.333330     0.333330     0.056220    Uiso  1 Ag
   Ag18       1.0     0.333222     0.333250     0.292178    Uiso  1 Ag
   Ag19       1.0     0.554952     0.444360     0.212232    Uiso  1 Ag
   Ag20       1.0     0.444440     0.555560     0.133310    Uiso  1 Ag
   Ag21       1.0     0.666670     0.333330     0.056220    Uiso  1 Ag
   Ag22       1.0     0.666483     0.333120     0.290778    Uiso  1 Ag
   Ag23       1.0     0.888935     0.443789     0.211845    Uiso  1 Ag
   Ag24       1.0     0.777780     0.555560     0.133310    Uiso  1 Ag
   Ag25       1.0     0.000000     0.666670     0.056220    Uiso  1 Ag
   Ag26       1.0     0.000574     0.667402     0.290304    Uiso  1 Ag
   Ag27       1.0     0.222623     0.778240     0.212101    Uiso  1 Ag
   Ag28       1.0     0.111110     0.888890     0.133310    Uiso  1 Ag
   Ag29       1.0     0.333330     0.666670     0.056220    Uiso  1 Ag
   Ag30       1.0     0.333620     0.667206     0.291622    Uiso  1 Ag
   Ag31       1.0     0.555772     0.777802     0.212518    Uiso  1 Ag
   Ag32       1.0     0.444440     0.888890     0.133310    Uiso  1 Ag
   Ag33       1.0     0.666670     0.666670     0.056220    Uiso  1 Ag
   Ag34       1.0     0.667268     0.666381     0.291767    Uiso  1 Ag
   Ag35       1.0     0.888906     0.778322     0.212137    Uiso  1 Ag
   Ag36       1.0     0.777780     0.888890     0.133310    Uiso  1 Ag
   H1         1.0     0.954458     0.547698     0.397081    Uiso  1 H
   H2         1.0     0.797430     0.554810     0.363984    Uiso  1 H
   H3         1.0     0.203828     0.254442     0.430716    Uiso  1 H
   H4         1.0     0.173827     0.627637     0.370130    Uiso  1 H
   H5         1.0     0.131919     0.474380     0.404707    Uiso  1 H
   H6         1.0     0.255681     0.105502     0.483476    Uiso  1 H
   H7         1.0     0.921711     0.195692     0.443263    Uiso  1 H
   H8         1.0     0.405531     0.179946     0.445102    Uiso  1 H
   H9         1.0     0.660522     0.157119     0.427709    Uiso  1 H
   H10        1.0     0.719305     0.393678     0.399641    Uiso  1 H
   H11        1.0     0.551276     0.126029     0.382426    Uiso  1 H
   H12        1.0     0.108652     0.223159     0.383955    Uiso  1 H
   H13        1.0     0.158225     0.781068     0.529410    Uiso  1 H
   H14        1.0     0.273956     0.679058     0.534361    Uiso  1 H
   H15        1.0     0.162842     0.011029     0.554461    Uiso  1 H
   H16        1.0     0.474211     0.689689     0.575502    Uiso  1 H
   H17        1.0     0.499352     0.582509     0.536407    Uiso  1 H
   H18        1.0     0.477636     0.338784     0.507385    Uiso  1 H
   H19        1.0     0.682972     0.837488     0.529477    Uiso  1 H
   H20        1.0     0.667517     0.408114     0.529781    Uiso  1 H
   H21        1.0     0.802089     0.005137     0.498593    Uiso  1 H
   H22        1.0     0.862864     0.304101     0.553724    Uiso  1 H
   H23        1.0    -0.029036     0.488741     0.530008    Uiso  1 H
   H24        1.0     0.003179     0.931858     0.521292    Uiso  1 H
   H25        1.0     0.139269     0.827344     0.630782    Uiso  1 H
   H26        1.0     0.133676     0.689044     0.597453    Uiso  1 H
   H27        1.0     0.289358     0.172649     0.618412    Uiso  1 H
   H28        1.0     0.344683     0.680162     0.637697    Uiso  1 H
   H29        1.0     0.450572     0.572583     0.634605    Uiso  1 H
   H30        1.0     0.510572     0.385289     0.589306    Uiso  1 H
   H31        1.0     0.812514     0.129380     0.614685    Uiso  1 H
   H32        1.0     0.597191     0.394185     0.635520    Uiso  1 H
   H33        1.0     0.852685     0.064961     0.569190    Uiso  1 H
   H34        1.0     0.807323     0.428347     0.688871    Uiso  1 H
   H35        1.0     0.917431     0.533332     0.647686    Uiso  1 H
   H36        1.0     0.084127     0.102263     0.611017    Uiso  1 H
   O1         1.0     0.115707     0.273045     0.413232    Uiso  1 O
   O2         1.0     0.813586     0.525973     0.394779    Uiso  1 O
   O3         1.0     0.121845     0.583820     0.399528    Uiso  1 O
   O4         1.0     0.332073     0.210264     0.464232    Uiso  1 O
   O5         1.0     0.811162     0.158359     0.460730    Uiso  1 O
   O6         1.0     0.582359     0.191247     0.410342    Uiso  1 O
   O7         1.0     0.130063    -0.039372     0.524177    Uiso  1 O
   O8         1.0     0.157697     0.671930     0.540385    Uiso  1 O
   O9         1.0     0.480104     0.684457     0.542477    Uiso  1 O
   O10        1.0     0.554541     0.411421     0.532075    Uiso  1 O
   O11        1.0     0.808711     0.937450     0.524248    Uiso  1 O
   O12        1.0     0.854292     0.372782     0.528696    Uiso  1 O
   O13        1.0     0.174083     0.064169     0.610460    Uiso  1 O
   O14        1.0     0.125763     0.707464     0.629423    Uiso  1 O
   O15        1.0     0.458618     0.689107     0.629488    Uiso  1 O
   O16        1.0     0.486120     0.376855     0.621260    Uiso  1 O
   O17        1.0     0.901890     0.162594     0.591815    Uiso  1 O
   O18        1.0     0.802006     0.428470     0.657149    Uiso  1 O
   H1         1.0     0.838893     0.251828     0.483799    Uiso  1 H
Ag-H2O-H-ini
#======================================================================
# CRYSTAL DATA
#----------------------------------------------------------------------
data_VESTA_phase_1

_chemical_name_common                  ' CONTCAR\(7)                          '
_cell_length_a                         8.667100
_cell_length_b                         8.667100
_cell_length_c                         30.596701
_cell_angle_alpha                      90.000000
_cell_angle_beta                       90.000000
_cell_angle_gamma                      120.000000
_cell_volume                           1990.457182
_space_group_name_H-M_alt              'P 1'
_space_group_IT_number                 1

loop_
_space_group_symop_operation_xyz
   'x, y, z'

loop_
   _atom_site_label
   _atom_site_occupancy
   _atom_site_fract_x
   _atom_site_fract_y
   _atom_site_fract_z
   _atom_site_adp_type
   _atom_site_U_iso_or_equiv
   _atom_site_type_symbol
   Ag1        1.0     0.000000     0.000000     0.056220    Uiso  1 Ag
   Ag2        1.0    -0.001533     0.998780     0.291313    Uiso  1 Ag
   Ag3        1.0     0.223459     0.109141     0.213783    Uiso  1 Ag
   Ag4        1.0     0.111110     0.222220     0.133310    Uiso  1 Ag
   Ag5        1.0     0.333330     0.000000     0.056220    Uiso  1 Ag
   Ag6        1.0     0.334945     0.001158     0.297925    Uiso  1 Ag
   Ag7        1.0     0.553351     0.109169     0.213880    Uiso  1 Ag
   Ag8        1.0     0.444440     0.222220     0.133310    Uiso  1 Ag
   Ag9        1.0     0.666670     0.000000     0.056220    Uiso  1 Ag
   Ag10       1.0     0.669765     0.000897     0.292137    Uiso  1 Ag
   Ag11       1.0     0.888446     0.109932     0.211508    Uiso  1 Ag
   Ag12       1.0     0.777780     0.222220     0.133310    Uiso  1 Ag
   Ag13       1.0     0.000000     0.333330     0.056220    Uiso  1 Ag
   Ag14       1.0    -0.001685     0.329592     0.290998    Uiso  1 Ag
   Ag15       1.0     0.223163     0.444919     0.213142    Uiso  1 Ag
   Ag16       1.0     0.111110     0.555560     0.133310    Uiso  1 Ag
   Ag17       1.0     0.333330     0.333330     0.056220    Uiso  1 Ag
   Ag18       1.0     0.334155     0.331854     0.292706    Uiso  1 Ag
   Ag19       1.0     0.554551     0.441911     0.211484    Uiso  1 Ag
   Ag20       1.0     0.444440     0.555560     0.133310    Uiso  1 Ag
   Ag21       1.0     0.666670     0.333330     0.056220    Uiso  1 Ag
   Ag22       1.0     0.665769     0.331313     0.292726    Uiso  1 Ag
   Ag23       1.0     0.889207     0.445039     0.213243    Uiso  1 Ag
   Ag24       1.0     0.777780     0.555560     0.133310    Uiso  1 Ag
   Ag25       1.0     0.000000     0.666670     0.056220    Uiso  1 Ag
   Ag26       1.0    -0.000873     0.664985     0.294362    Uiso  1 Ag
   Ag27       1.0     0.222389     0.777961     0.212459    Uiso  1 Ag
   Ag28       1.0     0.111110     0.888890     0.133310    Uiso  1 Ag
   Ag29       1.0     0.333330     0.666670     0.056220    Uiso  1 Ag
   Ag30       1.0     0.335335     0.665687     0.293068    Uiso  1 Ag
   Ag31       1.0     0.553981     0.777137     0.212628    Uiso  1 Ag
   Ag32       1.0     0.444440     0.888890     0.133310    Uiso  1 Ag
   Ag33       1.0     0.666670     0.666670     0.056220    Uiso  1 Ag
   Ag34       1.0     0.667536     0.663654     0.289104    Uiso  1 Ag
   Ag35       1.0     0.891288     0.777103     0.212354    Uiso  1 Ag
   Ag36       1.0     0.777780     0.888890     0.133310    Uiso  1 Ag
   H1         1.0     0.911791     0.598296     0.399086    Uiso  1 H
   H2         1.0     0.771952     0.544221     0.362262    Uiso  1 H
   H3         1.0     0.147519     0.149020     0.382932    Uiso  1 H
   H4         1.0     0.222150     0.634922     0.379143    Uiso  1 H
   H5         1.0     0.189064     0.447932     0.391595    Uiso  1 H
   H6         1.0     0.268192     0.105204     0.491917    Uiso  1 H
   H7         1.0     0.886173     0.110974     0.425151    Uiso  1 H
   H8         1.0     0.412880     0.184370     0.452096    Uiso  1 H
   H9         1.0     0.712745     0.127224     0.434492    Uiso  1 H
   H10        1.0     0.653897     0.332419     0.407797    Uiso  1 H
   H11        1.0     0.532639     0.154759     0.383082    Uiso  1 H
   H12        1.0     0.017072     0.194473     0.360664    Uiso  1 H
   H13        1.0     0.147912     0.845494     0.551059    Uiso  1 H
   H14        1.0     0.286687     0.773338     0.548807    Uiso  1 H
   H15        1.0     0.133165     0.061312     0.571806    Uiso  1 H
   H16        1.0     0.433341     0.624113     0.572420    Uiso  1 H
   H17        1.0     0.518281     0.554083     0.538147    Uiso  1 H
   H18        1.0     0.510254     0.325809     0.515657    Uiso  1 H
   H19        1.0     0.653993     0.826438     0.530571    Uiso  1 H
   H20        1.0     0.711966     0.425811     0.533840    Uiso  1 H
   H21        1.0     0.766994     0.991325     0.497688    Uiso  1 H
   H22        1.0     0.865267     0.334359     0.561184    Uiso  1 H
   H23        1.0    -0.000365     0.538660     0.549216    Uiso  1 H
   H24        1.0     0.975484     0.966134     0.537005    Uiso  1 H
   H25        1.0     0.145677     0.908838     0.649705    Uiso  1 H
   H26        1.0     0.155110     0.765921     0.621148    Uiso  1 H
   H27        1.0     0.316567     0.214885     0.633524    Uiso  1 H
   H28        1.0     0.284038     0.527791     0.637927    Uiso  1 H
   H29        1.0     0.468229     0.534224     0.634316    Uiso  1 H
   H30        1.0     0.564775     0.378437     0.597518    Uiso  1 H
   H31        1.0     0.872618     0.175679     0.614576    Uiso  1 H
   H32        1.0     0.654975     0.412861     0.645401    Uiso  1 H
   H33        1.0     0.767218     0.063196     0.572491    Uiso  1 H
   H34        1.0     0.897314     0.397597     0.670537    Uiso  1 H
   H35        1.0     0.944085     0.595683     0.669062    Uiso  1 H
   H36        1.0     0.119031     0.176572     0.642033    Uiso  1 H
   O1         1.0     0.067613     0.195366     0.390496    Uiso  1 O
   O2         1.0     0.784508     0.555272     0.395093    Uiso  1 O
   O3         1.0     0.231792     0.567818     0.404316    Uiso  1 O
   O4         1.0     0.353822     0.213279     0.476197    Uiso  1 O
   O5         1.0     0.786517     0.077308     0.446241    Uiso  1 O
   O6         1.0     0.573359     0.201158     0.413054    Uiso  1 O
   O7         1.0     0.103878     0.004391     0.542294    Uiso  1 O
   O8         1.0     0.173360     0.749293     0.561445    Uiso  1 O
   O9         1.0     0.459498     0.629067     0.540496    Uiso  1 O
   O10        1.0     0.590226     0.409067     0.538769    Uiso  1 O
   O11        1.0     0.768166     0.942628     0.527265    Uiso  1 O
   O12        1.0     0.907608     0.422291     0.536800    Uiso  1 O
   O13        1.0     0.187841     0.122822     0.629652    Uiso  1 O
   O14        1.0     0.152725     0.797997     0.652142    Uiso  1 O
   O15        1.0     0.410986     0.609823     0.630963    Uiso  1 O
   O16        1.0     0.540843     0.379623     0.629287    Uiso  1 O
   O17        1.0     0.763310     0.139013     0.596789    Uiso  1 O
   O18        1.0     0.842406     0.472918     0.673531    Uiso  1 O
   H1         1.0     0.786520     0.077310     0.476240    Uiso  1 H
Ag-H2O-H-K0
data_created_by_vaspkit_code
_audit_creation_date          Thu Jun 20 14:08:39 2024
_pd_phase_name                     'CIF files'
_cell_length_a                     8.66709995
_cell_length_b                     8.66709995
_cell_length_c                    30.59670067
_cell_angle_alpha                     90.0000
_cell_angle_beta                      90.0000
_cell_angle_gamma                    120.0000
_symmetry_space_group_name_H-M           'P 1'
_symmetry_Int_Tables_number            1
loop_
_symmetry_equiv_pos_as_xyz
    'x, y, z'
loop_
   _atom_site_label
   _atom_site_occupancy
   _atom_site_fract_x
   _atom_site_fract_y
   _atom_site_fract_z
   _atom_site_thermal_displace_type
   _atom_site_U_iso_or_equiv
   _atom_site_type_symbol
   Ag001  1.0    0.000000    0.000000    0.056220  Uiso   1.00  Ag
   Ag002  1.0    0.999696    0.002597    0.290286  Uiso   1.00  Ag
   Ag003  1.0    0.223051    0.111435    0.212230  Uiso   1.00  Ag
   Ag004  1.0    0.111110    0.222220    0.133310  Uiso   1.00  Ag
   Ag005  1.0    0.333330    0.000000    0.056220  Uiso   1.00  Ag
   Ag006  1.0    0.336057    0.005405    0.291783  Uiso   1.00  Ag
   Ag007  1.0    0.554524    0.111111    0.211993  Uiso   1.00  Ag
   Ag008  1.0    0.444440    0.222220    0.133310  Uiso   1.00  Ag
   Ag009  1.0    0.666670    0.000000    0.056220  Uiso   1.00  Ag
   Ag010  1.0    0.668914    0.002398    0.290254  Uiso   1.00  Ag
   Ag011  1.0    0.889402    0.112465    0.211659  Uiso   1.00  Ag
   Ag012  1.0    0.777780    0.222220    0.133310  Uiso   1.00  Ag
   Ag013  1.0    0.000000    0.333330    0.056220  Uiso   1.00  Ag
   Ag014  1.0    0.999795    0.333694    0.290584  Uiso   1.00  Ag
   Ag015  1.0    0.222977    0.447315    0.212511  Uiso   1.00  Ag
   Ag016  1.0    0.111110    0.555560    0.133310  Uiso   1.00  Ag
   Ag017  1.0    0.333330    0.333330    0.056220  Uiso   1.00  Ag
   Ag018  1.0    0.334447    0.335462    0.290043  Uiso   1.00  Ag
   Ag019  1.0    0.555636    0.445723    0.211204  Uiso   1.00  Ag
   Ag020  1.0    0.444440    0.555560    0.133310  Uiso   1.00  Ag
   Ag021  1.0    0.666670    0.333330    0.056220  Uiso   1.00  Ag
   Ag022  1.0    0.667239    0.335237    0.289296  Uiso   1.00  Ag
   Ag023  1.0    0.890994    0.447087    0.212003  Uiso   1.00  Ag
   Ag024  1.0    0.777780    0.555560    0.133310  Uiso   1.00  Ag
   Ag025  1.0    0.000000    0.666670    0.056220  Uiso   1.00  Ag
   Ag026  1.0    0.998188    0.667774    0.291448  Uiso   1.00  Ag
   Ag027  1.0    0.222728    0.778997    0.210940  Uiso   1.00  Ag
   Ag028  1.0    0.111110    0.888890    0.133310  Uiso   1.00  Ag
   Ag029  1.0    0.333330    0.666670    0.056220  Uiso   1.00  Ag
   Ag030  1.0    0.335302    0.667642    0.292367  Uiso   1.00  Ag
   Ag031  1.0    0.554417    0.778487    0.212259  Uiso   1.00  Ag
   Ag032  1.0    0.444440    0.888890    0.133310  Uiso   1.00  Ag
   Ag033  1.0    0.666670    0.666670    0.056220  Uiso   1.00  Ag
   Ag034  1.0    0.667249    0.667956    0.290021  Uiso   1.00  Ag
   Ag035  1.0    0.890345    0.778857    0.211966  Uiso   1.00  Ag
   Ag036  1.0    0.777780    0.888890    0.133310  Uiso   1.00  Ag
    H001  1.0    0.786776    0.601758    0.411183  Uiso   1.00   H
    H002  1.0    0.769869    0.506694    0.366904  Uiso   1.00   H
    H003  1.0    0.185419    0.244598    0.463139  Uiso   1.00   H
    H004  1.0    0.026485    0.533555    0.400711  Uiso   1.00   H
    H005  1.0    0.230291    0.661750    0.407406  Uiso   1.00   H
    H006  1.0    0.266300    0.128376    0.519609  Uiso   1.00   H
    H007  1.0    0.919647    0.199637    0.473821  Uiso   1.00   H
    H008  1.0    0.409455    0.195551    0.479714  Uiso   1.00   H
    H009  1.0    0.840840    0.273686    0.511650  Uiso   1.00   H
    H010  1.0    0.609863    0.268104    0.426956  Uiso   1.00   H
    H011  1.0    0.636521    0.153887    0.462256  Uiso   1.00   H
    H012  1.0    0.129551    0.350716    0.429532  Uiso   1.00   H
    H013  1.0    0.180335    0.806156    0.561455  Uiso   1.00   H
    H014  1.0    0.301837    0.709315    0.564563  Uiso   1.00   H
    H015  1.0    0.174431    0.020288    0.591864  Uiso   1.00   H
    H016  1.0    0.495506    0.713584    0.608036  Uiso   1.00   H
    H017  1.0    0.525543    0.617647    0.567154  Uiso   1.00   H
    H018  1.0    0.479323    0.365180    0.537450  Uiso   1.00   H
    H019  1.0    0.710882    0.880159    0.565064  Uiso   1.00   H
    H020  1.0    0.675551    0.446537    0.557776  Uiso   1.00   H
    H021  1.0    0.822598    0.042336    0.531834  Uiso   1.00   H
    H022  1.0    0.862032    0.347445    0.579765  Uiso   1.00   H
    H023  1.0    0.981371    0.524785    0.555368  Uiso   1.00   H
    H024  1.0    0.019517    0.961306    0.557552  Uiso   1.00   H
    H025  1.0    0.173194    0.829956    0.663743  Uiso   1.00   H
    H026  1.0    0.152279    0.696883    0.627152  Uiso   1.00   H
    H027  1.0    0.320790    0.177930    0.653304  Uiso   1.00   H
    H028  1.0    0.347458    0.676758    0.668295  Uiso   1.00   H
    H029  1.0    0.456327    0.570414    0.665739  Uiso   1.00   H
    H030  1.0    0.516175    0.393570    0.617680  Uiso   1.00   H
    H031  1.0    0.063158    0.300576    0.617204  Uiso   1.00   H
    H032  1.0    0.611979    0.389767    0.661670  Uiso   1.00   H
    H033  1.0    0.896026    0.127540    0.598207  Uiso   1.00   H
    H034  1.0    0.830770    0.323690    0.662448  Uiso   1.00   H
    H035  1.0    0.919445    0.524969    0.673656  Uiso   1.00   H
    H036  1.0    0.111049    0.074833    0.662147  Uiso   1.00   H
    O001  1.0    0.087195    0.235369    0.444416  Uiso   1.00   O
    O002  1.0    0.794561    0.503080    0.398200  Uiso   1.00   O
    O003  1.0    0.143208    0.539447    0.399849  Uiso   1.00   O
    O004  1.0    0.336703    0.229177    0.499095  Uiso   1.00   O
    O005  1.0    0.811289    0.168533    0.492810  Uiso   1.00   O
    O006  1.0    0.542186    0.163442    0.445589  Uiso   1.00   O
    O007  1.0    0.143460    0.980678    0.560894  Uiso   1.00   O
    O008  1.0    0.180743    0.693945    0.568880  Uiso   1.00   O
    O009  1.0    0.508713    0.720579    0.574998  Uiso   1.00   O
    O010  1.0    0.559328    0.442748    0.561579  Uiso   1.00   O
    O011  1.0    0.835399    0.981073    0.558529  Uiso   1.00   O
    O012  1.0    0.858940    0.416733    0.554317  Uiso   1.00   O
    O013  1.0    0.205749    0.059377    0.649609  Uiso   1.00   O
    O014  1.0    0.145870    0.705795    0.659515  Uiso   1.00   O
    O015  1.0    0.462566    0.685867    0.660783  Uiso   1.00   O
    O016  1.0    0.496468    0.374662    0.649818  Uiso   1.00   O
    O017  1.0    0.934237    0.229062    0.619850  Uiso   1.00   O
    O018  1.0    0.806639    0.410342    0.677006  Uiso   1.00   O
    H001  1.0    0.222882    0.783410    0.320511  Uiso   1.00   H
Ag-H2O-H-K1
data_created_by_vaspkit_code
_audit_creation_date          Thu Jun 20 14:08:39 2024
_pd_phase_name                     'CIF files'
_cell_length_a                     8.66709995
_cell_length_b                     8.66709995
_cell_length_c                    30.59670067
_cell_angle_alpha                     90.0000
_cell_angle_beta                      90.0000
_cell_angle_gamma                    120.0000
_symmetry_space_group_name_H-M           'P 1'
_symmetry_Int_Tables_number            1
loop_
_symmetry_equiv_pos_as_xyz
    'x, y, z'
loop_
   _atom_site_label
   _atom_site_occupancy
   _atom_site_fract_x
   _atom_site_fract_y
   _atom_site_fract_z
   _atom_site_thermal_displace_type
   _atom_site_U_iso_or_equiv
   _atom_site_type_symbol
   Ag001  1.0    0.000000    0.000000    0.056220  Uiso   1.00  Ag
   Ag002  1.0   -0.000922   -0.000116    0.289813  Uiso   1.00  Ag
   Ag003  1.0    0.223639    0.109910    0.212644  Uiso   1.00  Ag
   Ag004  1.0    0.111110    0.222220    0.133310  Uiso   1.00  Ag
   Ag005  1.0    0.333330    0.000000    0.056220  Uiso   1.00  Ag
   Ag006  1.0    0.335955    0.003282    0.294035  Uiso   1.00  Ag
   Ag007  1.0    0.554109    0.109032    0.212619  Uiso   1.00  Ag
   Ag008  1.0    0.444440    0.222220    0.133310  Uiso   1.00  Ag
   Ag009  1.0    0.666670    0.000000    0.056220  Uiso   1.00  Ag
   Ag010  1.0    0.669741    0.001469    0.292015  Uiso   1.00  Ag
   Ag011  1.0    0.888670    0.110760    0.211332  Uiso   1.00  Ag
   Ag012  1.0    0.777780    0.222220    0.133310  Uiso   1.00  Ag
   Ag013  1.0    0.000000    0.333330    0.056220  Uiso   1.00  Ag
   Ag014  1.0    0.998595    0.331005    0.290950  Uiso   1.00  Ag
   Ag015  1.0    0.223258    0.445913    0.212986  Uiso   1.00  Ag
   Ag016  1.0    0.111110    0.555560    0.133310  Uiso   1.00  Ag
   Ag017  1.0    0.333330    0.333330    0.056220  Uiso   1.00  Ag
   Ag018  1.0    0.333476    0.332794    0.291556  Uiso   1.00  Ag
   Ag019  1.0    0.555172    0.444145    0.211766  Uiso   1.00  Ag
   Ag020  1.0    0.444440    0.555560    0.133310  Uiso   1.00  Ag
   Ag021  1.0    0.666670    0.333330    0.056220  Uiso   1.00  Ag
   Ag022  1.0    0.666405    0.332691    0.290051  Uiso   1.00  Ag
   Ag023  1.0    0.890319    0.445553    0.212105  Uiso   1.00  Ag
   Ag024  1.0    0.777780    0.555560    0.133310  Uiso   1.00  Ag
   Ag025  1.0    0.000000    0.666670    0.056220  Uiso   1.00  Ag
   Ag026  1.0   -0.000645    0.666245    0.291803  Uiso   1.00  Ag
   Ag027  1.0    0.222983    0.777751    0.211573  Uiso   1.00  Ag
   Ag028  1.0    0.111110    0.888890    0.133310  Uiso   1.00  Ag
   Ag029  1.0    0.333330    0.666670    0.056220  Uiso   1.00  Ag
   Ag030  1.0    0.335482    0.665451    0.293762  Uiso   1.00  Ag
   Ag031  1.0    0.554647    0.777313    0.213264  Uiso   1.00  Ag
   Ag032  1.0    0.444440    0.888890    0.133310  Uiso   1.00  Ag
   Ag033  1.0    0.666670    0.666670    0.056220  Uiso   1.00  Ag
   Ag034  1.0    0.667269    0.666391    0.291685  Uiso   1.00  Ag
   Ag035  1.0    0.889552    0.776483    0.212222  Uiso   1.00  Ag
   Ag036  1.0    0.777780    0.888890    0.133310  Uiso   1.00  Ag
    H001  1.0    0.824057    0.578967    0.380808  Uiso   1.00   H
    H002  1.0    0.862634    0.440019    0.361661  Uiso   1.00   H
    H003  1.0    0.093822    0.090561    0.391776  Uiso   1.00   H
    H004  1.0    0.051071    0.505482    0.419035  Uiso   1.00   H
    H005  1.0    0.097962    0.355097    0.416270  Uiso   1.00   H
    H006  1.0    0.288726    0.165522    0.493591  Uiso   1.00   H
    H007  1.0    0.809588    0.019148    0.426346  Uiso   1.00   H
    H008  1.0    0.422257    0.210809    0.452798  Uiso   1.00   H
    H009  1.0    0.645696    0.044536    0.435489  Uiso   1.00   H
    H010  1.0    0.647388    0.283600    0.404611  Uiso   1.00   H
    H011  1.0    0.489068    0.114383    0.383486  Uiso   1.00   H
    H012  1.0    0.971561    0.129173    0.362598  Uiso   1.00   H
    H013  1.0    0.205903    0.845180    0.537279  Uiso   1.00   H
    H014  1.0    0.323229    0.744913    0.542219  Uiso   1.00   H
    H015  1.0    0.185119    0.054461    0.567016  Uiso   1.00   H
    H016  1.0    0.507315    0.732107    0.585995  Uiso   1.00   H
    H017  1.0    0.543259    0.630154    0.547368  Uiso   1.00   H
    H018  1.0    0.507970    0.380808    0.515666  Uiso   1.00   H
    H019  1.0    0.719717    0.897887    0.540136  Uiso   1.00   H
    H020  1.0    0.703693    0.475297    0.536610  Uiso   1.00   H
    H021  1.0    0.802699    0.021396    0.499098  Uiso   1.00   H
    H022  1.0    0.879883    0.377425    0.553011  Uiso   1.00   H
    H023  1.0    0.993814    0.559246    0.530117  Uiso   1.00   H
    H024  1.0    0.036414    0.994490    0.530818  Uiso   1.00   H
    H025  1.0    0.183514    0.848197    0.640466  Uiso   1.00   H
    H026  1.0    0.166323    0.721743    0.602774  Uiso   1.00   H
    H027  1.0    0.326094    0.199367    0.629806  Uiso   1.00   H
    H028  1.0    0.363825    0.703130    0.644789  Uiso   1.00   H
    H029  1.0    0.472026    0.596211    0.643746  Uiso   1.00   H
    H030  1.0    0.529954    0.414609    0.596698  Uiso   1.00   H
    H031  1.0    0.069290    0.316435    0.589111  Uiso   1.00   H
    H032  1.0    0.619329    0.405086    0.640707  Uiso   1.00   H
    H033  1.0    0.901518    0.154583    0.567112  Uiso   1.00   H
    H034  1.0    0.836897    0.336727    0.636565  Uiso   1.00   H
    H035  1.0    0.926792    0.534682    0.650648  Uiso   1.00   H
    H036  1.0    0.116140    0.094582    0.637927  Uiso   1.00   H
    O001  1.0    0.002594    0.125141    0.393789  Uiso   1.00   O
    O002  1.0    0.839629    0.479438    0.390395  Uiso   1.00   O
    O003  1.0    0.142577    0.476489    0.427745  Uiso   1.00   O
    O004  1.0    0.371992    0.262228    0.473554  Uiso   1.00   O
    O005  1.0    0.704332    0.977627    0.445794  Uiso   1.00   O
    O006  1.0    0.543122    0.164342    0.412054  Uiso   1.00   O
    O007  1.0    0.161316    0.020515    0.535455  Uiso   1.00   O
    O008  1.0    0.203519    0.732360    0.544987  Uiso   1.00   O
    O009  1.0    0.521608    0.732604    0.552736  Uiso   1.00   O
    O010  1.0    0.581882    0.466600    0.539063  Uiso   1.00   O
    O011  1.0    0.835793   -0.000412    0.528750  Uiso   1.00   O
    O012  1.0    0.871683    0.454713    0.530457  Uiso   1.00   O
    O013  1.0    0.211187    0.082986    0.624165  Uiso   1.00   O
    O014  1.0    0.160393    0.726234    0.635230  Uiso   1.00   O
    O015  1.0    0.478845    0.711119    0.637536  Uiso   1.00   O
    O016  1.0    0.506338    0.395420    0.628621  Uiso   1.00   O
    O017  1.0    0.939788    0.249886    0.590231  Uiso   1.00   O
    O018  1.0    0.814993    0.419447    0.653723  Uiso   1.00   O
    K001  1.0    0.465066    0.617959    0.453033  Uiso   1.00   K
    H001  1.0    0.223001    0.779610    0.323198  Uiso   1.00   H
Ag-H2O-H-K2
data_created_by_vaspkit_code
_audit_creation_date          Thu Jun 20 14:08:39 2024
_pd_phase_name                     'CIF files'
_cell_length_a                     8.66709995
_cell_length_b                     8.66709995
_cell_length_c                    30.59670067
_cell_angle_alpha                     90.0000
_cell_angle_beta                      90.0000
_cell_angle_gamma                    120.0000
_symmetry_space_group_name_H-M           'P 1'
_symmetry_Int_Tables_number            1
loop_
_symmetry_equiv_pos_as_xyz
    'x, y, z'
loop_
   _atom_site_label
   _atom_site_occupancy
   _atom_site_fract_x
   _atom_site_fract_y
   _atom_site_fract_z
   _atom_site_thermal_displace_type
   _atom_site_U_iso_or_equiv
   _atom_site_type_symbol
   Ag001  1.0    0.000000    0.000000    0.056220  Uiso   1.00  Ag
   Ag002  1.0   -0.000699    0.002288    0.291462  Uiso   1.00  Ag
   Ag003  1.0    0.223653    0.111039    0.213559  Uiso   1.00  Ag
   Ag004  1.0    0.111110    0.222220    0.133310  Uiso   1.00  Ag
   Ag005  1.0    0.333330    0.000000    0.056220  Uiso   1.00  Ag
   Ag006  1.0    0.336889    0.006215    0.296251  Uiso   1.00  Ag
   Ag007  1.0    0.554271    0.110891    0.213418  Uiso   1.00  Ag
   Ag008  1.0    0.444440    0.222220    0.133310  Uiso   1.00  Ag
   Ag009  1.0    0.666670    0.000000    0.056220  Uiso   1.00  Ag
   Ag010  1.0    0.670098    0.003201    0.292209  Uiso   1.00  Ag
   Ag011  1.0    0.889156    0.112213    0.211777  Uiso   1.00  Ag
   Ag012  1.0    0.777780    0.222220    0.133310  Uiso   1.00  Ag
   Ag013  1.0    0.000000    0.333330    0.056220  Uiso   1.00  Ag
   Ag014  1.0    0.999187    0.333230    0.291575  Uiso   1.00  Ag
   Ag015  1.0    0.223110    0.446008    0.212550  Uiso   1.00  Ag
   Ag016  1.0    0.111110    0.555560    0.133310  Uiso   1.00  Ag
   Ag017  1.0    0.333330    0.333330    0.056220  Uiso   1.00  Ag
   Ag018  1.0    0.334335    0.335434    0.292445  Uiso   1.00  Ag
   Ag019  1.0    0.555641    0.444846    0.212067  Uiso   1.00  Ag
   Ag020  1.0    0.444440    0.555560    0.133310  Uiso   1.00  Ag
   Ag021  1.0    0.666670    0.333330    0.056220  Uiso   1.00  Ag
   Ag022  1.0    0.667123    0.334702    0.291754  Uiso   1.00  Ag
   Ag023  1.0    0.890084    0.447006    0.212778  Uiso   1.00  Ag
   Ag024  1.0    0.777780    0.555560    0.133310  Uiso   1.00  Ag
   Ag025  1.0    0.000000    0.666670    0.056220  Uiso   1.00  Ag
   Ag026  1.0    0.000466    0.669888    0.292450  Uiso   1.00  Ag
   Ag027  1.0    0.222802    0.779708    0.211417  Uiso   1.00  Ag
   Ag028  1.0    0.111110    0.888890    0.133310  Uiso   1.00  Ag
   Ag029  1.0    0.333330    0.666670    0.056220  Uiso   1.00  Ag
   Ag030  1.0    0.334053    0.667710    0.290867  Uiso   1.00  Ag
   Ag031  1.0    0.555648    0.779031    0.212602  Uiso   1.00  Ag
   Ag032  1.0    0.444440    0.888890    0.133310  Uiso   1.00  Ag
   Ag033  1.0    0.666670    0.666670    0.056220  Uiso   1.00  Ag
   Ag034  1.0    0.668355    0.668003    0.291319  Uiso   1.00  Ag
   Ag035  1.0    0.890564    0.778861    0.212564  Uiso   1.00  Ag
   Ag036  1.0    0.777780    0.888890    0.133310  Uiso   1.00  Ag
    H001  1.0    0.867537    0.602824    0.380186  Uiso   1.00   H
    H002  1.0    0.896235    0.453369    0.364161  Uiso   1.00   H
    H003  1.0    0.140505    0.134081    0.391744  Uiso   1.00   H
    H004  1.0    0.088282    0.538776    0.424017  Uiso   1.00   H
    H005  1.0    0.149840    0.400376    0.426090  Uiso   1.00   H
    H006  1.0    0.286035    0.135868    0.491519  Uiso   1.00   H
    H007  1.0    0.858191    0.067308    0.418667  Uiso   1.00   H
    H008  1.0    0.439789    0.219209    0.454699  Uiso   1.00   H
    H009  1.0    0.685712    0.081344    0.429150  Uiso   1.00   H
    H010  1.0    0.679395    0.319129    0.406787  Uiso   1.00   H
    H011  1.0    0.518697    0.158959    0.383999  Uiso   1.00   H
    H012  1.0    0.043848    0.204447    0.362670  Uiso   1.00   H
    H013  1.0    0.180710    0.813573    0.539739  Uiso   1.00   H
    H014  1.0    0.297039    0.711580    0.543564  Uiso   1.00   H
    H015  1.0    0.154320    0.028224    0.563638  Uiso   1.00   H
    H016  1.0    0.514487    0.740908    0.583158  Uiso   1.00   H
    H017  1.0    0.516448    0.611234    0.546649  Uiso   1.00   H
    H018  1.0    0.479231    0.362915    0.518493  Uiso   1.00   H
    H019  1.0    0.697449    0.865416    0.527372  Uiso   1.00   H
    H020  1.0    0.664072    0.451775    0.545512  Uiso   1.00   H
    H021  1.0    0.792258    0.990177    0.485215  Uiso   1.00   H
    H022  1.0    0.861009    0.342337    0.561583  Uiso   1.00   H
    H023  1.0    0.978287    0.547946    0.551970  Uiso   1.00   H
    H024  1.0    0.009230    0.956844    0.525703  Uiso   1.00   H
    H025  1.0    0.203852    0.873492    0.643923  Uiso   1.00   H
    H026  1.0    0.183663    0.734087    0.609117  Uiso   1.00   H
    H027  1.0    0.317321    0.207082    0.635152  Uiso   1.00   H
    H028  1.0    0.381577    0.734486    0.647366  Uiso   1.00   H
    H029  1.0    0.492147    0.630988    0.646037  Uiso   1.00   H
    H030  1.0    0.505489    0.420486    0.600525  Uiso   1.00   H
    H031  1.0    0.030258    0.234983    0.583649  Uiso   1.00   H
    H032  1.0    0.612403    0.441731    0.644195  Uiso   1.00   H
    H033  1.0    0.870336    0.096809    0.553505  Uiso   1.00   H
    H034  1.0    0.842696    0.464158    0.615146  Uiso   1.00   H
    H035  1.0    0.942925    0.562540    0.657130  Uiso   1.00   H
    H036  1.0    0.115222    0.082274    0.647797  Uiso   1.00   H
    O001  1.0    0.062544    0.185320    0.394075  Uiso   1.00   O
    O002  1.0    0.877809    0.502579    0.392000  Uiso   1.00   O
    O003  1.0    0.184799    0.522165    0.435747  Uiso   1.00   O
    O004  1.0    0.374644    0.247286    0.477223  Uiso   1.00   O
    O005  1.0    0.743303    0.008774    0.435339  Uiso   1.00   O
    O006  1.0    0.573043    0.199174    0.413201  Uiso   1.00   O
    O007  1.0    0.131409    0.980505    0.533669  Uiso   1.00   O
    O008  1.0    0.187408    0.711929    0.553062  Uiso   1.00   O
    O009  1.0    0.506505    0.721731    0.551013  Uiso   1.00   O
    O010  1.0    0.542590    0.437851    0.545436  Uiso   1.00   O
    O011  1.0    0.815929    0.960776    0.515873  Uiso   1.00   O
    O012  1.0    0.854147    0.453663    0.560107  Uiso   1.00   O
    O013  1.0    0.210617    0.085640    0.629888  Uiso   1.00   O
    O014  1.0    0.187526    0.752081    0.641638  Uiso   1.00   O
    O015  1.0    0.502806    0.749939    0.643102  Uiso   1.00   O
    O016  1.0    0.494590    0.419308    0.633296  Uiso   1.00   O
    O017  1.0    0.900876    0.176250    0.580825  Uiso   1.00   O
    O018  1.0    0.829671    0.457706    0.647952  Uiso   1.00   O
    K001  1.0    0.491127    0.701795    0.391610  Uiso   1.00   K
    K002  1.0    0.718650    0.101691    0.658139  Uiso   1.00   K
    H001  1.0    0.227434    0.778606    0.324519  Uiso   1.00   H
Ag-H2O-H-K3
data_created_by_vaspkit_code
_audit_creation_date          Thu Jun 20 14:08:39 2024
_pd_phase_name                     'CIF files'
_cell_length_a                     8.66709995
_cell_length_b                     8.66709995
_cell_length_c                    30.59670067
_cell_angle_alpha                     90.0000
_cell_angle_beta                      90.0000
_cell_angle_gamma                    120.0000
_symmetry_space_group_name_H-M           'P 1'
_symmetry_Int_Tables_number            1
loop_
_symmetry_equiv_pos_as_xyz
    'x, y, z'
loop_
   _atom_site_label
   _atom_site_occupancy
   _atom_site_fract_x
   _atom_site_fract_y
   _atom_site_fract_z
   _atom_site_thermal_displace_type
   _atom_site_U_iso_or_equiv
   _atom_site_type_symbol
   Ag001  1.0    0.000000    0.000000    0.056220  Uiso   1.00  Ag
   Ag002  1.0    0.001816    0.005476    0.290740  Uiso   1.00  Ag
   Ag003  1.0    0.225927    0.113955    0.213514  Uiso   1.00  Ag
   Ag004  1.0    0.111110    0.222220    0.133310  Uiso   1.00  Ag
   Ag005  1.0    0.333330    0.000000    0.056220  Uiso   1.00  Ag
   Ag006  1.0    0.339597    0.010684    0.295826  Uiso   1.00  Ag
   Ag007  1.0    0.556214    0.113028    0.213558  Uiso   1.00  Ag
   Ag008  1.0    0.444440    0.222220    0.133310  Uiso   1.00  Ag
   Ag009  1.0    0.666670    0.000000    0.056220  Uiso   1.00  Ag
   Ag010  1.0    0.673349    0.006842    0.292518  Uiso   1.00  Ag
   Ag011  1.0    0.890834    0.114536    0.211814  Uiso   1.00  Ag
   Ag012  1.0    0.777780    0.222220    0.133310  Uiso   1.00  Ag
   Ag013  1.0    0.000000    0.333330    0.056220  Uiso   1.00  Ag
   Ag014  1.0    0.002809    0.337297    0.292108  Uiso   1.00  Ag
   Ag015  1.0    0.224884    0.448695    0.213192  Uiso   1.00  Ag
   Ag016  1.0    0.111110    0.555560    0.133310  Uiso   1.00  Ag
   Ag017  1.0    0.333330    0.333330    0.056220  Uiso   1.00  Ag
   Ag018  1.0    0.336979    0.339971    0.293151  Uiso   1.00  Ag
   Ag019  1.0    0.556333    0.445830    0.211330  Uiso   1.00  Ag
   Ag020  1.0    0.444440    0.555560    0.133310  Uiso   1.00  Ag
   Ag021  1.0    0.666670    0.333330    0.056220  Uiso   1.00  Ag
   Ag022  1.0    0.670034    0.339134    0.291445  Uiso   1.00  Ag
   Ag023  1.0    0.892048    0.448648    0.212963  Uiso   1.00  Ag
   Ag024  1.0    0.777780    0.555560    0.133310  Uiso   1.00  Ag
   Ag025  1.0    0.000000    0.666670    0.056220  Uiso   1.00  Ag
   Ag026  1.0    0.002744    0.672561    0.293196  Uiso   1.00  Ag
   Ag027  1.0    0.224652    0.781408    0.212072  Uiso   1.00  Ag
   Ag028  1.0    0.111110    0.888890    0.133310  Uiso   1.00  Ag
   Ag029  1.0    0.333330    0.666670    0.056220  Uiso   1.00  Ag
   Ag030  1.0    0.339787    0.673359    0.292748  Uiso   1.00  Ag
   Ag031  1.0    0.556136    0.781352    0.212316  Uiso   1.00  Ag
   Ag032  1.0    0.444440    0.888890    0.133310  Uiso   1.00  Ag
   Ag033  1.0    0.666670    0.666670    0.056220  Uiso   1.00  Ag
   Ag034  1.0    0.671585    0.671437    0.288232  Uiso   1.00  Ag
   Ag035  1.0    0.893515    0.781048    0.211876  Uiso   1.00  Ag
   Ag036  1.0    0.777780    0.888890    0.133310  Uiso   1.00  Ag
    H001  1.0    0.931514    0.547363    0.400689  Uiso   1.00   H
    H002  1.0    0.807411    0.520552    0.361418  Uiso   1.00   H
    H003  1.0    0.113247    0.114382    0.384598  Uiso   1.00   H
    H004  1.0    0.219646    0.692229    0.379380  Uiso   1.00   H
    H005  1.0    0.157151    0.496048    0.374289  Uiso   1.00   H
    H006  1.0    0.264274    0.121158    0.480692  Uiso   1.00   H
    H007  1.0    0.835777    0.050936    0.415214  Uiso   1.00   H
    H008  1.0    0.408542    0.187496    0.440697  Uiso   1.00   H
    H009  1.0    0.657063    0.058718    0.422357  Uiso   1.00   H
    H010  1.0    0.653111    0.299714    0.401507  Uiso   1.00   H
    H011  1.0    0.511779    0.136216    0.374392  Uiso   1.00   H
    H012  1.0    0.010752    0.192566    0.361840  Uiso   1.00   H
    H013  1.0    0.162030    0.843185    0.531511  Uiso   1.00   H
    H014  1.0    0.292070    0.758154    0.529403  Uiso   1.00   H
    H015  1.0    0.136689    0.057899    0.554598  Uiso   1.00   H
    H016  1.0    0.432448    0.631139    0.562874  Uiso   1.00   H
    H017  1.0    0.512135    0.564465    0.526381  Uiso   1.00   H
    H018  1.0    0.504967    0.337363    0.501461  Uiso   1.00   H
    H019  1.0    0.658263    0.830343    0.521589  Uiso   1.00   H
    H020  1.0    0.707423    0.435364    0.519495  Uiso   1.00   H
    H021  1.0    0.751219    0.972567    0.483533  Uiso   1.00   H
    H022  1.0    0.857726    0.336767    0.546602  Uiso   1.00   H
    H023  1.0    0.996060    0.538447    0.532996  Uiso   1.00   H
    H024  1.0    0.976922    0.963093    0.520516  Uiso   1.00   H
    H025  1.0    0.154499    0.910854    0.630201  Uiso   1.00   H
    H026  1.0    0.169702    0.770115    0.601824  Uiso   1.00   H
    H027  1.0    0.317278    0.213589    0.616444  Uiso   1.00   H
    H028  1.0    0.289650    0.527212    0.628429  Uiso   1.00   H
    H029  1.0    0.471723    0.530469    0.622331  Uiso   1.00   H
    H030  1.0    0.564109    0.383230    0.581890  Uiso   1.00   H
    H031  1.0    0.878441    0.185132    0.599967  Uiso   1.00   H
    H032  1.0    0.658362    0.413292    0.629114  Uiso   1.00   H
    H033  1.0    0.774116    0.070372    0.557999  Uiso   1.00   H
    H034  1.0    0.904920    0.402194    0.654819  Uiso   1.00   H
    H035  1.0    0.954963    0.600584    0.650014  Uiso   1.00   H
    H036  1.0    0.119040    0.173272    0.625070  Uiso   1.00   H
    O001  1.0    0.041035    0.169254    0.392024  Uiso   1.00   O
    O002  1.0    0.808525    0.518911    0.394321  Uiso   1.00   O
    O003  1.0    0.186970    0.585639    0.397848  Uiso   1.00   O
    O004  1.0    0.351069    0.225415    0.463522  Uiso   1.00   O
    O005  1.0    0.721362   -0.004667    0.432064  Uiso   1.00   O
    O006  1.0    0.553005    0.172970    0.404962  Uiso   1.00   O
    O007  1.0    0.106433    0.002675    0.524908  Uiso   1.00   O
    O008  1.0    0.183722    0.746344    0.542516  Uiso   1.00   O
    O009  1.0    0.457471    0.642247    0.530762  Uiso   1.00   O
    O010  1.0    0.586382    0.420422    0.524611  Uiso   1.00   O
    O011  1.0    0.771099    0.943123    0.514336  Uiso   1.00   O
    O012  1.0    0.897831    0.422964    0.521803  Uiso   1.00   O
    O013  1.0    0.188974    0.122338    0.611821  Uiso   1.00   O
    O014  1.0    0.165127    0.802002    0.632738  Uiso   1.00   O
    O015  1.0    0.416042    0.608184    0.620806  Uiso   1.00   O
    O016  1.0    0.541991    0.378303    0.613988  Uiso   1.00   O
    O017  1.0    0.768376    0.145669    0.582250  Uiso   1.00   O
    O018  1.0    0.851949    0.479763    0.655745  Uiso   1.00   O
    K001  1.0    0.581502    0.667451    0.390339  Uiso   1.00   K
    K002  1.0    0.129374    0.372927    0.468724  Uiso   1.00   K
    K003  1.0    0.527200    0.948818    0.649204  Uiso   1.00   K
    H001  1.0    0.230256    0.790503    0.326912  Uiso   1.00   H
Ag-H2O-K0-COOH
data_created_by_vaspkit_code
_audit_creation_date          Thu Jun 20 14:08:39 2024
_pd_phase_name                     'CIF files'
_cell_length_a                     8.66709995
_cell_length_b                     8.66709995
_cell_length_c                    30.59670067
_cell_angle_alpha                     90.0000
_cell_angle_beta                      90.0000
_cell_angle_gamma                    120.0000
_symmetry_space_group_name_H-M           'P 1'
_symmetry_Int_Tables_number            1
loop_
_symmetry_equiv_pos_as_xyz
    'x, y, z'
loop_
   _atom_site_label
   _atom_site_occupancy
   _atom_site_fract_x
   _atom_site_fract_y
   _atom_site_fract_z
   _atom_site_thermal_displace_type
   _atom_site_U_iso_or_equiv
   _atom_site_type_symbol
   Ag001  1.0    0.000000    0.000000    0.056220  Uiso   1.00  Ag
   Ag002  1.0    0.995928    0.005167    0.293785  Uiso   1.00  Ag
   Ag003  1.0    0.221555    0.111413    0.214451  Uiso   1.00  Ag
   Ag004  1.0    0.111110    0.222220    0.133310  Uiso   1.00  Ag
   Ag005  1.0    0.333330    0.000000    0.056220  Uiso   1.00  Ag
   Ag006  1.0    0.332340    0.004840    0.299991  Uiso   1.00  Ag
   Ag007  1.0    0.552871    0.114073    0.213231  Uiso   1.00  Ag
   Ag008  1.0    0.444440    0.222220    0.133310  Uiso   1.00  Ag
   Ag009  1.0    0.666670    0.000000    0.056220  Uiso   1.00  Ag
   Ag010  1.0    0.665474    0.003460    0.289693  Uiso   1.00  Ag
   Ag011  1.0    0.889651    0.114077    0.212338  Uiso   1.00  Ag
   Ag012  1.0    0.777780    0.222220    0.133310  Uiso   1.00  Ag
   Ag013  1.0    0.000000    0.333330    0.056220  Uiso   1.00  Ag
   Ag014  1.0    0.000225    0.340405    0.289572  Uiso   1.00  Ag
   Ag015  1.0    0.222070    0.447527    0.211482  Uiso   1.00  Ag
   Ag016  1.0    0.111110    0.555560    0.133310  Uiso   1.00  Ag
   Ag017  1.0    0.333330    0.333330    0.056220  Uiso   1.00  Ag
   Ag018  1.0    0.332941    0.340134    0.290114  Uiso   1.00  Ag
   Ag019  1.0    0.554761    0.446207    0.211867  Uiso   1.00  Ag
   Ag020  1.0    0.444440    0.555560    0.133310  Uiso   1.00  Ag
   Ag021  1.0    0.666670    0.333330    0.056220  Uiso   1.00  Ag
   Ag022  1.0    0.670130    0.341934    0.290986  Uiso   1.00  Ag
   Ag023  1.0    0.888010    0.447318    0.211361  Uiso   1.00  Ag
   Ag024  1.0    0.777780    0.555560    0.133310  Uiso   1.00  Ag
   Ag025  1.0    0.000000    0.666670    0.056220  Uiso   1.00  Ag
   Ag026  1.0   -0.000126    0.672883    0.289444  Uiso   1.00  Ag
   Ag027  1.0    0.224551    0.784800    0.213129  Uiso   1.00  Ag
   Ag028  1.0    0.111110    0.888890    0.133310  Uiso   1.00  Ag
   Ag029  1.0    0.333330    0.666670    0.056220  Uiso   1.00  Ag
   Ag030  1.0    0.333545    0.671621    0.290411  Uiso   1.00  Ag
   Ag031  1.0    0.555237    0.781352    0.211577  Uiso   1.00  Ag
   Ag032  1.0    0.444440    0.888890    0.133310  Uiso   1.00  Ag
   Ag033  1.0    0.666670    0.666670    0.056220  Uiso   1.00  Ag
   Ag034  1.0    0.665705    0.670609    0.290132  Uiso   1.00  Ag
   Ag035  1.0    0.889971    0.783549    0.212077  Uiso   1.00  Ag
   Ag036  1.0    0.777780    0.888890    0.133310  Uiso   1.00  Ag
    H001  1.0    0.075758    0.732864    0.401139  Uiso   1.00   H
    H002  1.0    0.902938    0.587010    0.378549  Uiso   1.00   H
    H003  1.0    0.059852    0.014991    0.388442  Uiso   1.00   H
    H004  1.0    0.075585    0.473886    0.400235  Uiso   1.00   H
    H005  1.0    0.218034    0.431257    0.420209  Uiso   1.00   H
    H006  1.0    0.290328    0.073986    0.506679  Uiso   1.00   H
    H007  1.0    0.835891   -0.012450    0.437657  Uiso   1.00   H
    H008  1.0    0.476898    0.173619    0.480585  Uiso   1.00   H
    H009  1.0    0.746654    0.080001    0.463625  Uiso   1.00   H
    H010  1.0    0.777513    0.348404    0.492187  Uiso   1.00   H
    H011  1.0    0.712012    0.314728    0.442092  Uiso   1.00   H
    H012  1.0    0.017118    0.170071    0.386996  Uiso   1.00   H
    H013  1.0    0.192485    0.821532    0.564447  Uiso   1.00   H
    H014  1.0    0.306811    0.719227    0.565381  Uiso   1.00   H
    H015  1.0    0.189426    0.033979    0.595082  Uiso   1.00   H
    H016  1.0    0.508835    0.722256    0.608483  Uiso   1.00   H
    H017  1.0    0.516408    0.618654    0.566567  Uiso   1.00   H
    H018  1.0    0.456763    0.338790    0.540979  Uiso   1.00   H
    H019  1.0    0.725303    0.877089    0.559273  Uiso   1.00   H
    H020  1.0    0.661342    0.451742    0.553432  Uiso   1.00   H
    H021  1.0    0.829588   -0.021443    0.515911  Uiso   1.00   H
    H022  1.0    0.862005    0.368174    0.562198  Uiso   1.00   H
    H023  1.0    0.977318    0.559694    0.545123  Uiso   1.00   H
    H024  1.0    0.045283    0.978883    0.557542  Uiso   1.00   H
    H025  1.0    0.179704    0.818330    0.665597  Uiso   1.00   H
    H026  1.0    0.157580    0.692704    0.627027  Uiso   1.00   H
    H027  1.0    0.328330    0.174726    0.657268  Uiso   1.00   H
    H028  1.0    0.363033    0.679619    0.668052  Uiso   1.00   H
    H029  1.0    0.472591    0.575221    0.666380  Uiso   1.00   H
    H030  1.0    0.514448    0.390258    0.621277  Uiso   1.00   H
    H031  1.0    0.041080    0.315349    0.600356  Uiso   1.00   H
    H032  1.0    0.618853    0.386190    0.663183  Uiso   1.00   H
    H033  1.0    0.887089    0.139090    0.578742  Uiso   1.00   H
    H034  1.0    0.827616    0.317037    0.651662  Uiso   1.00   H
    H035  1.0    0.925763    0.507613    0.671866  Uiso   1.00   H
    H036  1.0    0.121450    0.065547    0.668102  Uiso   1.00   H
    H037  1.0    0.299230    0.044693    0.430638  Uiso   1.00   H
    O001  1.0    0.961528    0.038412    0.382931  Uiso   1.00   O
    O002  1.0    0.980776    0.607408    0.403664  Uiso   1.00   O
    O003  1.0    0.128926    0.395580    0.397327  Uiso   1.00   O
    O004  1.0    0.348036    0.138473    0.479583  Uiso   1.00   O
    O005  1.0    0.772039   -0.019319    0.464963  Uiso   1.00   O
    O006  1.0    0.699243    0.256676    0.470305  Uiso   1.00   O
    O007  1.0    0.170492    0.005997    0.563268  Uiso   1.00   O
    O008  1.0    0.185725    0.704033    0.569416  Uiso   1.00   O
    O009  1.0    0.515799    0.728899    0.575330  Uiso   1.00   O
    O010  1.0    0.539321    0.429109    0.561443  Uiso   1.00   O
    O011  1.0    0.846194    0.970457    0.548462  Uiso   1.00   O
    O012  1.0    0.855372    0.454877    0.541605  Uiso   1.00   O
    O013  1.0    0.215138    0.055234    0.653290  Uiso   1.00   O
    O014  1.0    0.152358    0.695315    0.659612  Uiso   1.00   O
    O015  1.0    0.479946    0.691173    0.661347  Uiso   1.00   O
    O016  1.0    0.502104    0.374919    0.653442  Uiso   1.00   O
    O017  1.0    0.912066    0.246539    0.597423  Uiso   1.00   O
    O018  1.0    0.811782    0.392776    0.672946  Uiso   1.00   O
    O019  1.0    0.538380    0.205236    0.381549  Uiso   1.00   O
    O020  1.0    0.261082   -0.010323    0.399862  Uiso   1.00   O
    C001  1.0    0.393882    0.081900    0.369424  Uiso   1.00   C
Ag-H2O-K0
data_created_by_vaspkit_code
_audit_creation_date          Thu Jun 20 14:08:39 2024
_pd_phase_name                     'CIF files'
_cell_length_a                     8.66709995
_cell_length_b                     8.66709995
_cell_length_c                    30.59670067
_cell_angle_alpha                     90.0000
_cell_angle_beta                      90.0000
_cell_angle_gamma                    120.0000
_symmetry_space_group_name_H-M           'P 1'
_symmetry_Int_Tables_number            1
loop_
_symmetry_equiv_pos_as_xyz
    'x, y, z'
loop_
   _atom_site_label
   _atom_site_occupancy
   _atom_site_fract_x
   _atom_site_fract_y
   _atom_site_fract_z
   _atom_site_thermal_displace_type
   _atom_site_U_iso_or_equiv
   _atom_site_type_symbol
   Ag001  1.0    0.000000    0.000000    0.056220  Uiso   1.00  Ag
   Ag002  1.0   -0.001286    0.997975    0.290552  Uiso   1.00  Ag
   Ag003  1.0    0.221296    0.109597    0.211934  Uiso   1.00  Ag
   Ag004  1.0    0.111110    0.222220    0.133310  Uiso   1.00  Ag
   Ag005  1.0    0.333330    0.000000    0.056220  Uiso   1.00  Ag
   Ag006  1.0    0.332308    0.998245    0.290434  Uiso   1.00  Ag
   Ag007  1.0    0.554688    0.109630    0.211855  Uiso   1.00  Ag
   Ag008  1.0    0.444440    0.222220    0.133310  Uiso   1.00  Ag
   Ag009  1.0    0.666670    0.000000    0.056220  Uiso   1.00  Ag
   Ag010  1.0    0.665446    0.998034    0.290492  Uiso   1.00  Ag
   Ag011  1.0    0.887990    0.109630    0.211952  Uiso   1.00  Ag
   Ag012  1.0    0.777780    0.222220    0.133310  Uiso   1.00  Ag
   Ag013  1.0    0.000000    0.333330    0.056220  Uiso   1.00  Ag
   Ag014  1.0   -0.001407    0.331469    0.290581  Uiso   1.00  Ag
   Ag015  1.0    0.221381    0.443114    0.212083  Uiso   1.00  Ag
   Ag016  1.0    0.111110    0.555560    0.133310  Uiso   1.00  Ag
   Ag017  1.0    0.333330    0.333330    0.056220  Uiso   1.00  Ag
   Ag018  1.0    0.332451    0.331507    0.290523  Uiso   1.00  Ag
   Ag019  1.0    0.554469    0.442862    0.211699  Uiso   1.00  Ag
   Ag020  1.0    0.444440    0.555560    0.133310  Uiso   1.00  Ag
   Ag021  1.0    0.666670    0.333330    0.056220  Uiso   1.00  Ag
   Ag022  1.0    0.665589    0.331817    0.290340  Uiso   1.00  Ag
   Ag023  1.0    0.888159    0.442926    0.211741  Uiso   1.00  Ag
   Ag024  1.0    0.777780    0.555560    0.133310  Uiso   1.00  Ag
   Ag025  1.0    0.000000    0.666670    0.056220  Uiso   1.00  Ag
   Ag026  1.0   -0.001554    0.664910    0.290364  Uiso   1.00  Ag
   Ag027  1.0    0.221333    0.776107    0.211996  Uiso   1.00  Ag
   Ag028  1.0    0.111110    0.888890    0.133310  Uiso   1.00  Ag
   Ag029  1.0    0.333330    0.666670    0.056220  Uiso   1.00  Ag
   Ag030  1.0    0.332128    0.664730    0.290934  Uiso   1.00  Ag
   Ag031  1.0    0.554488    0.776066    0.212016  Uiso   1.00  Ag
   Ag032  1.0    0.444440    0.888890    0.133310  Uiso   1.00  Ag
   Ag033  1.0    0.666670    0.666670    0.056220  Uiso   1.00  Ag
   Ag034  1.0    0.665703    0.664533    0.290613  Uiso   1.00  Ag
   Ag035  1.0    0.887927    0.776388    0.211707  Uiso   1.00  Ag
   Ag036  1.0    0.777780    0.888890    0.133310  Uiso   1.00  Ag
    H001  1.0    0.803360    0.637031    0.417231  Uiso   1.00   H
    H002  1.0    0.788844    0.541348    0.373234  Uiso   1.00   H
    H003  1.0    0.181574    0.240477    0.465846  Uiso   1.00   H
    H004  1.0    0.037581    0.558394    0.409773  Uiso   1.00   H
    H005  1.0    0.237979    0.672629    0.422739  Uiso   1.00   H
    H006  1.0    0.267932    0.125864    0.522287  Uiso   1.00   H
    H007  1.0    0.914822    0.190991    0.477009  Uiso   1.00   H
    H008  1.0    0.412568    0.197397    0.482517  Uiso   1.00   H
    H009  1.0    0.837062    0.267319    0.514254  Uiso   1.00   H
    H010  1.0    0.622213    0.287779    0.431646  Uiso   1.00   H
    H011  1.0    0.642188    0.160538    0.464486  Uiso   1.00   H
    H012  1.0    0.125587    0.351837    0.434384  Uiso   1.00   H
    H013  1.0    0.175874    0.803927    0.566824  Uiso   1.00   H
    H014  1.0    0.296972    0.706800    0.569848  Uiso   1.00   H
    H015  1.0    0.174616    0.021222    0.596991  Uiso   1.00   H
    H016  1.0    0.491117    0.710790    0.613753  Uiso   1.00   H
    H017  1.0    0.519771    0.615495    0.572324  Uiso   1.00   H
    H018  1.0    0.476351    0.364917    0.541359  Uiso   1.00   H
    H019  1.0    0.705713    0.877497    0.570739  Uiso   1.00   H
    H020  1.0    0.672687    0.447520    0.560826  Uiso   1.00   H
    H021  1.0    0.817672    0.036422    0.536907  Uiso   1.00   H
    H022  1.0    0.858853    0.347721    0.581276  Uiso   1.00   H
    H023  1.0    0.979163    0.524114    0.557013  Uiso   1.00   H
    H024  1.0    0.018803    0.960734    0.563026  Uiso   1.00   H
    H025  1.0    0.175088    0.827656    0.668324  Uiso   1.00   H
    H026  1.0    0.149081    0.692608    0.631787  Uiso   1.00   H
    H027  1.0    0.322854    0.178105    0.658492  Uiso   1.00   H
    H028  1.0    0.346241    0.676194    0.673395  Uiso   1.00   H
    H029  1.0    0.456409    0.571214    0.671390  Uiso   1.00   H
    H030  1.0    0.515842    0.393799    0.623358  Uiso   1.00   H
    H031  1.0    0.051002    0.302223    0.621911  Uiso   1.00   H
    H032  1.0    0.612741    0.390859    0.667257  Uiso   1.00   H
    H033  1.0    0.885486    0.128397    0.602691  Uiso   1.00   H
    H034  1.0    0.826888    0.324300    0.666452  Uiso   1.00   H
    H035  1.0    0.917948    0.524070    0.679253  Uiso   1.00   H
    H036  1.0    0.114236    0.071402    0.668622  Uiso   1.00   H
    O001  1.0    0.083942    0.232769    0.447186  Uiso   1.00   O
    O002  1.0    0.810331    0.537337    0.404655  Uiso   1.00   O
    O003  1.0    0.151621    0.558719    0.410076  Uiso   1.00   O
    O004  1.0    0.336504    0.226735    0.501846  Uiso   1.00   O
    O005  1.0    0.806704    0.160298    0.496012  Uiso   1.00   O
    O006  1.0    0.551605    0.176764    0.447921  Uiso   1.00   O
    O007  1.0    0.142768    0.980764    0.566122  Uiso   1.00   O
    O008  1.0    0.175311    0.690693    0.573690  Uiso   1.00   O
    O009  1.0    0.502485    0.717646    0.580647  Uiso   1.00   O
    O010  1.0    0.556126    0.441968    0.565505  Uiso   1.00   O
    O011  1.0    0.830220    0.978430    0.564211  Uiso   1.00   O
    O012  1.0    0.857240    0.415896    0.555351  Uiso   1.00   O
    O013  1.0    0.208347    0.059101    0.654607  Uiso   1.00   O
    O014  1.0    0.145673    0.702804    0.664211  Uiso   1.00   O
    O015  1.0    0.462283    0.686419    0.666330  Uiso   1.00   O
    O016  1.0    0.496678    0.375246    0.655447  Uiso   1.00   O
    O017  1.0    0.921498    0.233784    0.623001  Uiso   1.00   O
    O018  1.0    0.805050    0.409588    0.682578  Uiso   1.00   O
Ag-H2O-K1-COOH
data_created_by_vaspkit_code
_audit_creation_date          Thu Jun 20 14:08:39 2024
_pd_phase_name                     'CIF files'
_cell_length_a                     8.66709995
_cell_length_b                     8.66709995
_cell_length_c                    30.59670067
_cell_angle_alpha                     90.0000
_cell_angle_beta                      90.0000
_cell_angle_gamma                    120.0000
_symmetry_space_group_name_H-M           'P 1'
_symmetry_Int_Tables_number            1
loop_
_symmetry_equiv_pos_as_xyz
    'x, y, z'
loop_
   _atom_site_label
   _atom_site_occupancy
   _atom_site_fract_x
   _atom_site_fract_y
   _atom_site_fract_z
   _atom_site_thermal_displace_type
   _atom_site_U_iso_or_equiv
   _atom_site_type_symbol
   Ag001  1.0    0.000000    0.000000    0.056220  Uiso   1.00  Ag
   Ag002  1.0    0.991986   -0.003549    0.290110  Uiso   1.00  Ag
   Ag003  1.0    0.221526    0.107210    0.213780  Uiso   1.00  Ag
   Ag004  1.0    0.111110    0.222220    0.133310  Uiso   1.00  Ag
   Ag005  1.0    0.333330    0.000000    0.056220  Uiso   1.00  Ag
   Ag006  1.0    0.323681   -0.006295    0.298799  Uiso   1.00  Ag
   Ag007  1.0    0.549795    0.107496    0.213856  Uiso   1.00  Ag
   Ag008  1.0    0.444440    0.222220    0.133310  Uiso   1.00  Ag
   Ag009  1.0    0.666670    0.000000    0.056220  Uiso   1.00  Ag
   Ag010  1.0    0.663769   -0.003139    0.290894  Uiso   1.00  Ag
   Ag011  1.0    0.886536    0.109992    0.211449  Uiso   1.00  Ag
   Ag012  1.0    0.777780    0.222220    0.133310  Uiso   1.00  Ag
   Ag013  1.0    0.000000    0.333330    0.056220  Uiso   1.00  Ag
   Ag014  1.0    0.994259    0.329909    0.291197  Uiso   1.00  Ag
   Ag015  1.0    0.219145    0.442062    0.211846  Uiso   1.00  Ag
   Ag016  1.0    0.111110    0.555560    0.133310  Uiso   1.00  Ag
   Ag017  1.0    0.333330    0.333330    0.056220  Uiso   1.00  Ag
   Ag018  1.0    0.328583    0.331189    0.290855  Uiso   1.00  Ag
   Ag019  1.0    0.552784    0.442238    0.211961  Uiso   1.00  Ag
   Ag020  1.0    0.444440    0.555560    0.133310  Uiso   1.00  Ag
   Ag021  1.0    0.666670    0.333330    0.056220  Uiso   1.00  Ag
   Ag022  1.0    0.662631    0.331487    0.290809  Uiso   1.00  Ag
   Ag023  1.0    0.886365    0.441740    0.211345  Uiso   1.00  Ag
   Ag024  1.0    0.777780    0.555560    0.133310  Uiso   1.00  Ag
   Ag025  1.0    0.000000    0.666670    0.056220  Uiso   1.00  Ag
   Ag026  1.0    0.991878    0.660447    0.289739  Uiso   1.00  Ag
   Ag027  1.0    0.221328    0.778971    0.213598  Uiso   1.00  Ag
   Ag028  1.0    0.111110    0.888890    0.133310  Uiso   1.00  Ag
   Ag029  1.0    0.333330    0.666670    0.056220  Uiso   1.00  Ag
   Ag030  1.0    0.328644    0.661398    0.290679  Uiso   1.00  Ag
   Ag031  1.0    0.552928    0.776045    0.212183  Uiso   1.00  Ag
   Ag032  1.0    0.444440    0.888890    0.133310  Uiso   1.00  Ag
   Ag033  1.0    0.666670    0.666670    0.056220  Uiso   1.00  Ag
   Ag034  1.0    0.661741    0.663094    0.291258  Uiso   1.00  Ag
   Ag035  1.0    0.886544    0.776014    0.211602  Uiso   1.00  Ag
   Ag036  1.0    0.777780    0.888890    0.133310  Uiso   1.00  Ag
    H001  1.0    0.976459    0.689585    0.397546  Uiso   1.00   H
    H002  1.0    0.867344    0.516178    0.370848  Uiso   1.00   H
    H003  1.0    0.056091    0.058367    0.398565  Uiso   1.00   H
    H004  1.0    0.080043    0.512245    0.420660  Uiso   1.00   H
    H005  1.0    0.116219    0.354305    0.423750  Uiso   1.00   H
    H006  1.0    0.308317    0.188636    0.520022  Uiso   1.00   H
    H007  1.0    0.829860    0.041363    0.451500  Uiso   1.00   H
    H008  1.0    0.476146    0.270491    0.486556  Uiso   1.00   H
    H009  1.0    0.717580    0.115100    0.473079  Uiso   1.00   H
    H010  1.0    0.734143    0.379170    0.440349  Uiso   1.00   H
    H011  1.0    0.579451    0.184652    0.429015  Uiso   1.00   H
    H012  1.0   -0.070233    0.114695    0.376744  Uiso   1.00   H
    H013  1.0    0.202974    0.844320    0.567236  Uiso   1.00   H
    H014  1.0    0.314779    0.738453    0.571371  Uiso   1.00   H
    H015  1.0    0.187675    0.060359    0.595631  Uiso   1.00   H
    H016  1.0    0.495831    0.713902    0.611038  Uiso   1.00   H
    H017  1.0    0.547628    0.610327    0.577208  Uiso   1.00   H
    H018  1.0    0.514827    0.378489    0.551440  Uiso   1.00   H
    H019  1.0    0.719511    0.876850    0.567151  Uiso   1.00   H
    H020  1.0    0.703740    0.446861    0.574838  Uiso   1.00   H
    H021  1.0    0.817834    0.016745    0.528706  Uiso   1.00   H
    H022  1.0    0.891324    0.357084    0.590167  Uiso   1.00   H
    H023  1.0    0.991087    0.538221    0.565198  Uiso   1.00   H
    H024  1.0    0.038884    0.992634    0.560251  Uiso   1.00   H
    H025  1.0    0.156577    0.832605    0.670652  Uiso   1.00   H
    H026  1.0    0.139679    0.706414    0.633086  Uiso   1.00   H
    H027  1.0    0.306136    0.191957    0.666132  Uiso   1.00   H
    H028  1.0    0.338556    0.682563    0.671360  Uiso   1.00   H
    H029  1.0    0.450206    0.579344    0.671317  Uiso   1.00   H
    H030  1.0    0.516124    0.394664    0.631949  Uiso   1.00   H
    H031  1.0    0.024082    0.224035    0.637022  Uiso   1.00   H
    H032  1.0    0.599484    0.387543    0.677007  Uiso   1.00   H
    H033  1.0    0.875562    0.119735    0.602503  Uiso   1.00   H
    H034  1.0    0.809767    0.310632    0.672127  Uiso   1.00   H
    H035  1.0    0.904022    0.512333    0.683339  Uiso   1.00   H
    H036  1.0    0.107236    0.070121    0.683683  Uiso   1.00   H
    H037  1.0    0.227729   -0.051643    0.428294  Uiso   1.00   H
    O001  1.0   -0.017140    0.113589    0.405105  Uiso   1.00   O
    O002  1.0    0.902088    0.559478    0.401152  Uiso   1.00   O
    O003  1.0    0.163744    0.478619    0.433447  Uiso   1.00   O
    O004  1.0    0.395687    0.296938    0.504276  Uiso   1.00   O
    O005  1.0    0.745937    0.017952    0.476036  Uiso   1.00   O
    O006  1.0    0.641582    0.267362    0.453761  Uiso   1.00   O
    O007  1.0    0.166204    0.023303    0.564724  Uiso   1.00   O
    O008  1.0    0.197214    0.728941    0.574123  Uiso   1.00   O
    O009  1.0    0.520613    0.711310    0.578504  Uiso   1.00   O
    O010  1.0    0.584494    0.442817    0.577907  Uiso   1.00   O
    O011  1.0    0.837951    0.982543    0.558527  Uiso   1.00   O
    O012  1.0    0.873976    0.427803    0.567270  Uiso   1.00   O
    O013  1.0    0.186825    0.080158    0.660015  Uiso   1.00   O
    O014  1.0    0.129151    0.709468    0.665301  Uiso   1.00   O
    O015  1.0    0.452263    0.690407    0.663055  Uiso   1.00   O
    O016  1.0    0.489021    0.380282    0.663954  Uiso   1.00   O
    O017  1.0    0.910421    0.208021    0.626901  Uiso   1.00   O
    O018  1.0    0.794401    0.397789    0.689223  Uiso   1.00   O
    O019  1.0    0.473625    0.019504    0.392114  Uiso   1.00   O
    O020  1.0    0.184983   -0.061948    0.397848  Uiso   1.00   O
    K001  1.0    0.453481    0.643992    0.479417  Uiso   1.00   K
    C001  1.0    0.338594   -0.016547    0.370972  Uiso   1.00   C
Ag-H2O-K1
data_created_by_vaspkit_code
_audit_creation_date          Thu Jun 20 14:08:39 2024
_pd_phase_name                     'CIF files'
_cell_length_a                     8.66709995
_cell_length_b                     8.66709995
_cell_length_c                    30.59670067
_cell_angle_alpha                     90.0000
_cell_angle_beta                      90.0000
_cell_angle_gamma                    120.0000
_symmetry_space_group_name_H-M           'P 1'
_symmetry_Int_Tables_number            1
loop_
_symmetry_equiv_pos_as_xyz
    'x, y, z'
loop_
   _atom_site_label
   _atom_site_occupancy
   _atom_site_fract_x
   _atom_site_fract_y
   _atom_site_fract_z
   _atom_site_thermal_displace_type
   _atom_site_U_iso_or_equiv
   _atom_site_type_symbol
   Ag001  1.0    0.000000    0.000000    0.056220  Uiso   1.00  Ag
   Ag002  1.0    0.000335   -0.000226    0.291090  Uiso   1.00  Ag
   Ag003  1.0    0.222853    0.111513    0.212300  Uiso   1.00  Ag
   Ag004  1.0    0.111110    0.222220    0.133310  Uiso   1.00  Ag
   Ag005  1.0    0.333330    0.000000    0.056220  Uiso   1.00  Ag
   Ag006  1.0    0.333833    0.000725    0.292463  Uiso   1.00  Ag
   Ag007  1.0    0.555998    0.111300    0.212543  Uiso   1.00  Ag
   Ag008  1.0    0.444440    0.222220    0.133310  Uiso   1.00  Ag
   Ag009  1.0    0.666670    0.000000    0.056220  Uiso   1.00  Ag
   Ag010  1.0    0.667990    0.001266    0.292874  Uiso   1.00  Ag
   Ag011  1.0    0.889043    0.111550    0.212247  Uiso   1.00  Ag
   Ag012  1.0    0.777780    0.222220    0.133310  Uiso   1.00  Ag
   Ag013  1.0    0.000000    0.333330    0.056220  Uiso   1.00  Ag
   Ag014  1.0    0.999314    0.333226    0.291975  Uiso   1.00  Ag
   Ag015  1.0    0.222348    0.444730    0.212598  Uiso   1.00  Ag
   Ag016  1.0    0.111110    0.555560    0.133310  Uiso   1.00  Ag
   Ag017  1.0    0.333330    0.333330    0.056220  Uiso   1.00  Ag
   Ag018  1.0    0.333466    0.333196    0.291792  Uiso   1.00  Ag
   Ag019  1.0    0.556014    0.444932    0.212464  Uiso   1.00  Ag
   Ag020  1.0    0.444440    0.555560    0.133310  Uiso   1.00  Ag
   Ag021  1.0    0.666670    0.333330    0.056220  Uiso   1.00  Ag
   Ag022  1.0    0.666805    0.333078    0.291564  Uiso   1.00  Ag
   Ag023  1.0    0.889236    0.444697    0.212102  Uiso   1.00  Ag
   Ag024  1.0    0.777780    0.555560    0.133310  Uiso   1.00  Ag
   Ag025  1.0    0.000000    0.666670    0.056220  Uiso   1.00  Ag
   Ag026  1.0    0.000732    0.667628    0.291053  Uiso   1.00  Ag
   Ag027  1.0    0.222896    0.778527    0.212426  Uiso   1.00  Ag
   Ag028  1.0    0.111110    0.888890    0.133310  Uiso   1.00  Ag
   Ag029  1.0    0.333330    0.666670    0.056220  Uiso   1.00  Ag
   Ag030  1.0    0.333998    0.667321    0.291704  Uiso   1.00  Ag
   Ag031  1.0    0.556584    0.778977    0.212856  Uiso   1.00  Ag
   Ag032  1.0    0.444440    0.888890    0.133310  Uiso   1.00  Ag
   Ag033  1.0    0.666670    0.666670    0.056220  Uiso   1.00  Ag
   Ag034  1.0    0.667563    0.667077    0.292092  Uiso   1.00  Ag
   Ag035  1.0    0.889103    0.778146    0.212083  Uiso   1.00  Ag
   Ag036  1.0    0.777780    0.888890    0.133310  Uiso   1.00  Ag
    H001  1.0    0.854028    0.590364    0.384815  Uiso   1.00   H
    H002  1.0    0.864868    0.436404    0.363945  Uiso   1.00   H
    H003  1.0    0.060989    0.062358    0.388544  Uiso   1.00   H
    H004  1.0    0.063899    0.495510    0.421031  Uiso   1.00   H
    H005  1.0    0.105804    0.342151    0.421182  Uiso   1.00   H
    H006  1.0    0.307549    0.183240    0.512114  Uiso   1.00   H
    H007  1.0    0.810930    0.015767    0.439678  Uiso   1.00   H
    H008  1.0    0.450775    0.245034    0.473122  Uiso   1.00   H
    H009  1.0    0.667795    0.064681    0.453669  Uiso   1.00   H
    H010  1.0    0.676492    0.310161    0.419000  Uiso   1.00   H
    H011  1.0    0.504131    0.139228    0.404731  Uiso   1.00   H
    H012  1.0    0.932031    0.115888    0.369130  Uiso   1.00   H
    H013  1.0    0.212453    0.843586    0.556094  Uiso   1.00   H
    H014  1.0    0.332505    0.747822    0.563202  Uiso   1.00   H
    H015  1.0    0.194718    0.055771    0.584078  Uiso   1.00   H
    H016  1.0    0.519840    0.740528    0.606812  Uiso   1.00   H
    H017  1.0    0.559829    0.639336    0.569056  Uiso   1.00   H
    H018  1.0    0.524040    0.395257    0.538249  Uiso   1.00   H
    H019  1.0    0.732607    0.901878    0.557825  Uiso   1.00   H
    H020  1.0    0.715278    0.475551    0.560469  Uiso   1.00   H
    H021  1.0    0.817808    0.024472    0.516300  Uiso   1.00   H
    H022  1.0    0.885997    0.367575    0.575939  Uiso   1.00   H
    H023  1.0   -0.000889    0.547828    0.551934  Uiso   1.00   H
    H024  1.0    0.046340   -0.003433    0.548000  Uiso   1.00   H
    H025  1.0    0.186668    0.847507    0.659483  Uiso   1.00   H
    H026  1.0    0.168605    0.719323    0.622327  Uiso   1.00   H
    H027  1.0    0.328085    0.194996    0.649768  Uiso   1.00   H
    H028  1.0    0.365756    0.702048    0.665326  Uiso   1.00   H
    H029  1.0    0.474187    0.595503    0.664856  Uiso   1.00   H
    H030  1.0    0.535337    0.415687    0.618941  Uiso   1.00   H
    H031  1.0    0.069551    0.301751    0.613351  Uiso   1.00   H
    H032  1.0    0.618848    0.403729    0.663586  Uiso   1.00   H
    H033  1.0    0.908860    0.147727    0.587755  Uiso   1.00   H
    H034  1.0    0.834670    0.330681    0.661258  Uiso   1.00   H
    H035  1.0    0.929487    0.532203    0.672326  Uiso   1.00   H
    H036  1.0    0.117374    0.085635    0.656543  Uiso   1.00   H
    O001  1.0    0.981385    0.106278    0.397708  Uiso   1.00   O
    O002  1.0    0.858163    0.483263    0.393330  Uiso   1.00   O
    O003  1.0    0.147158    0.461552    0.433502  Uiso   1.00   O
    O004  1.0    0.394490    0.287516    0.494596  Uiso   1.00   O
    O005  1.0    0.716190    0.986145    0.461782  Uiso   1.00   O
    O006  1.0    0.572463    0.199069    0.431045  Uiso   1.00   O
    O007  1.0    0.171436    0.022852    0.552607  Uiso   1.00   O
    O008  1.0    0.210792    0.731353    0.564178  Uiso   1.00   O
    O009  1.0    0.536524    0.741459    0.573687  Uiso   1.00   O
    O010  1.0    0.596820    0.473260    0.562996  Uiso   1.00   O
    O011  1.0    0.848945    0.000734    0.545854  Uiso   1.00   O
    O012  1.0    0.877764    0.442432    0.552687  Uiso   1.00   O
    O013  1.0    0.215085    0.078811    0.642685  Uiso   1.00   O
    O014  1.0    0.161822    0.724626    0.654673  Uiso   1.00   O
    O015  1.0    0.481626    0.710808    0.658713  Uiso   1.00   O
    O016  1.0    0.507219    0.393480    0.650683  Uiso   1.00   O
    O017  1.0    0.940000    0.234049    0.612651  Uiso   1.00   O
    O018  1.0    0.817063    0.419025    0.676959  Uiso   1.00   O
    K001  1.0    0.450322    0.627199    0.472199  Uiso   1.00   K
Ag-H2O-K2-COOH
data_created_by_vaspkit_code
_audit_creation_date          Thu Jun 20 14:08:39 2024
_pd_phase_name                     'CIF files'
_cell_length_a                     8.66709995
_cell_length_b                     8.66709995
_cell_length_c                    30.59670067
_cell_angle_alpha                     90.0000
_cell_angle_beta                      90.0000
_cell_angle_gamma                    120.0000
_symmetry_space_group_name_H-M           'P 1'
_symmetry_Int_Tables_number            1
loop_
_symmetry_equiv_pos_as_xyz
    'x, y, z'
loop_
   _atom_site_label
   _atom_site_occupancy
   _atom_site_fract_x
   _atom_site_fract_y
   _atom_site_fract_z
   _atom_site_thermal_displace_type
   _atom_site_U_iso_or_equiv
   _atom_site_type_symbol
   Ag001  1.0    0.000000    0.000000    0.056220  Uiso   1.00  Ag
   Ag002  1.0    0.989753    0.993434    0.290125  Uiso   1.00  Ag
   Ag003  1.0    0.220686    0.105691    0.214284  Uiso   1.00  Ag
   Ag004  1.0    0.111110    0.222220    0.133310  Uiso   1.00  Ag
   Ag005  1.0    0.333330    0.000000    0.056220  Uiso   1.00  Ag
   Ag006  1.0    0.321311    0.990309    0.300139  Uiso   1.00  Ag
   Ag007  1.0    0.548467    0.105578    0.214238  Uiso   1.00  Ag
   Ag008  1.0    0.444440    0.222220    0.133310  Uiso   1.00  Ag
   Ag009  1.0    0.666670    0.000000    0.056220  Uiso   1.00  Ag
   Ag010  1.0    0.662124    0.993879    0.291053  Uiso   1.00  Ag
   Ag011  1.0    0.885274    0.107873    0.211407  Uiso   1.00  Ag
   Ag012  1.0    0.777780    0.222220    0.133310  Uiso   1.00  Ag
   Ag013  1.0    0.000000    0.333330    0.056220  Uiso   1.00  Ag
   Ag014  1.0    0.992483    0.326913    0.291293  Uiso   1.00  Ag
   Ag015  1.0    0.217958    0.439822    0.211750  Uiso   1.00  Ag
   Ag016  1.0    0.111110    0.555560    0.133310  Uiso   1.00  Ag
   Ag017  1.0    0.333330    0.333330    0.056220  Uiso   1.00  Ag
   Ag018  1.0    0.327133    0.328794    0.291590  Uiso   1.00  Ag
   Ag019  1.0    0.551618    0.440358    0.212032  Uiso   1.00  Ag
   Ag020  1.0    0.444440    0.555560    0.133310  Uiso   1.00  Ag
   Ag021  1.0    0.666670    0.333330    0.056220  Uiso   1.00  Ag
   Ag022  1.0    0.660211    0.328102    0.291389  Uiso   1.00  Ag
   Ag023  1.0    0.884878    0.439630    0.211464  Uiso   1.00  Ag
   Ag024  1.0    0.777780    0.555560    0.133310  Uiso   1.00  Ag
   Ag025  1.0    0.000000    0.666670    0.056220  Uiso   1.00  Ag
   Ag026  1.0    0.989830    0.657130    0.289599  Uiso   1.00  Ag
   Ag027  1.0    0.220026    0.777340    0.213622  Uiso   1.00  Ag
   Ag028  1.0    0.111110    0.888890    0.133310  Uiso   1.00  Ag
   Ag029  1.0    0.333330    0.666670    0.056220  Uiso   1.00  Ag
   Ag030  1.0    0.327305    0.658735    0.289976  Uiso   1.00  Ag
   Ag031  1.0    0.552157    0.774391    0.211856  Uiso   1.00  Ag
   Ag032  1.0    0.444440    0.888890    0.133310  Uiso   1.00  Ag
   Ag033  1.0    0.666670    0.666670    0.056220  Uiso   1.00  Ag
   Ag034  1.0    0.660251    0.660282    0.291222  Uiso   1.00  Ag
   Ag035  1.0    0.885338    0.774118    0.211566  Uiso   1.00  Ag
   Ag036  1.0    0.777780    0.888890    0.133310  Uiso   1.00  Ag
    H001  1.0    0.950449    0.668377    0.394729  Uiso   1.00   H
    H002  1.0    0.840607    0.496745    0.367430  Uiso   1.00   H
    H003  1.0    0.050966    0.048070    0.394603  Uiso   1.00   H
    H004  1.0    0.081927    0.509492    0.410800  Uiso   1.00   H
    H005  1.0    0.132906    0.363362    0.413849  Uiso   1.00   H
    H006  1.0    0.308824    0.162097    0.522371  Uiso   1.00   H
    H007  1.0    0.855336    0.067373    0.446678  Uiso   1.00   H
    H008  1.0    0.474010    0.259414    0.488355  Uiso   1.00   H
    H009  1.0    0.727610    0.126397    0.467927  Uiso   1.00   H
    H010  1.0    0.715236    0.365451    0.437131  Uiso   1.00   H
    H011  1.0    0.560126    0.167814    0.428942  Uiso   1.00   H
    H012  1.0    0.942901    0.120418    0.369593  Uiso   1.00   H
    H013  1.0    0.199484    0.833491    0.568185  Uiso   1.00   H
    H014  1.0    0.321369    0.736410    0.571412  Uiso   1.00   H
    H015  1.0    0.174202    0.043237    0.595686  Uiso   1.00   H
    H016  1.0    0.520978    0.743314    0.613313  Uiso   1.00   H
    H017  1.0    0.540883    0.631845    0.575193  Uiso   1.00   H
    H018  1.0    0.498920    0.388294    0.548124  Uiso   1.00   H
    H019  1.0    0.720292    0.893282    0.560087  Uiso   1.00   H
    H020  1.0    0.695026    0.479435    0.569234  Uiso   1.00   H
    H021  1.0    0.821660    0.024961    0.519403  Uiso   1.00   H
    H022  1.0    0.867828    0.357220    0.575418  Uiso   1.00   H
    H023  1.0   -0.002262    0.555651    0.562952  Uiso   1.00   H
    H024  1.0    0.029650    0.985319    0.558255  Uiso   1.00   H
    H025  1.0    0.190602    0.848449    0.670858  Uiso   1.00   H
    H026  1.0    0.175668    0.721652    0.632956  Uiso   1.00   H
    H027  1.0    0.337447    0.202431    0.662839  Uiso   1.00   H
    H028  1.0    0.359216    0.691416    0.675069  Uiso   1.00   H
    H029  1.0    0.481478    0.598416    0.673449  Uiso   1.00   H
    H030  1.0    0.528741    0.422987    0.625629  Uiso   1.00   H
    H031  1.0    0.006801    0.242390    0.625107  Uiso   1.00   H
    H032  1.0    0.626701    0.424133    0.669401  Uiso   1.00   H
    H033  1.0    0.862895    0.117855    0.590190  Uiso   1.00   H
    H034  1.0    0.846323    0.372212    0.649152  Uiso   1.00   H
    H035  1.0    0.945484    0.537177    0.679078  Uiso   1.00   H
    H036  1.0    0.140655    0.087606    0.680508  Uiso   1.00   H
    H037  1.0    0.200014    0.917724    0.428707  Uiso   1.00   H
    O001  1.0    0.981804    0.109260    0.399288  Uiso   1.00   O
    O002  1.0    0.874720    0.538458    0.397989  Uiso   1.00   O
    O003  1.0    0.181565    0.491453    0.419128  Uiso   1.00   O
    O004  1.0    0.392711    0.276102    0.508404  Uiso   1.00   O
    O005  1.0    0.769091    0.038541    0.471072  Uiso   1.00   O
    O006  1.0    0.628388    0.255012    0.452396  Uiso   1.00   O
    O007  1.0    0.150657    0.002616    0.565082  Uiso   1.00   O
    O008  1.0    0.204546    0.726672    0.578398  Uiso   1.00   O
    O009  1.0    0.523877    0.737985    0.580961  Uiso   1.00   O
    O010  1.0    0.573603    0.465593    0.574021  Uiso   1.00   O
    O011  1.0    0.838444    0.996485    0.551077  Uiso   1.00   O
    O012  1.0    0.871721    0.458645    0.560294  Uiso   1.00   O
    O013  1.0    0.226877    0.080450    0.661120  Uiso   1.00   O
    O014  1.0    0.167240    0.725766    0.665838  Uiso   1.00   O
    O015  1.0    0.483340    0.714165    0.673240  Uiso   1.00   O
    O016  1.0    0.511719    0.409468    0.658650  Uiso   1.00   O
    O017  1.0    0.880127    0.190871    0.618448  Uiso   1.00   O
    O018  1.0    0.833674    0.419291    0.677417  Uiso   1.00   O
    O019  1.0    0.447258   -0.012724    0.395501  Uiso   1.00   O
    O020  1.0    0.163373    0.917275    0.398005  Uiso   1.00   O
    K001  1.0    0.523453    0.720759    0.398904  Uiso   1.00   K
    K002  1.0    0.689983    0.056364    0.696797  Uiso   1.00   K
    C001  1.0    0.319036    0.963965    0.372508  Uiso   1.00   C
Ag-H2O-K2
data_created_by_vaspkit_code
_audit_creation_date          Thu Jun 20 14:08:39 2024
_pd_phase_name                     'CIF files'
_cell_length_a                     8.66709995
_cell_length_b                     8.66709995
_cell_length_c                    30.59670067
_cell_angle_alpha                     90.0000
_cell_angle_beta                      90.0000
_cell_angle_gamma                    120.0000
_symmetry_space_group_name_H-M           'P 1'
_symmetry_Int_Tables_number            1
loop_
_symmetry_equiv_pos_as_xyz
    'x, y, z'
loop_
   _atom_site_label
   _atom_site_occupancy
   _atom_site_fract_x
   _atom_site_fract_y
   _atom_site_fract_z
   _atom_site_thermal_displace_type
   _atom_site_U_iso_or_equiv
   _atom_site_type_symbol
   Ag001  1.0    0.000000    0.000000    0.056220  Uiso   1.00  Ag
   Ag002  1.0    0.999631    0.999226    0.292080  Uiso   1.00  Ag
   Ag003  1.0    0.222756    0.111144    0.213256  Uiso   1.00  Ag
   Ag004  1.0    0.111110    0.222220    0.133310  Uiso   1.00  Ag
   Ag005  1.0    0.333330    0.000000    0.056220  Uiso   1.00  Ag
   Ag006  1.0    0.333881    0.000341    0.294367  Uiso   1.00  Ag
   Ag007  1.0    0.555332    0.111013    0.213241  Uiso   1.00  Ag
   Ag008  1.0    0.444440    0.222220    0.133310  Uiso   1.00  Ag
   Ag009  1.0    0.666670    0.000000    0.056220  Uiso   1.00  Ag
   Ag010  1.0    0.667263    0.000629    0.293180  Uiso   1.00  Ag
   Ag011  1.0    0.888589    0.111003    0.212578  Uiso   1.00  Ag
   Ag012  1.0    0.777780    0.222220    0.133310  Uiso   1.00  Ag
   Ag013  1.0    0.000000    0.333330    0.056220  Uiso   1.00  Ag
   Ag014  1.0    0.999166    0.333389    0.292247  Uiso   1.00  Ag
   Ag015  1.0    0.221812    0.443564    0.212432  Uiso   1.00  Ag
   Ag016  1.0    0.111110    0.555560    0.133310  Uiso   1.00  Ag
   Ag017  1.0    0.333330    0.333330    0.056220  Uiso   1.00  Ag
   Ag018  1.0    0.333257    0.333429    0.293204  Uiso   1.00  Ag
   Ag019  1.0    0.555286    0.443930    0.212924  Uiso   1.00  Ag
   Ag020  1.0    0.444440    0.555560    0.133310  Uiso   1.00  Ag
   Ag021  1.0    0.666670    0.333330    0.056220  Uiso   1.00  Ag
   Ag022  1.0    0.666333    0.332962    0.292958  Uiso   1.00  Ag
   Ag023  1.0    0.888342    0.444129    0.212478  Uiso   1.00  Ag
   Ag024  1.0    0.777780    0.555560    0.133310  Uiso   1.00  Ag
   Ag025  1.0    0.000000    0.666670    0.056220  Uiso   1.00  Ag
   Ag026  1.0    0.000611    0.667667    0.291238  Uiso   1.00  Ag
   Ag027  1.0    0.222354    0.778921    0.212357  Uiso   1.00  Ag
   Ag028  1.0    0.111110    0.888890    0.133310  Uiso   1.00  Ag
   Ag029  1.0    0.333330    0.666670    0.056220  Uiso   1.00  Ag
   Ag030  1.0    0.333208    0.666980    0.290216  Uiso   1.00  Ag
   Ag031  1.0    0.556689    0.778727    0.212320  Uiso   1.00  Ag
   Ag032  1.0    0.444440    0.888890    0.133310  Uiso   1.00  Ag
   Ag033  1.0    0.666670    0.666670    0.056220  Uiso   1.00  Ag
   Ag034  1.0    0.667049    0.666639    0.292160  Uiso   1.00  Ag
   Ag035  1.0    0.888860    0.778125    0.212262  Uiso   1.00  Ag
   Ag036  1.0    0.777780    0.888890    0.133310  Uiso   1.00  Ag
    H001  1.0    0.879530    0.624761    0.385816  Uiso   1.00   H
    H002  1.0    0.873301    0.460921    0.365789  Uiso   1.00   H
    H003  1.0    0.095704    0.103847    0.388286  Uiso   1.00   H
    H004  1.0    0.090023    0.536536    0.418879  Uiso   1.00   H
    H005  1.0    0.148552    0.395421    0.420507  Uiso   1.00   H
    H006  1.0    0.296276    0.141697    0.515634  Uiso   1.00   H
    H007  1.0    0.852754    0.067493    0.436979  Uiso   1.00   H
    H008  1.0    0.442859    0.230051    0.477063  Uiso   1.00   H
    H009  1.0    0.695160    0.097738    0.450903  Uiso   1.00   H
    H010  1.0    0.685779    0.338412    0.420841  Uiso   1.00   H
    H011  1.0    0.517019    0.174078    0.402944  Uiso   1.00   H
    H012  1.0    0.978178    0.170712    0.368152  Uiso   1.00   H
    H013  1.0    0.191257    0.827854    0.563372  Uiso   1.00   H
    H014  1.0    0.315136    0.733296    0.564922  Uiso   1.00   H
    H015  1.0    0.165985    0.038561    0.590593  Uiso   1.00   H
    H016  1.0    0.527181    0.748418    0.604876  Uiso   1.00   H
    H017  1.0    0.537126    0.631307    0.566323  Uiso   1.00   H
    H018  1.0    0.491107    0.379454    0.539350  Uiso   1.00   H
    H019  1.0    0.714470    0.895160    0.550878  Uiso   1.00   H
    H020  1.0    0.688362    0.477756    0.558791  Uiso   1.00   H
    H021  1.0    0.810412    0.020147    0.509354  Uiso   1.00   H
    H022  1.0    0.862658    0.359049    0.564556  Uiso   1.00   H
    H023  1.0    0.991017    0.556656    0.552983  Uiso   1.00   H
    H024  1.0    0.024736    0.981525    0.551793  Uiso   1.00   H
    H025  1.0    0.204070    0.851016    0.665485  Uiso   1.00   H
    H026  1.0    0.185566    0.723510    0.627412  Uiso   1.00   H
    H027  1.0    0.342977    0.204911    0.655159  Uiso   1.00   H
    H028  1.0    0.379676    0.709183    0.668234  Uiso   1.00   H
    H029  1.0    0.499693    0.614938    0.665992  Uiso   1.00   H
    H030  1.0    0.532400    0.424903    0.617266  Uiso   1.00   H
    H031  1.0    0.028100    0.266202    0.609770  Uiso   1.00   H
    H032  1.0    0.636989    0.431145    0.660320  Uiso   1.00   H
    H033  1.0    0.872886    0.129998    0.578848  Uiso   1.00   H
    H034  1.0    0.860631    0.388200    0.639035  Uiso   1.00   H
    H035  1.0    0.960013    0.544947    0.671337  Uiso   1.00   H
    H036  1.0    0.146629    0.091815    0.673200  Uiso   1.00   H
    O001  1.0    0.020427    0.153400    0.397086  Uiso   1.00   O
    O002  1.0    0.874833    0.513781    0.394937  Uiso   1.00   O
    O003  1.0    0.190303    0.520650    0.428035  Uiso   1.00   O
    O004  1.0    0.378561    0.253351    0.500520  Uiso   1.00   O
    O005  1.0    0.748085    0.021588    0.457035  Uiso   1.00   O
    O006  1.0    0.582579    0.221945    0.430391  Uiso   1.00   O
    O007  1.0    0.143008   -0.003746    0.560049  Uiso   1.00   O
    O008  1.0    0.198482    0.721506    0.573067  Uiso   1.00   O
    O009  1.0    0.524113    0.739552    0.572489  Uiso   1.00   O
    O010  1.0    0.566216    0.461045    0.564237  Uiso   1.00   O
    O011  1.0    0.832117    0.996500    0.540483  Uiso   1.00   O
    O012  1.0    0.865991    0.459560    0.549006  Uiso   1.00   O
    O013  1.0    0.232112    0.083453    0.653704  Uiso   1.00   O
    O014  1.0    0.183775    0.729535    0.660439  Uiso   1.00   O
    O015  1.0    0.503698    0.731514    0.665402  Uiso   1.00   O
    O016  1.0    0.521016    0.415488    0.650269  Uiso   1.00   O
    O017  1.0    0.898855    0.208492    0.606246  Uiso   1.00   O
    O018  1.0    0.846505    0.429535    0.667916  Uiso   1.00   O
    K001  1.0    0.507410    0.739999    0.394737  Uiso   1.00   K
    K002  1.0    0.728535    0.072465    0.687540  Uiso   1.00   K
Ag-H2O-K3-Cl-COOH-fin
#======================================================================
# CRYSTAL DATA
#----------------------------------------------------------------------
data_VESTA_phase_1

_chemical_name_common                  ' CONTCAR\(7)                          '
_cell_length_a                         8.667100
_cell_length_b                         8.667100
_cell_length_c                         30.596701
_cell_angle_alpha                      90.000000
_cell_angle_beta                       90.000000
_cell_angle_gamma                      120.000000
_cell_volume                           1990.457182
_space_group_name_H-M_alt              'P 1'
_space_group_IT_number                 1

loop_
_space_group_symop_operation_xyz
   'x, y, z'

loop_
   _atom_site_label
   _atom_site_occupancy
   _atom_site_fract_x
   _atom_site_fract_y
   _atom_site_fract_z
   _atom_site_adp_type
   _atom_site_U_iso_or_equiv
   _atom_site_type_symbol
   Ag1        1.0     0.000000     0.000000     0.056220    Uiso  1 Ag
   Ag2        1.0     0.004411     0.001193     0.290250    Uiso  1 Ag
   Ag3        1.0     0.226093     0.109482     0.212931    Uiso  1 Ag
   Ag4        1.0     0.111110     0.222220     0.133310    Uiso  1 Ag
   Ag5        1.0     0.333330     0.000000     0.056220    Uiso  1 Ag
   Ag6        1.0     0.341799     0.000917     0.297054    Uiso  1 Ag
   Ag7        1.0     0.555924     0.110883     0.212220    Uiso  1 Ag
   Ag8        1.0     0.444440     0.222220     0.133310    Uiso  1 Ag
   Ag9        1.0     0.666670     0.000000     0.056220    Uiso  1 Ag
   Ag10       1.0     0.673185    -0.000009     0.288978    Uiso  1 Ag
   Ag11       1.0     0.891402     0.111869     0.211293    Uiso  1 Ag
   Ag12       1.0     0.777780     0.222220     0.133310    Uiso  1 Ag
   Ag13       1.0     0.000000     0.333330     0.056220    Uiso  1 Ag
   Ag14       1.0     0.004081     0.332164     0.289914    Uiso  1 Ag
   Ag15       1.0     0.223556     0.444380     0.210808    Uiso  1 Ag
   Ag16       1.0     0.111110     0.555560     0.133310    Uiso  1 Ag
   Ag17       1.0     0.333330     0.333330     0.056220    Uiso  1 Ag
   Ag18       1.0     0.336354     0.334179     0.289306    Uiso  1 Ag
   Ag19       1.0     0.558535     0.444208     0.211506    Uiso  1 Ag
   Ag20       1.0     0.444440     0.555560     0.133310    Uiso  1 Ag
   Ag21       1.0     0.666670     0.333330     0.056220    Uiso  1 Ag
   Ag22       1.0     0.670587     0.334210     0.289975    Uiso  1 Ag
   Ag23       1.0     0.892481     0.447126     0.212764    Uiso  1 Ag
   Ag24       1.0     0.777780     0.555560     0.133310    Uiso  1 Ag
   Ag25       1.0     0.000000     0.666670     0.056220    Uiso  1 Ag
   Ag26       1.0     0.002184     0.665946     0.294978    Uiso  1 Ag
   Ag27       1.0     0.222830     0.780245     0.214562    Uiso  1 Ag
   Ag28       1.0     0.111110     0.888890     0.133310    Uiso  1 Ag
   Ag29       1.0     0.333330     0.666670     0.056220    Uiso  1 Ag
   Ag30       1.0     0.336234     0.663133     0.289100    Uiso  1 Ag
   Ag31       1.0     0.557279     0.779002     0.210888    Uiso  1 Ag
   Ag32       1.0     0.444440     0.888890     0.133310    Uiso  1 Ag
   Ag33       1.0     0.666670     0.666670     0.056220    Uiso  1 Ag
   Ag34       1.0     0.668565     0.667587     0.289063    Uiso  1 Ag
   Ag35       1.0     0.892736     0.777779     0.212490    Uiso  1 Ag
   Ag36       1.0     0.777780     0.888890     0.133310    Uiso  1 Ag
   H1         1.0     0.628719     0.578538     0.392348    Uiso  1 H
   H2         1.0     0.473097     0.544068     0.362168    Uiso  1 H
   H3         1.0     0.908571     0.861405     0.400697    Uiso  1 H
   H4         1.0     0.283094     0.697256     0.443481    Uiso  1 H
   H5         1.0     0.084631     0.596393     0.430370    Uiso  1 H
   H6         1.0     0.239892     0.124833     0.529785    Uiso  1 H
   H7         1.0     0.848616     0.033926     0.461792    Uiso  1 H
   H8         1.0     0.416489     0.190422     0.499342    Uiso  1 H
   H9         1.0     0.770652     0.154524     0.478294    Uiso  1 H
   H10        1.0     0.724402     0.362942     0.490843    Uiso  1 H
   H11        1.0     0.627635     0.282632     0.444484    Uiso  1 H
   H12        1.0     0.773284     0.925709     0.394065    Uiso  1 H
   H13        1.0     0.162921     0.840202     0.571084    Uiso  1 H
   H14        1.0     0.276647     0.730943     0.574959    Uiso  1 H
   H15        1.0     0.135529     0.061290     0.602230    Uiso  1 H
   H16        1.0     0.424517     0.669665     0.611256    Uiso  1 H
   H17        1.0     0.502979     0.554883     0.572583    Uiso  1 H
   H18        1.0     0.461881     0.370742     0.550400    Uiso  1 H
   H19        1.0     0.623312     0.829374     0.569191    Uiso  1 H
   H20        1.0     0.737895     0.498261     0.550085    Uiso  1 H
   H21        1.0     0.765954     0.981276     0.534908    Uiso  1 H
   H22        1.0     0.056103     0.325120     0.661440    Uiso  1 H
   H23        1.0    -0.051448     0.594469     0.541760    Uiso  1 H
   H24        1.0     0.967790     0.961293     0.569436    Uiso  1 H
   H25        1.0     0.120848     0.905788     0.665518    Uiso  1 H
   H26        1.0     0.123079     0.756528     0.636524    Uiso  1 H
   H27        1.0     0.316288     0.211569     0.658273    Uiso  1 H
   H28        1.0     0.249617     0.488560     0.671294    Uiso  1 H
   H29        1.0     0.446281     0.522260     0.672398    Uiso  1 H
   H30        1.0     0.553455     0.402726     0.626385    Uiso  1 H
   H31        1.0     0.871262     0.174862     0.650571    Uiso  1 H
   H32        1.0     0.654109     0.402598     0.670936    Uiso  1 H
   H33        1.0     0.754227     0.033224     0.613565    Uiso  1 H
   H34        1.0     0.919334     0.400891     0.684047    Uiso  1 H
   H35        1.0     0.938365     0.586977     0.689159    Uiso  1 H
   H36        1.0     0.126437     0.204205     0.660128    Uiso  1 H
   H37        1.0     0.447297     0.835439     0.366039    Uiso  1 H
   O1         1.0     0.891090     0.964234     0.406306    Uiso  1 O
   O2         1.0     0.517280     0.583279     0.392032    Uiso  1 O
   O3         1.0     0.173527     0.583849     0.447659    Uiso  1 O
   O4         1.0     0.322207     0.216140     0.508389    Uiso  1 O
   O5         1.0     0.857329     0.114261     0.485617    Uiso  1 O
   O6         1.0     0.640247     0.251514     0.474384    Uiso  1 O
   O7         1.0     0.100806     0.015512     0.571442    Uiso  1 O
   O8         1.0     0.154115     0.724426     0.577503    Uiso  1 O
   O9         1.0     0.431555     0.685230     0.579270    Uiso  1 O
   O10        1.0     0.544469     0.461060     0.571501    Uiso  1 O
   O11        1.0     0.756404     0.929880     0.564350    Uiso  1 O
   O12        1.0     0.833834     0.489954     0.533493    Uiso  1 O
   O13        1.0     0.185460     0.128596     0.654138    Uiso  1 O
   O14        1.0     0.122103     0.791751     0.667379    Uiso  1 O
   O15        1.0     0.377843     0.585953     0.673619    Uiso  1 O
   O16        1.0     0.536096     0.376628     0.658352    Uiso  1 O
   O17        1.0     0.746163     0.082954     0.642125    Uiso  1 O
   O18        1.0     0.853259     0.459366     0.694965    Uiso  1 O
   O19        1.0     0.401006     0.146692     0.390622    Uiso  1 O
   O20        1.0     0.452405     0.921117     0.387857    Uiso  1 O
   K1         1.0     0.205274     0.290148     0.434157    Uiso  1 K
   K2         1.0     0.058933     0.364046     0.568885    Uiso  1 K
   K3         1.0     0.469464     0.919784     0.691258    Uiso  1 K
   C1         1.0     0.405482     0.033825     0.367656    Uiso  1 C
   Cl1        1.0     0.900255     0.613307     0.378989    Uiso  1 Cl
Ag-H2O-K3-Cl-fin
#======================================================================
# CRYSTAL DATA
#----------------------------------------------------------------------
data_VESTA_phase_1

_chemical_name_common                  ' CONTCAR\(7)                          '
_cell_length_a                         8.667100
_cell_length_b                         8.667100
_cell_length_c                         30.596701
_cell_angle_alpha                      90.000000
_cell_angle_beta                       90.000000
_cell_angle_gamma                      120.000000
_cell_volume                           1990.457182
_space_group_name_H-M_alt              'P 1'
_space_group_IT_number                 1

loop_
_space_group_symop_operation_xyz
   'x, y, z'

loop_
   _atom_site_label
   _atom_site_occupancy
   _atom_site_fract_x
   _atom_site_fract_y
   _atom_site_fract_z
   _atom_site_adp_type
   _atom_site_U_iso_or_equiv
   _atom_site_type_symbol
   Ag1        1.0     0.000000     0.000000     0.056220    Uiso  1 Ag
   Ag2        1.0     0.996698    -0.000475     0.289253    Uiso  1 Ag
   Ag3        1.0     0.221488     0.109394     0.212128    Uiso  1 Ag
   Ag4        1.0     0.111110     0.222220     0.133310    Uiso  1 Ag
   Ag5        1.0     0.333330     0.000000     0.056220    Uiso  1 Ag
   Ag6        1.0     0.331790     0.999040     0.292483    Uiso  1 Ag
   Ag7        1.0     0.552559     0.109185     0.212345    Uiso  1 Ag
   Ag8        1.0     0.444440     0.222220     0.133310    Uiso  1 Ag
   Ag9        1.0     0.666670     0.000000     0.056220    Uiso  1 Ag
   Ag10       1.0     0.665272    -0.000981     0.290416    Uiso  1 Ag
   Ag11       1.0     0.886931     0.110302     0.211189    Uiso  1 Ag
   Ag12       1.0     0.777780     0.222220     0.133310    Uiso  1 Ag
   Ag13       1.0     0.000000     0.333330     0.056220    Uiso  1 Ag
   Ag14       1.0    -0.001774     0.332088     0.289662    Uiso  1 Ag
   Ag15       1.0     0.221032     0.443844     0.211461    Uiso  1 Ag
   Ag16       1.0     0.111110     0.555560     0.133310    Uiso  1 Ag
   Ag17       1.0     0.333330     0.333330     0.056220    Uiso  1 Ag
   Ag18       1.0     0.331887     0.332508     0.290273    Uiso  1 Ag
   Ag19       1.0     0.553682     0.443303     0.211244    Uiso  1 Ag
   Ag20       1.0     0.444440     0.555560     0.133310    Uiso  1 Ag
   Ag21       1.0     0.666670     0.333330     0.056220    Uiso  1 Ag
   Ag22       1.0     0.664706     0.332259     0.289861    Uiso  1 Ag
   Ag23       1.0     0.888097     0.444859     0.211933    Uiso  1 Ag
   Ag24       1.0     0.777780     0.555560     0.133310    Uiso  1 Ag
   Ag25       1.0     0.000000     0.666670     0.056220    Uiso  1 Ag
   Ag26       1.0    -0.001641     0.665537     0.291586    Uiso  1 Ag
   Ag27       1.0     0.220445     0.777299     0.212617    Uiso  1 Ag
   Ag28       1.0     0.111110     0.888890     0.133310    Uiso  1 Ag
   Ag29       1.0     0.333330     0.666670     0.056220    Uiso  1 Ag
   Ag30       1.0     0.332842     0.664342     0.290074    Uiso  1 Ag
   Ag31       1.0     0.553857     0.777194     0.211498    Uiso  1 Ag
   Ag32       1.0     0.444440     0.888890     0.133310    Uiso  1 Ag
   Ag33       1.0     0.666670     0.666670     0.056220    Uiso  1 Ag
   Ag34       1.0     0.664280     0.665411     0.289436    Uiso  1 Ag
   Ag35       1.0     0.888346     0.776550     0.211826    Uiso  1 Ag
   Ag36       1.0     0.777780     0.888890     0.133310    Uiso  1 Ag
   H1         1.0     0.878788     0.613903     0.393371    Uiso  1 H
   H2         1.0     0.716649     0.540361     0.362425    Uiso  1 H
   H3         1.0     0.119101     0.106769     0.400331    Uiso  1 H
   H4         1.0     0.212725     0.615658     0.414448    Uiso  1 H
   H5         1.0     0.185928     0.421409     0.414840    Uiso  1 H
   H6         1.0     0.244107     0.127418     0.502996    Uiso  1 H
   H7         1.0     0.851714     0.078668     0.422242    Uiso  1 H
   H8         1.0     0.389671     0.183671     0.461019    Uiso  1 H
   H9         1.0     0.668945     0.076779     0.430176    Uiso  1 H
   H10        1.0     0.614509     0.290407     0.405186    Uiso  1 H
   H11        1.0     0.451300     0.094421     0.395584    Uiso  1 H
   H12        1.0     0.048869     0.178666     0.363360    Uiso  1 H
   H13        1.0     0.149679     0.869694     0.548218    Uiso  1 H
   H14        1.0     0.269739     0.769992     0.547838    Uiso  1 H
   H15        1.0     0.174501     0.109127     0.586730    Uiso  1 H
   H16        1.0     0.438354     0.671803     0.580416    Uiso  1 H
   H17        1.0     0.521470     0.606912     0.543272    Uiso  1 H
   H18        1.0     0.503522     0.369456     0.511914    Uiso  1 H
   H19        1.0     0.657699     0.873204     0.535095    Uiso  1 H
   H20        1.0     0.710939     0.470985     0.530238    Uiso  1 H
   H21        1.0     0.758342     0.005896     0.495248    Uiso  1 H
   H22        1.0     0.838488     0.362856     0.563276    Uiso  1 H
   H23        1.0     0.979621     0.568291     0.548895    Uiso  1 H
   H24        1.0     0.001734     0.976580     0.531284    Uiso  1 H
   H25        1.0     0.175201     0.958962     0.644339    Uiso  1 H
   H26        1.0     0.169002     0.798471     0.620825    Uiso  1 H
   H27        1.0     0.414028     0.306502     0.622672    Uiso  1 H
   H28        1.0     0.266833     0.531638     0.631109    Uiso  1 H
   H29        1.0     0.461391     0.561069     0.635049    Uiso  1 H
   H30        1.0     0.586137     0.434843     0.595932    Uiso  1 H
   H31        1.0     0.915518     0.253756     0.609692    Uiso  1 H
   H32        1.0     0.671379     0.375656     0.666833    Uiso  1 H
   H33        1.0     0.792677     0.109410     0.572698    Uiso  1 H
   H34        1.0     0.089898     0.365917     0.622195    Uiso  1 H
   H35        1.0     0.851517     0.400216     0.683775    Uiso  1 H
   H36        1.0     0.148224     0.237798     0.621324    Uiso  1 H
   O1         1.0     0.065398     0.181948     0.395337    Uiso  1 O
   O2         1.0     0.747551     0.536784     0.393313    Uiso  1 O
   O3         1.0     0.245419     0.537225     0.430093    Uiso  1 O
   O4         1.0     0.335190     0.231149     0.481076    Uiso  1 O
   O5         1.0     0.738232     0.017855     0.438654    Uiso  1 O
   O6         1.0     0.541024     0.169240     0.417401    Uiso  1 O
   O7         1.0     0.128823     0.022829     0.536943    Uiso  1 O
   O8         1.0     0.159395     0.758618     0.559214    Uiso  1 O
   O9         1.0     0.464648     0.682780     0.547623    Uiso  1 O
   O10        1.0     0.598002     0.479454     0.527291    Uiso  1 O
   O11        1.0     0.775778     0.974496     0.525408    Uiso  1 O
   O12        1.0     0.877135     0.450771     0.538497    Uiso  1 O
   O13        1.0     0.207081     0.161393     0.617336    Uiso  1 O
   O14        1.0     0.190439     0.854917     0.649858    Uiso  1 O
   O15        1.0     0.397455     0.629719     0.632004    Uiso  1 O
   O16        1.0     0.540500     0.412150     0.625962    Uiso  1 O
   O17        1.0     0.788239     0.185028     0.596342    Uiso  1 O
   O18        1.0     0.723571     0.330663     0.688783    Uiso  1 O
   K1         1.0     0.588972     0.656870     0.451958    Uiso  1 K
   K2         1.0     0.135825     0.364670     0.521211    Uiso  1 K
   K3         1.0     0.541179    -0.016944     0.661546    Uiso  1 K
   Cl1        1.0     0.164144     0.841146     0.378611    Uiso  1 Cl
Ag-H2O-K3-COOH-H1
data_created_by_vaspkit_code
_audit_creation_date          Thu Jun 20 14:08:39 2024
_pd_phase_name                     'CIF files'
_cell_length_a                     8.66709995
_cell_length_b                     8.66709995
_cell_length_c                    30.59670067
_cell_angle_alpha                     90.0000
_cell_angle_beta                      90.0000
_cell_angle_gamma                    120.0000
_symmetry_space_group_name_H-M           'P 1'
_symmetry_Int_Tables_number            1
loop_
_symmetry_equiv_pos_as_xyz
    'x, y, z'
loop_
   _atom_site_label
   _atom_site_occupancy
   _atom_site_fract_x
   _atom_site_fract_y
   _atom_site_fract_z
   _atom_site_thermal_displace_type
   _atom_site_U_iso_or_equiv
   _atom_site_type_symbol
   Ag001  1.0    0.000000    0.000000    0.056220  Uiso   1.00  Ag
   Ag002  1.0   -0.007656   -0.003112    0.290286  Uiso   1.00  Ag
   Ag003  1.0    0.219561    0.104646    0.212792  Uiso   1.00  Ag
   Ag004  1.0    0.111110    0.222220    0.133310  Uiso   1.00  Ag
   Ag005  1.0    0.333330    0.000000    0.056220  Uiso   1.00  Ag
   Ag006  1.0    0.325090    0.001104    0.303005  Uiso   1.00  Ag
   Ag007  1.0    0.548256    0.106695    0.215270  Uiso   1.00  Ag
   Ag008  1.0    0.444440    0.222220    0.133310  Uiso   1.00  Ag
   Ag009  1.0    0.666670    0.000000    0.056220  Uiso   1.00  Ag
   Ag010  1.0    0.661740   -0.003643    0.293134  Uiso   1.00  Ag
   Ag011  1.0    0.885517    0.111393    0.212580  Uiso   1.00  Ag
   Ag012  1.0    0.777780    0.222220    0.133310  Uiso   1.00  Ag
   Ag013  1.0    0.000000    0.333330    0.056220  Uiso   1.00  Ag
   Ag014  1.0   -0.007685    0.325182    0.294262  Uiso   1.00  Ag
   Ag015  1.0    0.217722    0.443074    0.210749  Uiso   1.00  Ag
   Ag016  1.0    0.111110    0.555560    0.133310  Uiso   1.00  Ag
   Ag017  1.0    0.333330    0.333330    0.056220  Uiso   1.00  Ag
   Ag018  1.0    0.329643    0.330675    0.285985  Uiso   1.00  Ag
   Ag019  1.0    0.554282    0.442389    0.210906  Uiso   1.00  Ag
   Ag020  1.0    0.444440    0.555560    0.133310  Uiso   1.00  Ag
   Ag021  1.0    0.666670    0.333330    0.056220  Uiso   1.00  Ag
   Ag022  1.0    0.660495    0.330693    0.291799  Uiso   1.00  Ag
   Ag023  1.0    0.885369    0.441312    0.212214  Uiso   1.00  Ag
   Ag024  1.0    0.777780    0.555560    0.133310  Uiso   1.00  Ag
   Ag025  1.0    0.000000    0.666670    0.056220  Uiso   1.00  Ag
   Ag026  1.0   -0.009469    0.662611    0.293276  Uiso   1.00  Ag
   Ag027  1.0    0.220633    0.779111    0.214738  Uiso   1.00  Ag
   Ag028  1.0    0.111110    0.888890    0.133310  Uiso   1.00  Ag
   Ag029  1.0    0.333330    0.666670    0.056220  Uiso   1.00  Ag
   Ag030  1.0    0.332631    0.663081    0.292189  Uiso   1.00  Ag
   Ag031  1.0    0.550544    0.775801    0.212399  Uiso   1.00  Ag
   Ag032  1.0    0.444440    0.888890    0.133310  Uiso   1.00  Ag
   Ag033  1.0    0.666670    0.666670    0.056220  Uiso   1.00  Ag
   Ag034  1.0    0.661375    0.663854    0.290119  Uiso   1.00  Ag
   Ag035  1.0    0.887154    0.774250    0.212239  Uiso   1.00  Ag
   Ag036  1.0    0.777780    0.888890    0.133310  Uiso   1.00  Ag
    H001  1.0    0.769607    0.713930    0.402382  Uiso   1.00   H
    H002  1.0    0.709444    0.578860    0.363700  Uiso   1.00   H
    H003  1.0    0.020941    0.975055    0.401015  Uiso   1.00   H
    H004  1.0    0.224346    0.646736    0.427327  Uiso   1.00   H
    H005  1.0    0.036714    0.472900    0.429807  Uiso   1.00   H
    H006  1.0    0.359035    0.123197    0.457397  Uiso   1.00   H
    H007  1.0    0.850350    0.041452    0.449131  Uiso   1.00   H
    H008  1.0    0.554055    0.274982    0.459473  Uiso   1.00   H
    H009  1.0    0.796762    0.183199    0.461389  Uiso   1.00   H
    H010  1.0    0.766856    0.450274    0.412918  Uiso   1.00   H
    H011  1.0    0.771291    0.287210    0.392528  Uiso   1.00   H
    H012  1.0    0.865989    0.972920    0.373444  Uiso   1.00   H
    H013  1.0    0.130608    0.885405    0.572056  Uiso   1.00   H
    H014  1.0    0.283808    0.835730    0.566207  Uiso   1.00   H
    H015  1.0    0.100668    0.075620    0.602845  Uiso   1.00   H
    H016  1.0    0.433312    0.591082    0.591606  Uiso   1.00   H
    H017  1.0    0.527226    0.518486    0.560245  Uiso   1.00   H
    H018  1.0    0.528579    0.282946    0.533745  Uiso   1.00   H
    H019  1.0    0.637834    0.808684    0.552289  Uiso   1.00   H
    H020  1.0    0.713972    0.383595    0.559415  Uiso   1.00   H
    H021  1.0    0.747152    0.988475    0.523199  Uiso   1.00   H
    H022  1.0    0.939298    0.387816    0.595465  Uiso   1.00   H
    H023  1.0    0.016336    0.566631    0.569101  Uiso   1.00   H
    H024  1.0    0.947121    0.990104    0.566620  Uiso   1.00   H
    H025  1.0    0.125169    0.890395    0.672652  Uiso   1.00   H
    H026  1.0    0.141784    0.769167    0.638060  Uiso   1.00   H
    H027  1.0    0.298403    0.193637    0.662616  Uiso   1.00   H
    H028  1.0    0.249351    0.479733    0.652435  Uiso   1.00   H
    H029  1.0    0.437463    0.491195    0.653490  Uiso   1.00   H
    H030  1.0    0.542101    0.330136    0.621339  Uiso   1.00   H
    H031  1.0    0.812302    0.135201    0.644648  Uiso   1.00   H
    H032  1.0    0.636115    0.386622    0.668356  Uiso   1.00   H
    H033  1.0    0.703286    0.014510    0.605081  Uiso   1.00   H
    H034  1.0    0.880272    0.380243    0.691191  Uiso   1.00   H
    H035  1.0    0.929647    0.578371    0.686921  Uiso   1.00   H
    H036  1.0    0.106890    0.168010    0.674581  Uiso   1.00   H
    H037  1.0    0.428654    0.844602    0.368004  Uiso   1.00   H
    O001  1.0    0.894752    0.948670    0.403174  Uiso   1.00   O
    O002  1.0    0.697954    0.583378    0.396173  Uiso   1.00   O
    O003  1.0    0.163092    0.524128    0.438635  Uiso   1.00   O
    O004  1.0    0.440388    0.229572    0.475092  Uiso   1.00   O
    O005  1.0    0.837460    0.106223    0.474636  Uiso   1.00   O
    O006  1.0    0.788828    0.348666    0.420702  Uiso   1.00   O
    O007  1.0    0.078486    0.041803    0.571474  Uiso   1.00   O
    O008  1.0    0.164370    0.790356    0.578025  Uiso   1.00   O
    O009  1.0    0.469878    0.594190    0.560653  Uiso   1.00   O
    O010  1.0    0.586683    0.353722    0.560225  Uiso   1.00   O
    O011  1.0    0.733419    0.937202    0.553085  Uiso   1.00   O
    O012  1.0    0.937538    0.434820    0.566201  Uiso   1.00   O
    O013  1.0    0.167000    0.107425    0.661484  Uiso   1.00   O
    O014  1.0    0.130546    0.778595    0.670108  Uiso   1.00   O
    O015  1.0    0.378615    0.565133    0.649528  Uiso   1.00   O
    O016  1.0    0.520558    0.348033    0.652204  Uiso   1.00   O
    O017  1.0    0.690470    0.043988    0.635792  Uiso   1.00   O
    O018  1.0    0.828867    0.458502    0.694864  Uiso   1.00   O
    O019  1.0    0.236583    0.020995    0.405867  Uiso   1.00   O
    O020  1.0    0.377977    0.874609    0.393673  Uiso   1.00   O
    K001  1.0    0.326796    0.377919    0.388842  Uiso   1.00   K
    K002  1.0    0.163931    0.346169    0.514476  Uiso   1.00   K
    K003  1.0    0.462838    0.858057    0.697049  Uiso   1.00   K
    C001  1.0    0.301882    0.968597    0.376469  Uiso   1.00   C
    H001  1.0    0.109310    0.551311    0.322620  Uiso   1.00   H
Ag-H2O-K3-COOH-H2
data_created_by_vaspkit_code
_audit_creation_date          Thu Jun 20 14:08:39 2024
_pd_phase_name                     'CIF files'
_cell_length_a                     8.66709995
_cell_length_b                     8.66709995
_cell_length_c                    30.59670067
_cell_angle_alpha                     90.0000
_cell_angle_beta                      90.0000
_cell_angle_gamma                    120.0000
_symmetry_space_group_name_H-M           'P 1'
_symmetry_Int_Tables_number            1
loop_
_symmetry_equiv_pos_as_xyz
    'x, y, z'
loop_
   _atom_site_label
   _atom_site_occupancy
   _atom_site_fract_x
   _atom_site_fract_y
   _atom_site_fract_z
   _atom_site_thermal_displace_type
   _atom_site_U_iso_or_equiv
   _atom_site_type_symbol
   Ag001  1.0    0.000000    0.000000    0.056220  Uiso   1.00  Ag
   Ag002  1.0    0.000674    0.003418    0.290448  Uiso   1.00  Ag
   Ag003  1.0    0.223337    0.109196    0.212460  Uiso   1.00  Ag
   Ag004  1.0    0.111110    0.222220    0.133310  Uiso   1.00  Ag
   Ag005  1.0    0.333330    0.000000    0.056220  Uiso   1.00  Ag
   Ag006  1.0    0.324616   -0.001606    0.310837  Uiso   1.00  Ag
   Ag007  1.0    0.554217    0.112845    0.214936  Uiso   1.00  Ag
   Ag008  1.0    0.444440    0.222220    0.133310  Uiso   1.00  Ag
   Ag009  1.0    0.666670    0.000000    0.056220  Uiso   1.00  Ag
   Ag010  1.0    0.667822   -0.002436    0.294427  Uiso   1.00  Ag
   Ag011  1.0    0.887712    0.114301    0.213121  Uiso   1.00  Ag
   Ag012  1.0    0.777780    0.222220    0.133310  Uiso   1.00  Ag
   Ag013  1.0    0.000000    0.333330    0.056220  Uiso   1.00  Ag
   Ag014  1.0    0.007103    0.335642    0.293758  Uiso   1.00  Ag
   Ag015  1.0    0.220852    0.446360    0.211149  Uiso   1.00  Ag
   Ag016  1.0    0.111110    0.555560    0.133310  Uiso   1.00  Ag
   Ag017  1.0    0.333330    0.333330    0.056220  Uiso   1.00  Ag
   Ag018  1.0    0.335564    0.334365    0.286885  Uiso   1.00  Ag
   Ag019  1.0    0.559611    0.446016    0.211789  Uiso   1.00  Ag
   Ag020  1.0    0.444440    0.555560    0.133310  Uiso   1.00  Ag
   Ag021  1.0    0.666670    0.333330    0.056220  Uiso   1.00  Ag
   Ag022  1.0    0.667104    0.337507    0.296251  Uiso   1.00  Ag
   Ag023  1.0    0.888634    0.445074    0.212143  Uiso   1.00  Ag
   Ag024  1.0    0.777780    0.555560    0.133310  Uiso   1.00  Ag
   Ag025  1.0    0.000000    0.666670    0.056220  Uiso   1.00  Ag
   Ag026  1.0    0.001442    0.670802    0.292699  Uiso   1.00  Ag
   Ag027  1.0    0.224206    0.783553    0.215466  Uiso   1.00  Ag
   Ag028  1.0    0.111110    0.888890    0.133310  Uiso   1.00  Ag
   Ag029  1.0    0.333330    0.666670    0.056220  Uiso   1.00  Ag
   Ag030  1.0    0.337434    0.666110    0.290516  Uiso   1.00  Ag
   Ag031  1.0    0.556880    0.781799    0.211879  Uiso   1.00  Ag
   Ag032  1.0    0.444440    0.888890    0.133310  Uiso   1.00  Ag
   Ag033  1.0    0.666670    0.666670    0.056220  Uiso   1.00  Ag
   Ag034  1.0    0.666309    0.669207    0.290210  Uiso   1.00  Ag
   Ag035  1.0    0.890818    0.779158    0.212076  Uiso   1.00  Ag
   Ag036  1.0    0.777780    0.888890    0.133310  Uiso   1.00  Ag
    H001  1.0    0.751277    0.687771    0.405394  Uiso   1.00   H
    H002  1.0    0.703579    0.555025    0.366480  Uiso   1.00   H
    H003  1.0   -0.003790    0.939284    0.405650  Uiso   1.00   H
    H004  1.0    0.205230    0.604779    0.427405  Uiso   1.00   H
    H005  1.0    0.022204    0.428499    0.429327  Uiso   1.00   H
    H006  1.0    0.311385    0.073761    0.469164  Uiso   1.00   H
    H007  1.0    0.839550    0.028296    0.450620  Uiso   1.00   H
    H008  1.0    0.506288    0.221189    0.464430  Uiso   1.00   H
    H009  1.0    0.778256    0.165452    0.462356  Uiso   1.00   H
    H010  1.0    0.711211    0.396675    0.418030  Uiso   1.00   H
    H011  1.0    0.660200    0.208249    0.399438  Uiso   1.00   H
    H012  1.0    0.848176    0.944188    0.376173  Uiso   1.00   H
    H013  1.0    0.127651    0.882368    0.573274  Uiso   1.00   H
    H014  1.0    0.281831    0.835253    0.565501  Uiso   1.00   H
    H015  1.0    0.090042    0.067450    0.606206  Uiso   1.00   H
    H016  1.0    0.430176    0.588920    0.594312  Uiso   1.00   H
    H017  1.0    0.521563    0.513826    0.562923  Uiso   1.00   H
    H018  1.0    0.515289    0.267622    0.538439  Uiso   1.00   H
    H019  1.0    0.633231    0.805280    0.553600  Uiso   1.00   H
    H020  1.0    0.708348    0.378174    0.560656  Uiso   1.00   H
    H021  1.0    0.744450    0.983472    0.523758  Uiso   1.00   H
    H022  1.0    0.935508    0.388143    0.595435  Uiso   1.00   H
    H023  1.0    0.013732    0.565750    0.568623  Uiso   1.00   H
    H024  1.0    0.938030    0.983086    0.569383  Uiso   1.00   H
    H025  1.0    0.124513    0.887647    0.673529  Uiso   1.00   H
    H026  1.0    0.142896    0.768336    0.638386  Uiso   1.00   H
    H027  1.0    0.295423    0.192443    0.665549  Uiso   1.00   H
    H028  1.0    0.247972    0.479246    0.656273  Uiso   1.00   H
    H029  1.0    0.436295    0.490586    0.656597  Uiso   1.00   H
    H030  1.0    0.539058    0.330174    0.623088  Uiso   1.00   H
    H031  1.0    0.813170    0.134104    0.644830  Uiso   1.00   H
    H032  1.0    0.634975    0.387391    0.669854  Uiso   1.00   H
    H033  1.0    0.701372    0.014011    0.605295  Uiso   1.00   H
    H034  1.0    0.879686    0.378585    0.691830  Uiso   1.00   H
    H035  1.0    0.931279    0.577477    0.687204  Uiso   1.00   H
    H036  1.0    0.104075    0.164202    0.678547  Uiso   1.00   H
    H037  1.0    0.380442    0.786486    0.370284  Uiso   1.00   H
    O001  1.0    0.871707    0.919706    0.406353  Uiso   1.00   O
    O002  1.0    0.684175    0.557587    0.398468  Uiso   1.00   O
    O003  1.0    0.145655    0.481744    0.439265  Uiso   1.00   O
    O004  1.0    0.399315    0.187553    0.482804  Uiso   1.00   O
    O005  1.0    0.832057    0.099142    0.475456  Uiso   1.00   O
    O006  1.0    0.691938    0.275690    0.427002  Uiso   1.00   O
    O007  1.0    0.069073    0.034449    0.574830  Uiso   1.00   O
    O008  1.0    0.163680    0.788517    0.578196  Uiso   1.00   O
    O009  1.0    0.464870    0.589802    0.563298  Uiso   1.00   O
    O010  1.0    0.581142    0.347448    0.563069  Uiso   1.00   O
    O011  1.0    0.729087    0.933465    0.553945  Uiso   1.00   O
    O012  1.0    0.934189    0.433876    0.566027  Uiso   1.00   O
    O013  1.0    0.164648    0.104322    0.665386  Uiso   1.00   O
    O014  1.0    0.130465    0.776254    0.670429  Uiso   1.00   O
    O015  1.0    0.377231    0.564742    0.653468  Uiso   1.00   O
    O016  1.0    0.518983    0.349336    0.654035  Uiso   1.00   O
    O017  1.0    0.690627    0.044829    0.636043  Uiso   1.00   O
    O018  1.0    0.830081    0.458337    0.695517  Uiso   1.00   O
    O019  1.0    0.195445   -0.039474    0.413608  Uiso   1.00   O
    O020  1.0    0.332672    0.812720    0.397125  Uiso   1.00   O
    K001  1.0    0.312618    0.328296    0.391439  Uiso   1.00   K
    K002  1.0    0.157208    0.332128    0.517505  Uiso   1.00   K
    K003  1.0    0.464570    0.863579    0.698231  Uiso   1.00   K
    C001  1.0    0.260038    0.915377    0.382653  Uiso   1.00   C
    H001  1.0    0.574641    0.119982    0.327252  Uiso   1.00   H
    H002  1.0    0.903023    0.456206    0.324401  Uiso   1.00   H
Ag-H2O-K3-COOH-H3
data_created_by_vaspkit_code
_audit_creation_date          Thu Jun 20 14:08:39 2024
_pd_phase_name                     'CIF files'
_cell_length_a                     8.66709995
_cell_length_b                     8.66709995
_cell_length_c                    30.59670067
_cell_angle_alpha                     90.0000
_cell_angle_beta                      90.0000
_cell_angle_gamma                    120.0000
_symmetry_space_group_name_H-M           'P 1'
_symmetry_Int_Tables_number            1
loop_
_symmetry_equiv_pos_as_xyz
    'x, y, z'
loop_
   _atom_site_label
   _atom_site_occupancy
   _atom_site_fract_x
   _atom_site_fract_y
   _atom_site_fract_z
   _atom_site_thermal_displace_type
   _atom_site_U_iso_or_equiv
   _atom_site_type_symbol
   Ag001  1.0    0.000000    0.000000    0.056220  Uiso   1.00  Ag
   Ag002  1.0    0.988802   -0.005162    0.291570  Uiso   1.00  Ag
   Ag003  1.0    0.217949    0.104696    0.214799  Uiso   1.00  Ag
   Ag004  1.0    0.111110    0.222220    0.133310  Uiso   1.00  Ag
   Ag005  1.0    0.333330    0.000000    0.056220  Uiso   1.00  Ag
   Ag006  1.0    0.326139    0.009595    0.311949  Uiso   1.00  Ag
   Ag007  1.0    0.547516    0.105892    0.214959  Uiso   1.00  Ag
   Ag008  1.0    0.444440    0.222220    0.133310  Uiso   1.00  Ag
   Ag009  1.0    0.666670    0.000000    0.056220  Uiso   1.00  Ag
   Ag010  1.0    0.657325   -0.003148    0.293687  Uiso   1.00  Ag
   Ag011  1.0    0.884712    0.110787    0.211577  Uiso   1.00  Ag
   Ag012  1.0    0.777780    0.222220    0.133310  Uiso   1.00  Ag
   Ag013  1.0    0.000000    0.333330    0.056220  Uiso   1.00  Ag
   Ag014  1.0   -0.012276    0.326556    0.296394  Uiso   1.00  Ag
   Ag015  1.0    0.216406    0.443211    0.211148  Uiso   1.00  Ag
   Ag016  1.0    0.111110    0.555560    0.133310  Uiso   1.00  Ag
   Ag017  1.0    0.333330    0.333330    0.056220  Uiso   1.00  Ag
   Ag018  1.0    0.328706    0.331698    0.287917  Uiso   1.00  Ag
   Ag019  1.0    0.550860    0.441489    0.210557  Uiso   1.00  Ag
   Ag020  1.0    0.444440    0.555560    0.133310  Uiso   1.00  Ag
   Ag021  1.0    0.666670    0.333330    0.056220  Uiso   1.00  Ag
   Ag022  1.0    0.656999    0.331242    0.290953  Uiso   1.00  Ag
   Ag023  1.0    0.885488    0.440192    0.213208  Uiso   1.00  Ag
   Ag024  1.0    0.777780    0.555560    0.133310  Uiso   1.00  Ag
   Ag025  1.0    0.000000    0.666670    0.056220  Uiso   1.00  Ag
   Ag026  1.0    0.985510    0.662083    0.290573  Uiso   1.00  Ag
   Ag027  1.0    0.218486    0.776231    0.212543  Uiso   1.00  Ag
   Ag028  1.0    0.111110    0.888890    0.133310  Uiso   1.00  Ag
   Ag029  1.0    0.333330    0.666670    0.056220  Uiso   1.00  Ag
   Ag030  1.0    0.328567    0.666316    0.293905  Uiso   1.00  Ag
   Ag031  1.0    0.549696    0.776864    0.213251  Uiso   1.00  Ag
   Ag032  1.0    0.444440    0.888890    0.133310  Uiso   1.00  Ag
   Ag033  1.0    0.666670    0.666670    0.056220  Uiso   1.00  Ag
   Ag034  1.0    0.659103    0.663225    0.289382  Uiso   1.00  Ag
   Ag035  1.0    0.884861    0.776812    0.211737  Uiso   1.00  Ag
   Ag036  1.0    0.777780    0.888890    0.133310  Uiso   1.00  Ag
    H001  1.0    0.804830    0.718672    0.402114  Uiso   1.00   H
    H002  1.0    0.769926    0.585821    0.363243  Uiso   1.00   H
    H003  1.0    0.027407    0.980016    0.408758  Uiso   1.00   H
    H004  1.0    0.244221    0.648826    0.429669  Uiso   1.00   H
    H005  1.0    0.065995    0.470132    0.425138  Uiso   1.00   H
    H006  1.0    0.345477    0.118512    0.472358  Uiso   1.00   H
    H007  1.0    0.852214    0.039839    0.451907  Uiso   1.00   H
    H008  1.0    0.542320    0.261058    0.469121  Uiso   1.00   H
    H009  1.0    0.791603    0.177955    0.463454  Uiso   1.00   H
    H010  1.0    0.748594    0.420504    0.417893  Uiso   1.00   H
    H011  1.0    0.670288    0.221309    0.403045  Uiso   1.00   H
    H012  1.0    0.881466    0.986117    0.378591  Uiso   1.00   H
    H013  1.0    0.128807    0.886244    0.573435  Uiso   1.00   H
    H014  1.0    0.284340    0.840450    0.566445  Uiso   1.00   H
    H015  1.0    0.093498    0.072678    0.605912  Uiso   1.00   H
    H016  1.0    0.428412    0.590246    0.595645  Uiso   1.00   H
    H017  1.0    0.525520    0.517949    0.565668  Uiso   1.00   H
    H018  1.0    0.528702    0.285887    0.542797  Uiso   1.00   H
    H019  1.0    0.632993    0.806713    0.554192  Uiso   1.00   H
    H020  1.0    0.717417    0.387465    0.566964  Uiso   1.00   H
    H021  1.0    0.745176    0.985999    0.524539  Uiso   1.00   H
    H022  1.0    0.947356    0.393472    0.599480  Uiso   1.00   H
    H023  1.0    0.019127    0.568890    0.571784  Uiso   1.00   H
    H024  1.0    0.940464    0.987652    0.569407  Uiso   1.00   H
    H025  1.0    0.122107    0.886752    0.674303  Uiso   1.00   H
    H026  1.0    0.139232    0.766489    0.639399  Uiso   1.00   H
    H027  1.0    0.294996    0.192224    0.667498  Uiso   1.00   H
    H028  1.0    0.246483    0.479760    0.657037  Uiso   1.00   H
    H029  1.0    0.435278    0.492891    0.658784  Uiso   1.00   H
    H030  1.0    0.543022    0.335483    0.628213  Uiso   1.00   H
    H031  1.0    0.812003    0.137311    0.646269  Uiso   1.00   H
    H032  1.0    0.634208    0.389261    0.675428  Uiso   1.00   H
    H033  1.0    0.702435    0.015398    0.606754  Uiso   1.00   H
    H034  1.0    0.879310    0.380287    0.696909  Uiso   1.00   H
    H035  1.0    0.930563    0.578221    0.690743  Uiso   1.00   H
    H036  1.0    0.101885    0.161931    0.678898  Uiso   1.00   H
    H037  1.0    0.431057    0.853999    0.376037  Uiso   1.00   H
    O001  1.0    0.898735    0.945984    0.407757  Uiso   1.00   O
    O002  1.0    0.746988    0.588657    0.395055  Uiso   1.00   O
    O003  1.0    0.183688    0.522042    0.438645  Uiso   1.00   O
    O004  1.0    0.434973    0.228888    0.487171  Uiso   1.00   O
    O005  1.0    0.837715    0.105531    0.477004  Uiso   1.00   O
    O006  1.0    0.715075    0.297478    0.429027  Uiso   1.00   O
    O007  1.0    0.071769    0.039896    0.574552  Uiso   1.00   O
    O008  1.0    0.164928    0.792568    0.578457  Uiso   1.00   O
    O009  1.0    0.463549    0.589167    0.564748  Uiso   1.00   O
    O010  1.0    0.590642    0.358587    0.568886  Uiso   1.00   O
    O011  1.0    0.728881    0.934726    0.554592  Uiso   1.00   O
    O012  1.0    0.940043    0.436628    0.570170  Uiso   1.00   O
    O013  1.0    0.164331    0.104345    0.665561  Uiso   1.00   O
    O014  1.0    0.126873    0.774617    0.671413  Uiso   1.00   O
    O015  1.0    0.375513    0.565502    0.653878  Uiso   1.00   O
    O016  1.0    0.518876    0.350218    0.659204  Uiso   1.00   O
    O017  1.0    0.690733    0.044457    0.637592  Uiso   1.00   O
    O018  1.0    0.830706    0.460846    0.700604  Uiso   1.00   O
    O019  1.0    0.235381    0.017626    0.418719  Uiso   1.00   O
    O020  1.0    0.380500    0.876141    0.402829  Uiso   1.00   O
    K001  1.0    0.376378    0.380428    0.393625  Uiso   1.00   K
    K002  1.0    0.162008    0.343944    0.517545  Uiso   1.00   K
    K003  1.0    0.462071    0.864489    0.699123  Uiso   1.00   K
    C001  1.0    0.313093    0.984382    0.388425  Uiso   1.00   C
    H001  1.0    0.871334    0.094002    0.328877  Uiso   1.00   H
    H002  1.0    0.225456    0.437435    0.322503  Uiso   1.00   H
    H003  1.0    0.195475    0.755590    0.321209  Uiso   1.00   H
Ag-H2O-K3-COOH
data_created_by_vaspkit_code
_audit_creation_date          Thu Jun 20 14:08:39 2024
_pd_phase_name                     'CIF files'
_cell_length_a                     8.66709995
_cell_length_b                     8.66709995
_cell_length_c                    30.59670067
_cell_angle_alpha                     90.0000
_cell_angle_beta                      90.0000
_cell_angle_gamma                    120.0000
_symmetry_space_group_name_H-M           'P 1'
_symmetry_Int_Tables_number            1
loop_
_symmetry_equiv_pos_as_xyz
    'x, y, z'
loop_
   _atom_site_label
   _atom_site_occupancy
   _atom_site_fract_x
   _atom_site_fract_y
   _atom_site_fract_z
   _atom_site_thermal_displace_type
   _atom_site_U_iso_or_equiv
   _atom_site_type_symbol
   Ag001  1.0    0.000000    0.000000    0.056220  Uiso   1.00  Ag
   Ag002  1.0   -0.001791    0.003051    0.291346  Uiso   1.00  Ag
   Ag003  1.0    0.222345    0.108828    0.213009  Uiso   1.00  Ag
   Ag004  1.0    0.111110    0.222220    0.133310  Uiso   1.00  Ag
   Ag005  1.0    0.333330    0.000000    0.056220  Uiso   1.00  Ag
   Ag006  1.0    0.335119    0.006196    0.300287  Uiso   1.00  Ag
   Ag007  1.0    0.551703    0.110511    0.215197  Uiso   1.00  Ag
   Ag008  1.0    0.444440    0.222220    0.133310  Uiso   1.00  Ag
   Ag009  1.0    0.666670    0.000000    0.056220  Uiso   1.00  Ag
   Ag010  1.0    0.669277    0.002686    0.292859  Uiso   1.00  Ag
   Ag011  1.0    0.888482    0.114027    0.212442  Uiso   1.00  Ag
   Ag012  1.0    0.777780    0.222220    0.133310  Uiso   1.00  Ag
   Ag013  1.0    0.000000    0.333330    0.056220  Uiso   1.00  Ag
   Ag014  1.0    0.001284    0.336644    0.293366  Uiso   1.00  Ag
   Ag015  1.0    0.220074    0.445864    0.210727  Uiso   1.00  Ag
   Ag016  1.0    0.111110    0.555560    0.133310  Uiso   1.00  Ag
   Ag017  1.0    0.333330    0.333330    0.056220  Uiso   1.00  Ag
   Ag018  1.0    0.332895    0.336691    0.286698  Uiso   1.00  Ag
   Ag019  1.0    0.556953    0.446508    0.211217  Uiso   1.00  Ag
   Ag020  1.0    0.444440    0.555560    0.133310  Uiso   1.00  Ag
   Ag021  1.0    0.666670    0.333330    0.056220  Uiso   1.00  Ag
   Ag022  1.0    0.669556    0.339138    0.291627  Uiso   1.00  Ag
   Ag023  1.0    0.888665    0.444983    0.211946  Uiso   1.00  Ag
   Ag024  1.0    0.777780    0.555560    0.133310  Uiso   1.00  Ag
   Ag025  1.0    0.000000    0.666670    0.056220  Uiso   1.00  Ag
   Ag026  1.0   -0.002000    0.667037    0.290328  Uiso   1.00  Ag
   Ag027  1.0    0.223365    0.782301    0.213649  Uiso   1.00  Ag
   Ag028  1.0    0.111110    0.888890    0.133310  Uiso   1.00  Ag
   Ag029  1.0    0.333330    0.666670    0.056220  Uiso   1.00  Ag
   Ag030  1.0    0.334082    0.665969    0.289905  Uiso   1.00  Ag
   Ag031  1.0    0.556175    0.780570    0.212093  Uiso   1.00  Ag
   Ag032  1.0    0.444440    0.888890    0.133310  Uiso   1.00  Ag
   Ag033  1.0    0.666670    0.666670    0.056220  Uiso   1.00  Ag
   Ag034  1.0    0.667545    0.669934    0.290956  Uiso   1.00  Ag
   Ag035  1.0    0.889062    0.779955    0.211913  Uiso   1.00  Ag
   Ag036  1.0    0.777780    0.888890    0.133310  Uiso   1.00  Ag
    H001  1.0    0.830510    0.708765    0.404607  Uiso   1.00   H
    H002  1.0    0.792785    0.572110    0.366670  Uiso   1.00   H
    H003  1.0    0.057269   -0.008942    0.405835  Uiso   1.00   H
    H004  1.0    0.189992    0.615665    0.424966  Uiso   1.00   H
    H005  1.0    0.048329    0.416927    0.421361  Uiso   1.00   H
    H006  1.0    0.314413    0.095491    0.482675  Uiso   1.00   H
    H007  1.0    0.856582    0.041475    0.450416  Uiso   1.00   H
    H008  1.0    0.505193    0.250561    0.476403  Uiso   1.00   H
    H009  1.0    0.773641    0.162691    0.462326  Uiso   1.00   H
    H010  1.0    0.723859    0.395366    0.425442  Uiso   1.00   H
    H011  1.0    0.576967    0.194226    0.418040  Uiso   1.00   H
    H012  1.0   -0.100677   -0.030486    0.376669  Uiso   1.00   H
    H013  1.0    0.128200    0.885938    0.573743  Uiso   1.00   H
    H014  1.0    0.286941    0.843010    0.568524  Uiso   1.00   H
    H015  1.0    0.090964    0.071017    0.606309  Uiso   1.00   H
    H016  1.0    0.426052    0.590361    0.595555  Uiso   1.00   H
    H017  1.0    0.523159    0.517754    0.566045  Uiso   1.00   H
    H018  1.0    0.515449    0.276196    0.547895  Uiso   1.00   H
    H019  1.0    0.630493    0.805469    0.554290  Uiso   1.00   H
    H020  1.0    0.712527    0.383293    0.568476  Uiso   1.00   H
    H021  1.0    0.743331    0.981977    0.523959  Uiso   1.00   H
    H022  1.0    0.946874    0.392072    0.599524  Uiso   1.00   H
    H023  1.0    0.016743    0.567185    0.571910  Uiso   1.00   H
    H024  1.0    0.937388    0.985651    0.569895  Uiso   1.00   H
    H025  1.0    0.120263    0.886523    0.674484  Uiso   1.00   H
    H026  1.0    0.135472    0.764550    0.639795  Uiso   1.00   H
    H027  1.0    0.293249    0.191803    0.667189  Uiso   1.00   H
    H028  1.0    0.245336    0.480098    0.656888  Uiso   1.00   H
    H029  1.0    0.433897    0.492234    0.659052  Uiso   1.00   H
    H030  1.0    0.542392    0.337245    0.628867  Uiso   1.00   H
    H031  1.0    0.810356    0.139759    0.645616  Uiso   1.00   H
    H032  1.0    0.631199    0.388042    0.676416  Uiso   1.00   H
    H033  1.0    0.701638    0.016244    0.606216  Uiso   1.00   H
    H034  1.0    0.878877    0.378784    0.696672  Uiso   1.00   H
    H035  1.0    0.928670    0.576585    0.691618  Uiso   1.00   H
    H036  1.0    0.099775    0.162339    0.677830  Uiso   1.00   H
    H037  1.0    0.220241    0.722282    0.358027  Uiso   1.00   H
    O001  1.0   -0.071509   -0.049699    0.406903  Uiso   1.00   O
    O002  1.0    0.767100    0.579039    0.398104  Uiso   1.00   O
    O003  1.0    0.161908    0.496403    0.435630  Uiso   1.00   O
    O004  1.0    0.397482    0.211772    0.495254  Uiso   1.00   O
    O005  1.0    0.833444    0.101121    0.475233  Uiso   1.00   O
    O006  1.0    0.666321    0.273849    0.439409  Uiso   1.00   O
    O007  1.0    0.068757    0.038311    0.574941  Uiso   1.00   O
    O008  1.0    0.164041    0.791906    0.578437  Uiso   1.00   O
    O009  1.0    0.461477    0.588921    0.564673  Uiso   1.00   O
    O010  1.0    0.587003    0.356905    0.571981  Uiso   1.00   O
    O011  1.0    0.726351    0.933717    0.554316  Uiso   1.00   O
    O012  1.0    0.937373    0.435246    0.570349  Uiso   1.00   O
    O013  1.0    0.162523    0.104286    0.664871  Uiso   1.00   O
    O014  1.0    0.125623    0.774612    0.671782  Uiso   1.00   O
    O015  1.0    0.374674    0.565371    0.653920  Uiso   1.00   O
    O016  1.0    0.516982    0.350740    0.659958  Uiso   1.00   O
    O017  1.0    0.689596    0.045600    0.637000  Uiso   1.00   O
    O018  1.0    0.830005    0.458712    0.701409  Uiso   1.00   O
    O019  1.0    0.309167    0.064348    0.403985  Uiso   1.00   O
    O020  1.0    0.232654   -0.210271    0.385730  Uiso   1.00   O
    K001  1.0    0.395018    0.419940    0.388149  Uiso   1.00   K
    K002  1.0    0.154587    0.342521    0.517651  Uiso   1.00   K
    K003  1.0    0.461782    0.864865    0.698794  Uiso   1.00   K
    C001  1.0    0.296572   -0.035702    0.372671  Uiso   1.00   C
Ag-H2O-K3-H1-Cl-COOH-fin
#======================================================================
# CRYSTAL DATA
#----------------------------------------------------------------------
data_VESTA_phase_1

_chemical_name_common                  ' CONTCAR\(7)                          '
_cell_length_a                         8.667100
_cell_length_b                         8.667100
_cell_length_c                         30.596701
_cell_angle_alpha                      90.000000
_cell_angle_beta                       90.000000
_cell_angle_gamma                      120.000000
_cell_volume                           1990.457182
_space_group_name_H-M_alt              'P 1'
_space_group_IT_number                 1

loop_
_space_group_symop_operation_xyz
   'x, y, z'

loop_
   _atom_site_label
   _atom_site_occupancy
   _atom_site_fract_x
   _atom_site_fract_y
   _atom_site_fract_z
   _atom_site_adp_type
   _atom_site_U_iso_or_equiv
   _atom_site_type_symbol
   Ag1        1.0     0.000000     0.000000     0.056220    Uiso  1 Ag
   Ag2        1.0     0.004122     0.997226     0.290488    Uiso  1 Ag
   Ag3        1.0     0.226686     0.106659     0.213144    Uiso  1 Ag
   Ag4        1.0     0.111110     0.222220     0.133310    Uiso  1 Ag
   Ag5        1.0     0.333330     0.000000     0.056220    Uiso  1 Ag
   Ag6        1.0     0.338497     0.994010     0.295955    Uiso  1 Ag
   Ag7        1.0     0.556389     0.108210     0.212875    Uiso  1 Ag
   Ag8        1.0     0.444440     0.222220     0.133310    Uiso  1 Ag
   Ag9        1.0     0.666670     0.000000     0.056220    Uiso  1 Ag
   Ag10       1.0     0.674232     0.996796     0.289665    Uiso  1 Ag
   Ag11       1.0     0.892049     0.109393     0.211411    Uiso  1 Ag
   Ag12       1.0     0.777780     0.222220     0.133310    Uiso  1 Ag
   Ag13       1.0     0.000000     0.333330     0.056220    Uiso  1 Ag
   Ag14       1.0     0.004121     0.329832     0.290547    Uiso  1 Ag
   Ag15       1.0     0.223756     0.441474     0.210769    Uiso  1 Ag
   Ag16       1.0     0.111110     0.555560     0.133310    Uiso  1 Ag
   Ag17       1.0     0.333330     0.333330     0.056220    Uiso  1 Ag
   Ag18       1.0     0.338517     0.332049     0.289005    Uiso  1 Ag
   Ag19       1.0     0.558711     0.442070     0.211324    Uiso  1 Ag
   Ag20       1.0     0.444440     0.555560     0.133310    Uiso  1 Ag
   Ag21       1.0     0.666670     0.333330     0.056220    Uiso  1 Ag
   Ag22       1.0     0.672848     0.333123     0.290268    Uiso  1 Ag
   Ag23       1.0     0.892060     0.442649     0.211869    Uiso  1 Ag
   Ag24       1.0     0.777780     0.555560     0.133310    Uiso  1 Ag
   Ag25       1.0     0.000000     0.666670     0.056220    Uiso  1 Ag
   Ag26       1.0     0.002627     0.662405     0.291038    Uiso  1 Ag
   Ag27       1.0     0.226251     0.778239     0.213192    Uiso  1 Ag
   Ag28       1.0     0.111110     0.888890     0.133310    Uiso  1 Ag
   Ag29       1.0     0.333330     0.666670     0.056220    Uiso  1 Ag
   Ag30       1.0     0.336748     0.658090     0.289299    Uiso  1 Ag
   Ag31       1.0     0.558100     0.776252     0.211228    Uiso  1 Ag
   Ag32       1.0     0.444440     0.888890     0.133310    Uiso  1 Ag
   Ag33       1.0     0.666670     0.666670     0.056220    Uiso  1 Ag
   Ag34       1.0     0.671333     0.664828     0.289811    Uiso  1 Ag
   Ag35       1.0     0.892564     0.776025     0.211729    Uiso  1 Ag
   Ag36       1.0     0.777780     0.888890     0.133310    Uiso  1 Ag
   H1         1.0     0.669794     0.611589     0.416291    Uiso  1 H
   H2         1.0     0.594242     0.582325     0.368940    Uiso  1 H
   H3         1.0    -0.078228     0.890598     0.415750    Uiso  1 H
   H4         1.0     0.335562     0.681307     0.439668    Uiso  1 H
   H5         1.0     0.135106     0.612973     0.447922    Uiso  1 H
   H6         1.0     0.270584     0.086276     0.500048    Uiso  1 H
   H7         1.0     0.845290     0.060262     0.455068    Uiso  1 H
   H8         1.0     0.456928     0.231581     0.480702    Uiso  1 H
   H9         1.0     0.760115     0.172282     0.471902    Uiso  1 H
   H10        1.0     0.726050     0.396906     0.447900    Uiso  1 H
   H11        1.0     0.568428     0.215775     0.426741    Uiso  1 H
   H12        1.0     0.831250    -0.044989     0.381504    Uiso  1 H
   H13        1.0     0.143346     0.893799     0.577913    Uiso  1 H
   H14        1.0     0.288830     0.829504     0.573016    Uiso  1 H
   H15        1.0     0.110622     0.077575     0.608168    Uiso  1 H
   H16        1.0     0.425433     0.603846     0.602647    Uiso  1 H
   H17        1.0     0.516143     0.533622     0.569774    Uiso  1 H
   H18        1.0     0.496967     0.297819     0.547192    Uiso  1 H
   H19        1.0     0.639740     0.815553     0.559573    Uiso  1 H
   H20        1.0     0.704032     0.416512     0.559754    Uiso  1 H
   H21        1.0     0.755522     0.987973     0.527987    Uiso  1 H
   H22        1.0     0.044669     0.326269     0.664964    Uiso  1 H
   H23        1.0     0.003423     0.606939     0.558536    Uiso  1 H
   H24        1.0     0.954748     0.985595     0.571735    Uiso  1 H
   H25        1.0     0.122195     0.910696     0.675262    Uiso  1 H
   H26        1.0     0.136788     0.778575     0.643557    Uiso  1 H
   H27        1.0     0.295246     0.202991     0.665048    Uiso  1 H
   H28        1.0     0.239546     0.475809     0.661374    Uiso  1 H
   H29        1.0     0.435553     0.500864     0.662976    Uiso  1 H
   H30        1.0     0.549871     0.350046     0.628288    Uiso  1 H
   H31        1.0     0.854889     0.171542     0.647591    Uiso  1 H
   H32        1.0     0.645835     0.391078     0.674482    Uiso  1 H
   H33        1.0     0.741119     0.038912     0.609270    Uiso  1 H
   H34        1.0     0.916700     0.398924     0.684903    Uiso  1 H
   H35        1.0     0.936157     0.584995     0.692019    Uiso  1 H
   H36        1.0     0.109157     0.204830     0.666820    Uiso  1 H
   H37        1.0     0.441223     0.814742     0.363054    Uiso  1 H
   O1         1.0     0.914568    -0.003850     0.406080    Uiso  1 O
   O2         1.0     0.562309     0.586545     0.399609    Uiso  1 O
   O3         1.0     0.228326     0.579757     0.451671    Uiso  1 O
   O4         1.0     0.350587     0.214338     0.497880    Uiso  1 O
   O5         1.0     0.834316     0.120273     0.481508    Uiso  1 O
   O6         1.0     0.641593     0.269168     0.453737    Uiso  1 O
   O7         1.0     0.086604     0.041550     0.576490    Uiso  1 O
   O8         1.0     0.169448     0.792404     0.583609    Uiso  1 O
   O9         1.0     0.458871     0.609239     0.571105    Uiso  1 O
   O10        1.0     0.579527     0.375208     0.570164    Uiso  1 O
   O11        1.0     0.746039     0.938109     0.557927    Uiso  1 O
   O12        1.0     0.916217     0.502707     0.540811    Uiso  1 O
   O13        1.0     0.164260     0.124743     0.661802    Uiso  1 O
   O14        1.0     0.131119     0.800398     0.675115    Uiso  1 O
   O15        1.0     0.371138     0.568048     0.658315    Uiso  1 O
   O16        1.0     0.528084     0.356213     0.659907    Uiso  1 O
   O17        1.0     0.733920     0.070672     0.639943    Uiso  1 O
   O18        1.0     0.849207     0.456735     0.695796    Uiso  1 O
   O19        1.0     0.399806     0.124647     0.391180    Uiso  1 O
   O20        1.0     0.440584     0.894747     0.386002    Uiso  1 O
   K1         1.0     0.227204     0.307639     0.403949    Uiso  1 K
   K2         1.0     0.141754     0.361714     0.529244    Uiso  1 K
   K3         1.0     0.474832     0.890644     0.693552    Uiso  1 K
   C1         1.0     0.394422     0.008777     0.366326    Uiso  1 C
   H1         1.0     0.912402     0.557345     0.512698    Uiso  1 H
   Cl1        1.0     0.922047     0.674884     0.449326    Uiso  1 Cl
Ag-H2O-K3-H1-Cl-fin
#======================================================================
# CRYSTAL DATA
#----------------------------------------------------------------------
data_VESTA_phase_1

_chemical_name_common                  ' CONTCAR\(7)                          '
_cell_length_a                         8.667100
_cell_length_b                         8.667100
_cell_length_c                         30.596701
_cell_angle_alpha                      90.000000
_cell_angle_beta                       90.000000
_cell_angle_gamma                      120.000000
_cell_volume                           1990.457182
_space_group_name_H-M_alt              'P 1'
_space_group_IT_number                 1

loop_
_space_group_symop_operation_xyz
   'x, y, z'

loop_
   _atom_site_label
   _atom_site_occupancy
   _atom_site_fract_x
   _atom_site_fract_y
   _atom_site_fract_z
   _atom_site_adp_type
   _atom_site_U_iso_or_equiv
   _atom_site_type_symbol
   Ag1        1.0     0.000000     0.000000     0.056220    Uiso  1 Ag
   Ag2        1.0    -0.000371    -0.000914     0.291144    Uiso  1 Ag
   Ag3        1.0     0.222461     0.110709     0.212408    Uiso  1 Ag
   Ag4        1.0     0.111110     0.222220     0.133310    Uiso  1 Ag
   Ag5        1.0     0.333330     0.000000     0.056220    Uiso  1 Ag
   Ag6        1.0     0.333660    -0.000392     0.291778    Uiso  1 Ag
   Ag7        1.0     0.555463     0.110433     0.212217    Uiso  1 Ag
   Ag8        1.0     0.444440     0.222220     0.133310    Uiso  1 Ag
   Ag9        1.0     0.666670     0.000000     0.056220    Uiso  1 Ag
   Ag10       1.0     0.666723    -0.000791     0.291254    Uiso  1 Ag
   Ag11       1.0     0.888828     0.110807     0.212160    Uiso  1 Ag
   Ag12       1.0     0.777780     0.222220     0.133310    Uiso  1 Ag
   Ag13       1.0     0.000000     0.333330     0.056220    Uiso  1 Ag
   Ag14       1.0     0.000250     0.332638     0.291815    Uiso  1 Ag
   Ag15       1.0     0.221982     0.443309     0.212117    Uiso  1 Ag
   Ag16       1.0     0.111110     0.555560     0.133310    Uiso  1 Ag
   Ag17       1.0     0.333330     0.333330     0.056220    Uiso  1 Ag
   Ag18       1.0     0.332986     0.332575     0.292053    Uiso  1 Ag
   Ag19       1.0     0.554676     0.442872     0.211840    Uiso  1 Ag
   Ag20       1.0     0.444440     0.555560     0.133310    Uiso  1 Ag
   Ag21       1.0     0.666670     0.333330     0.056220    Uiso  1 Ag
   Ag22       1.0     0.666475     0.332106     0.291069    Uiso  1 Ag
   Ag23       1.0     0.888876     0.443409     0.212156    Uiso  1 Ag
   Ag24       1.0     0.777780     0.555560     0.133310    Uiso  1 Ag
   Ag25       1.0     0.000000     0.666670     0.056220    Uiso  1 Ag
   Ag26       1.0     0.000265     0.665652     0.291125    Uiso  1 Ag
   Ag27       1.0     0.222192     0.777575     0.212108    Uiso  1 Ag
   Ag28       1.0     0.111110     0.888890     0.133310    Uiso  1 Ag
   Ag29       1.0     0.333330     0.666670     0.056220    Uiso  1 Ag
   Ag30       1.0     0.333870     0.666180     0.290239    Uiso  1 Ag
   Ag31       1.0     0.555679     0.777590     0.211608    Uiso  1 Ag
   Ag32       1.0     0.444440     0.888890     0.133310    Uiso  1 Ag
   Ag33       1.0     0.666670     0.666670     0.056220    Uiso  1 Ag
   Ag34       1.0     0.667363     0.665374     0.289257    Uiso  1 Ag
   Ag35       1.0     0.889984     0.777742     0.211732    Uiso  1 Ag
   Ag36       1.0     0.777780     0.888890     0.133310    Uiso  1 Ag
   H1         1.0     0.873189     0.630333     0.411810    Uiso  1 H
   H2         1.0     0.787269     0.552459     0.365524    Uiso  1 H
   H3         1.0     0.069623     0.025865     0.411817    Uiso  1 H
   H4         1.0     0.180935     0.659598     0.408312    Uiso  1 H
   H5         1.0     0.174508     0.527549     0.371840    Uiso  1 H
   H6         1.0     0.260897     0.124546     0.496388    Uiso  1 H
   H7         1.0     0.844780     0.078063     0.426137    Uiso  1 H
   H8         1.0     0.402667     0.195187     0.456709    Uiso  1 H
   H9         1.0     0.676907     0.109596     0.434128    Uiso  1 H
   H10        1.0     0.639238     0.335334     0.409045    Uiso  1 H
   H11        1.0     0.498777     0.151237     0.388183    Uiso  1 H
   H12        1.0     0.056737     0.140720     0.373117    Uiso  1 H
   H13        1.0     0.145872     0.846756     0.543881    Uiso  1 H
   H14        1.0     0.274881     0.763523     0.539477    Uiso  1 H
   H15        1.0     0.130345     0.069062     0.568678    Uiso  1 H
   H16        1.0     0.419211     0.629165     0.571364    Uiso  1 H
   H17        1.0     0.515240     0.575315     0.536105    Uiso  1 H
   H18        1.0     0.512233     0.348170     0.515901    Uiso  1 H
   H19        1.0     0.649610     0.839418     0.531965    Uiso  1 H
   H20        1.0     0.718884     0.446984     0.531114    Uiso  1 H
   H21        1.0     0.751024     0.992596     0.496626    Uiso  1 H
   H22        1.0     0.863288     0.342088     0.557588    Uiso  1 H
   H23        1.0    -0.001956     0.544258     0.543543    Uiso  1 H
   H24        1.0     0.971765     0.970748     0.533566    Uiso  1 H
   H25        1.0     0.145027     0.936607     0.640394    Uiso  1 H
   H26        1.0     0.154502     0.787947     0.613711    Uiso  1 H
   H27        1.0     0.318566     0.228864     0.625007    Uiso  1 H
   H28        1.0     0.258645     0.508055     0.633047    Uiso  1 H
   H29        1.0     0.454262     0.536995     0.631708    Uiso  1 H
   H30        1.0     0.572066     0.404706     0.592741    Uiso  1 H
   H31        1.0     0.903800     0.224570     0.611875    Uiso  1 H
   H32        1.0     0.661412     0.424445     0.639822    Uiso  1 H
   H33        1.0     0.791630     0.086585     0.571783    Uiso  1 H
   H34        1.0     0.062795     0.339756     0.637657    Uiso  1 H
   H35        1.0     0.950200     0.609096     0.662146    Uiso  1 H
   H36        1.0     0.131000     0.221860     0.630064    Uiso  1 H
   O1         1.0     0.040205     0.120894     0.404861    Uiso  1 O
   O2         1.0     0.756926     0.548838     0.396825    Uiso  1 O
   O3         1.0     0.218134     0.569929     0.401600    Uiso  1 O
   O4         1.0     0.353831     0.232206     0.481299    Uiso  1 O
   O5         1.0     0.735641     0.041659     0.444255    Uiso  1 O
   O6         1.0     0.558444     0.204973     0.415855    Uiso  1 O
   O7         1.0     0.099817     0.010240     0.539208    Uiso  1 O
   O8         1.0     0.172830     0.753598     0.555476    Uiso  1 O
   O9         1.0     0.452443     0.645576     0.539635    Uiso  1 O
   O10        1.0     0.601060     0.438540     0.536929    Uiso  1 O
   O11        1.0     0.764653     0.952199     0.526359    Uiso  1 O
   O12        1.0     0.903915     0.426203     0.532367    Uiso  1 O
   O13        1.0     0.188241     0.147100     0.621237    Uiso  1 O
   O14        1.0     0.152865     0.826482     0.644095    Uiso  1 O
   O15        1.0     0.387194     0.602224     0.628050    Uiso  1 O
   O16        1.0     0.546633     0.395502     0.624860    Uiso  1 O
   O17        1.0     0.785135     0.161591     0.595603    Uiso  1 O
   O18        1.0     0.861267     0.480853     0.664428    Uiso  1 O
   K1         1.0     0.576113     0.731816     0.396219    Uiso  1 K
   K2         1.0     0.126383     0.371521     0.475821    Uiso  1 K
   K3         1.0     0.511990     0.952239     0.650578    Uiso  1 K
   H1         1.0     0.931101     0.422629     0.656079    Uiso  1 H
   Cl1        1.0     0.104797     0.821243     0.438459    Uiso  1 Cl
Ag-H2O-K3-H1-Cl-H-fin
#======================================================================
# CRYSTAL DATA
#----------------------------------------------------------------------
data_VESTA_phase_1

_chemical_name_common                  ' CONTCAR\(7)                          '
_cell_length_a                         8.667100
_cell_length_b                         8.667100
_cell_length_c                         30.596701
_cell_angle_alpha                      90.000000
_cell_angle_beta                       90.000000
_cell_angle_gamma                      120.000000
_cell_volume                           1990.457182
_space_group_name_H-M_alt              'P 1'
_space_group_IT_number                 1

loop_
_space_group_symop_operation_xyz
   'x, y, z'

loop_
   _atom_site_label
   _atom_site_occupancy
   _atom_site_fract_x
   _atom_site_fract_y
   _atom_site_fract_z
   _atom_site_adp_type
   _atom_site_U_iso_or_equiv
   _atom_site_type_symbol
   Ag1        1.0     0.000000     0.000000     0.056220    Uiso  1 Ag
   Ag2        1.0     0.998548     0.000763     0.290868    Uiso  1 Ag
   Ag3        1.0     0.222987     0.110385     0.212866    Uiso  1 Ag
   Ag4        1.0     0.111110     0.222220     0.133310    Uiso  1 Ag
   Ag5        1.0     0.333330     0.000000     0.056220    Uiso  1 Ag
   Ag6        1.0     0.335156     0.003987     0.293585    Uiso  1 Ag
   Ag7        1.0     0.553898     0.110020     0.212690    Uiso  1 Ag
   Ag8        1.0     0.444440     0.222220     0.133310    Uiso  1 Ag
   Ag9        1.0     0.666670     0.000000     0.056220    Uiso  1 Ag
   Ag10       1.0     0.668567     0.000973     0.291023    Uiso  1 Ag
   Ag11       1.0     0.888868     0.111467     0.211617    Uiso  1 Ag
   Ag12       1.0     0.777780     0.222220     0.133310    Uiso  1 Ag
   Ag13       1.0     0.000000     0.333330     0.056220    Uiso  1 Ag
   Ag14       1.0    -0.000856     0.331342     0.291624    Uiso  1 Ag
   Ag15       1.0     0.222544     0.445571     0.212598    Uiso  1 Ag
   Ag16       1.0     0.111110     0.555560     0.133310    Uiso  1 Ag
   Ag17       1.0     0.333330     0.333330     0.056220    Uiso  1 Ag
   Ag18       1.0     0.332883     0.333599     0.291777    Uiso  1 Ag
   Ag19       1.0     0.554583     0.443356     0.211365    Uiso  1 Ag
   Ag20       1.0     0.444440     0.555560     0.133310    Uiso  1 Ag
   Ag21       1.0     0.666670     0.333330     0.056220    Uiso  1 Ag
   Ag22       1.0     0.666431     0.333069     0.290695    Uiso  1 Ag
   Ag23       1.0     0.889929     0.445518     0.212553    Uiso  1 Ag
   Ag24       1.0     0.777780     0.555560     0.133310    Uiso  1 Ag
   Ag25       1.0     0.000000     0.666670     0.056220    Uiso  1 Ag
   Ag26       1.0    -0.003045     0.665102     0.292542    Uiso  1 Ag
   Ag27       1.0     0.222109     0.778092     0.211326    Uiso  1 Ag
   Ag28       1.0     0.111110     0.888890     0.133310    Uiso  1 Ag
   Ag29       1.0     0.333330     0.666670     0.056220    Uiso  1 Ag
   Ag30       1.0     0.334719     0.665958     0.291877    Uiso  1 Ag
   Ag31       1.0     0.553998     0.777824     0.212017    Uiso  1 Ag
   Ag32       1.0     0.444440     0.888890     0.133310    Uiso  1 Ag
   Ag33       1.0     0.666670     0.666670     0.056220    Uiso  1 Ag
   Ag34       1.0     0.666769     0.666303     0.288976    Uiso  1 Ag
   Ag35       1.0     0.890711     0.777909     0.212024    Uiso  1 Ag
   Ag36       1.0     0.777780     0.888890     0.133310    Uiso  1 Ag
   H1         1.0     0.873178     0.630052     0.411835    Uiso  1 H
   H2         1.0     0.786158     0.552175     0.365479    Uiso  1 H
   H3         1.0     0.069031     0.025695     0.412085    Uiso  1 H
   H4         1.0     0.182471     0.658517     0.411408    Uiso  1 H
   H5         1.0     0.175519     0.526027     0.375205    Uiso  1 H
   H6         1.0     0.261813     0.124373     0.496359    Uiso  1 H
   H7         1.0     0.844704     0.078389     0.426126    Uiso  1 H
   H8         1.0     0.403422     0.195813     0.456629    Uiso  1 H
   H9         1.0     0.676602     0.109584     0.434140    Uiso  1 H
   H10        1.0     0.639520     0.335509     0.409128    Uiso  1 H
   H11        1.0     0.499157     0.151976     0.388112    Uiso  1 H
   H12        1.0     0.057129     0.140341     0.373183    Uiso  1 H
   H13        1.0     0.146503     0.847389     0.544056    Uiso  1 H
   H14        1.0     0.275448     0.764028     0.539850    Uiso  1 H
   H15        1.0     0.130679     0.069828     0.569036    Uiso  1 H
   H16        1.0     0.421615     0.630198     0.572074    Uiso  1 H
   H17        1.0     0.516604     0.575281     0.536695    Uiso  1 H
   H18        1.0     0.512262     0.348241     0.515954    Uiso  1 H
   H19        1.0     0.650629     0.839876     0.532097    Uiso  1 H
   H20        1.0     0.718865     0.447115     0.531197    Uiso  1 H
   H21        1.0     0.750892     0.992570     0.496536    Uiso  1 H
   H22        1.0     0.863088     0.342658     0.557792    Uiso  1 H
   H23        1.0     0.997808     0.544530     0.543583    Uiso  1 H
   H24        1.0     0.972642     0.971385     0.533712    Uiso  1 H
   H25        1.0     0.144556     0.936402     0.640475    Uiso  1 H
   H26        1.0     0.154531     0.788138     0.613740    Uiso  1 H
   H27        1.0     0.318455     0.228941     0.625111    Uiso  1 H
   H28        1.0     0.260618     0.510120     0.633773    Uiso  1 H
   H29        1.0     0.455874     0.538347     0.632432    Uiso  1 H
   H30        1.0     0.571889     0.404618     0.592931    Uiso  1 H
   H31        1.0     0.903663     0.224550     0.611939    Uiso  1 H
   H32        1.0     0.661587     0.424162     0.639945    Uiso  1 H
   H33        1.0     0.791357     0.086833     0.571804    Uiso  1 H
   H34        1.0     0.062839     0.339918     0.637779    Uiso  1 H
   H35        1.0     0.949808     0.608395     0.662289    Uiso  1 H
   H36        1.0     0.131047     0.222192     0.630140    Uiso  1 H
   O1         1.0     0.040167     0.120867     0.404933    Uiso  1 O
   O2         1.0     0.756832     0.548582     0.396852    Uiso  1 O
   O3         1.0     0.219928     0.568812     0.404820    Uiso  1 O
   O4         1.0     0.354508     0.232296     0.481319    Uiso  1 O
   O5         1.0     0.735509     0.041749     0.444253    Uiso  1 O
   O6         1.0     0.558497     0.205039     0.415847    Uiso  1 O
   O7         1.0     0.100740     0.011683     0.539478    Uiso  1 O
   O8         1.0     0.173195     0.754195     0.555728    Uiso  1 O
   O9         1.0     0.454343     0.646065     0.540325    Uiso  1 O
   O10        1.0     0.600887     0.438341     0.537082    Uiso  1 O
   O11        1.0     0.765301     0.952849     0.526280    Uiso  1 O
   O12        1.0     0.903746     0.426328     0.532473    Uiso  1 O
   O13        1.0     0.188145     0.147334     0.621288    Uiso  1 O
   O14        1.0     0.152899     0.826553     0.644156    Uiso  1 O
   O15        1.0     0.389245     0.604073     0.628976    Uiso  1 O
   O16        1.0     0.546654     0.395273     0.625061    Uiso  1 O
   O17        1.0     0.785018     0.161894     0.595645    Uiso  1 O
   O18        1.0     0.860976     0.480090     0.664493    Uiso  1 O
   K1         1.0     0.576516     0.731036     0.396880    Uiso  1 K
   K2         1.0     0.124775     0.366734     0.477560    Uiso  1 K
   K3         1.0     0.512293     0.954950     0.650938    Uiso  1 K
   H1         1.0     0.931087     0.422193     0.656097    Uiso  1 H
   H2         1.0     0.222470     0.778032     0.321923    Uiso  1 H
   Cl1        1.0     0.101479     0.819464     0.439731    Uiso  1 Cl
Ag-H2O-K3-H1-COOH-fin
#======================================================================
# CRYSTAL DATA
#----------------------------------------------------------------------
data_VESTA_phase_1

_chemical_name_common                  ' CONTCAR\(7)                          '
_cell_length_a                         8.667100
_cell_length_b                         8.667100
_cell_length_c                         30.596701
_cell_angle_alpha                      90.000000
_cell_angle_beta                       90.000000
_cell_angle_gamma                      120.000000
_cell_volume                           1990.457182
_space_group_name_H-M_alt              'P 1'
_space_group_IT_number                 1

loop_
_space_group_symop_operation_xyz
   'x, y, z'

loop_
   _atom_site_label
   _atom_site_occupancy
   _atom_site_fract_x
   _atom_site_fract_y
   _atom_site_fract_z
   _atom_site_adp_type
   _atom_site_U_iso_or_equiv
   _atom_site_type_symbol
   Ag1        1.0     0.000000     0.000000     0.056220    Uiso  1 Ag
   Ag2        1.0     0.990363     0.998114     0.290160    Uiso  1 Ag
   Ag3        1.0     0.218508     0.105396     0.212999    Uiso  1 Ag
   Ag4        1.0     0.111110     0.222220     0.133310    Uiso  1 Ag
   Ag5        1.0     0.333330     0.000000     0.056220    Uiso  1 Ag
   Ag6        1.0     0.321846     0.997199     0.301634    Uiso  1 Ag
   Ag7        1.0     0.547457     0.106965     0.215385    Uiso  1 Ag
   Ag8        1.0     0.444440     0.222220     0.133310    Uiso  1 Ag
   Ag9        1.0     0.666670     0.000000     0.056220    Uiso  1 Ag
   Ag10       1.0     0.661049     0.996830     0.293264    Uiso  1 Ag
   Ag11       1.0     0.883583     0.109891     0.211953    Uiso  1 Ag
   Ag12       1.0     0.777780     0.222220     0.133310    Uiso  1 Ag
   Ag13       1.0     0.000000     0.333330     0.056220    Uiso  1 Ag
   Ag14       1.0     0.993152     0.329945     0.292970    Uiso  1 Ag
   Ag15       1.0     0.216414     0.442891     0.211131    Uiso  1 Ag
   Ag16       1.0     0.111110     0.555560     0.133310    Uiso  1 Ag
   Ag17       1.0     0.333330     0.333330     0.056220    Uiso  1 Ag
   Ag18       1.0     0.327634     0.331796     0.287102    Uiso  1 Ag
   Ag19       1.0     0.553140     0.442663     0.211251    Uiso  1 Ag
   Ag20       1.0     0.444440     0.555560     0.133310    Uiso  1 Ag
   Ag21       1.0     0.666670     0.333330     0.056220    Uiso  1 Ag
   Ag22       1.0     0.660768     0.331711     0.292609    Uiso  1 Ag
   Ag23       1.0     0.884475     0.441462     0.212465    Uiso  1 Ag
   Ag24       1.0     0.777780     0.555560     0.133310    Uiso  1 Ag
   Ag25       1.0     0.000000     0.666670     0.056220    Uiso  1 Ag
   Ag26       1.0     0.990252     0.661087     0.291762    Uiso  1 Ag
   Ag27       1.0     0.218853     0.778443     0.214507    Uiso  1 Ag
   Ag28       1.0     0.111110     0.888890     0.133310    Uiso  1 Ag
   Ag29       1.0     0.333330     0.666670     0.056220    Uiso  1 Ag
   Ag30       1.0     0.327263     0.661024     0.290944    Uiso  1 Ag
   Ag31       1.0     0.551558     0.776998     0.212100    Uiso  1 Ag
   Ag32       1.0     0.444440     0.888890     0.133310    Uiso  1 Ag
   Ag33       1.0     0.666670     0.666670     0.056220    Uiso  1 Ag
   Ag34       1.0     0.659428     0.664231     0.290558    Uiso  1 Ag
   Ag35       1.0     0.884895     0.775513     0.212054    Uiso  1 Ag
   Ag36       1.0     0.777780     0.888890     0.133310    Uiso  1 Ag
   H1         1.0     0.767148     0.712380     0.401370    Uiso  1 H
   H2         1.0     0.702683     0.571683     0.363890    Uiso  1 H
   H3         1.0     0.019698     0.969609     0.398503    Uiso  1 H
   H4         1.0     0.226607     0.657791     0.428524    Uiso  1 H
   H5         1.0     0.038465     0.482764     0.429694    Uiso  1 H
   H6         1.0     0.356538     0.119839     0.453518    Uiso  1 H
   H7         1.0     0.858582     0.039686     0.445802    Uiso  1 H
   H8         1.0     0.553031     0.269647     0.456479    Uiso  1 H
   H9         1.0     0.806048     0.180840     0.459889    Uiso  1 H
   H10        1.0     0.766510     0.453449     0.413019    Uiso  1 H
   H11        1.0     0.781195     0.295898     0.392643    Uiso  1 H
   H12        1.0     0.862923     0.967186     0.371441    Uiso  1 H
   H13        1.0     0.137464     0.888256     0.570813    Uiso  1 H
   H14        1.0     0.290041     0.835915     0.566718    Uiso  1 H
   H15        1.0     0.106146     0.071010     0.602335    Uiso  1 H
   H16        1.0     0.424894     0.581966     0.592896    Uiso  1 H
   H17        1.0     0.525877     0.519414     0.560474    Uiso  1 H
   H18        1.0     0.525788     0.283845     0.530058    Uiso  1 H
   H19        1.0     0.640336     0.808702     0.552096    Uiso  1 H
   H20        1.0     0.719902     0.404334     0.548136    Uiso  1 H
   H21        1.0     0.753482     0.980886     0.520700    Uiso  1 H
   H22        1.0     0.036380     0.309352     0.661655    Uiso  1 H
   H23        1.0     0.026565     0.601462     0.548730    Uiso  1 H
   H24        1.0     0.952191     0.985001     0.565432    Uiso  1 H
   H25        1.0     0.117841     0.897913     0.669365    Uiso  1 H
   H26        1.0     0.130343     0.766948     0.637024    Uiso  1 H
   H27        1.0     0.291228     0.189058     0.657657    Uiso  1 H
   H28        1.0     0.227274     0.454384     0.653102    Uiso  1 H
   H29        1.0     0.423620     0.479314     0.652967    Uiso  1 H
   H30        1.0     0.548261     0.325939     0.618564    Uiso  1 H
   H31        1.0     0.848639     0.157871     0.644149    Uiso  1 H
   H32        1.0     0.640350     0.373593     0.665261    Uiso  1 H
   H33        1.0     0.734585     0.033347     0.604858    Uiso  1 H
   H34        1.0     0.904599     0.382990     0.679928    Uiso  1 H
   H35        1.0     0.922851     0.569192     0.685546    Uiso  1 H
   H36        1.0     0.104513     0.190179     0.662081    Uiso  1 H
   H37        1.0     0.426495     0.839386     0.366685    Uiso  1 H
   O1         1.0     0.893196     0.942615     0.401013    Uiso  1 O
   O2         1.0     0.693633     0.580772     0.396321    Uiso  1 O
   O3         1.0     0.160676     0.538767     0.442074    Uiso  1 O
   O4         1.0     0.437680     0.226634     0.471144    Uiso  1 O
   O5         1.0     0.850729     0.105383     0.471827    Uiso  1 O
   O6         1.0     0.793793     0.355173     0.421005    Uiso  1 O
   O7         1.0     0.083550     0.039098     0.570363    Uiso  1 O
   O8         1.0     0.167300     0.789331     0.576128    Uiso  1 O
   O9         1.0     0.467510     0.593622     0.561987    Uiso  1 O
   O10        1.0     0.591949     0.357254     0.555500    Uiso  1 O
   O11        1.0     0.740701     0.934655     0.550995    Uiso  1 O
   O12        1.0     0.947290     0.490585     0.531689    Uiso  1 O
   O13        1.0     0.159757     0.111089     0.655722    Uiso  1 O
   O14        1.0     0.124607     0.786419     0.668669    Uiso  1 O
   O15        1.0     0.358449     0.545218     0.648033    Uiso  1 O
   O16        1.0     0.523984     0.337158     0.649518    Uiso  1 O
   O17        1.0     0.727018     0.059075     0.635905    Uiso  1 O
   O18        1.0     0.835413     0.441108     0.689312    Uiso  1 O
   O19        1.0     0.232752     0.016033     0.403615    Uiso  1 O
   O20        1.0     0.376266     0.871183     0.392177    Uiso  1 O
   K1         1.0     0.322062     0.378450     0.390784    Uiso  1 K
   K2         1.0     0.168285     0.335859     0.516977    Uiso  1 K
   K3         1.0     0.464917     0.862794     0.688316    Uiso  1 K
   C1         1.0     0.297901     0.962381     0.374433    Uiso  1 C
   H1         1.0     0.972412     0.528289     0.501162    Uiso  1 H
Ag-H2O-K3-H1-fin
#======================================================================
# CRYSTAL DATA
#----------------------------------------------------------------------
data_VESTA_phase_1

_chemical_name_common                  ' CONTCAR\(7)                          '
_cell_length_a                         8.667100
_cell_length_b                         8.667100
_cell_length_c                         30.596701
_cell_angle_alpha                      90.000000
_cell_angle_beta                       90.000000
_cell_angle_gamma                      120.000000
_cell_volume                           1990.457182
_space_group_name_H-M_alt              'P 1'
_space_group_IT_number                 1

loop_
_space_group_symop_operation_xyz
   'x, y, z'

loop_
   _atom_site_label
   _atom_site_occupancy
   _atom_site_fract_x
   _atom_site_fract_y
   _atom_site_fract_z
   _atom_site_adp_type
   _atom_site_U_iso_or_equiv
   _atom_site_type_symbol
   Ag1        1.0     0.000000     0.000000     0.056220    Uiso  1 Ag
   Ag2        1.0    -0.000157     0.997729     0.291176    Uiso  1 Ag
   Ag3        1.0     0.223725     0.110393     0.213273    Uiso  1 Ag
   Ag4        1.0     0.111110     0.222220     0.133310    Uiso  1 Ag
   Ag5        1.0     0.333330     0.000000     0.056220    Uiso  1 Ag
   Ag6        1.0     0.333730     0.998505     0.295452    Uiso  1 Ag
   Ag7        1.0     0.555124     0.109782     0.213093    Uiso  1 Ag
   Ag8        1.0     0.444440     0.222220     0.133310    Uiso  1 Ag
   Ag9        1.0     0.666670     0.000000     0.056220    Uiso  1 Ag
   Ag10       1.0     0.667194     0.999465     0.292239    Uiso  1 Ag
   Ag11       1.0     0.889292     0.110838     0.212481    Uiso  1 Ag
   Ag12       1.0     0.777780     0.222220     0.133310    Uiso  1 Ag
   Ag13       1.0     0.000000     0.333330     0.056220    Uiso  1 Ag
   Ag14       1.0     0.000865     0.334009     0.291817    Uiso  1 Ag
   Ag15       1.0     0.222990     0.443209     0.212337    Uiso  1 Ag
   Ag16       1.0     0.111110     0.555560     0.133310    Uiso  1 Ag
   Ag17       1.0     0.333330     0.333330     0.056220    Uiso  1 Ag
   Ag18       1.0     0.334133     0.332606     0.293104    Uiso  1 Ag
   Ag19       1.0     0.554557     0.441726     0.211886    Uiso  1 Ag
   Ag20       1.0     0.444440     0.555560     0.133310    Uiso  1 Ag
   Ag21       1.0     0.666670     0.333330     0.056220    Uiso  1 Ag
   Ag22       1.0     0.666252     0.331770     0.291672    Uiso  1 Ag
   Ag23       1.0     0.889140     0.443644     0.212282    Uiso  1 Ag
   Ag24       1.0     0.777780     0.555560     0.133310    Uiso  1 Ag
   Ag25       1.0     0.000000     0.666670     0.056220    Uiso  1 Ag
   Ag26       1.0     0.000806     0.666462     0.291454    Uiso  1 Ag
   Ag27       1.0     0.223205     0.778231     0.212579    Uiso  1 Ag
   Ag28       1.0     0.111110     0.888890     0.133310    Uiso  1 Ag
   Ag29       1.0     0.333330     0.666670     0.056220    Uiso  1 Ag
   Ag30       1.0     0.334487     0.666043     0.290623    Uiso  1 Ag
   Ag31       1.0     0.556204     0.778081     0.211786    Uiso  1 Ag
   Ag32       1.0     0.444440     0.888890     0.133310    Uiso  1 Ag
   Ag33       1.0     0.666670     0.666670     0.056220    Uiso  1 Ag
   Ag34       1.0     0.668452     0.664641     0.288532    Uiso  1 Ag
   Ag35       1.0     0.891128     0.778114     0.211504    Uiso  1 Ag
   Ag36       1.0     0.777780     0.888890     0.133310    Uiso  1 Ag
   H1         1.0     0.899435     0.576176     0.398960    Uiso  1 H
   H2         1.0     0.768900     0.539215     0.360821    Uiso  1 H
   H3         1.0     0.102536     0.104279     0.380895    Uiso  1 H
   H4         1.0     0.204999     0.742553     0.381768    Uiso  1 H
   H5         1.0     0.138975     0.553751     0.366162    Uiso  1 H
   H6         1.0     0.259591     0.132430     0.486586    Uiso  1 H
   H7         1.0     0.848083     0.079587     0.415072    Uiso  1 H
   H8         1.0     0.395911     0.200576     0.445214    Uiso  1 H
   H9         1.0     0.672812     0.094139     0.424919    Uiso  1 H
   H10        1.0     0.631972     0.315913     0.402117    Uiso  1 H
   H11        1.0     0.498822     0.142042     0.376958    Uiso  1 H
   H12        1.0     0.029485     0.216019     0.360772    Uiso  1 H
   H13        1.0     0.163129     0.834561     0.535657    Uiso  1 H
   H14        1.0     0.285550     0.739539     0.534810    Uiso  1 H
   H15        1.0     0.144728     0.054517     0.558082    Uiso  1 H
   H16        1.0     0.423609     0.624696     0.566193    Uiso  1 H
   H17        1.0     0.514548     0.573791     0.528998    Uiso  1 H
   H18        1.0     0.504682     0.348065     0.505924    Uiso  1 H
   H19        1.0     0.665304     0.839354     0.523818    Uiso  1 H
   H20        1.0     0.709000     0.439273     0.522201    Uiso  1 H
   H21        1.0     0.764183     0.986539     0.486874    Uiso  1 H
   H22        1.0     0.856429     0.331206     0.547422    Uiso  1 H
   H23        1.0     0.994556     0.533234     0.535056    Uiso  1 H
   H24        1.0     0.986721     0.960743     0.523093    Uiso  1 H
   H25        1.0     0.145172     0.923688     0.630090    Uiso  1 H
   H26        1.0     0.148004     0.764304     0.606382    Uiso  1 H
   H27        1.0     0.316822     0.207578     0.616226    Uiso  1 H
   H28        1.0     0.247643     0.483241     0.622754    Uiso  1 H
   H29        1.0     0.444641     0.518842     0.624042    Uiso  1 H
   H30        1.0     0.573978     0.392671     0.586563    Uiso  1 H
   H31        1.0     0.909072     0.220429     0.602247    Uiso  1 H
   H32        1.0     0.653856     0.439302     0.635981    Uiso  1 H
   H33        1.0     0.798794     0.084199     0.562322    Uiso  1 H
   H34        1.0     0.071693     0.314568     0.624160    Uiso  1 H
   H35        1.0     0.946006     0.652864     0.658148    Uiso  1 H
   H36        1.0     0.128791     0.202745     0.618091    Uiso  1 H
   O1         1.0     0.049291     0.176344     0.390101    Uiso  1 O
   O2         1.0     0.773774     0.540969     0.393682    Uiso  1 O
   O3         1.0     0.164448     0.622912     0.394095    Uiso  1 O
   O4         1.0     0.342961     0.238208     0.469035    Uiso  1 O
   O5         1.0     0.742770     0.037425     0.435023    Uiso  1 O
   O6         1.0     0.542941     0.186244     0.406956    Uiso  1 O
   O7         1.0     0.114018     0.995465     0.528415    Uiso  1 O
   O8         1.0     0.180518     0.736159     0.547826    Uiso  1 O
   O9         1.0     0.459832     0.650479     0.534530    Uiso  1 O
   O10        1.0     0.591115     0.429861     0.528526    Uiso  1 O
   O11        1.0     0.781256     0.947897     0.516578    Uiso  1 O
   O12        1.0     0.896093     0.419840     0.522989    Uiso  1 O
   O13        1.0     0.188238     0.124274     0.610912    Uiso  1 O
   O14        1.0     0.146122     0.809949     0.635918    Uiso  1 O
   O15        1.0     0.377219     0.583304     0.620141    Uiso  1 O
   O16        1.0     0.542101     0.377981     0.618130    Uiso  1 O
   O17        1.0     0.788945     0.158563     0.585732    Uiso  1 O
   O18        1.0     0.827208     0.562849     0.670328    Uiso  1 O
   K1         1.0     0.569106     0.712377     0.388385    Uiso  1 K
   K2         1.0     0.118557     0.387123     0.462034    Uiso  1 K
   K3         1.0     0.511265     0.937151     0.638873    Uiso  1 K
   H1         1.0     0.853519     0.504472     0.693881    Uiso  1 H
Ag-H2O-K3-H1-H
#======================================================================
# CRYSTAL DATA
#----------------------------------------------------------------------
data_VESTA_phase_1

_chemical_name_common                  ' CONTCAR\(7)                          '
_cell_length_a                         8.667100
_cell_length_b                         8.667100
_cell_length_c                         30.596701
_cell_angle_alpha                      90.000000
_cell_angle_beta                       90.000000
_cell_angle_gamma                      120.000000
_cell_volume                           1990.457182
_space_group_name_H-M_alt              'P 1'
_space_group_IT_number                 1

loop_
_space_group_symop_operation_xyz
   'x, y, z'

loop_
   _atom_site_label
   _atom_site_occupancy
   _atom_site_fract_x
   _atom_site_fract_y
   _atom_site_fract_z
   _atom_site_adp_type
   _atom_site_U_iso_or_equiv
   _atom_site_type_symbol
   Ag1        1.0     0.000000     0.000000     0.056220    Uiso  1 Ag
   Ag2        1.0     0.000395     0.006306     0.290764    Uiso  1 Ag
   Ag3        1.0     0.224918     0.114587     0.213597    Uiso  1 Ag
   Ag4        1.0     0.111110     0.222220     0.133310    Uiso  1 Ag
   Ag5        1.0     0.333330     0.000000     0.056220    Uiso  1 Ag
   Ag6        1.0     0.338232     0.011819     0.295994    Uiso  1 Ag
   Ag7        1.0     0.555362     0.113786     0.213592    Uiso  1 Ag
   Ag8        1.0     0.444440     0.222220     0.133310    Uiso  1 Ag
   Ag9        1.0     0.666670     0.000000     0.056220    Uiso  1 Ag
   Ag10       1.0     0.671741     0.007432     0.292219    Uiso  1 Ag
   Ag11       1.0     0.889961     0.115281     0.211803    Uiso  1 Ag
   Ag12       1.0     0.777780     0.222220     0.133310    Uiso  1 Ag
   Ag13       1.0     0.000000     0.333330     0.056220    Uiso  1 Ag
   Ag14       1.0     0.001374     0.338019     0.292468    Uiso  1 Ag
   Ag15       1.0     0.223935     0.449038     0.213204    Uiso  1 Ag
   Ag16       1.0     0.111110     0.555560     0.133310    Uiso  1 Ag
   Ag17       1.0     0.333330     0.333330     0.056220    Uiso  1 Ag
   Ag18       1.0     0.335766     0.340915     0.293199    Uiso  1 Ag
   Ag19       1.0     0.555546     0.446267     0.211447    Uiso  1 Ag
   Ag20       1.0     0.444440     0.555560     0.133310    Uiso  1 Ag
   Ag21       1.0     0.666670     0.333330     0.056220    Uiso  1 Ag
   Ag22       1.0     0.669110     0.339877     0.291766    Uiso  1 Ag
   Ag23       1.0     0.891240     0.449292     0.213122    Uiso  1 Ag
   Ag24       1.0     0.777780     0.555560     0.133310    Uiso  1 Ag
   Ag25       1.0     0.000000     0.666670     0.056220    Uiso  1 Ag
   Ag26       1.0     0.001260     0.673537     0.293427    Uiso  1 Ag
   Ag27       1.0     0.223646     0.782065     0.212061    Uiso  1 Ag
   Ag28       1.0     0.111110     0.888890     0.133310    Uiso  1 Ag
   Ag29       1.0     0.333330     0.666670     0.056220    Uiso  1 Ag
   Ag30       1.0     0.337114     0.673852     0.292489    Uiso  1 Ag
   Ag31       1.0     0.555290     0.781581     0.212348    Uiso  1 Ag
   Ag32       1.0     0.444440     0.888890     0.133310    Uiso  1 Ag
   Ag33       1.0     0.666670     0.666670     0.056220    Uiso  1 Ag
   Ag34       1.0     0.670066     0.671703     0.288563    Uiso  1 Ag
   Ag35       1.0     0.892507     0.781605     0.211996    Uiso  1 Ag
   Ag36       1.0     0.777780     0.888890     0.133310    Uiso  1 Ag
   H1         1.0     0.905323     0.560225     0.401309    Uiso  1 H
   H2         1.0     0.780394     0.536084     0.362505    Uiso  1 H
   H3         1.0     0.099527     0.100547     0.383906    Uiso  1 H
   H4         1.0     0.190194     0.695565     0.379913    Uiso  1 H
   H5         1.0     0.117964     0.499048     0.373499    Uiso  1 H
   H6         1.0     0.263048     0.125261     0.486671    Uiso  1 H
   H7         1.0     0.834243     0.065020     0.416370    Uiso  1 H
   H8         1.0     0.401325     0.196147     0.445462    Uiso  1 H
   H9         1.0     0.660009     0.081157     0.425155    Uiso  1 H
   H10        1.0     0.635310     0.312832     0.402734    Uiso  1 H
   H11        1.0     0.499214     0.143619     0.376574    Uiso  1 H
   H12        1.0     0.014333     0.197907     0.362031    Uiso  1 H
   H13        1.0     0.161507     0.833366     0.535591    Uiso  1 H
   H14        1.0     0.284909     0.739420     0.534479    Uiso  1 H
   H15        1.0     0.142136     0.052210     0.558175    Uiso  1 H
   H16        1.0     0.422043     0.623342     0.566405    Uiso  1 H
   H17        1.0     0.513365     0.572118     0.529333    Uiso  1 H
   H18        1.0     0.506157     0.345539     0.506736    Uiso  1 H
   H19        1.0     0.662529     0.835999     0.524645    Uiso  1 H
   H20        1.0     0.709843     0.439678     0.523342    Uiso  1 H
   H21        1.0     0.756353     0.979624     0.487033    Uiso  1 H
   H22        1.0     0.856098     0.331218     0.549205    Uiso  1 H
   H23        1.0     0.994798     0.533180     0.536216    Uiso  1 H
   H24        1.0     0.983462     0.957656     0.523251    Uiso  1 H
   H25        1.0     0.144816     0.923498     0.630101    Uiso  1 H
   H26        1.0     0.148070     0.764412     0.606368    Uiso  1 H
   H27        1.0     0.317060     0.207078     0.616110    Uiso  1 H
   H28        1.0     0.247639     0.483158     0.622993    Uiso  1 H
   H29        1.0     0.444581     0.518816     0.624166    Uiso  1 H
   H30        1.0     0.573248     0.392855     0.586600    Uiso  1 H
   H31        1.0     0.910189     0.218601     0.602894    Uiso  1 H
   H32        1.0     0.653466     0.439100     0.636038    Uiso  1 H
   H33        1.0     0.798146     0.082323     0.562969    Uiso  1 H
   H34        1.0     0.072290     0.314173     0.624417    Uiso  1 H
   H35        1.0     0.945843     0.652411     0.658090    Uiso  1 H
   H36        1.0     0.129161     0.202279     0.618202    Uiso  1 H
   O1         1.0     0.038365     0.166202     0.391998    Uiso  1 O
   O2         1.0     0.782766     0.534915     0.395378    Uiso  1 O
   O3         1.0     0.148339     0.585794     0.397868    Uiso  1 O
   O4         1.0     0.348418     0.231933     0.469795    Uiso  1 O
   O5         1.0     0.725894     0.020082     0.435327    Uiso  1 O
   O6         1.0     0.542540     0.183459     0.406833    Uiso  1 O
   O7         1.0     0.110967     0.993032     0.528533    Uiso  1 O
   O8         1.0     0.180516     0.736151     0.547852    Uiso  1 O
   O9         1.0     0.457878     0.648279     0.534702    Uiso  1 O
   O10        1.0     0.591302     0.429640     0.529247    Uiso  1 O
   O11        1.0     0.777678     0.944651     0.516850    Uiso  1 O
   O12        1.0     0.895366     0.419298     0.524642    Uiso  1 O
   O13        1.0     0.188363     0.123829     0.610853    Uiso  1 O
   O14        1.0     0.145411     0.809571     0.635905    Uiso  1 O
   O15        1.0     0.377113     0.583314     0.620268    Uiso  1 O
   O16        1.0     0.541618     0.378139     0.618220    Uiso  1 O
   O17        1.0     0.789441     0.156487     0.586601    Uiso  1 O
   O18        1.0     0.827345     0.561944     0.670313    Uiso  1 O
   K1         1.0     0.566859     0.694930     0.389046    Uiso  1 K
   K2         1.0     0.114926     0.369455     0.466730    Uiso  1 K
   K3         1.0     0.510526     0.936826     0.639534    Uiso  1 K
   H1         1.0     0.854278     0.501937     0.693349    Uiso  1 H
   H2         1.0     0.230318     0.793601     0.327244    Uiso  1 H
Ag-H2O-K3-H1-ini
#======================================================================
# CRYSTAL DATA
#----------------------------------------------------------------------
data_VESTA_phase_1

_chemical_name_common                  'CONTCAR\(7)                          '
_cell_length_a                         8.667100
_cell_length_b                         8.667100
_cell_length_c                         30.596701
_cell_angle_alpha                      90.000000
_cell_angle_beta                       90.000000
_cell_angle_gamma                      120.000000
_cell_volume                           1990.457182
_space_group_name_H-M_alt              'P 1'
_space_group_IT_number                 1

loop_
_space_group_symop_operation_xyz
   'x, y, z'

loop_
   _atom_site_label
   _atom_site_occupancy
   _atom_site_fract_x
   _atom_site_fract_y
   _atom_site_fract_z
   _atom_site_adp_type
   _atom_site_U_iso_or_equiv
   _atom_site_type_symbol
   Ag1        1.0     0.000000     0.000000     0.056220    Uiso  1 Ag
   Ag2        1.0     0.000798     0.997861     0.287696    Uiso  1 Ag
   Ag3        1.0     0.224441     0.109715     0.211653    Uiso  1 Ag
   Ag4        1.0     0.111110     0.222220     0.133310    Uiso  1 Ag
   Ag5        1.0     0.333330     0.000000     0.056220    Uiso  1 Ag
   Ag6        1.0     0.335034     0.998082     0.291475    Uiso  1 Ag
   Ag7        1.0     0.554428     0.108877     0.211341    Uiso  1 Ag
   Ag8        1.0     0.444440     0.222220     0.133310    Uiso  1 Ag
   Ag9        1.0     0.666670     0.000000     0.056220    Uiso  1 Ag
   Ag10       1.0     0.668107     0.999317     0.288089    Uiso  1 Ag
   Ag11       1.0     0.891052     0.112273     0.211077    Uiso  1 Ag
   Ag12       1.0     0.777780     0.222220     0.133310    Uiso  1 Ag
   Ag13       1.0     0.000000     0.333330     0.056220    Uiso  1 Ag
   Ag14       1.0     0.002907     0.333999     0.289164    Uiso  1 Ag
   Ag15       1.0     0.221651     0.442925     0.210929    Uiso  1 Ag
   Ag16       1.0     0.111110     0.555560     0.133310    Uiso  1 Ag
   Ag17       1.0     0.333330     0.333330     0.056220    Uiso  1 Ag
   Ag18       1.0     0.335129     0.332758     0.288938    Uiso  1 Ag
   Ag19       1.0     0.556714     0.443326     0.210497    Uiso  1 Ag
   Ag20       1.0     0.444440     0.555560     0.133310    Uiso  1 Ag
   Ag21       1.0     0.666670     0.333330     0.056220    Uiso  1 Ag
   Ag22       1.0     0.666636     0.331156     0.287982    Uiso  1 Ag
   Ag23       1.0     0.890603     0.443617     0.210827    Uiso  1 Ag
   Ag24       1.0     0.777780     0.555560     0.133310    Uiso  1 Ag
   Ag25       1.0     0.000000     0.666670     0.056220    Uiso  1 Ag
   Ag26       1.0     0.002073     0.666362     0.287960    Uiso  1 Ag
   Ag27       1.0     0.224442     0.778969     0.211017    Uiso  1 Ag
   Ag28       1.0     0.111110     0.888890     0.133310    Uiso  1 Ag
   Ag29       1.0     0.333330     0.666670     0.056220    Uiso  1 Ag
   Ag30       1.0     0.335009     0.666053     0.287535    Uiso  1 Ag
   Ag31       1.0     0.557047     0.777481     0.210453    Uiso  1 Ag
   Ag32       1.0     0.444440     0.888890     0.133310    Uiso  1 Ag
   Ag33       1.0     0.666670     0.666670     0.056220    Uiso  1 Ag
   Ag34       1.0     0.669594     0.663432     0.285904    Uiso  1 Ag
   Ag35       1.0     0.890359     0.777051     0.210191    Uiso  1 Ag
   Ag36       1.0     0.777780     0.888890     0.133310    Uiso  1 Ag
   H1         1.0     0.897178     0.573186     0.392000    Uiso  1 H
   H2         1.0     0.761140     0.536840     0.355019    Uiso  1 H
   H3         1.0     0.098889     0.100167     0.377461    Uiso  1 H
   H4         1.0     0.205257     0.736526     0.375881    Uiso  1 H
   H5         1.0     0.139063     0.546207     0.361544    Uiso  1 H
   H6         1.0     0.260426     0.130087     0.486538    Uiso  1 H
   H7         1.0     0.847976     0.078870     0.413527    Uiso  1 H
   H8         1.0     0.397588     0.198852     0.445270    Uiso  1 H
   H9         1.0     0.674799     0.095911     0.424067    Uiso  1 H
   H10        1.0     0.631484     0.316324     0.399256    Uiso  1 H
   H11        1.0     0.496146     0.138262     0.376112    Uiso  1 H
   H12        1.0     0.026520     0.212675     0.356947    Uiso  1 H
   H13        1.0     0.163365     0.834605     0.535528    Uiso  1 H
   H14        1.0     0.286192     0.739644     0.534934    Uiso  1 H
   H15        1.0     0.144392     0.054333     0.558100    Uiso  1 H
   H16        1.0     0.426362     0.627013     0.567225    Uiso  1 H
   H17        1.0     0.514068     0.574113     0.529765    Uiso  1 H
   H18        1.0     0.505632     0.347898     0.506572    Uiso  1 H
   H19        1.0     0.665309     0.839920     0.523623    Uiso  1 H
   H20        1.0     0.709591     0.439775     0.522645    Uiso  1 H
   H21        1.0     0.764527     0.986057     0.486453    Uiso  1 H
   H22        1.0     0.858517     0.331077     0.547126    Uiso  1 H
   H23        1.0     0.996471     0.532781     0.534727    Uiso  1 H
   H24        1.0     0.986135     0.960794     0.523189    Uiso  1 H
   H25        1.0     0.146073     0.924234     0.630049    Uiso  1 H
   H26        1.0     0.147831     0.764074     0.606335    Uiso  1 H
   H27        1.0     0.317982     0.208217     0.616961    Uiso  1 H
   H28        1.0     0.252347     0.487485     0.623979    Uiso  1 H
   H29        1.0     0.448555     0.521110     0.625372    Uiso  1 H
   H30        1.0     0.575250     0.393621     0.587342    Uiso  1 H
   H31        1.0     0.910140     0.220924     0.602236    Uiso  1 H
   H32        1.0     0.655414     0.441643     0.636704    Uiso  1 H
   H33        1.0     0.799490     0.083927     0.562579    Uiso  1 H
   H34        1.0     0.189330     0.124880     0.641730    Uiso  1 H
   H35        1.0     0.946838     0.655641     0.658325    Uiso  1 H
   H36        1.0     0.130499     0.203999     0.618443    Uiso  1 H
   H37        1.0     0.853997     0.510769     0.694837    Uiso  1 H
   O1         1.0     0.044234     0.171270     0.386432    Uiso  1 O
   O2         1.0     0.771186     0.538775     0.387903    Uiso  1 O
   O3         1.0     0.165560     0.618391     0.389116    Uiso  1 O
   O4         1.0     0.344475     0.235845     0.469143    Uiso  1 O
   O5         1.0     0.744701     0.038989     0.434070    Uiso  1 O
   O6         1.0     0.544221     0.187094     0.405551    Uiso  1 O
   O7         1.0     0.113228     0.994928     0.528560    Uiso  1 O
   O8         1.0     0.180557     0.736028     0.547634    Uiso  1 O
   O9         1.0     0.460337     0.651286     0.535472    Uiso  1 O
   O10        1.0     0.591734     0.429854     0.529160    Uiso  1 O
   O11        1.0     0.781231     0.947921     0.516199    Uiso  1 O
   O12        1.0     0.897968     0.419277     0.522730    Uiso  1 O
   O13        1.0     0.189331     0.124876     0.611733    Uiso  1 O
   O14        1.0     0.146055     0.809897     0.635861    Uiso  1 O
   O15        1.0     0.382163     0.586873     0.621966    Uiso  1 O
   O16        1.0     0.543553     0.379017     0.618899    Uiso  1 O
   O17        1.0     0.789478     0.157574     0.586126    Uiso  1 O
   O18        1.0     0.827873     0.567112     0.670782    Uiso  1 O
   K1         1.0     0.573552     0.720820     0.383271    Uiso  1 K
   K2         1.0     0.116895     0.386378     0.458899    Uiso  1 K
   K3         1.0     0.512625     0.939335     0.639587    Uiso  1 K
Ag-H2O-K3-H2-fin
#======================================================================
# CRYSTAL DATA
#----------------------------------------------------------------------
data_VESTA_phase_1

_chemical_name_common                  'CONTCAR\(7)                          '
_cell_length_a                         8.667100
_cell_length_b                         8.667100
_cell_length_c                         30.596701
_cell_angle_alpha                      90.000000
_cell_angle_beta                       90.000000
_cell_angle_gamma                      120.000000
_cell_volume                           1990.457182
_space_group_name_H-M_alt              'P 1'
_space_group_IT_number                 1

loop_
_space_group_symop_operation_xyz
   'x, y, z'

loop_
   _atom_site_label
   _atom_site_occupancy
   _atom_site_fract_x
   _atom_site_fract_y
   _atom_site_fract_z
   _atom_site_adp_type
   _atom_site_U_iso_or_equiv
   _atom_site_type_symbol
   Ag1        1.0     0.000000     0.000000     0.056220    Uiso  1 Ag
   Ag2        1.0     0.999342     0.998494     0.292005    Uiso  1 Ag
   Ag3        1.0     0.221597     0.109205     0.212475    Uiso  1 Ag
   Ag4        1.0     0.111110     0.222220     0.133310    Uiso  1 Ag
   Ag5        1.0     0.333330     0.000000     0.056220    Uiso  1 Ag
   Ag6        1.0     0.332247     0.998191     0.292524    Uiso  1 Ag
   Ag7        1.0     0.554434     0.109016     0.212471    Uiso  1 Ag
   Ag8        1.0     0.444440     0.222220     0.133310    Uiso  1 Ag
   Ag9        1.0     0.666670     0.000000     0.056220    Uiso  1 Ag
   Ag10       1.0     0.666093     0.998279     0.291722    Uiso  1 Ag
   Ag11       1.0     0.888379     0.109774     0.212376    Uiso  1 Ag
   Ag12       1.0     0.777780     0.222220     0.133310    Uiso  1 Ag
   Ag13       1.0     0.000000     0.333330     0.056220    Uiso  1 Ag
   Ag14       1.0     0.999568     0.332276     0.291745    Uiso  1 Ag
   Ag15       1.0     0.221563     0.442908     0.212297    Uiso  1 Ag
   Ag16       1.0     0.111110     0.555560     0.133310    Uiso  1 Ag
   Ag17       1.0     0.333330     0.333330     0.056220    Uiso  1 Ag
   Ag18       1.0     0.332454     0.331686     0.291710    Uiso  1 Ag
   Ag19       1.0     0.554080     0.441798     0.211798    Uiso  1 Ag
   Ag20       1.0     0.444440     0.555560     0.133310    Uiso  1 Ag
   Ag21       1.0     0.666670     0.333330     0.056220    Uiso  1 Ag
   Ag22       1.0     0.665797     0.331284     0.291088    Uiso  1 Ag
   Ag23       1.0     0.888560     0.443121     0.212365    Uiso  1 Ag
   Ag24       1.0     0.777780     0.555560     0.133310    Uiso  1 Ag
   Ag25       1.0     0.000000     0.666670     0.056220    Uiso  1 Ag
   Ag26       1.0     0.999665     0.665301     0.292014    Uiso  1 Ag
   Ag27       1.0     0.221550     0.776576     0.212491    Uiso  1 Ag
   Ag28       1.0     0.111110     0.888890     0.133310    Uiso  1 Ag
   Ag29       1.0     0.333330     0.666670     0.056220    Uiso  1 Ag
   Ag30       1.0     0.333411     0.665863     0.291434    Uiso  1 Ag
   Ag31       1.0     0.554656     0.776670     0.211841    Uiso  1 Ag
   Ag32       1.0     0.444440     0.888890     0.133310    Uiso  1 Ag
   Ag33       1.0     0.666670     0.666670     0.056220    Uiso  1 Ag
   Ag34       1.0     0.666801     0.664715     0.288992    Uiso  1 Ag
   Ag35       1.0     0.889619     0.777126     0.211876    Uiso  1 Ag
   Ag36       1.0     0.777780     0.888890     0.133310    Uiso  1 Ag
   H1         1.0     0.185870     0.169960     0.623350    Uiso  1 H
   H2         1.0     0.778515     0.481924     0.373611    Uiso  1 H
   H3         1.0     0.191695     0.182152     0.420841    Uiso  1 H
   H4         1.0     0.209605     0.627605     0.388618    Uiso  1 H
   H5         1.0     0.198009     0.444963     0.397096    Uiso  1 H
   H6         1.0     0.253480     0.113462     0.491556    Uiso  1 H
   H7         1.0     0.858471     0.103942     0.424353    Uiso  1 H
   H8         1.0     0.415900     0.167820     0.451977    Uiso  1 H
   H9         1.0     0.661296     0.086352     0.434769    Uiso  1 H
   H10        1.0     0.661520     0.356491     0.411892    Uiso  1 H
   H11        1.0     0.469977     0.091593     0.399011    Uiso  1 H
   H12        1.0     0.113208     0.166397     0.372624    Uiso  1 H
   H13        1.0     0.161485     0.859690     0.546191    Uiso  1 H
   H14        1.0     0.301166     0.786459     0.543072    Uiso  1 H
   H15        1.0     0.094550     0.051801     0.570569    Uiso  1 H
   H16        1.0     0.403124     0.579922     0.571819    Uiso  1 H
   H17        1.0     0.512562     0.550003     0.535752    Uiso  1 H
   H18        1.0     0.504306     0.322742     0.511921    Uiso  1 H
   H19        1.0     0.638039     0.817976     0.528195    Uiso  1 H
   H20        1.0     0.707872     0.417009     0.530312    Uiso  1 H
   H21        1.0     0.744909     0.971176     0.490983    Uiso  1 H
   H22        1.0     0.888001     0.341820     0.563567    Uiso  1 H
   H23        1.0     0.006842     0.551583     0.552331    Uiso  1 H
   H24        1.0     0.958903     0.953602     0.532120    Uiso  1 H
   H25        1.0     0.139204     0.974231     0.633998    Uiso  1 H
   H26        1.0     0.176993     0.827069     0.613206    Uiso  1 H
   H27        1.0     0.392183     0.234250     0.707525    Uiso  1 H
   H28        1.0     0.240256     0.364103     0.620676    Uiso  1 H
   H29        1.0     0.441593     0.475005     0.628639    Uiso  1 H
   H30        1.0     0.598051     0.390886     0.594899    Uiso  1 H
   H31        1.0     0.927293     0.144400     0.604257    Uiso  1 H
   H32        1.0     0.710987     0.465196     0.639822    Uiso  1 H
   H33        1.0     0.784485     0.066694     0.565185    Uiso  1 H
   H34        1.0     0.871888     0.586506     0.703322    Uiso  1 H
   H35        1.0     0.998249     0.686183     0.663644    Uiso  1 H
   H36        1.0     0.062252     0.134500     0.653895    Uiso  1 H
   H37        1.0     0.548890     0.124660     0.456660    Uiso  1 H
   H38        1.0     0.377594     0.174907     0.726881    Uiso  1 H
   O1         1.0     0.106624     0.201328     0.403045    Uiso  1 O
   O2         1.0     0.736206     0.486015     0.403075    Uiso  1 O
   O3         1.0     0.251383     0.568211     0.408592    Uiso  1 O
   O4         1.0     0.331888     0.208630     0.471392    Uiso  1 O
   O5         1.0     0.748482     0.037554     0.441442    Uiso  1 O
   O6         1.0     0.528890     0.144655     0.426657    Uiso  1 O
   O7         1.0     0.086333     0.001281     0.540843    Uiso  1 O
   O8         1.0     0.196367     0.773036     0.558290    Uiso  1 O
   O9         1.0     0.447948     0.617383     0.540680    Uiso  1 O
   O10        1.0     0.586387     0.399153     0.535614    Uiso  1 O
   O11        1.0     0.751175     0.930877     0.521739    Uiso  1 O
   O12        1.0     0.915760     0.434833     0.540588    Uiso  1 O
   O13        1.0     0.095869     0.139962     0.623350    Uiso  1 O
   O14        1.0     0.169439     0.877643     0.641653    Uiso  1 O
   O15        1.0     0.340245     0.492303     0.621023    Uiso  1 O
   O16        1.0     0.591064     0.383458     0.627228    Uiso  1 O
   O17        1.0     0.817694     0.145817     0.591441    Uiso  1 O
   O18        1.0     0.897303     0.567883     0.673484    Uiso  1 O
   K1         1.0     0.620330     0.716219     0.396968    Uiso  1 K
   K2         1.0     0.146581     0.394671     0.487566    Uiso  1 K
   K3         1.0     0.536580     0.057598     0.643640    Uiso  1 K
Ag-H2O-K3-H2-ini
#======================================================================
# CRYSTAL DATA
#----------------------------------------------------------------------
data_VESTA_phase_1

_chemical_name_common                  ' CONTCAR\(7)                          '
_cell_length_a                         8.667100
_cell_length_b                         8.667100
_cell_length_c                         30.596701
_cell_angle_alpha                      90.000000
_cell_angle_beta                       90.000000
_cell_angle_gamma                      120.000000
_cell_volume                           1990.457182
_space_group_name_H-M_alt              'P 1'
_space_group_IT_number                 1

loop_
_space_group_symop_operation_xyz
   'x, y, z'

loop_
   _atom_site_label
   _atom_site_occupancy
   _atom_site_fract_x
   _atom_site_fract_y
   _atom_site_fract_z
   _atom_site_adp_type
   _atom_site_U_iso_or_equiv
   _atom_site_type_symbol
   Ag1        1.0     0.000000     0.000000     0.056220    Uiso  1 Ag
   Ag2        1.0    -0.001533     0.998780     0.291313    Uiso  1 Ag
   Ag3        1.0     0.223459     0.109141     0.213783    Uiso  1 Ag
   Ag4        1.0     0.111110     0.222220     0.133310    Uiso  1 Ag
   Ag5        1.0     0.333330     0.000000     0.056220    Uiso  1 Ag
   Ag6        1.0     0.334945     0.001158     0.297925    Uiso  1 Ag
   Ag7        1.0     0.553351     0.109169     0.213880    Uiso  1 Ag
   Ag8        1.0     0.444440     0.222220     0.133310    Uiso  1 Ag
   Ag9        1.0     0.666670     0.000000     0.056220    Uiso  1 Ag
   Ag10       1.0     0.669765     0.000897     0.292137    Uiso  1 Ag
   Ag11       1.0     0.888446     0.109932     0.211508    Uiso  1 Ag
   Ag12       1.0     0.777780     0.222220     0.133310    Uiso  1 Ag
   Ag13       1.0     0.000000     0.333330     0.056220    Uiso  1 Ag
   Ag14       1.0    -0.001685     0.329592     0.290998    Uiso  1 Ag
   Ag15       1.0     0.223163     0.444919     0.213142    Uiso  1 Ag
   Ag16       1.0     0.111110     0.555560     0.133310    Uiso  1 Ag
   Ag17       1.0     0.333330     0.333330     0.056220    Uiso  1 Ag
   Ag18       1.0     0.334155     0.331854     0.292706    Uiso  1 Ag
   Ag19       1.0     0.554551     0.441911     0.211484    Uiso  1 Ag
   Ag20       1.0     0.444440     0.555560     0.133310    Uiso  1 Ag
   Ag21       1.0     0.666670     0.333330     0.056220    Uiso  1 Ag
   Ag22       1.0     0.665769     0.331313     0.292726    Uiso  1 Ag
   Ag23       1.0     0.889207     0.445039     0.213243    Uiso  1 Ag
   Ag24       1.0     0.777780     0.555560     0.133310    Uiso  1 Ag
   Ag25       1.0     0.000000     0.666670     0.056220    Uiso  1 Ag
   Ag26       1.0    -0.000873     0.664985     0.294362    Uiso  1 Ag
   Ag27       1.0     0.222389     0.777961     0.212459    Uiso  1 Ag
   Ag28       1.0     0.111110     0.888890     0.133310    Uiso  1 Ag
   Ag29       1.0     0.333330     0.666670     0.056220    Uiso  1 Ag
   Ag30       1.0     0.335335     0.665687     0.293068    Uiso  1 Ag
   Ag31       1.0     0.553981     0.777137     0.212628    Uiso  1 Ag
   Ag32       1.0     0.444440     0.888890     0.133310    Uiso  1 Ag
   Ag33       1.0     0.666670     0.666670     0.056220    Uiso  1 Ag
   Ag34       1.0     0.667536     0.663654     0.289104    Uiso  1 Ag
   Ag35       1.0     0.891288     0.777103     0.212354    Uiso  1 Ag
   Ag36       1.0     0.777780     0.888890     0.133310    Uiso  1 Ag
   H1         1.0     0.911791     0.598296     0.399086    Uiso  1 H
   H2         1.0     0.771952     0.544221     0.362262    Uiso  1 H
   H3         1.0     0.147519     0.149020     0.382932    Uiso  1 H
   H4         1.0     0.222150     0.634922     0.379143    Uiso  1 H
   H5         1.0     0.189064     0.447932     0.391595    Uiso  1 H
   H6         1.0     0.268192     0.105204     0.491917    Uiso  1 H
   H7         1.0     0.886173     0.110974     0.425151    Uiso  1 H
   H8         1.0     0.412880     0.184370     0.452096    Uiso  1 H
   H9         1.0     0.712745     0.127224     0.434492    Uiso  1 H
   H10        1.0     0.653897     0.332419     0.407797    Uiso  1 H
   H11        1.0     0.532639     0.154759     0.383082    Uiso  1 H
   H12        1.0     0.017072     0.194473     0.360664    Uiso  1 H
   H13        1.0     0.147912     0.845494     0.551059    Uiso  1 H
   H14        1.0     0.286687     0.773338     0.548807    Uiso  1 H
   H15        1.0     0.133165     0.061312     0.571806    Uiso  1 H
   H16        1.0     0.433341     0.624113     0.572420    Uiso  1 H
   H17        1.0     0.518281     0.554083     0.538147    Uiso  1 H
   H18        1.0     0.510254     0.325809     0.515657    Uiso  1 H
   H19        1.0     0.653993     0.826438     0.530571    Uiso  1 H
   H20        1.0     0.711966     0.425811     0.533840    Uiso  1 H
   H21        1.0     0.766994     0.991325     0.497688    Uiso  1 H
   H22        1.0     0.865267     0.334359     0.561184    Uiso  1 H
   H23        1.0    -0.000365     0.538660     0.549216    Uiso  1 H
   H24        1.0     0.975484     0.966134     0.537005    Uiso  1 H
   H25        1.0     0.145677     0.908838     0.649705    Uiso  1 H
   H26        1.0     0.155110     0.765921     0.621148    Uiso  1 H
   H27        1.0     0.316567     0.214885     0.633524    Uiso  1 H
   H28        1.0     0.284038     0.527791     0.637927    Uiso  1 H
   H29        1.0     0.468229     0.534224     0.634316    Uiso  1 H
   H30        1.0     0.564775     0.378437     0.597518    Uiso  1 H
   H31        1.0     0.872618     0.175679     0.614576    Uiso  1 H
   H32        1.0     0.654975     0.412861     0.645401    Uiso  1 H
   H33        1.0     0.767218     0.063196     0.572491    Uiso  1 H
   H34        1.0     0.897314     0.397597     0.670537    Uiso  1 H
   H35        1.0     0.944085     0.595683     0.669062    Uiso  1 H
   H36        1.0     0.119031     0.176572     0.642033    Uiso  1 H
   O1         1.0     0.067613     0.195366     0.390496    Uiso  1 O
   O2         1.0     0.784508     0.555272     0.395093    Uiso  1 O
   O3         1.0     0.231792     0.567818     0.404316    Uiso  1 O
   O4         1.0     0.353822     0.213279     0.476197    Uiso  1 O
   O5         1.0     0.786517     0.077308     0.446241    Uiso  1 O
   O6         1.0     0.573359     0.201158     0.413054    Uiso  1 O
   O7         1.0     0.103878     0.004391     0.542294    Uiso  1 O
   O8         1.0     0.173360     0.749293     0.561445    Uiso  1 O
   O9         1.0     0.459498     0.629067     0.540496    Uiso  1 O
   O10        1.0     0.590226     0.409067     0.538769    Uiso  1 O
   O11        1.0     0.768166     0.942628     0.527265    Uiso  1 O
   O12        1.0     0.907608     0.422291     0.536800    Uiso  1 O
   O13        1.0     0.187841     0.122822     0.629652    Uiso  1 O
   O14        1.0     0.152725     0.797997     0.652142    Uiso  1 O
   O15        1.0     0.410986     0.609823     0.630963    Uiso  1 O
   O16        1.0     0.540843     0.379623     0.629287    Uiso  1 O
   O17        1.0     0.763310     0.139013     0.596789    Uiso  1 O
   O18        1.0     0.842406     0.472918     0.673531    Uiso  1 O
   K1         1.0     0.611218     0.757952     0.390549    Uiso  1 K
   K2         1.0     0.151099     0.389865     0.482795    Uiso  1 K
   K3         1.0     0.518817     0.945041     0.663678    Uiso  1 K
   H1         1.0     0.909480     0.430950     0.418930    Uiso  1 H
   H2         1.0     0.485700     0.279120     0.686450    Uiso  1 H
Ag-H2O-K3-H3-fin
#======================================================================
# CRYSTAL DATA
#----------------------------------------------------------------------
data_VESTA_phase_1

_chemical_name_common                  ' CONTCAR\(7)                          '
_cell_length_a                         8.667100
_cell_length_b                         8.667100
_cell_length_c                         30.596701
_cell_angle_alpha                      90.000000
_cell_angle_beta                       90.000000
_cell_angle_gamma                      120.000000
_cell_volume                           1990.457182
_space_group_name_H-M_alt              'P 1'
_space_group_IT_number                 1

loop_
_space_group_symop_operation_xyz
   'x, y, z'

loop_
   _atom_site_label
   _atom_site_occupancy
   _atom_site_fract_x
   _atom_site_fract_y
   _atom_site_fract_z
   _atom_site_adp_type
   _atom_site_U_iso_or_equiv
   _atom_site_type_symbol
   Ag1        1.0     0.000000     0.000000     0.056220    Uiso  1 Ag
   Ag2        1.0     0.999103     0.998267     0.291676    Uiso  1 Ag
   Ag3        1.0     0.223459     0.109141     0.213783    Uiso  1 Ag
   Ag4        1.0     0.111110     0.222220     0.133310    Uiso  1 Ag
   Ag5        1.0     0.333330     0.000000     0.056220    Uiso  1 Ag
   Ag6        1.0     0.333432    -0.001403     0.296276    Uiso  1 Ag
   Ag7        1.0     0.553351     0.109169     0.213880    Uiso  1 Ag
   Ag8        1.0     0.444440     0.222220     0.133310    Uiso  1 Ag
   Ag9        1.0     0.666670     0.000000     0.056220    Uiso  1 Ag
   Ag10       1.0     0.667659     0.000264     0.292256    Uiso  1 Ag
   Ag11       1.0     0.888446     0.109932     0.211508    Uiso  1 Ag
   Ag12       1.0     0.777780     0.222220     0.133310    Uiso  1 Ag
   Ag13       1.0     0.000000     0.333330     0.056220    Uiso  1 Ag
   Ag14       1.0    -0.000019     0.332467     0.292077    Uiso  1 Ag
   Ag15       1.0     0.223163     0.444919     0.213142    Uiso  1 Ag
   Ag16       1.0     0.111110     0.555560     0.133310    Uiso  1 Ag
   Ag17       1.0     0.333330     0.333330     0.056220    Uiso  1 Ag
   Ag18       1.0     0.333968     0.332646     0.293383    Uiso  1 Ag
   Ag19       1.0     0.554551     0.441911     0.211484    Uiso  1 Ag
   Ag20       1.0     0.444440     0.555560     0.133310    Uiso  1 Ag
   Ag21       1.0     0.666670     0.333330     0.056220    Uiso  1 Ag
   Ag22       1.0     0.665769     0.331558     0.292289    Uiso  1 Ag
   Ag23       1.0     0.889207     0.445039     0.213243    Uiso  1 Ag
   Ag24       1.0     0.777780     0.555560     0.133310    Uiso  1 Ag
   Ag25       1.0     0.000000     0.666670     0.056220    Uiso  1 Ag
   Ag26       1.0     0.002141     0.666676     0.293309    Uiso  1 Ag
   Ag27       1.0     0.222389     0.777961     0.212459    Uiso  1 Ag
   Ag28       1.0     0.111110     0.888890     0.133310    Uiso  1 Ag
   Ag29       1.0     0.333330     0.666670     0.056220    Uiso  1 Ag
   Ag30       1.0     0.334455     0.667418     0.291501    Uiso  1 Ag
   Ag31       1.0     0.553981     0.777137     0.212628    Uiso  1 Ag
   Ag32       1.0     0.444440     0.888890     0.133310    Uiso  1 Ag
   Ag33       1.0     0.666670     0.666670     0.056220    Uiso  1 Ag
   Ag34       1.0     0.667436     0.663007     0.288754    Uiso  1 Ag
   Ag35       1.0     0.891288     0.777103     0.212354    Uiso  1 Ag
   Ag36       1.0     0.777780     0.888890     0.133310    Uiso  1 Ag
   H1         1.0     0.896539     0.579422     0.393480    Uiso  1 H
   H2         1.0     0.743773     0.521232     0.360689    Uiso  1 H
   H3         1.0     0.126820     0.124660     0.383462    Uiso  1 H
   H4         1.0     0.241890     0.665549     0.375495    Uiso  1 H
   H5         1.0     0.220727     0.481482     0.379987    Uiso  1 H
   H6         1.0     0.264302     0.120897     0.492901    Uiso  1 H
   H7         1.0     0.879543     0.107153     0.424135    Uiso  1 H
   H8         1.0     0.402852     0.189917     0.451895    Uiso  1 H
   H9         1.0     0.702197     0.118234     0.434110    Uiso  1 H
   H10        1.0     0.637238     0.313527     0.406326    Uiso  1 H
   H11        1.0     0.509797     0.132125     0.383566    Uiso  1 H
   H12        1.0     0.020211     0.201482     0.362051    Uiso  1 H
   H13        1.0     0.154730     0.837939     0.548390    Uiso  1 H
   H14        1.0     0.279097     0.747076     0.546806    Uiso  1 H
   H15        1.0     0.141036     0.059881     0.568515    Uiso  1 H
   H16        1.0     0.423297     0.623451     0.574320    Uiso  1 H
   H17        1.0     0.510542     0.566691     0.537454    Uiso  1 H
   H18        1.0     0.504510     0.339554     0.512872    Uiso  1 H
   H19        1.0     0.658969     0.833960     0.531222    Uiso  1 H
   H20        1.0     0.706247     0.434194     0.531280    Uiso  1 H
   H21        1.0     0.770668     0.991507     0.496703    Uiso  1 H
   H22        1.0     0.852602     0.327849     0.558182    Uiso  1 H
   H23        1.0     0.991605     0.531898     0.547811    Uiso  1 H
   H24        1.0     0.982603     0.962419     0.533880    Uiso  1 H
   H25        1.0     0.141168     0.922765     0.644640    Uiso  1 H
   H26        1.0     0.151014     0.772970     0.619130    Uiso  1 H
   H27        1.0     0.315655     0.213778     0.626353    Uiso  1 H
   H28        1.0     0.250835     0.490163     0.633790    Uiso  1 H
   H29        1.0     0.447287     0.520749     0.633906    Uiso  1 H
   H30        1.0     0.565331     0.385565     0.593749    Uiso  1 H
   H31        1.0     0.890976     0.207195     0.611916    Uiso  1 H
   H32        1.0     0.660085     0.407027     0.640290    Uiso  1 H
   H33        1.0     0.783308     0.070923     0.572080    Uiso  1 H
   H34        1.0     0.928666     0.406145     0.656068    Uiso  1 H
   H35        1.0     0.943745     0.589232     0.665860    Uiso  1 H
   H36        1.0     0.127017     0.205879     0.629566    Uiso  1 H
   O1         1.0     0.059944     0.184667     0.391812    Uiso  1 O
   O2         1.0     0.768130     0.536481     0.393175    Uiso  1 O
   O3         1.0     0.250688     0.587634     0.398007    Uiso  1 O
   O4         1.0     0.348671     0.226173     0.475685    Uiso  1 O
   O5         1.0     0.782178     0.075883     0.446020    Uiso  1 O
   O6         1.0     0.555377     0.183634     0.412922    Uiso  1 O
   O7         1.0     0.110496    -0.000589     0.539141    Uiso  1 O
   O8         1.0     0.173701     0.740060     0.560408    Uiso  1 O
   O9         1.0     0.455201     0.643231     0.542473    Uiso  1 O
   O10        1.0     0.586196     0.421581     0.536146    Uiso  1 O
   O11        1.0     0.776637     0.943584     0.526059    Uiso  1 O
   O12        1.0     0.897183     0.419133     0.534543    Uiso  1 O
   O13        1.0     0.185809     0.131946     0.621708    Uiso  1 O
   O14        1.0     0.149670     0.813614     0.649285    Uiso  1 O
   O15        1.0     0.380110     0.585450     0.630166    Uiso  1 O
   O16        1.0     0.544119     0.377899     0.625867    Uiso  1 O
   O17        1.0     0.771604     0.142562     0.595963    Uiso  1 O
   O18        1.0     0.856218     0.460426     0.665454    Uiso  1 O
   K1         1.0     0.628407     0.765884     0.388928    Uiso  1 K
   K2         1.0     0.136637     0.394860     0.473304    Uiso  1 K
   K3         1.0     0.510477     0.938114     0.655830    Uiso  1 K
   H1         1.0     0.139543     0.772719     0.448091    Uiso  1 H
   H2         1.0     0.078699     0.765314     0.466499    Uiso  1 H
   H3         1.0     0.055438     0.323355     0.636330    Uiso  1 H
Ag-H2O-K3-H3-ini
#======================================================================
# CRYSTAL DATA
#----------------------------------------------------------------------
data_VESTA_phase_1

_chemical_name_common                  ' CONTCAR\(7)                          '
_cell_length_a                         8.667100
_cell_length_b                         8.667100
_cell_length_c                         30.596701
_cell_angle_alpha                      90.000000
_cell_angle_beta                       90.000000
_cell_angle_gamma                      120.000000
_cell_volume                           1990.457182
_space_group_name_H-M_alt              'P 1'
_space_group_IT_number                 1

loop_
_space_group_symop_operation_xyz
   'x, y, z'

loop_
   _atom_site_label
   _atom_site_occupancy
   _atom_site_fract_x
   _atom_site_fract_y
   _atom_site_fract_z
   _atom_site_adp_type
   _atom_site_U_iso_or_equiv
   _atom_site_type_symbol
   Ag1        1.0     0.000000     0.000000     0.056220    Uiso  1 Ag
   Ag2        1.0    -0.001533     0.998780     0.291313    Uiso  1 Ag
   Ag3        1.0     0.223459     0.109141     0.213783    Uiso  1 Ag
   Ag4        1.0     0.111110     0.222220     0.133310    Uiso  1 Ag
   Ag5        1.0     0.333330     0.000000     0.056220    Uiso  1 Ag
   Ag6        1.0     0.334945     0.001158     0.297925    Uiso  1 Ag
   Ag7        1.0     0.553351     0.109169     0.213880    Uiso  1 Ag
   Ag8        1.0     0.444440     0.222220     0.133310    Uiso  1 Ag
   Ag9        1.0     0.666670     0.000000     0.056220    Uiso  1 Ag
   Ag10       1.0     0.669765     0.000897     0.292137    Uiso  1 Ag
   Ag11       1.0     0.888446     0.109932     0.211508    Uiso  1 Ag
   Ag12       1.0     0.777780     0.222220     0.133310    Uiso  1 Ag
   Ag13       1.0     0.000000     0.333330     0.056220    Uiso  1 Ag
   Ag14       1.0    -0.001685     0.329592     0.290998    Uiso  1 Ag
   Ag15       1.0     0.223163     0.444919     0.213142    Uiso  1 Ag
   Ag16       1.0     0.111110     0.555560     0.133310    Uiso  1 Ag
   Ag17       1.0     0.333330     0.333330     0.056220    Uiso  1 Ag
   Ag18       1.0     0.334155     0.331854     0.292706    Uiso  1 Ag
   Ag19       1.0     0.554551     0.441911     0.211484    Uiso  1 Ag
   Ag20       1.0     0.444440     0.555560     0.133310    Uiso  1 Ag
   Ag21       1.0     0.666670     0.333330     0.056220    Uiso  1 Ag
   Ag22       1.0     0.665769     0.331313     0.292726    Uiso  1 Ag
   Ag23       1.0     0.889207     0.445039     0.213243    Uiso  1 Ag
   Ag24       1.0     0.777780     0.555560     0.133310    Uiso  1 Ag
   Ag25       1.0     0.000000     0.666670     0.056220    Uiso  1 Ag
   Ag26       1.0    -0.000873     0.664985     0.294362    Uiso  1 Ag
   Ag27       1.0     0.222389     0.777961     0.212459    Uiso  1 Ag
   Ag28       1.0     0.111110     0.888890     0.133310    Uiso  1 Ag
   Ag29       1.0     0.333330     0.666670     0.056220    Uiso  1 Ag
   Ag30       1.0     0.335335     0.665687     0.293068    Uiso  1 Ag
   Ag31       1.0     0.553981     0.777137     0.212628    Uiso  1 Ag
   Ag32       1.0     0.444440     0.888890     0.133310    Uiso  1 Ag
   Ag33       1.0     0.666670     0.666670     0.056220    Uiso  1 Ag
   Ag34       1.0     0.667536     0.663654     0.289104    Uiso  1 Ag
   Ag35       1.0     0.891288     0.777103     0.212354    Uiso  1 Ag
   Ag36       1.0     0.777780     0.888890     0.133310    Uiso  1 Ag
   H1         1.0     0.911791     0.598296     0.399086    Uiso  1 H
   H2         1.0     0.771952     0.544221     0.362262    Uiso  1 H
   H3         1.0     0.147519     0.149020     0.382932    Uiso  1 H
   H4         1.0     0.222150     0.634922     0.379143    Uiso  1 H
   H5         1.0     0.189064     0.447932     0.391595    Uiso  1 H
   H6         1.0     0.268192     0.105204     0.491917    Uiso  1 H
   H7         1.0     0.886173     0.110974     0.425151    Uiso  1 H
   H8         1.0     0.412880     0.184370     0.452096    Uiso  1 H
   H9         1.0     0.712745     0.127224     0.434492    Uiso  1 H
   H10        1.0     0.653897     0.332419     0.407797    Uiso  1 H
   H11        1.0     0.532639     0.154759     0.383082    Uiso  1 H
   H12        1.0     0.017072     0.194473     0.360664    Uiso  1 H
   H13        1.0     0.147912     0.845494     0.551059    Uiso  1 H
   H14        1.0     0.286687     0.773338     0.548807    Uiso  1 H
   H15        1.0     0.133165     0.061312     0.571806    Uiso  1 H
   H16        1.0     0.433341     0.624113     0.572420    Uiso  1 H
   H17        1.0     0.518281     0.554083     0.538147    Uiso  1 H
   H18        1.0     0.510254     0.325809     0.515657    Uiso  1 H
   H19        1.0     0.653993     0.826438     0.530571    Uiso  1 H
   H20        1.0     0.711966     0.425811     0.533840    Uiso  1 H
   H21        1.0     0.766994     0.991325     0.497688    Uiso  1 H
   H22        1.0     0.865267     0.334359     0.561184    Uiso  1 H
   H23        1.0    -0.000365     0.538660     0.549216    Uiso  1 H
   H24        1.0     0.975484     0.966134     0.537005    Uiso  1 H
   H25        1.0     0.145677     0.908838     0.649705    Uiso  1 H
   H26        1.0     0.155110     0.765921     0.621148    Uiso  1 H
   H27        1.0     0.316567     0.214885     0.633524    Uiso  1 H
   H28        1.0     0.284038     0.527791     0.637927    Uiso  1 H
   H29        1.0     0.468229     0.534224     0.634316    Uiso  1 H
   H30        1.0     0.564775     0.378437     0.597518    Uiso  1 H
   H31        1.0     0.872618     0.175679     0.614576    Uiso  1 H
   H32        1.0     0.654975     0.412861     0.645401    Uiso  1 H
   H33        1.0     0.767218     0.063196     0.572491    Uiso  1 H
   H34        1.0     0.897314     0.397597     0.670537    Uiso  1 H
   H35        1.0     0.944085     0.595683     0.669062    Uiso  1 H
   H36        1.0     0.119031     0.176572     0.642033    Uiso  1 H
   O1         1.0     0.067613     0.195366     0.390496    Uiso  1 O
   O2         1.0     0.784508     0.555272     0.395093    Uiso  1 O
   O3         1.0     0.231792     0.567818     0.404316    Uiso  1 O
   O4         1.0     0.353822     0.213279     0.476197    Uiso  1 O
   O5         1.0     0.786517     0.077308     0.446241    Uiso  1 O
   O6         1.0     0.573359     0.201158     0.413054    Uiso  1 O
   O7         1.0     0.103878     0.004391     0.542294    Uiso  1 O
   O8         1.0     0.173360     0.749293     0.561445    Uiso  1 O
   O9         1.0     0.459498     0.629067     0.540496    Uiso  1 O
   O10        1.0     0.590226     0.409067     0.538769    Uiso  1 O
   O11        1.0     0.768166     0.942628     0.527265    Uiso  1 O
   O12        1.0     0.907608     0.422291     0.536800    Uiso  1 O
   O13        1.0     0.187841     0.122822     0.629652    Uiso  1 O
   O14        1.0     0.152725     0.797997     0.652142    Uiso  1 O
   O15        1.0     0.410986     0.609823     0.630963    Uiso  1 O
   O16        1.0     0.540843     0.379623     0.629287    Uiso  1 O
   O17        1.0     0.763310     0.139013     0.596789    Uiso  1 O
   O18        1.0     0.842406     0.472918     0.673531    Uiso  1 O
   K1         1.0     0.611218     0.757952     0.390549    Uiso  1 K
   K2         1.0     0.151099     0.389865     0.482795    Uiso  1 K
   K3         1.0     0.518817     0.945041     0.663678    Uiso  1 K
   H1         1.0     0.909480     0.430950     0.418930    Uiso  1 H
   H2         1.0     0.818600     0.323020     0.513210    Uiso  1 H
   H3         1.0     0.485700     0.279120     0.686450    Uiso  1 H
Ag-H2O-K3-HER-H0-H
data_created_by_vaspkit_code
_audit_creation_date          Thu Jun 20 14:08:39 2024
_pd_phase_name                     'CIF files'
_cell_length_a                     8.66709995
_cell_length_b                     8.66709995
_cell_length_c                    30.59670067
_cell_angle_alpha                     90.0000
_cell_angle_beta                      90.0000
_cell_angle_gamma                    120.0000
_symmetry_space_group_name_H-M           'P 1'
_symmetry_Int_Tables_number            1
loop_
_symmetry_equiv_pos_as_xyz
    'x, y, z'
loop_
   _atom_site_label
   _atom_site_occupancy
   _atom_site_fract_x
   _atom_site_fract_y
   _atom_site_fract_z
   _atom_site_thermal_displace_type
   _atom_site_U_iso_or_equiv
   _atom_site_type_symbol
   Ag001  1.0    0.000000    0.000000    0.056220  Uiso   1.00  Ag
   Ag002  1.0    0.002152    0.002103    0.293642  Uiso   1.00  Ag
   Ag003  1.0    0.222051    0.109727    0.213991  Uiso   1.00  Ag
   Ag004  1.0    0.111110    0.222220    0.133310  Uiso   1.00  Ag
   Ag005  1.0    0.333330    0.000000    0.056220  Uiso   1.00  Ag
   Ag006  1.0    0.336306   -0.000009    0.295316  Uiso   1.00  Ag
   Ag007  1.0    0.554848    0.109601    0.212407  Uiso   1.00  Ag
   Ag008  1.0    0.444440    0.222220    0.133310  Uiso   1.00  Ag
   Ag009  1.0    0.666670    0.000000    0.056220  Uiso   1.00  Ag
   Ag010  1.0    0.665883    0.000308    0.292525  Uiso   1.00  Ag
   Ag011  1.0    0.889707    0.110378    0.213531  Uiso   1.00  Ag
   Ag012  1.0    0.777780    0.222220    0.133310  Uiso   1.00  Ag
   Ag013  1.0    0.000000    0.333330    0.056220  Uiso   1.00  Ag
   Ag014  1.0    0.001424    0.334067    0.293370  Uiso   1.00  Ag
   Ag015  1.0    0.221985    0.443189    0.212330  Uiso   1.00  Ag
   Ag016  1.0    0.111110    0.555560    0.133310  Uiso   1.00  Ag
   Ag017  1.0    0.333330    0.333330    0.056220  Uiso   1.00  Ag
   Ag018  1.0    0.334467    0.333033    0.293377  Uiso   1.00  Ag
   Ag019  1.0    0.554921    0.442705    0.212264  Uiso   1.00  Ag
   Ag020  1.0    0.444440    0.555560    0.133310  Uiso   1.00  Ag
   Ag021  1.0    0.666670    0.333330    0.056220  Uiso   1.00  Ag
   Ag022  1.0    0.665308    0.328992    0.291878  Uiso   1.00  Ag
   Ag023  1.0    0.889809    0.445038    0.213416  Uiso   1.00  Ag
   Ag024  1.0    0.777780    0.555560    0.133310  Uiso   1.00  Ag
   Ag025  1.0    0.000000    0.666670    0.056220  Uiso   1.00  Ag
   Ag026  1.0    0.002898    0.665497    0.294279  Uiso   1.00  Ag
   Ag027  1.0    0.221352    0.777587    0.213584  Uiso   1.00  Ag
   Ag028  1.0    0.111110    0.888890    0.133310  Uiso   1.00  Ag
   Ag029  1.0    0.333330    0.666670    0.056220  Uiso   1.00  Ag
   Ag030  1.0    0.334629    0.666411    0.291532  Uiso   1.00  Ag
   Ag031  1.0    0.555919    0.777469    0.212274  Uiso   1.00  Ag
   Ag032  1.0    0.444440    0.888890    0.133310  Uiso   1.00  Ag
   Ag033  1.0    0.666670    0.666670    0.056220  Uiso   1.00  Ag
   Ag034  1.0    0.667778    0.664108    0.288797  Uiso   1.00  Ag
   Ag035  1.0    0.891238    0.778232    0.210920  Uiso   1.00  Ag
   Ag036  1.0    0.777780    0.888890    0.133310  Uiso   1.00  Ag
    H001  1.0    0.915656    0.548425    0.403647  Uiso   1.00   H
    H002  1.0    0.787185    0.508439    0.365034  Uiso   1.00   H
    H003  1.0    0.115796    0.117547    0.386188  Uiso   1.00   H
    H004  1.0    0.223653    0.726377    0.386206  Uiso   1.00   H
    H005  1.0    0.159095    0.537770    0.370505  Uiso   1.00   H
    H006  1.0    0.259103    0.113994    0.492140  Uiso   1.00   H
    H007  1.0    0.846713    0.062419    0.420849  Uiso   1.00   H
    H008  1.0    0.397720    0.176053    0.450993  Uiso   1.00   H
    H009  1.0    0.665022    0.063409    0.429021  Uiso   1.00   H
    H010  1.0    0.637463    0.291476    0.407254  Uiso   1.00   H
    H011  1.0    0.498407    0.122826    0.381358  Uiso   1.00   H
    H012  1.0    0.027815    0.216433    0.366450  Uiso   1.00   H
    H013  1.0    0.149261    0.834431    0.545119  Uiso   1.00   H
    H014  1.0    0.284911    0.757922    0.543116  Uiso   1.00   H
    H015  1.0    0.134781    0.055209    0.565846  Uiso   1.00   H
    H016  1.0    0.426360    0.620984    0.570303  Uiso   1.00   H
    H017  1.0    0.514163    0.555234    0.535546  Uiso   1.00   H
    H018  1.0    0.508702    0.328914    0.512196  Uiso   1.00   H
    H019  1.0    0.655379    0.822651    0.528673  Uiso   1.00   H
    H020  1.0    0.712859    0.426573    0.528667  Uiso   1.00   H
    H021  1.0    0.755481    0.971004    0.492003  Uiso   1.00   H
    H022  1.0    0.864454    0.326709    0.553410  Uiso   1.00   H
    H023  1.0    0.001129    0.529924    0.541847  Uiso   1.00   H
    H024  1.0    0.975592    0.960213    0.531227  Uiso   1.00   H
    H025  1.0    0.148822    0.906231    0.642916  Uiso   1.00   H
    H026  1.0    0.156043    0.759012    0.615667  Uiso   1.00   H
    H027  1.0    0.320637    0.216387    0.626459  Uiso   1.00   H
    H028  1.0    0.274074    0.522400    0.636835  Uiso   1.00   H
    H029  1.0    0.459865    0.532388    0.631625  Uiso   1.00   H
    H030  1.0    0.568258    0.390665    0.592729  Uiso   1.00   H
    H031  1.0    0.871549    0.175711    0.609145  Uiso   1.00   H
    H032  1.0    0.652565    0.421854    0.641362  Uiso   1.00   H
    H033  1.0    0.768828    0.062221    0.566883  Uiso   1.00   H
    H034  1.0    0.885424    0.399077    0.669606  Uiso   1.00   H
    H035  1.0    0.941692    0.598721    0.664995  Uiso   1.00   H
    H036  1.0    0.120312    0.168104    0.635443  Uiso   1.00   H
    O001  1.0    0.052305    0.179427    0.395574  Uiso   1.00   O
    O002  1.0    0.790174    0.511925    0.397719  Uiso   1.00   O
    O003  1.0    0.184228    0.606951    0.398394  Uiso   1.00   O
    O004  1.0    0.347594    0.216749    0.474796  Uiso   1.00   O
    O005  1.0    0.734229    0.004971    0.438401  Uiso   1.00   O
    O006  1.0    0.542032    0.163626    0.411543  Uiso   1.00   O
    O007  1.0    0.103618   -0.003445    0.536541  Uiso   1.00   O
    O008  1.0    0.172749    0.737686    0.555758  Uiso   1.00   O
    O009  1.0    0.456102    0.630295    0.538552  Uiso   1.00   O
    O010  1.0    0.593209    0.413046    0.534668  Uiso   1.00   O
    O011  1.0    0.768502    0.936951    0.522687  Uiso   1.00   O
    O012  1.0    0.908014    0.414800    0.529059  Uiso   1.00   O
    O013  1.0    0.193310    0.120725    0.622300  Uiso   1.00   O
    O014  1.0    0.152939    0.794159    0.646343  Uiso   1.00   O
    O015  1.0    0.399995    0.606150    0.629490  Uiso   1.00   O
    O016  1.0    0.540719    0.390391    0.624373  Uiso   1.00   O
    O017  1.0    0.763515    0.138561    0.590866  Uiso   1.00   O
    O018  1.0    0.836565    0.479891    0.671335  Uiso   1.00   O
    K001  1.0    0.586656    0.691471    0.389092  Uiso   1.00   K
    K002  1.0    0.145158    0.390795    0.470345  Uiso   1.00   K
    K003  1.0    0.519849    0.944609    0.658733  Uiso   1.00   K
    H001  1.0    0.882639    0.777107    0.323782  Uiso   1.00   H
Ag-H2O-K3-HER-H0
data_created_by_vaspkit_code
_audit_creation_date          Thu Jun 20 14:08:39 2024
_pd_phase_name                     'CIF files'
_cell_length_a                     8.66709995
_cell_length_b                     8.66709995
_cell_length_c                    30.59670067
_cell_angle_alpha                     90.0000
_cell_angle_beta                      90.0000
_cell_angle_gamma                    120.0000
_symmetry_space_group_name_H-M           'P 1'
_symmetry_Int_Tables_number            1
loop_
_symmetry_equiv_pos_as_xyz
    'x, y, z'
loop_
   _atom_site_label
   _atom_site_occupancy
   _atom_site_fract_x
   _atom_site_fract_y
   _atom_site_fract_z
   _atom_site_thermal_displace_type
   _atom_site_U_iso_or_equiv
   _atom_site_type_symbol
   Ag001  1.0    0.000000    0.000000    0.056220  Uiso   1.00  Ag
   Ag002  1.0    0.000039   -0.001996    0.291310  Uiso   1.00  Ag
   Ag003  1.0    0.223756    0.110365    0.213199  Uiso   1.00  Ag
   Ag004  1.0    0.111110    0.222220    0.133310  Uiso   1.00  Ag
   Ag005  1.0    0.333330    0.000000    0.056220  Uiso   1.00  Ag
   Ag006  1.0    0.335267   -0.000043    0.295342  Uiso   1.00  Ag
   Ag007  1.0    0.555634    0.110393    0.213289  Uiso   1.00  Ag
   Ag008  1.0    0.444440    0.222220    0.133310  Uiso   1.00  Ag
   Ag009  1.0    0.666670    0.000000    0.056220  Uiso   1.00  Ag
   Ag010  1.0    0.668320    0.000571    0.292696  Uiso   1.00  Ag
   Ag011  1.0    0.889302    0.110903    0.212490  Uiso   1.00  Ag
   Ag012  1.0    0.777780    0.222220    0.133310  Uiso   1.00  Ag
   Ag013  1.0    0.000000    0.333330    0.056220  Uiso   1.00  Ag
   Ag014  1.0    0.001036    0.332823    0.292540  Uiso   1.00  Ag
   Ag015  1.0    0.223049    0.443925    0.212867  Uiso   1.00  Ag
   Ag016  1.0    0.111110    0.555560    0.133310  Uiso   1.00  Ag
   Ag017  1.0    0.333330    0.333330    0.056220  Uiso   1.00  Ag
   Ag018  1.0    0.334847    0.332884    0.292872  Uiso   1.00  Ag
   Ag019  1.0    0.555145    0.442356    0.212033  Uiso   1.00  Ag
   Ag020  1.0    0.444440    0.555560    0.133310  Uiso   1.00  Ag
   Ag021  1.0    0.666670    0.333330    0.056220  Uiso   1.00  Ag
   Ag022  1.0    0.667453    0.332696    0.292705  Uiso   1.00  Ag
   Ag023  1.0    0.889617    0.443814    0.212844  Uiso   1.00  Ag
   Ag024  1.0    0.777780    0.555560    0.133310  Uiso   1.00  Ag
   Ag025  1.0    0.000000    0.666670    0.056220  Uiso   1.00  Ag
   Ag026  1.0    0.002789    0.666594    0.292637  Uiso   1.00  Ag
   Ag027  1.0    0.223344    0.778342    0.213163  Uiso   1.00  Ag
   Ag028  1.0    0.111110    0.888890    0.133310  Uiso   1.00  Ag
   Ag029  1.0    0.333330    0.666670    0.056220  Uiso   1.00  Ag
   Ag030  1.0    0.334891    0.667103    0.292338  Uiso   1.00  Ag
   Ag031  1.0    0.556002    0.778063    0.212223  Uiso   1.00  Ag
   Ag032  1.0    0.444440    0.888890    0.133310  Uiso   1.00  Ag
   Ag033  1.0    0.666670    0.666670    0.056220  Uiso   1.00  Ag
   Ag034  1.0    0.668436    0.664641    0.289336  Uiso   1.00  Ag
   Ag035  1.0    0.891004    0.777773    0.211870  Uiso   1.00  Ag
   Ag036  1.0    0.777780    0.888890    0.133310  Uiso   1.00  Ag
    H001  1.0    0.928490    0.629587    0.398161  Uiso   1.00   H
    H002  1.0    0.788895    0.568056    0.361317  Uiso   1.00   H
    H003  1.0    0.135334    0.110818    0.383658  Uiso   1.00   H
    H004  1.0    0.212146    0.587211    0.381190  Uiso   1.00   H
    H005  1.0    0.195444    0.412179    0.397173  Uiso   1.00   H
    H006  1.0    0.289579    0.090210    0.484925  Uiso   1.00   H
    H007  1.0    0.886595    0.098321    0.427744  Uiso   1.00   H
    H008  1.0    0.443848    0.202936    0.450123  Uiso   1.00   H
    H009  1.0    0.725769    0.134734    0.435759  Uiso   1.00   H
    H010  1.0    0.681683    0.355669    0.406512  Uiso   1.00   H
    H011  1.0    0.558426    0.176295    0.382248  Uiso   1.00   H
    H012  1.0    0.016863    0.173843    0.362080  Uiso   1.00   H
    H013  1.0    0.138376    0.857896    0.557621  Uiso   1.00   H
    H014  1.0    0.283538    0.795053    0.555468  Uiso   1.00   H
    H015  1.0    0.124241    0.070944    0.579193  Uiso   1.00   H
    H016  1.0    0.432021    0.614230    0.575444  Uiso   1.00   H
    H017  1.0    0.520502    0.543125    0.542485  Uiso   1.00   H
    H018  1.0    0.515641    0.313450    0.519448  Uiso   1.00   H
    H019  1.0    0.646123    0.822121    0.534273  Uiso   1.00   H
    H020  1.0    0.712601    0.412846    0.540135  Uiso   1.00   H
    H021  1.0    0.756769    0.988979    0.501750  Uiso   1.00   H
    H022  1.0    0.873675    0.336212    0.571479  Uiso   1.00   H
    H023  1.0    0.002453    0.539454    0.557281  Uiso   1.00   H
    H024  1.0    0.967290    0.977222    0.544109  Uiso   1.00   H
    H025  1.0    0.144464    0.908086    0.657403  Uiso   1.00   H
    H026  1.0    0.153014    0.769772    0.627161  Uiso   1.00   H
    H027  1.0    0.315043    0.213127    0.640794  Uiso   1.00   H
    H028  1.0    0.281782    0.519949    0.641399  Uiso   1.00   H
    H029  1.0    0.466670    0.527694    0.638075  Uiso   1.00   H
    H030  1.0    0.561352    0.368660    0.603440  Uiso   1.00   H
    H031  1.0    0.862915    0.158326    0.622414  Uiso   1.00   H
    H032  1.0    0.653331    0.410969    0.651112  Uiso   1.00   H
    H033  1.0    0.752683    0.057133    0.579821  Uiso   1.00   H
    H034  1.0    0.892567    0.394825    0.676137  Uiso   1.00   H
    H035  1.0    0.944324    0.594329    0.674604  Uiso   1.00   H
    H036  1.0    0.119158    0.175465    0.651503  Uiso   1.00   H
    O001  1.0    0.063390    0.165685    0.391734  Uiso   1.00   O
    O002  1.0    0.799627    0.576518    0.394204  Uiso   1.00   O
    O003  1.0    0.236267    0.535560    0.407359  Uiso   1.00   O
    O004  1.0    0.373885    0.210900    0.475358  Uiso   1.00   O
    O005  1.0    0.788577    0.074908    0.448505  Uiso   1.00   O
    O006  1.0    0.600748    0.224359    0.411991  Uiso   1.00   O
    O007  1.0    0.096699    0.020722    0.549037  Uiso   1.00   O
    O008  1.0    0.166542    0.762419    0.567253  Uiso   1.00   O
    O009  1.0    0.460376    0.616781    0.543759  Uiso   1.00   O
    O010  1.0    0.589381    0.393469    0.543701  Uiso   1.00   O
    O011  1.0    0.755252    0.942898    0.531709  Uiso   1.00   O
    O012  1.0    0.915780    0.418730    0.546141  Uiso   1.00   O
    O013  1.0    0.185623    0.122064    0.637722  Uiso   1.00   O
    O014  1.0    0.151211    0.796777    0.658624  Uiso   1.00   O
    O015  1.0    0.408606    0.602717    0.634532  Uiso   1.00   O
    O016  1.0    0.538513    0.375933    0.634976  Uiso   1.00   O
    O017  1.0    0.752176    0.126986    0.605846  Uiso   1.00   O
    O018  1.0    0.840350    0.472419    0.678841  Uiso   1.00   O
    K001  1.0    0.602794    0.756972    0.391224  Uiso   1.00   K
    K002  1.0    0.152329    0.369810    0.490404  Uiso   1.00   K
    K003  1.0    0.512581    0.927916    0.672123  Uiso   1.00   K
Ag-H2O-K3-HER-H1-H
data_created_by_vaspkit_code
_audit_creation_date          Thu Jun 20 14:08:39 2024
_pd_phase_name                     'CIF files'
_cell_length_a                     8.66709995
_cell_length_b                     8.66709995
_cell_length_c                    30.59670067
_cell_angle_alpha                     90.0000
_cell_angle_beta                      90.0000
_cell_angle_gamma                    120.0000
_symmetry_space_group_name_H-M           'P 1'
_symmetry_Int_Tables_number            1
loop_
_symmetry_equiv_pos_as_xyz
    'x, y, z'
loop_
   _atom_site_label
   _atom_site_occupancy
   _atom_site_fract_x
   _atom_site_fract_y
   _atom_site_fract_z
   _atom_site_thermal_displace_type
   _atom_site_U_iso_or_equiv
   _atom_site_type_symbol
   Ag001  1.0    0.000000    0.000000    0.056220  Uiso   1.00  Ag
   Ag002  1.0   -0.000639    0.001292    0.293059  Uiso   1.00  Ag
   Ag003  1.0    0.221536    0.109394    0.214022  Uiso   1.00  Ag
   Ag004  1.0    0.111110    0.222220    0.133310  Uiso   1.00  Ag
   Ag005  1.0    0.333330    0.000000    0.056220  Uiso   1.00  Ag
   Ag006  1.0    0.331392    0.998291    0.295157  Uiso   1.00  Ag
   Ag007  1.0    0.554268    0.110149    0.211635  Uiso   1.00  Ag
   Ag008  1.0    0.444440    0.222220    0.133310  Uiso   1.00  Ag
   Ag009  1.0    0.666670    0.000000    0.056220  Uiso   1.00  Ag
   Ag010  1.0    0.665212   -0.000740    0.293515  Uiso   1.00  Ag
   Ag011  1.0    0.887332    0.110025    0.213537  Uiso   1.00  Ag
   Ag012  1.0    0.777780    0.222220    0.133310  Uiso   1.00  Ag
   Ag013  1.0    0.000000    0.333330    0.056220  Uiso   1.00  Ag
   Ag014  1.0    0.001222    0.333709    0.292074  Uiso   1.00  Ag
   Ag015  1.0    0.221233    0.443972    0.211367  Uiso   1.00  Ag
   Ag016  1.0    0.111110    0.555560    0.133310  Uiso   1.00  Ag
   Ag017  1.0    0.333330    0.333330    0.056220  Uiso   1.00  Ag
   Ag018  1.0    0.331579    0.333937    0.292127  Uiso   1.00  Ag
   Ag019  1.0    0.554704    0.442598    0.212814  Uiso   1.00  Ag
   Ag020  1.0    0.444440    0.555560    0.133310  Uiso   1.00  Ag
   Ag021  1.0    0.666670    0.333330    0.056220  Uiso   1.00  Ag
   Ag022  1.0    0.664276    0.330554    0.293301  Uiso   1.00  Ag
   Ag023  1.0    0.887665    0.444472    0.213816  Uiso   1.00  Ag
   Ag024  1.0    0.777780    0.555560    0.133310  Uiso   1.00  Ag
   Ag025  1.0    0.000000    0.666670    0.056220  Uiso   1.00  Ag
   Ag026  1.0    0.001254    0.664096    0.294208  Uiso   1.00  Ag
   Ag027  1.0    0.221126    0.778458    0.214042  Uiso   1.00  Ag
   Ag028  1.0    0.111110    0.888890    0.133310  Uiso   1.00  Ag
   Ag029  1.0    0.333330    0.666670    0.056220  Uiso   1.00  Ag
   Ag030  1.0    0.331956    0.663863    0.291853  Uiso   1.00  Ag
   Ag031  1.0    0.555419    0.778580    0.212988  Uiso   1.00  Ag
   Ag032  1.0    0.444440    0.888890    0.133310  Uiso   1.00  Ag
   Ag033  1.0    0.666670    0.666670    0.056220  Uiso   1.00  Ag
   Ag034  1.0    0.665298    0.663447    0.289667  Uiso   1.00  Ag
   Ag035  1.0    0.889665    0.777975    0.210631  Uiso   1.00  Ag
   Ag036  1.0    0.777780    0.888890    0.133310  Uiso   1.00  Ag
    H001  1.0    0.934254    0.567839    0.407311  Uiso   1.00   H
    H002  1.0    0.817314    0.542682    0.366996  Uiso   1.00   H
    H003  1.0    0.160191    0.141708    0.389303  Uiso   1.00   H
    H004  1.0    0.227814    0.627941    0.376711  Uiso   1.00   H
    H005  1.0    0.188828    0.444173    0.392557  Uiso   1.00   H
    H006  1.0    0.270705    0.106431    0.493897  Uiso   1.00   H
    H007  1.0    0.882970    0.089965    0.425283  Uiso   1.00   H
    H008  1.0    0.415130    0.178252    0.453914  Uiso   1.00   H
    H009  1.0    0.705587    0.099383    0.434326  Uiso   1.00   H
    H010  1.0    0.662111    0.315785    0.410427  Uiso   1.00   H
    H011  1.0    0.538693    0.141274    0.384688  Uiso   1.00   H
    H012  1.0    0.040912    0.190400    0.362313  Uiso   1.00   H
    H013  1.0    0.152914    0.842533    0.551070  Uiso   1.00   H
    H014  1.0    0.292320    0.771448    0.549036  Uiso   1.00   H
    H015  1.0    0.138601    0.060790    0.571855  Uiso   1.00   H
    H016  1.0    0.428850    0.621133    0.572453  Uiso   1.00   H
    H017  1.0    0.520514    0.555804    0.538617  Uiso   1.00   H
    H018  1.0    0.515680    0.328668    0.516104  Uiso   1.00   H
    H019  1.0    0.656177    0.824270    0.532260  Uiso   1.00   H
    H020  1.0    0.717322    0.427752    0.534215  Uiso   1.00   H
    H021  1.0    0.768839    0.981939    0.498202  Uiso   1.00   H
    H022  1.0    0.865800    0.330337    0.561509  Uiso   1.00   H
    H023  1.0    0.003158    0.533959    0.549591  Uiso   1.00   H
    H024  1.0    0.978520    0.963864    0.537641  Uiso   1.00   H
    H025  1.0    0.149229    0.912205    0.648818  Uiso   1.00   H
    H026  1.0    0.158510    0.766545    0.621397  Uiso   1.00   H
    H027  1.0    0.320579    0.218774    0.632395  Uiso   1.00   H
    H028  1.0    0.272180    0.523030    0.636781  Uiso   1.00   H
    H029  1.0    0.459362    0.534135    0.633954  Uiso   1.00   H
    H030  1.0    0.566743    0.389396    0.597948  Uiso   1.00   H
    H031  1.0    0.868844    0.174963    0.615606  Uiso   1.00   H
    H032  1.0    0.653636    0.424099    0.646067  Uiso   1.00   H
    H033  1.0    0.766922    0.061342    0.573398  Uiso   1.00   H
    H034  1.0    0.888518    0.401651    0.670723  Uiso   1.00   H
    H035  1.0    0.942413    0.601817    0.668589  Uiso   1.00   H
    H036  1.0    0.120274    0.173754    0.640211  Uiso   1.00   H
    O001  1.0    0.078948    0.188721    0.393491  Uiso   1.00   O
    O002  1.0    0.812760    0.538522    0.399692  Uiso   1.00   O
    O003  1.0    0.228608    0.565590    0.403912  Uiso   1.00   O
    O004  1.0    0.355847    0.211685    0.477025  Uiso   1.00   O
    O005  1.0    0.776004    0.043131    0.444488  Uiso   1.00   O
    O006  1.0    0.573924    0.186195    0.415178  Uiso   1.00   O
    O007  1.0    0.107588    0.003544    0.542327  Uiso   1.00   O
    O008  1.0    0.178583    0.746871    0.561532  Uiso   1.00   O
    O009  1.0    0.458754    0.627914    0.540659  Uiso   1.00   O
    O010  1.0    0.596510    0.413804    0.538766  Uiso   1.00   O
    O011  1.0    0.770813    0.939523    0.528531  Uiso   1.00   O
    O012  1.0    0.911191    0.417980    0.537020  Uiso   1.00   O
    O013  1.0    0.193038    0.123637    0.628174  Uiso   1.00   O
    O014  1.0    0.153229    0.799903    0.652112  Uiso   1.00   O
    O015  1.0    0.399110    0.607098    0.630128  Uiso   1.00   O
    O016  1.0    0.540228    0.391648    0.629486  Uiso   1.00   O
    O017  1.0    0.759979    0.136560    0.597380  Uiso   1.00   O
    O018  1.0    0.837948    0.480899    0.673462  Uiso   1.00   O
    K001  1.0    0.614575    0.727142    0.391766  Uiso   1.00   K
    K002  1.0    0.156393    0.387390    0.483972  Uiso   1.00   K
    K003  1.0    0.517981    0.939347    0.665084  Uiso   1.00   K
    H001  1.0    0.551176    0.106094    0.328345  Uiso   1.00   H
    H002  1.0    0.883773    0.775902    0.323660  Uiso   1.00   H
Ag-H2O-K3-HER-H1
data_created_by_vaspkit_code
_audit_creation_date          Thu Jun 20 14:08:39 2024
_pd_phase_name                     'CIF files'
_cell_length_a                     8.66709995
_cell_length_b                     8.66709995
_cell_length_c                    30.59670067
_cell_angle_alpha                     90.0000
_cell_angle_beta                      90.0000
_cell_angle_gamma                    120.0000
_symmetry_space_group_name_H-M           'P 1'
_symmetry_Int_Tables_number            1
loop_
_symmetry_equiv_pos_as_xyz
    'x, y, z'
loop_
   _atom_site_label
   _atom_site_occupancy
   _atom_site_fract_x
   _atom_site_fract_y
   _atom_site_fract_z
   _atom_site_thermal_displace_type
   _atom_site_U_iso_or_equiv
   _atom_site_type_symbol
   Ag001  1.0    0.000000    0.000000    0.056220  Uiso   1.00  Ag
   Ag002  1.0   -0.000762    0.998130    0.291275  Uiso   1.00  Ag
   Ag003  1.0    0.224261    0.110336    0.213625  Uiso   1.00  Ag
   Ag004  1.0    0.111110    0.222220    0.133310  Uiso   1.00  Ag
   Ag005  1.0    0.333330    0.000000    0.056220  Uiso   1.00  Ag
   Ag006  1.0    0.330066    0.997470    0.297014  Uiso   1.00  Ag
   Ag007  1.0    0.555572    0.110987    0.212408  Uiso   1.00  Ag
   Ag008  1.0    0.444440    0.222220    0.133310  Uiso   1.00  Ag
   Ag009  1.0    0.666670    0.000000    0.056220  Uiso   1.00  Ag
   Ag010  1.0    0.668717   -0.000547    0.293906  Uiso   1.00  Ag
   Ag011  1.0    0.888017    0.111246    0.212968  Uiso   1.00  Ag
   Ag012  1.0    0.777780    0.222220    0.133310  Uiso   1.00  Ag
   Ag013  1.0    0.000000    0.333330    0.056220  Uiso   1.00  Ag
   Ag014  1.0    0.002583    0.334107    0.291867  Uiso   1.00  Ag
   Ag015  1.0    0.223092    0.444822    0.211799  Uiso   1.00  Ag
   Ag016  1.0    0.111110    0.555560    0.133310  Uiso   1.00  Ag
   Ag017  1.0    0.333330    0.333330    0.056220  Uiso   1.00  Ag
   Ag018  1.0    0.332869    0.334101    0.292050  Uiso   1.00  Ag
   Ag019  1.0    0.555594    0.442203    0.212308  Uiso   1.00  Ag
   Ag020  1.0    0.444440    0.555560    0.133310  Uiso   1.00  Ag
   Ag021  1.0    0.666670    0.333330    0.056220  Uiso   1.00  Ag
   Ag022  1.0    0.666884    0.334109    0.293725  Uiso   1.00  Ag
   Ag023  1.0    0.888169    0.443892    0.213280  Uiso   1.00  Ag
   Ag024  1.0    0.777780    0.555560    0.133310  Uiso   1.00  Ag
   Ag025  1.0    0.000000    0.666670    0.056220  Uiso   1.00  Ag
   Ag026  1.0    0.001316    0.666009    0.292636  Uiso   1.00  Ag
   Ag027  1.0    0.223679    0.780235    0.213628  Uiso   1.00  Ag
   Ag028  1.0    0.111110    0.888890    0.133310  Uiso   1.00  Ag
   Ag029  1.0    0.333330    0.666670    0.056220  Uiso   1.00  Ag
   Ag030  1.0    0.333034    0.664821    0.291571  Uiso   1.00  Ag
   Ag031  1.0    0.556630    0.780259    0.212587  Uiso   1.00  Ag
   Ag032  1.0    0.444440    0.888890    0.133310  Uiso   1.00  Ag
   Ag033  1.0    0.666670    0.666670    0.056220  Uiso   1.00  Ag
   Ag034  1.0    0.667604    0.664623    0.289065  Uiso   1.00  Ag
   Ag035  1.0    0.890854    0.778462    0.211382  Uiso   1.00  Ag
   Ag036  1.0    0.777780    0.888890    0.133310  Uiso   1.00  Ag
    H001  1.0    0.917410    0.611088    0.397456  Uiso   1.00   H
    H002  1.0    0.775889    0.551500    0.361233  Uiso   1.00   H
    H003  1.0    0.134560    0.112768    0.385818  Uiso   1.00   H
    H004  1.0    0.212746    0.599682    0.377937  Uiso   1.00   H
    H005  1.0    0.193707    0.423004    0.393765  Uiso   1.00   H
    H006  1.0    0.273883    0.101395    0.491208  Uiso   1.00   H
    H007  1.0    0.882915    0.099077    0.426096  Uiso   1.00   H
    H008  1.0    0.421639    0.190444    0.452480  Uiso   1.00   H
    H009  1.0    0.715887    0.126128    0.436023  Uiso   1.00   H
    H010  1.0    0.664321    0.340713    0.409344  Uiso   1.00   H
    H011  1.0    0.547366    0.160177    0.385290  Uiso   1.00   H
    H012  1.0    0.022028    0.175568    0.361189  Uiso   1.00   H
    H013  1.0    0.145454    0.850789    0.554747  Uiso   1.00   H
    H014  1.0    0.284152    0.779414    0.552258  Uiso   1.00   H
    H015  1.0    0.132683    0.068918    0.576722  Uiso   1.00   H
    H016  1.0    0.434012    0.621590    0.574148  Uiso   1.00   H
    H017  1.0    0.519157    0.549943    0.540311  Uiso   1.00   H
    H018  1.0    0.508735    0.320152    0.517233  Uiso   1.00   H
    H019  1.0    0.654622    0.822706    0.532429  Uiso   1.00   H
    H020  1.0    0.709282    0.417425    0.536067  Uiso   1.00   H
    H021  1.0    0.766136    0.986510    0.499314  Uiso   1.00   H
    H022  1.0    0.866335    0.330810    0.564394  Uiso   1.00   H
    H023  1.0   -0.001956    0.534944    0.552117  Uiso   1.00   H
    H024  1.0    0.976773    0.974666    0.541241  Uiso   1.00   H
    H025  1.0    0.145346    0.908130    0.653451  Uiso   1.00   H
    H026  1.0    0.152833    0.766857    0.623806  Uiso   1.00   H
    H027  1.0    0.318062    0.214912    0.637944  Uiso   1.00   H
    H028  1.0    0.281639    0.522662    0.639427  Uiso   1.00   H
    H029  1.0    0.466376    0.529537    0.635963  Uiso   1.00   H
    H030  1.0    0.562616    0.373614    0.599887  Uiso   1.00   H
    H031  1.0    0.864190    0.165613    0.617440  Uiso   1.00   H
    H032  1.0    0.655412    0.412660    0.647563  Uiso   1.00   H
    H033  1.0    0.759894    0.056476    0.575002  Uiso   1.00   H
    H034  1.0    0.895388    0.396501    0.672655  Uiso   1.00   H
    H035  1.0    0.944319    0.595338    0.671132  Uiso   1.00   H
    H036  1.0    0.120965    0.176596    0.647775  Uiso   1.00   H
    O001  1.0    0.063354    0.170206    0.391767  Uiso   1.00   O
    O002  1.0    0.788637    0.561289    0.394065  Uiso   1.00   O
    O003  1.0    0.232382    0.545265    0.404323  Uiso   1.00   O
    O004  1.0    0.356269    0.212787    0.476408  Uiso   1.00   O
    O005  1.0    0.782485    0.066962    0.446860  Uiso   1.00   O
    O006  1.0    0.583672    0.209993    0.415333  Uiso   1.00   O
    O007  1.0    0.105896    0.017152    0.546704  Uiso   1.00   O
    O008  1.0    0.168908    0.752292    0.564268  Uiso   1.00   O
    O009  1.0    0.461603    0.625905    0.542326  Uiso   1.00   O
    O010  1.0    0.587438    0.399910    0.540987  Uiso   1.00   O
    O011  1.0    0.767907    0.939692    0.529073  Uiso   1.00   O
    O012  1.0    0.909746    0.417114    0.539744  Uiso   1.00   O
    O013  1.0    0.188899    0.122418    0.635231  Uiso   1.00   O
    O014  1.0    0.150011    0.795727    0.655050  Uiso   1.00   O
    O015  1.0    0.408743    0.604948    0.632689  Uiso   1.00   O
    O016  1.0    0.540334    0.377836    0.631624  Uiso   1.00   O
    O017  1.0    0.753916    0.128213    0.599986  Uiso   1.00   O
    O018  1.0    0.841617    0.472864    0.675553  Uiso   1.00   O
    K001  1.0    0.605531    0.753855    0.390943  Uiso   1.00   K
    K002  1.0    0.151535    0.382697    0.485762  Uiso   1.00   K
    K003  1.0    0.515532    0.936753    0.667252  Uiso   1.00   K
    H001  1.0    0.555045    0.108070    0.328159  Uiso   1.00   H
Ag-H2O-K3-HER-H2-H
data_created_by_vaspkit_code
_audit_creation_date          Thu Jun 20 14:08:39 2024
_pd_phase_name                     'CIF files'
_cell_length_a                     8.66709995
_cell_length_b                     8.66709995
_cell_length_c                    30.59670067
_cell_angle_alpha                     90.0000
_cell_angle_beta                      90.0000
_cell_angle_gamma                    120.0000
_symmetry_space_group_name_H-M           'P 1'
_symmetry_Int_Tables_number            1
loop_
_symmetry_equiv_pos_as_xyz
    'x, y, z'
loop_
   _atom_site_label
   _atom_site_occupancy
   _atom_site_fract_x
   _atom_site_fract_y
   _atom_site_fract_z
   _atom_site_thermal_displace_type
   _atom_site_U_iso_or_equiv
   _atom_site_type_symbol
   Ag001  1.0    0.000000    0.000000    0.056220  Uiso   1.00  Ag
   Ag002  1.0    0.002372    0.003475    0.291927  Uiso   1.00  Ag
   Ag003  1.0    0.224495    0.115084    0.211861  Uiso   1.00  Ag
   Ag004  1.0    0.111110    0.222220    0.133310  Uiso   1.00  Ag
   Ag005  1.0    0.333330    0.000000    0.056220  Uiso   1.00  Ag
   Ag006  1.0    0.333326    0.002107    0.294421  Uiso   1.00  Ag
   Ag007  1.0    0.556255    0.114565    0.214809  Uiso   1.00  Ag
   Ag008  1.0    0.444440    0.222220    0.133310  Uiso   1.00  Ag
   Ag009  1.0    0.666670    0.000000    0.056220  Uiso   1.00  Ag
   Ag010  1.0    0.671996    0.010174    0.294860  Uiso   1.00  Ag
   Ag011  1.0    0.890092    0.113688    0.212754  Uiso   1.00  Ag
   Ag012  1.0    0.777780    0.222220    0.133310  Uiso   1.00  Ag
   Ag013  1.0    0.000000    0.333330    0.056220  Uiso   1.00  Ag
   Ag014  1.0    0.000152    0.340529    0.290197  Uiso   1.00  Ag
   Ag015  1.0    0.226396    0.448026    0.213813  Uiso   1.00  Ag
   Ag016  1.0    0.111110    0.555560    0.133310  Uiso   1.00  Ag
   Ag017  1.0    0.333330    0.333330    0.056220  Uiso   1.00  Ag
   Ag018  1.0    0.331928    0.334609    0.295881  Uiso   1.00  Ag
   Ag019  1.0    0.556233    0.446984    0.212211  Uiso   1.00  Ag
   Ag020  1.0    0.444440    0.555560    0.133310  Uiso   1.00  Ag
   Ag021  1.0    0.666670    0.333330    0.056220  Uiso   1.00  Ag
   Ag022  1.0    0.671920    0.337982    0.293912  Uiso   1.00  Ag
   Ag023  1.0    0.888753    0.447186    0.211208  Uiso   1.00  Ag
   Ag024  1.0    0.777780    0.555560    0.133310  Uiso   1.00  Ag
   Ag025  1.0    0.000000    0.666670    0.056220  Uiso   1.00  Ag
   Ag026  1.0    0.003061    0.669934    0.291339  Uiso   1.00  Ag
   Ag027  1.0    0.224967    0.781900    0.212964  Uiso   1.00  Ag
   Ag028  1.0    0.111110    0.888890    0.133310  Uiso   1.00  Ag
   Ag029  1.0    0.333330    0.666670    0.056220  Uiso   1.00  Ag
   Ag030  1.0    0.330839    0.671069    0.293312  Uiso   1.00  Ag
   Ag031  1.0    0.556979    0.781504    0.211424  Uiso   1.00  Ag
   Ag032  1.0    0.444440    0.888890    0.133310  Uiso   1.00  Ag
   Ag033  1.0    0.666670    0.666670    0.056220  Uiso   1.00  Ag
   Ag034  1.0    0.669542    0.672154    0.291858  Uiso   1.00  Ag
   Ag035  1.0    0.889743    0.781025    0.213320  Uiso   1.00  Ag
   Ag036  1.0    0.777780    0.888890    0.133310  Uiso   1.00  Ag
    H001  1.0    0.954526    0.545781    0.407245  Uiso   1.00   H
    H002  1.0    0.835186    0.516058    0.366925  Uiso   1.00   H
    H003  1.0    0.096306    0.155503    0.374863  Uiso   1.00   H
    H004  1.0    0.233554    0.638718    0.379010  Uiso   1.00   H
    H005  1.0    0.154149    0.442409    0.393282  Uiso   1.00   H
    H006  1.0    0.265821    0.105804    0.492561  Uiso   1.00   H
    H007  1.0    0.844722    0.062391    0.423937  Uiso   1.00   H
    H008  1.0    0.406345    0.174840    0.452026  Uiso   1.00   H
    H009  1.0    0.662411    0.053565    0.433235  Uiso   1.00   H
    H010  1.0    0.660516    0.293459    0.408431  Uiso   1.00   H
    H011  1.0    0.513914    0.128670    0.382930  Uiso   1.00   H
    H012  1.0   -0.044663    0.205967    0.363924  Uiso   1.00   H
    H013  1.0    0.145726    0.840911    0.551874  Uiso   1.00   H
    H014  1.0    0.283666    0.768344    0.550480  Uiso   1.00   H
    H015  1.0    0.134205    0.061468    0.571643  Uiso   1.00   H
    H016  1.0    0.425740    0.618658    0.574138  Uiso   1.00   H
    H017  1.0    0.514671    0.550582    0.540028  Uiso   1.00   H
    H018  1.0    0.511129    0.324924    0.515455  Uiso   1.00   H
    H019  1.0    0.651668    0.818352    0.533203  Uiso   1.00   H
    H020  1.0    0.712039    0.424293    0.534043  Uiso   1.00   H
    H021  1.0    0.753956    0.966546    0.496717  Uiso   1.00   H
    H022  1.0    0.860425    0.327630    0.561478  Uiso   1.00   H
    H023  1.0   -0.003750    0.532441    0.550018  Uiso   1.00   H
    H024  1.0    0.974592    0.963443    0.537323  Uiso   1.00   H
    H025  1.0    0.154516    0.918327    0.650355  Uiso   1.00   H
    H026  1.0    0.161839    0.771677    0.622938  Uiso   1.00   H
    H027  1.0    0.316940    0.219661    0.633455  Uiso   1.00   H
    H028  1.0    0.272391    0.522775    0.638569  Uiso   1.00   H
    H029  1.0    0.459576    0.534109    0.635181  Uiso   1.00   H
    H030  1.0    0.566345    0.387739    0.598452  Uiso   1.00   H
    H031  1.0    0.866419    0.172284    0.614712  Uiso   1.00   H
    H032  1.0    0.655784    0.425580    0.646279  Uiso   1.00   H
    H033  1.0    0.762575    0.057986    0.572681  Uiso   1.00   H
    H034  1.0    0.894400    0.404427    0.670302  Uiso   1.00   H
    H035  1.0    0.947023    0.604362    0.670290  Uiso   1.00   H
    H036  1.0    0.117109    0.176457    0.641202  Uiso   1.00   H
    O001  1.0    0.022545    0.198285    0.389912  Uiso   1.00   O
    O002  1.0    0.832478    0.516824    0.399608  Uiso   1.00   O
    O003  1.0    0.208314    0.564907    0.405693  Uiso   1.00   O
    O004  1.0    0.351745    0.210820    0.475745  Uiso   1.00   O
    O005  1.0    0.735547   -0.000624    0.442452  Uiso   1.00   O
    O006  1.0    0.557709    0.169829    0.412928  Uiso   1.00   O
    O007  1.0    0.103986    0.004362    0.542138  Uiso   1.00   O
    O008  1.0    0.169141    0.743939    0.562449  Uiso   1.00   O
    O009  1.0    0.454596    0.624282    0.542294  Uiso   1.00   O
    O010  1.0    0.590633    0.409581    0.538311  Uiso   1.00   O
    O011  1.0    0.764920    0.933097    0.527511  Uiso   1.00   O
    O012  1.0    0.904695    0.416585    0.537240  Uiso   1.00   O
    O013  1.0    0.189435    0.125509    0.629332  Uiso   1.00   O
    O014  1.0    0.162675    0.808273    0.653650  Uiso   1.00   O
    O015  1.0    0.399142    0.607013    0.631791  Uiso   1.00   O
    O016  1.0    0.541912    0.392616    0.629976  Uiso   1.00   O
    O017  1.0    0.756546    0.133065    0.596799  Uiso   1.00   O
    O018  1.0    0.843038    0.482678    0.674174  Uiso   1.00   O
    K001  1.0    0.609199    0.669736    0.398706  Uiso   1.00   K
    K002  1.0    0.150402    0.384335    0.485356  Uiso   1.00   K
    K003  1.0    0.523640    0.941453    0.666275  Uiso   1.00   K
    H001  1.0    0.212155    0.102222    0.328799  Uiso   1.00   H
    H002  1.0    0.563618    0.451584    0.325327  Uiso   1.00   H
    H003  1.0    0.555101    0.790675    0.323842  Uiso   1.00   H
Ag-H2O-K3-HER-H2
data_created_by_vaspkit_code
_audit_creation_date          Thu Jun 20 14:08:40 2024
_pd_phase_name                     'CIF files'
_cell_length_a                     8.66709995
_cell_length_b                     8.66709995
_cell_length_c                    30.59670067
_cell_angle_alpha                     90.0000
_cell_angle_beta                      90.0000
_cell_angle_gamma                    120.0000
_symmetry_space_group_name_H-M           'P 1'
_symmetry_Int_Tables_number            1
loop_
_symmetry_equiv_pos_as_xyz
    'x, y, z'
loop_
   _atom_site_label
   _atom_site_occupancy
   _atom_site_fract_x
   _atom_site_fract_y
   _atom_site_fract_z
   _atom_site_thermal_displace_type
   _atom_site_U_iso_or_equiv
   _atom_site_type_symbol
   Ag001  1.0    0.000000    0.000000    0.056220  Uiso   1.00  Ag
   Ag002  1.0    0.003187    0.003365    0.291308  Uiso   1.00  Ag
   Ag003  1.0    0.224765    0.114242    0.212897  Uiso   1.00  Ag
   Ag004  1.0    0.111110    0.222220    0.133310  Uiso   1.00  Ag
   Ag005  1.0    0.333330    0.000000    0.056220  Uiso   1.00  Ag
   Ag006  1.0    0.332750    0.002506    0.294066  Uiso   1.00  Ag
   Ag007  1.0    0.557207    0.113314    0.214510  Uiso   1.00  Ag
   Ag008  1.0    0.444440    0.222220    0.133310  Uiso   1.00  Ag
   Ag009  1.0    0.666670    0.000000    0.056220  Uiso   1.00  Ag
   Ag010  1.0    0.672025    0.009507    0.295396  Uiso   1.00  Ag
   Ag011  1.0    0.889079    0.113216    0.212553  Uiso   1.00  Ag
   Ag012  1.0    0.777780    0.222220    0.133310  Uiso   1.00  Ag
   Ag013  1.0    0.000000    0.333330    0.056220  Uiso   1.00  Ag
   Ag014  1.0    0.001241    0.338433    0.291492  Uiso   1.00  Ag
   Ag015  1.0    0.225290    0.447773    0.213679  Uiso   1.00  Ag
   Ag016  1.0    0.111110    0.555560    0.133310  Uiso   1.00  Ag
   Ag017  1.0    0.333330    0.333330    0.056220  Uiso   1.00  Ag
   Ag018  1.0    0.329702    0.332195    0.294451  Uiso   1.00  Ag
   Ag019  1.0    0.556414    0.446512    0.211889  Uiso   1.00  Ag
   Ag020  1.0    0.444440    0.555560    0.133310  Uiso   1.00  Ag
   Ag021  1.0    0.666670    0.333330    0.056220  Uiso   1.00  Ag
   Ag022  1.0    0.669289    0.335452    0.294125  Uiso   1.00  Ag
   Ag023  1.0    0.888968    0.446556    0.212475  Uiso   1.00  Ag
   Ag024  1.0    0.777780    0.555560    0.133310  Uiso   1.00  Ag
   Ag025  1.0    0.000000    0.666670    0.056220  Uiso   1.00  Ag
   Ag026  1.0    0.004215    0.671977    0.292186  Uiso   1.00  Ag
   Ag027  1.0    0.224426    0.780546    0.212833  Uiso   1.00  Ag
   Ag028  1.0    0.111110    0.888890    0.133310  Uiso   1.00  Ag
   Ag029  1.0    0.333330    0.666670    0.056220  Uiso   1.00  Ag
   Ag030  1.0    0.331124    0.671065    0.293565  Uiso   1.00  Ag
   Ag031  1.0    0.557225    0.780291    0.211998  Uiso   1.00  Ag
   Ag032  1.0    0.444440    0.888890    0.133310  Uiso   1.00  Ag
   Ag033  1.0    0.666670    0.666670    0.056220  Uiso   1.00  Ag
   Ag034  1.0    0.670619    0.670555    0.292201  Uiso   1.00  Ag
   Ag035  1.0    0.889442    0.779663    0.212883  Uiso   1.00  Ag
   Ag036  1.0    0.777780    0.888890    0.133310  Uiso   1.00  Ag
    H001  1.0    0.951916    0.543358    0.407339  Uiso   1.00   H
    H002  1.0    0.834248    0.516367    0.366916  Uiso   1.00   H
    H003  1.0    0.097805    0.140235    0.379542  Uiso   1.00   H
    H004  1.0    0.233633    0.645178    0.379857  Uiso   1.00   H
    H005  1.0    0.159061    0.447163    0.391039  Uiso   1.00   H
    H006  1.0    0.264331    0.104371    0.492246  Uiso   1.00   H
    H007  1.0    0.839268    0.057959    0.423072  Uiso   1.00   H
    H008  1.0    0.404920    0.172359    0.451515  Uiso   1.00   H
    H009  1.0    0.656909    0.051718    0.431862  Uiso   1.00   H
    H010  1.0    0.656237    0.290601    0.407689  Uiso   1.00   H
    H011  1.0    0.508469    0.125843    0.382257  Uiso   1.00   H
    H012  1.0    0.966731    0.196767    0.363811  Uiso   1.00   H
    H013  1.0    0.149456    0.837500    0.548538  Uiso   1.00   H
    H014  1.0    0.284082    0.760378    0.546345  Uiso   1.00   H
    H015  1.0    0.135406    0.058933    0.569641  Uiso   1.00   H
    H016  1.0    0.426022    0.619440    0.573100  Uiso   1.00   H
    H017  1.0    0.512270    0.550312    0.538656  Uiso   1.00   H
    H018  1.0    0.506232    0.324154    0.514488  Uiso   1.00   H
    H019  1.0    0.653822    0.818931    0.531495  Uiso   1.00   H
    H020  1.0    0.707516    0.425341    0.532675  Uiso   1.00   H
    H021  1.0    0.752004    0.965191    0.494395  Uiso   1.00   H
    H022  1.0    0.855333    0.326707    0.559042  Uiso   1.00   H
    H023  1.0    0.993395    0.530840    0.547377  Uiso   1.00   H
    H024  1.0    0.975466    0.961230    0.535212  Uiso   1.00   H
    H025  1.0    0.155046    0.917223    0.645961  Uiso   1.00   H
    H026  1.0    0.164498    0.770405    0.618931  Uiso   1.00   H
    H027  1.0    0.317782    0.218060    0.630673  Uiso   1.00   H
    H028  1.0    0.273009    0.521163    0.638361  Uiso   1.00   H
    H029  1.0    0.459557    0.531665    0.634663  Uiso   1.00   H
    H030  1.0    0.565959    0.386452    0.596984  Uiso   1.00   H
    H031  1.0    0.863538    0.170201    0.612157  Uiso   1.00   H
    H032  1.0    0.656995    0.424117    0.644687  Uiso   1.00   H
    H033  1.0    0.761159    0.056018    0.570085  Uiso   1.00   H
    H034  1.0    0.897427    0.406679    0.668793  Uiso   1.00   H
    H035  1.0    0.951244    0.606757    0.667011  Uiso   1.00   H
    H036  1.0    0.117463    0.174571    0.637871  Uiso   1.00   H
    O001  1.0    0.024230    0.188033    0.391733  Uiso   1.00   O
    O002  1.0    0.830279    0.515267    0.399605  Uiso   1.00   O
    O003  1.0    0.208069    0.565295    0.405367  Uiso   1.00   O
    O004  1.0    0.350902    0.208874    0.475306  Uiso   1.00   O
    O005  1.0    0.728965    0.996570    0.441319  Uiso   1.00   O
    O006  1.0    0.553128    0.167277    0.412266  Uiso   1.00   O
    O007  1.0    0.104599    0.001532    0.540148  Uiso   1.00   O
    O008  1.0    0.171878    0.739933    0.558988  Uiso   1.00   O
    O009  1.0    0.454129    0.625893    0.541241  Uiso   1.00   O
    O010  1.0    0.585720    0.409104    0.537418  Uiso   1.00   O
    O011  1.0    0.766613    0.933226    0.525167  Uiso   1.00   O
    O012  1.0    0.898746    0.415854    0.534886  Uiso   1.00   O
    O013  1.0    0.190412    0.124683    0.625803  Uiso   1.00   O
    O014  1.0    0.163516    0.807444    0.649522  Uiso   1.00   O
    O015  1.0    0.399775    0.605142    0.631633  Uiso   1.00   O
    O016  1.0    0.542145    0.388983    0.628664  Uiso   1.00   O
    O017  1.0    0.753133    0.129241    0.594405  Uiso   1.00   O
    O018  1.0    0.847288    0.486096    0.672307  Uiso   1.00   O
    K001  1.0    0.607200    0.666355    0.398763  Uiso   1.00   K
    K002  1.0    0.142071    0.375161    0.482954  Uiso   1.00   K
    K003  1.0    0.523378    0.941623    0.664364  Uiso   1.00   K
    H001  1.0    0.555755    0.443420    0.324786  Uiso   1.00   H
    H002  1.0    0.556542    0.786231    0.323458  Uiso   1.00   H
Ag-H2O-K3-HER-H3-H
data_created_by_vaspkit_code
_audit_creation_date          Thu Jun 20 14:08:40 2024
_pd_phase_name                     'CIF files'
_cell_length_a                     8.66709995
_cell_length_b                     8.66709995
_cell_length_c                    30.59670067
_cell_angle_alpha                     90.0000
_cell_angle_beta                      90.0000
_cell_angle_gamma                    120.0000
_symmetry_space_group_name_H-M           'P 1'
_symmetry_Int_Tables_number            1
loop_
_symmetry_equiv_pos_as_xyz
    'x, y, z'
loop_
   _atom_site_label
   _atom_site_occupancy
   _atom_site_fract_x
   _atom_site_fract_y
   _atom_site_fract_z
   _atom_site_thermal_displace_type
   _atom_site_U_iso_or_equiv
   _atom_site_type_symbol
   Ag001  1.0    0.000000    0.000000    0.056220  Uiso   1.00  Ag
   Ag002  1.0    0.001801    0.001620    0.292388  Uiso   1.00  Ag
   Ag003  1.0    0.223352    0.112036    0.213768  Uiso   1.00  Ag
   Ag004  1.0    0.111110    0.222220    0.133310  Uiso   1.00  Ag
   Ag005  1.0    0.333330    0.000000    0.056220  Uiso   1.00  Ag
   Ag006  1.0    0.336282    0.004330    0.294577  Uiso   1.00  Ag
   Ag007  1.0    0.556482    0.112879    0.211471  Uiso   1.00  Ag
   Ag008  1.0    0.444440    0.222220    0.133310  Uiso   1.00  Ag
   Ag009  1.0    0.666670    0.000000    0.056220  Uiso   1.00  Ag
   Ag010  1.0    0.667626    0.002152    0.292416  Uiso   1.00  Ag
   Ag011  1.0    0.890400    0.115403    0.214339  Uiso   1.00  Ag
   Ag012  1.0    0.777780    0.222220    0.133310  Uiso   1.00  Ag
   Ag013  1.0    0.000000    0.333330    0.056220  Uiso   1.00  Ag
   Ag014  1.0    0.004087    0.336720    0.294944  Uiso   1.00  Ag
   Ag015  1.0    0.221848    0.445676    0.210589  Uiso   1.00  Ag
   Ag016  1.0    0.111110    0.555560    0.133310  Uiso   1.00  Ag
   Ag017  1.0    0.333330    0.333330    0.056220  Uiso   1.00  Ag
   Ag018  1.0    0.334320    0.334846    0.292027  Uiso   1.00  Ag
   Ag019  1.0    0.557196    0.443172    0.213161  Uiso   1.00  Ag
   Ag020  1.0    0.444440    0.555560    0.133310  Uiso   1.00  Ag
   Ag021  1.0    0.666670    0.333330    0.056220  Uiso   1.00  Ag
   Ag022  1.0    0.666491    0.333152    0.294545  Uiso   1.00  Ag
   Ag023  1.0    0.890014    0.446143    0.213340  Uiso   1.00  Ag
   Ag024  1.0    0.777780    0.555560    0.133310  Uiso   1.00  Ag
   Ag025  1.0    0.000000    0.666670    0.056220  Uiso   1.00  Ag
   Ag026  1.0    0.002076    0.671303    0.296468  Uiso   1.00  Ag
   Ag027  1.0    0.220147    0.778519    0.214708  Uiso   1.00  Ag
   Ag028  1.0    0.111110    0.888890    0.133310  Uiso   1.00  Ag
   Ag029  1.0    0.333330    0.666670    0.056220  Uiso   1.00  Ag
   Ag030  1.0    0.338071    0.671746    0.290478  Uiso   1.00  Ag
   Ag031  1.0    0.556296    0.780675    0.211872  Uiso   1.00  Ag
   Ag032  1.0    0.444440    0.888890    0.133310  Uiso   1.00  Ag
   Ag033  1.0    0.666670    0.666670    0.056220  Uiso   1.00  Ag
   Ag034  1.0    0.669465    0.670127    0.287659  Uiso   1.00  Ag
   Ag035  1.0    0.891482    0.779161    0.210121  Uiso   1.00  Ag
   Ag036  1.0    0.777780    0.888890    0.133310  Uiso   1.00  Ag
    H001  1.0    0.902757    0.578004    0.420455  Uiso   1.00   H
    H002  1.0    0.822348    0.529247    0.373762  Uiso   1.00   H
    H003  1.0    0.157641    0.141702    0.392664  Uiso   1.00   H
    H004  1.0    0.208977    0.629591    0.383717  Uiso   1.00   H
    H005  1.0    0.181662    0.446434    0.395764  Uiso   1.00   H
    H006  1.0    0.269561    0.106874    0.495028  Uiso   1.00   H
    H007  1.0    0.878420    0.087705    0.426447  Uiso   1.00   H
    H008  1.0    0.410706    0.173038    0.454425  Uiso   1.00   H
    H009  1.0    0.699875    0.095272    0.435136  Uiso   1.00   H
    H010  1.0    0.648992    0.309610    0.412723  Uiso   1.00   H
    H011  1.0    0.535312    0.135452    0.385170  Uiso   1.00   H
    H012  1.0    0.039721    0.186128    0.363861  Uiso   1.00   H
    H013  1.0    0.147849    0.843558    0.552466  Uiso   1.00   H
    H014  1.0    0.288558    0.774242    0.551263  Uiso   1.00   H
    H015  1.0    0.137236    0.062148    0.572932  Uiso   1.00   H
    H016  1.0    0.431458    0.622437    0.573951  Uiso   1.00   H
    H017  1.0    0.522304    0.555940    0.540092  Uiso   1.00   H
    H018  1.0    0.517697    0.327912    0.516628  Uiso   1.00   H
    H019  1.0    0.657054    0.824214    0.532910  Uiso   1.00   H
    H020  1.0    0.718014    0.424645    0.535687  Uiso   1.00   H
    H021  1.0    0.766717    0.980860    0.498410  Uiso   1.00   H
    H022  1.0    0.866255    0.329086    0.564422  Uiso   1.00   H
    H023  1.0    0.002261    0.533052    0.552241  Uiso   1.00   H
    H024  1.0    0.977816    0.966377    0.538369  Uiso   1.00   H
    H025  1.0    0.144185    0.907902    0.650822  Uiso   1.00   H
    H026  1.0    0.153625    0.764210    0.622748  Uiso   1.00   H
    H027  1.0    0.318059    0.217866    0.633537  Uiso   1.00   H
    H028  1.0    0.272563    0.521353    0.637871  Uiso   1.00   H
    H029  1.0    0.460623    0.534731    0.635263  Uiso   1.00   H
    H030  1.0    0.567791    0.388502    0.598691  Uiso   1.00   H
    H031  1.0    0.863405    0.167197    0.617587  Uiso   1.00   H
    H032  1.0    0.653955    0.420740    0.646840  Uiso   1.00   H
    H033  1.0    0.760993    0.056669    0.575196  Uiso   1.00   H
    H034  1.0    0.892825    0.395961    0.670566  Uiso   1.00   H
    H035  1.0    0.942671    0.595062    0.670661  Uiso   1.00   H
    H036  1.0    0.118723    0.175962    0.641172  Uiso   1.00   H
    O001  1.0    0.075521    0.188196    0.395251  Uiso   1.00   O
    O002  1.0    0.790453    0.537279    0.404948  Uiso   1.00   O
    O003  1.0    0.219808    0.564712    0.408865  Uiso   1.00   O
    O004  1.0    0.353834    0.210027    0.477370  Uiso   1.00   O
    O005  1.0    0.769838    0.038302    0.445096  Uiso   1.00   O
    O006  1.0    0.566114    0.178275    0.416045  Uiso   1.00   O
    O007  1.0    0.107019    0.005961    0.543236  Uiso   1.00   O
    O008  1.0    0.172817    0.747268    0.562919  Uiso   1.00   O
    O009  1.0    0.460946    0.628283    0.542157  Uiso   1.00   O
    O010  1.0    0.597503    0.412323    0.539474  Uiso   1.00   O
    O011  1.0    0.770859    0.939928    0.528804  Uiso   1.00   O
    O012  1.0    0.911535    0.415956    0.539837  Uiso   1.00   O
    O013  1.0    0.190262    0.123612    0.629592  Uiso   1.00   O
    O014  1.0    0.148947    0.795982    0.653656  Uiso   1.00   O
    O015  1.0    0.399587    0.606960    0.631683  Uiso   1.00   O
    O016  1.0    0.541981    0.392179    0.630205  Uiso   1.00   O
    O017  1.0    0.752605    0.127603    0.599995  Uiso   1.00   O
    O018  1.0    0.840189    0.472686    0.675126  Uiso   1.00   O
    K001  1.0    0.603216    0.725556    0.389435  Uiso   1.00   K
    K002  1.0    0.157449    0.385610    0.487601  Uiso   1.00   K
    K003  1.0    0.513868    0.936367    0.667323  Uiso   1.00   K
    H001  1.0    0.540442    0.080002    0.330629  Uiso   1.00   H
    H002  1.0    0.888507    0.447622    0.328677  Uiso   1.00   H
    H003  1.0    0.876113    0.787028    0.324846  Uiso   1.00   H
    H004  1.0    0.250784    0.464363    0.324411  Uiso   1.00   H
Ag-H2O-K3-HER-H3
data_created_by_vaspkit_code
_audit_creation_date          Thu Jun 20 14:08:40 2024
_pd_phase_name                     'CIF files'
_cell_length_a                     8.66709995
_cell_length_b                     8.66709995
_cell_length_c                    30.59670067
_cell_angle_alpha                     90.0000
_cell_angle_beta                      90.0000
_cell_angle_gamma                    120.0000
_symmetry_space_group_name_H-M           'P 1'
_symmetry_Int_Tables_number            1
loop_
_symmetry_equiv_pos_as_xyz
    'x, y, z'
loop_
   _atom_site_label
   _atom_site_occupancy
   _atom_site_fract_x
   _atom_site_fract_y
   _atom_site_fract_z
   _atom_site_thermal_displace_type
   _atom_site_U_iso_or_equiv
   _atom_site_type_symbol
   Ag001  1.0    0.000000    0.000000    0.056220  Uiso   1.00  Ag
   Ag002  1.0   -0.002800    0.995599    0.291986  Uiso   1.00  Ag
   Ag003  1.0    0.222802    0.111285    0.214819  Uiso   1.00  Ag
   Ag004  1.0    0.111110    0.222220    0.133310  Uiso   1.00  Ag
   Ag005  1.0    0.333330    0.000000    0.056220  Uiso   1.00  Ag
   Ag006  1.0    0.335570    0.002363    0.296894  Uiso   1.00  Ag
   Ag007  1.0    0.554881    0.110433    0.213325  Uiso   1.00  Ag
   Ag008  1.0    0.444440    0.222220    0.133310  Uiso   1.00  Ag
   Ag009  1.0    0.666670    0.000000    0.056220  Uiso   1.00  Ag
   Ag010  1.0    0.666358   -0.000270    0.292137  Uiso   1.00  Ag
   Ag011  1.0    0.889478    0.112184    0.211309  Uiso   1.00  Ag
   Ag012  1.0    0.777780    0.222220    0.133310  Uiso   1.00  Ag
   Ag013  1.0    0.000000    0.333330    0.056220  Uiso   1.00  Ag
   Ag014  1.0   -0.002050    0.330927    0.294152  Uiso   1.00  Ag
   Ag015  1.0    0.222930    0.444937    0.212690  Uiso   1.00  Ag
   Ag016  1.0    0.111110    0.555560    0.133310  Uiso   1.00  Ag
   Ag017  1.0    0.333330    0.333330    0.056220  Uiso   1.00  Ag
   Ag018  1.0    0.339603    0.332074    0.293969  Uiso   1.00  Ag
   Ag019  1.0    0.554553    0.442754    0.210781  Uiso   1.00  Ag
   Ag020  1.0    0.444440    0.555560    0.133310  Uiso   1.00  Ag
   Ag021  1.0    0.666670    0.333330    0.056220  Uiso   1.00  Ag
   Ag022  1.0    0.666203    0.333537    0.291644  Uiso   1.00  Ag
   Ag023  1.0    0.891182    0.444610    0.213898  Uiso   1.00  Ag
   Ag024  1.0    0.777780    0.555560    0.133310  Uiso   1.00  Ag
   Ag025  1.0    0.000000    0.666670    0.056220  Uiso   1.00  Ag
   Ag026  1.0   -0.001678    0.666684    0.293506  Uiso   1.00  Ag
   Ag027  1.0    0.223123    0.778147    0.212171  Uiso   1.00  Ag
   Ag028  1.0    0.111110    0.888890    0.133310  Uiso   1.00  Ag
   Ag029  1.0    0.333330    0.666670    0.056220  Uiso   1.00  Ag
   Ag030  1.0    0.335455    0.669332    0.295185  Uiso   1.00  Ag
   Ag031  1.0    0.553996    0.777794    0.213372  Uiso   1.00  Ag
   Ag032  1.0    0.444440    0.888890    0.133310  Uiso   1.00  Ag
   Ag033  1.0    0.666670    0.666670    0.056220  Uiso   1.00  Ag
   Ag034  1.0    0.668405    0.662917    0.288583  Uiso   1.00  Ag
   Ag035  1.0    0.891757    0.778884    0.212034  Uiso   1.00  Ag
   Ag036  1.0    0.777780    0.888890    0.133310  Uiso   1.00  Ag
    H001  1.0    0.927106    0.629698    0.398003  Uiso   1.00   H
    H002  1.0    0.785194    0.564523    0.361405  Uiso   1.00   H
    H003  1.0    0.160492    0.134891    0.392678  Uiso   1.00   H
    H004  1.0    0.212059    0.603720    0.385906  Uiso   1.00   H
    H005  1.0    0.188787    0.423352    0.400158  Uiso   1.00   H
    H006  1.0    0.291628    0.092190    0.486424  Uiso   1.00   H
    H007  1.0    0.881354    0.094887    0.430371  Uiso   1.00   H
    H008  1.0    0.444044    0.200433    0.450457  Uiso   1.00   H
    H009  1.0    0.715370    0.126252    0.434530  Uiso   1.00   H
    H010  1.0    0.680349    0.355063    0.406760  Uiso   1.00   H
    H011  1.0    0.555703    0.179794    0.381306  Uiso   1.00   H
    H012  1.0    0.017812    0.160609    0.368603  Uiso   1.00   H
    H013  1.0    0.141499    0.855621    0.556614  Uiso   1.00   H
    H014  1.0    0.283791    0.789344    0.555034  Uiso   1.00   H
    H015  1.0    0.128805    0.070991    0.577712  Uiso   1.00   H
    H016  1.0    0.432038    0.616945    0.575682  Uiso   1.00   H
    H017  1.0    0.521185    0.546737    0.542586  Uiso   1.00   H
    H018  1.0    0.517008    0.316457    0.519379  Uiso   1.00   H
    H019  1.0    0.646796    0.822578    0.534664  Uiso   1.00   H
    H020  1.0    0.713608    0.415193    0.540127  Uiso   1.00   H
    H021  1.0    0.752969    0.987884    0.501890  Uiso   1.00   H
    H022  1.0    0.871819    0.335543    0.570891  Uiso   1.00   H
    H023  1.0    0.000841    0.538684    0.556662  Uiso   1.00   H
    H024  1.0    0.971419    0.977584    0.542869  Uiso   1.00   H
    H025  1.0    0.146474    0.909787    0.656360  Uiso   1.00   H
    H026  1.0    0.153578    0.768954    0.626863  Uiso   1.00   H
    H027  1.0    0.316564    0.214259    0.639302  Uiso   1.00   H
    H028  1.0    0.278617    0.520170    0.640711  Uiso   1.00   H
    H029  1.0    0.464551    0.529400    0.637733  Uiso   1.00   H
    H030  1.0    0.562959    0.373562    0.602803  Uiso   1.00   H
    H031  1.0    0.863925    0.160237    0.622082  Uiso   1.00   H
    H032  1.0    0.653664    0.413489    0.650613  Uiso   1.00   H
    H033  1.0    0.753965    0.056691    0.579658  Uiso   1.00   H
    H034  1.0    0.893325    0.395459    0.675171  Uiso   1.00   H
    H035  1.0    0.943145    0.594585    0.674420  Uiso   1.00   H
    H036  1.0    0.119507    0.175547    0.648905  Uiso   1.00   H
    O001  1.0    0.075177    0.175628    0.398259  Uiso   1.00   O
    O002  1.0    0.798146    0.575823    0.394279  Uiso   1.00   O
    O003  1.0    0.229316    0.545002    0.411537  Uiso   1.00   O
    O004  1.0    0.374425    0.211063    0.475360  Uiso   1.00   O
    O005  1.0    0.770894    0.059401    0.447356  Uiso   1.00   O
    O006  1.0    0.598614    0.223460    0.411373  Uiso   1.00   O
    O007  1.0    0.101208    0.022040    0.547381  Uiso   1.00   O
    O008  1.0    0.167133    0.759281    0.566664  Uiso   1.00   O
    O009  1.0    0.460372    0.619750    0.543923  Uiso   1.00   O
    O010  1.0    0.590515    0.396707    0.543571  Uiso   1.00   O
    O011  1.0    0.756173    0.943105    0.531726  Uiso   1.00   O
    O012  1.0    0.912946    0.418202    0.545545  Uiso   1.00   O
    O013  1.0    0.187610    0.122158    0.635953  Uiso   1.00   O
    O014  1.0    0.152146    0.797958    0.658159  Uiso   1.00   O
    O015  1.0    0.405588    0.603536    0.633977  Uiso   1.00   O
    O016  1.0    0.539799    0.380655    0.634338  Uiso   1.00   O
    O017  1.0    0.752177    0.126311    0.605595  Uiso   1.00   O
    O018  1.0    0.840370    0.472285    0.678767  Uiso   1.00   O
    K001  1.0    0.599871    0.752209    0.391262  Uiso   1.00   K
    K002  1.0    0.155535    0.370314    0.492651  Uiso   1.00   K
    K003  1.0    0.512967    0.929387    0.671833  Uiso   1.00   K
    H001  1.0    0.879920    0.098751    0.327511  Uiso   1.00   H
    H002  1.0    0.231200    0.444391    0.323403  Uiso   1.00   H
    H003  1.0    0.220766    0.781387    0.328058  Uiso   1.00   H
Ag-H2O-K3
data_created_by_vaspkit_code
_audit_creation_date          Thu Jun 20 14:08:40 2024
_pd_phase_name                     'CIF files'
_cell_length_a                     8.66709995
_cell_length_b                     8.66709995
_cell_length_c                    30.59670067
_cell_angle_alpha                     90.0000
_cell_angle_beta                      90.0000
_cell_angle_gamma                    120.0000
_symmetry_space_group_name_H-M           'P 1'
_symmetry_Int_Tables_number            1
loop_
_symmetry_equiv_pos_as_xyz
    'x, y, z'
loop_
   _atom_site_label
   _atom_site_occupancy
   _atom_site_fract_x
   _atom_site_fract_y
   _atom_site_fract_z
   _atom_site_thermal_displace_type
   _atom_site_U_iso_or_equiv
   _atom_site_type_symbol
   Ag001  1.0    0.000000    0.000000    0.056220  Uiso   1.00  Ag
   Ag002  1.0    0.000039   -0.001996    0.291310  Uiso   1.00  Ag
   Ag003  1.0    0.223756    0.110365    0.213199  Uiso   1.00  Ag
   Ag004  1.0    0.111110    0.222220    0.133310  Uiso   1.00  Ag
   Ag005  1.0    0.333330    0.000000    0.056220  Uiso   1.00  Ag
   Ag006  1.0    0.335267   -0.000043    0.295342  Uiso   1.00  Ag
   Ag007  1.0    0.555634    0.110393    0.213289  Uiso   1.00  Ag
   Ag008  1.0    0.444440    0.222220    0.133310  Uiso   1.00  Ag
   Ag009  1.0    0.666670    0.000000    0.056220  Uiso   1.00  Ag
   Ag010  1.0    0.668320    0.000571    0.292696  Uiso   1.00  Ag
   Ag011  1.0    0.889302    0.110903    0.212490  Uiso   1.00  Ag
   Ag012  1.0    0.777780    0.222220    0.133310  Uiso   1.00  Ag
   Ag013  1.0    0.000000    0.333330    0.056220  Uiso   1.00  Ag
   Ag014  1.0    0.001036    0.332823    0.292540  Uiso   1.00  Ag
   Ag015  1.0    0.223049    0.443925    0.212867  Uiso   1.00  Ag
   Ag016  1.0    0.111110    0.555560    0.133310  Uiso   1.00  Ag
   Ag017  1.0    0.333330    0.333330    0.056220  Uiso   1.00  Ag
   Ag018  1.0    0.334847    0.332884    0.292872  Uiso   1.00  Ag
   Ag019  1.0    0.555145    0.442356    0.212033  Uiso   1.00  Ag
   Ag020  1.0    0.444440    0.555560    0.133310  Uiso   1.00  Ag
   Ag021  1.0    0.666670    0.333330    0.056220  Uiso   1.00  Ag
   Ag022  1.0    0.667453    0.332696    0.292705  Uiso   1.00  Ag
   Ag023  1.0    0.889617    0.443814    0.212844  Uiso   1.00  Ag
   Ag024  1.0    0.777780    0.555560    0.133310  Uiso   1.00  Ag
   Ag025  1.0    0.000000    0.666670    0.056220  Uiso   1.00  Ag
   Ag026  1.0    0.002789    0.666594    0.292637  Uiso   1.00  Ag
   Ag027  1.0    0.223344    0.778342    0.213163  Uiso   1.00  Ag
   Ag028  1.0    0.111110    0.888890    0.133310  Uiso   1.00  Ag
   Ag029  1.0    0.333330    0.666670    0.056220  Uiso   1.00  Ag
   Ag030  1.0    0.334891    0.667103    0.292338  Uiso   1.00  Ag
   Ag031  1.0    0.556002    0.778063    0.212223  Uiso   1.00  Ag
   Ag032  1.0    0.444440    0.888890    0.133310  Uiso   1.00  Ag
   Ag033  1.0    0.666670    0.666670    0.056220  Uiso   1.00  Ag
   Ag034  1.0    0.668436    0.664641    0.289336  Uiso   1.00  Ag
   Ag035  1.0    0.891004    0.777773    0.211870  Uiso   1.00  Ag
   Ag036  1.0    0.777780    0.888890    0.133310  Uiso   1.00  Ag
    H001  1.0    0.928490    0.629587    0.398161  Uiso   1.00   H
    H002  1.0    0.788895    0.568056    0.361317  Uiso   1.00   H
    H003  1.0    0.135334    0.110818    0.383658  Uiso   1.00   H
    H004  1.0    0.212146    0.587211    0.381190  Uiso   1.00   H
    H005  1.0    0.195444    0.412179    0.397173  Uiso   1.00   H
    H006  1.0    0.289579    0.090210    0.484925  Uiso   1.00   H
    H007  1.0    0.886595    0.098321    0.427744  Uiso   1.00   H
    H008  1.0    0.443848    0.202936    0.450123  Uiso   1.00   H
    H009  1.0    0.725769    0.134734    0.435759  Uiso   1.00   H
    H010  1.0    0.681683    0.355669    0.406512  Uiso   1.00   H
    H011  1.0    0.558426    0.176295    0.382248  Uiso   1.00   H
    H012  1.0    0.016863    0.173843    0.362080  Uiso   1.00   H
    H013  1.0    0.138376    0.857896    0.557621  Uiso   1.00   H
    H014  1.0    0.283538    0.795053    0.555468  Uiso   1.00   H
    H015  1.0    0.124241    0.070944    0.579193  Uiso   1.00   H
    H016  1.0    0.432021    0.614230    0.575444  Uiso   1.00   H
    H017  1.0    0.520502    0.543125    0.542485  Uiso   1.00   H
    H018  1.0    0.515641    0.313450    0.519448  Uiso   1.00   H
    H019  1.0    0.646123    0.822121    0.534273  Uiso   1.00   H
    H020  1.0    0.712601    0.412846    0.540135  Uiso   1.00   H
    H021  1.0    0.756769    0.988979    0.501750  Uiso   1.00   H
    H022  1.0    0.873675    0.336212    0.571479  Uiso   1.00   H
    H023  1.0    0.002453    0.539454    0.557281  Uiso   1.00   H
    H024  1.0    0.967290    0.977222    0.544109  Uiso   1.00   H
    H025  1.0    0.144464    0.908086    0.657403  Uiso   1.00   H
    H026  1.0    0.153014    0.769772    0.627161  Uiso   1.00   H
    H027  1.0    0.315043    0.213127    0.640794  Uiso   1.00   H
    H028  1.0    0.281782    0.519949    0.641399  Uiso   1.00   H
    H029  1.0    0.466670    0.527694    0.638075  Uiso   1.00   H
    H030  1.0    0.561352    0.368660    0.603440  Uiso   1.00   H
    H031  1.0    0.862915    0.158326    0.622414  Uiso   1.00   H
    H032  1.0    0.653331    0.410969    0.651112  Uiso   1.00   H
    H033  1.0    0.752683    0.057133    0.579821  Uiso   1.00   H
    H034  1.0    0.892567    0.394825    0.676137  Uiso   1.00   H
    H035  1.0    0.944324    0.594329    0.674604  Uiso   1.00   H
    H036  1.0    0.119158    0.175465    0.651503  Uiso   1.00   H
    O001  1.0    0.063390    0.165685    0.391734  Uiso   1.00   O
    O002  1.0    0.799627    0.576518    0.394204  Uiso   1.00   O
    O003  1.0    0.236267    0.535560    0.407359  Uiso   1.00   O
    O004  1.0    0.373885    0.210900    0.475358  Uiso   1.00   O
    O005  1.0    0.788577    0.074908    0.448505  Uiso   1.00   O
    O006  1.0    0.600748    0.224359    0.411991  Uiso   1.00   O
    O007  1.0    0.096699    0.020722    0.549037  Uiso   1.00   O
    O008  1.0    0.166542    0.762419    0.567253  Uiso   1.00   O
    O009  1.0    0.460376    0.616781    0.543759  Uiso   1.00   O
    O010  1.0    0.589381    0.393469    0.543701  Uiso   1.00   O
    O011  1.0    0.755252    0.942898    0.531709  Uiso   1.00   O
    O012  1.0    0.915780    0.418730    0.546141  Uiso   1.00   O
    O013  1.0    0.185623    0.122064    0.637722  Uiso   1.00   O
    O014  1.0    0.151211    0.796777    0.658624  Uiso   1.00   O
    O015  1.0    0.408606    0.602717    0.634532  Uiso   1.00   O
    O016  1.0    0.538513    0.375933    0.634976  Uiso   1.00   O
    O017  1.0    0.752176    0.126986    0.605846  Uiso   1.00   O
    O018  1.0    0.840350    0.472419    0.678841  Uiso   1.00   O
    K001  1.0    0.602794    0.756972    0.391224  Uiso   1.00   K
    K002  1.0    0.152329    0.369810    0.490404  Uiso   1.00   K
    K003  1.0    0.512581    0.927916    0.672123  Uiso   1.00   K
